# Supplementary material for: De Novo Sequencing and Characterization of the Transcriptome of Dwarf Polish Wheat (Triticum polonicum L.)
Source: Int J Genomics. 2016 Jun 27;2016:5781412. doi: 10.1155/2016/5781412 (PMC4939322; doi:10.1155/2016/5781412)
Supplement: Supplementary file 1 — SFile 1 The location of unigenes in wheat chromosomes. SFile 2 Comparative information against T. turgidum. SFile 3 Comparative information against barley. SFile 4 Comparative information against rice. SFile 4 The information of unigenes expressions. SFile 6 The sequences of SSRs in unigenes. SFile 7 The primers of SSRs. [file 5781412.f1.zip]

Archive with 7 entries (7 files):
- SFile 1 The location of unigenes in wheat chromosomes (1).xlsx
- SFile 2 Comparative information against T.Turgidum.xlsx
- SFile 3 Comparative information against barley.xlsx
- SFile 4 Comparative information against rice.xlsx
- SFile 4 The information of unigenes expressions.xls
- SFile 6 The sequences of SSRs in unigenes .xls
- SFile 7 The primers of SSRs.xls
