# Supplementary material for: De Novo Sequencing and Characterization of the Transcriptome of Dwarf Polish Wheat (Triticum polonicum L.)
Source: Int J Genomics. 2016 Jun 27;2016:5781412. doi: 10.1155/2016/5781412 (PMC4939322; doi:10.1155/2016/5781412)
Supplement: Supplementary file 1 — SFile 1 The location of unigenes in wheat chromosomes. SFile 2 Comparative information against T. turgidum. SFile 3 Comparative information against barley. SFile 4 Comparative information against rice. SFile 4 The information of unigenes expressions. SFile 6 The sequences of SSRs in unigenes. SFile 7 The primers of SSRs. [file 5781412.f1.zip › SFile 1 The location of unigenes in wheat chromosomes (1).xlsx]

## Sheet: Sheet1
Unigenes ID	The length of unigenes	The location of unigenes in wheat chromosomes
c94402.graph_c0	274	ta_iwgsc_1al_v2_1000404;ta_iwgsc_3as_v1_3326629;ta_iwgsc_4bl_v1_7019371;ta_iwgsc_5bl_v1_10926018;ta_iwgsc_5dl_v1_4515856;ta_iwgsc_6bl_v1_4208615;ta_iwgsc_7bs_v1_3089474;ta_iwgsc_7bs_v1_3159172;ta_iwgsc_7bs_v1_3165183
c100687.graph_c0	540	ta_iwgsc_1al_v2_1000404;ta_iwgsc_4bl_v1_7019371;ta_iwgsc_4bs_v1_2083955;ta_iwgsc_5bl_v1_10926018;ta_iwgsc_6bl_v1_2473481;ta_iwgsc_7bs_v1_3089474;ta_iwgsc_7bs_v1_3159172;ta_iwgsc_7bs_v1_3165183
c100687.graph_c1	416	ta_iwgsc_1al_v2_1000404;ta_iwgsc_4bl_v1_7019371;ta_iwgsc_4bs_v1_2083955;ta_iwgsc_5bl_v1_10926018;ta_iwgsc_7bs_v1_3089474;ta_iwgsc_7bs_v1_3159172;ta_iwgsc_7bs_v1_3165183
c180341.graph_c0	201	ta_iwgsc_1al_v2_1000404;ta_iwgsc_4bl_v1_7019371;ta_iwgsc_5bl_v1_10926018;ta_iwgsc_5dl_v1_4515856;ta_iwgsc_6bl_v1_4208615;ta_iwgsc_7bs_v1_3089474;ta_iwgsc_7bs_v1_3159172;ta_iwgsc_7bs_v1_3165183
c212958.graph_c0	280	ta_iwgsc_1al_v2_1001997;ta_iwgsc_1dl_v1_2290562;ta_iwgsc_1ds_v1_1876339;ta_iwgsc_3as_v1_3385770;ta_iwgsc_4as_v2_5928916;ta_iwgsc_5al_v1_2780471;ta_iwgsc_5bl_v1_10800888;ta_iwgsc_7bs_v1_3079925
c41441.graph_c0	256	ta_iwgsc_1al_v2_1013902;ta_iwgsc_1bl_v1_3900360
c42458.graph_c0	451	ta_iwgsc_1al_v2_1013902;ta_iwgsc_1bl_v1_3900360
c4746.graph_c0	254	ta_iwgsc_1al_v2_1023226;ta_iwgsc_2as_v1_5257503;ta_iwgsc_2bl_v1_8041174;ta_iwgsc_3b_v1_10412598;ta_iwgsc_5al_v1_2800977;ta_iwgsc_7dl_v1_3283620
c51266.graph_c0	655	ta_iwgsc_1al_v2_1023226;ta_iwgsc_2as_v1_5257503;ta_iwgsc_3b_v1_10679319;ta_iwgsc_5al_v1_2800977
c171664.graph_c0	507	ta_iwgsc_1al_v2_1028742
c62254.graph_c0	269	ta_iwgsc_1al_v2_1039116;ta_iwgsc_1al_v2_3950458;ta_iwgsc_1al_v2_3975697;ta_iwgsc_1bl_v1_3797379;ta_iwgsc_1bl_v1_3798204;ta_iwgsc_1bl_v1_3804983;ta_iwgsc_1bl_v1_3805859;ta_iwgsc_1bl_v1_3824721;ta_iwgsc_1bl_v1_3848202;ta_iwgsc_1bl_v1_3848203;ta_iwgsc_1bl_v1_3871899;ta_iwgsc_1bl_v1_3882527;ta_iwgsc_1bl_v1_3890736;ta_iwgsc_1bl_v1_3891515;ta_iwgsc_1bl_v1_3892791;ta_iwgsc_1bl_v1_3899885;ta_iwgsc_1bl_v1…
c71420.graph_c0	340	ta_iwgsc_1al_v2_1039116;ta_iwgsc_1al_v2_3950458;ta_iwgsc_1al_v2_3975697;ta_iwgsc_1bl_v1_3798204;ta_iwgsc_1bl_v1_3805859;ta_iwgsc_1bl_v1_3824721;ta_iwgsc_1bl_v1_3859154;ta_iwgsc_1bl_v1_3871234;ta_iwgsc_1bl_v1_3882527;ta_iwgsc_1bl_v1_3890736;ta_iwgsc_1bl_v1_3891515;ta_iwgsc_1bl_v1_3897941;ta_iwgsc_1bl_v1_3899884;ta_iwgsc_1bl_v1_3902155;ta_iwgsc_1bl_v1_3918286;ta_iwgsc_1dl_v1_2231785;ta_iwgsc_1dl_v1…
c194274.graph_c0	217	ta_iwgsc_1al_v2_1039116;ta_iwgsc_1bl_v1_3892791;ta_iwgsc_1bl_v1_3897941;ta_iwgsc_1dl_v1_2231785;ta_iwgsc_1dl_v1_2285141;ta_iwgsc_3dl_v1_6894881;ta_iwgsc_3dl_v1_6894882;ta_iwgsc_3dl_v1_6894883;ta_iwgsc_3dl_v1_6903751;ta_iwgsc_6dl_v1_3250534
c177556.graph_c0	273	ta_iwgsc_1al_v2_1039116;ta_iwgsc_1bl_v1_3897941
c157874.graph_c0	219	ta_iwgsc_1al_v2_1042743
c91547.graph_c1	512	ta_iwgsc_1al_v2_1059868;ta_iwgsc_1as_v1_2183291;ta_iwgsc_1bl_v1_3792355;ta_iwgsc_1ds_v1_1883052
c46936.graph_c0	207	ta_iwgsc_1al_v2_1059868;ta_iwgsc_1as_v1_2183291;ta_iwgsc_1bs_v1_3481555;ta_iwgsc_1dl_v1_2250106;ta_iwgsc_7as_v1_4254757;ta_iwgsc_7bs_v1_3073738;ta_iwgsc_7ds_v1_3963943
c91547.graph_c3	338	ta_iwgsc_1al_v2_1059868;ta_iwgsc_1bl_v1_3792355;ta_iwgsc_1bs_v1_3481555;ta_iwgsc_1dl_v1_2250106;ta_iwgsc_1ds_v1_1883052
c91547.graph_c2	223	ta_iwgsc_1al_v2_1059868;ta_iwgsc_1bl_v1_3792355;ta_iwgsc_1dl_v1_2250106;ta_iwgsc_1ds_v1_1883052
c21007.graph_c0	393	ta_iwgsc_1al_v2_1067117;ta_iwgsc_1bl_v1_3840415;ta_iwgsc_1bs_v1_3478203;ta_iwgsc_2al_v1_6435996;ta_iwgsc_2as_v1_5204886;ta_iwgsc_2as_v1_5306386;ta_iwgsc_2bl_v1_8014630;ta_iwgsc_2bs_v1_5246941;ta_iwgsc_2dl_v1_9835106;ta_iwgsc_2ds_v1_5330457;ta_iwgsc_3as_v1_3289818;ta_iwgsc_3b_v1_10682559;ta_iwgsc_3dl_v1_6940459;ta_iwgsc_4bl_v1_7032120;ta_iwgsc_5al_v1_2764792;ta_iwgsc_5as_v1_1504017;ta_iwgsc_5bl_v1…
c161880.graph_c0	239	ta_iwgsc_1al_v2_1091068;ta_iwgsc_1bl_v1_3800885;ta_iwgsc_1dl_v1_2268105
c21423.graph_c0	374	ta_iwgsc_1al_v2_1091068;ta_iwgsc_1bl_v1_3800885;ta_iwgsc_1dl_v1_2268105;ta_iwgsc_4al_v2_7081689
c88957.graph_c0	387	ta_iwgsc_1al_v2_1091068;ta_iwgsc_1bl_v1_3800885;ta_iwgsc_1dl_v1_2268105;ta_iwgsc_4al_v2_7169768
c99048.graph_c0	734	ta_iwgsc_1al_v2_1099688;ta_iwgsc_3as_v1_3446030;ta_iwgsc_4as_v2_5979967;ta_iwgsc_7as_v1_4187911;ta_iwgsc_7as_v1_4250981
c119256.graph_c1	1586	ta_iwgsc_1al_v2_1109607;ta_iwgsc_1al_v2_3912263;ta_iwgsc_1dl_v1_2232524;ta_iwgsc_1dl_v1_2242701;ta_iwgsc_2al_v1_6332373;ta_iwgsc_2bs_v1_5245952;ta_iwgsc_3b_v1_10531056;ta_iwgsc_4bl_v1_7039823;ta_iwgsc_4ds_v1_2321236;ta_iwgsc_5al_v1_2743102;ta_iwgsc_5bl_v1_5967883;ta_iwgsc_5dl_v1_4495103;ta_iwgsc_6as_v1_4426604;ta_iwgsc_6bl_v1_4395249;ta_iwgsc_7bl_v1_6738651;ta_iwgsc_7bs_v1_3080368;ta_iwgsc_7bs_v1…
c208834.graph_c0	242	ta_iwgsc_1al_v2_1116520;ta_iwgsc_1bl_v1_3869915;ta_iwgsc_1dl_v1_2261073;ta_iwgsc_1dl_v1_952185;ta_iwgsc_1ds_v1_1904344;ta_iwgsc_2al_v1_6343510;ta_iwgsc_2bl_v1_7987066;ta_iwgsc_2bl_v1_7997218;ta_iwgsc_2bs_v1_5198439;ta_iwgsc_3as_v1_3336794;ta_iwgsc_3as_v1_3364772;ta_iwgsc_5dl_v1_4602326;ta_iwgsc_5dl_v1_4605917;ta_iwgsc_5ds_v1_1452217;ta_iwgsc_5ds_v1_2744662;ta_iwgsc_7bl_v1_6743335;ta_iwgsc_7bs_v1_…
c194594.graph_c0	277	ta_iwgsc_1al_v2_1138840;ta_iwgsc_1as_v1_2989250;ta_iwgsc_2al_v1_6393263;ta_iwgsc_2as_v1_5210730;ta_iwgsc_2bl_v1_7989979;ta_iwgsc_2bl_v1_8086780;ta_iwgsc_2bl_v1_8092236;ta_iwgsc_2bs_v1_5211259;ta_iwgsc_3b_v1_10526833;ta_iwgsc_3b_v1_10540106;ta_iwgsc_3b_v1_10540107;ta_iwgsc_3b_v1_10623833;ta_iwgsc_4bl_v1_7019120;ta_iwgsc_4bs_v1_4960041;ta_iwgsc_5bl_v1_10880664
c11061.graph_c0	270	ta_iwgsc_1al_v2_1144711;ta_iwgsc_2al_v1_6422109;ta_iwgsc_2dl_v1_9864813;ta_iwgsc_3b_v1_10594736;ta_iwgsc_5al_v1_2761202
c211387.graph_c0	247	ta_iwgsc_1al_v2_1186583;ta_iwgsc_1bs_v1_135697;ta_iwgsc_2as_v1_5186130;ta_iwgsc_2as_v1_5274462;ta_iwgsc_3b_v1_10625659;ta_iwgsc_4bs_v1_4859758
c117665.graph_c0	714	ta_iwgsc_1al_v2_1191672;ta_iwgsc_1as_v1_3288202;ta_iwgsc_1bl_v1_3811406;ta_iwgsc_2bs_v1_5217276;ta_iwgsc_3b_v1_10441132;ta_iwgsc_3b_v1_10536137;ta_iwgsc_4al_v2_5624986;ta_iwgsc_4bl_v1_6959632;ta_iwgsc_5bs_v1_2269326;ta_iwgsc_6bl_v1_4398564;ta_iwgsc_7al_v1_4536426;ta_iwgsc_7al_v1_4536427;ta_iwgsc_7al_v1_4556441;ta_iwgsc_7as_v1_4240937
c17956.graph_c0	202	ta_iwgsc_1al_v2_1243758;ta_iwgsc_2al_v1_6406309;ta_iwgsc_3b_v1_10762069;ta_iwgsc_4bl_v1_6971176;ta_iwgsc_4bl_v1_6972298;ta_iwgsc_4bs_v1_4904586;ta_iwgsc_7as_v1_4171224;ta_iwgsc_7as_v1_4256982;ta_iwgsc_7bl_v1_6639258
c1855.graph_c0	260	ta_iwgsc_1al_v2_1251753
c97053.graph_c0	835	ta_iwgsc_1al_v2_1253793;ta_iwgsc_1al_v2_3977200;ta_iwgsc_1bl_v1_3917003;ta_iwgsc_1dl_v1_2290046
c66881.graph_c0	341	ta_iwgsc_1al_v2_1259823;ta_iwgsc_1bl_v1_3857703;ta_iwgsc_1dl_v1_2233343
c12310.graph_c0	268	ta_iwgsc_1al_v2_126384;ta_iwgsc_1bl_v1_3910654;ta_iwgsc_1dl_v1_2235258
c211912.graph_c0	205	ta_iwgsc_1al_v2_126384;ta_iwgsc_1bl_v1_3910654;ta_iwgsc_1dl_v1_2235258;ta_iwgsc_4al_v2_7125327
c35340.graph_c0	1004	ta_iwgsc_1al_v2_1270718;ta_iwgsc_3dl_v1_6846695;ta_iwgsc_4al_v2_7175055;ta_iwgsc_5bl_v1_10893767;ta_iwgsc_5dl_v1_4546853;ta_iwgsc_5dl_v1_4607799;ta_iwgsc_6bs_v1_1164126;ta_iwgsc_7bl_v1_6632327;ta_iwgsc_7ds_v1_3871881;ta_iwgsc_7ds_v1_3934479
c89553.graph_c0	705	ta_iwgsc_1al_v2_1274357;ta_iwgsc_1bl_v1_3915050;ta_iwgsc_1dl_v1_2238851
c123529.graph_c2	2758	ta_iwgsc_1al_v2_1308330
c141172.graph_c0	234	ta_iwgsc_1al_v2_1336393;ta_iwgsc_1al_v2_3977200;ta_iwgsc_1bl_v1_3917003;ta_iwgsc_1dl_v1_2290046;ta_iwgsc_7al_v1_4560777;ta_iwgsc_7dl_v1_3391848
c116996.graph_c0	611	ta_iwgsc_1al_v2_1341220;ta_iwgsc_2as_v1_5196076;ta_iwgsc_3al_v1_4291200;ta_iwgsc_3b_v1_10619392;ta_iwgsc_5bl_v1_10792312;ta_iwgsc_6bs_v1_2984115;ta_iwgsc_6dl_v1_3279799;ta_iwgsc_6ds_v1_2093394;ta_iwgsc_7bl_v1_6750110
c207228.graph_c0	208	ta_iwgsc_1al_v2_1356904;ta_iwgsc_1bl_v1_3889094;ta_iwgsc_1dl_v1_2267318
c6783.graph_c0	291	ta_iwgsc_1al_v2_136784;ta_iwgsc_1bl_v1_3821025;ta_iwgsc_1bl_v1_3824248;ta_iwgsc_1bl_v1_3863333;ta_iwgsc_1dl_v1_2208284;ta_iwgsc_1dl_v1_2250287;ta_iwgsc_1dl_v1_2252278;ta_iwgsc_1dl_v1_255770;ta_iwgsc_1dl_v1_481328;ta_iwgsc_1ds_v1_1878671;ta_iwgsc_2al_v1_6327985;ta_iwgsc_2al_v1_6403476;ta_iwgsc_2as_v1_5203328;ta_iwgsc_2as_v1_5283572;ta_iwgsc_2bl_v1_7934380;ta_iwgsc_2bl_v1_7938602;ta_iwgsc_2bl_v1_80…
c63740.graph_c1	525	ta_iwgsc_1al_v2_1381730
c63740.graph_c0	263	ta_iwgsc_1al_v2_1381730;ta_iwgsc_2bs_v1_5240960
c115467.graph_c1	346	ta_iwgsc_1al_v2_1381826;ta_iwgsc_2bl_v1_7961987;ta_iwgsc_5bl_v1_10885100;ta_iwgsc_6as_v1_4392687;ta_iwgsc_7al_v1_4513406
c113169.graph_c0	2087	ta_iwgsc_1al_v2_1399368;ta_iwgsc_1bl_v1_3806749;ta_iwgsc_1dl_v1_2238738
c175339.graph_c0	234	ta_iwgsc_1al_v2_1399774;ta_iwgsc_1as_v1_3269301;ta_iwgsc_1bl_v1_3760970;ta_iwgsc_1bl_v1_3854955;ta_iwgsc_2al_v1_6328861;ta_iwgsc_2as_v1_5293600;ta_iwgsc_2bl_v1_8032256;ta_iwgsc_2bl_v1_8056835;ta_iwgsc_2bl_v1_8056836;ta_iwgsc_2ds_v1_5359999;ta_iwgsc_3al_v1_4244358;ta_iwgsc_3as_v1_3334906;ta_iwgsc_3b_v1_10489796;ta_iwgsc_3b_v1_10546418;ta_iwgsc_3b_v1_10550713;ta_iwgsc_3b_v1_10630468;ta_iwgsc_3b_v1_…
c35725.graph_c1	866	ta_iwgsc_1al_v2_1407868
c35725.graph_c0	257	ta_iwgsc_1al_v2_1407868;ta_iwgsc_1dl_v1_2274708
c114881.graph_c1	1442	ta_iwgsc_1al_v2_1407868;ta_iwgsc_4al_v2_7072097;ta_iwgsc_7al_v1_4521892
c14274.graph_c0	348	ta_iwgsc_1al_v2_1432043;ta_iwgsc_1bl_v1_3812883;ta_iwgsc_1dl_v1_2269605
c45910.graph_c0	270	ta_iwgsc_1al_v2_1432043;ta_iwgsc_1bl_v1_3812883;ta_iwgsc_1dl_v1_2269605
c82957.graph_c0	695	ta_iwgsc_1al_v2_1432043;ta_iwgsc_1bl_v1_3812883;ta_iwgsc_1dl_v1_2269605
c161719.graph_c0	366	ta_iwgsc_1al_v2_1454049
c182206.graph_c0	226	ta_iwgsc_1al_v2_1454049
c185908.graph_c0	272	ta_iwgsc_1al_v2_1454049
c102120.graph_c0	888	ta_iwgsc_1al_v2_1454049;ta_iwgsc_1bl_v1_3838223;ta_iwgsc_1dl_v1_2283054
c186745.graph_c0	215	ta_iwgsc_1al_v2_1466618;ta_iwgsc_1bl_v1_3915226;ta_iwgsc_1bs_v1_3482678;ta_iwgsc_1dl_v1_2288561;ta_iwgsc_1ds_v1_1497000;ta_iwgsc_2al_v1_6404771;ta_iwgsc_2as_v1_5244915;ta_iwgsc_2bl_v1_1016894;ta_iwgsc_2bl_v1_7968895;ta_iwgsc_2bs_v1_5161054;ta_iwgsc_2bs_v1_5231723;ta_iwgsc_2ds_v1_5384644;ta_iwgsc_3al_v1_4358838;ta_iwgsc_3as_v1_3318540;ta_iwgsc_3as_v1_3353496;ta_iwgsc_3as_v1_3434869;ta_iwgsc_3dl_v1…
c149623.graph_c0	296	ta_iwgsc_1al_v2_1517582;ta_iwgsc_1al_v2_3910627;ta_iwgsc_1al_v2_3974545;ta_iwgsc_1as_v1_3282295;ta_iwgsc_1bs_v1_2306247;ta_iwgsc_2as_v1_5221753;ta_iwgsc_2bl_v1_8044199;ta_iwgsc_2bl_v1_8056307;ta_iwgsc_2bs_v1_5199491;ta_iwgsc_2dl_v1_9865082;ta_iwgsc_3al_v1_4253291;ta_iwgsc_3as_v1_3354025;ta_iwgsc_3ds_v1_1235306;ta_iwgsc_4al_v2_7107481;ta_iwgsc_4al_v2_7173481;ta_iwgsc_4as_v2_5945626;ta_iwgsc_4as_v2…
c77519.graph_c0	268	ta_iwgsc_1al_v2_152057;ta_iwgsc_2as_v1_5303416;ta_iwgsc_7as_v1_4215141
c65693.graph_c0	328	ta_iwgsc_1al_v2_1530182;ta_iwgsc_4al_v2_7147743;ta_iwgsc_4as_v2_6013135;ta_iwgsc_4bs_v1_4299578;ta_iwgsc_7al_v1_4554822;ta_iwgsc_7bl_v1_6636096
c189262.graph_c0	350	ta_iwgsc_1al_v2_1536519;ta_iwgsc_2as_v1_5257503
c146449.graph_c0	690	ta_iwgsc_1al_v2_158369
c189242.graph_c0	215	ta_iwgsc_1al_v2_1633457;ta_iwgsc_1bl_v1_3852205;ta_iwgsc_1dl_v1_2250438
c25589.graph_c0	241	ta_iwgsc_1al_v2_1633457;ta_iwgsc_1bl_v1_3852205;ta_iwgsc_1dl_v1_2250438
c199448.graph_c0	229	ta_iwgsc_1al_v2_1657663;ta_iwgsc_1as_v1_3251433;ta_iwgsc_2al_v1_6345403;ta_iwgsc_3al_v1_4230779;ta_iwgsc_4al_v2_7129995;ta_iwgsc_5as_v1_361457;ta_iwgsc_5dl_v1_4470634
c113208.graph_c0	1601	ta_iwgsc_1al_v2_1676231;ta_iwgsc_1bl_v1_3816652
c113208.graph_c1	602	ta_iwgsc_1al_v2_1676231;ta_iwgsc_1bl_v1_3816652
c110384.graph_c1	2777	ta_iwgsc_1al_v2_1679626;ta_iwgsc_1bl_v1_3876332
c128698.graph_c0	302	ta_iwgsc_1al_v2_1679626;ta_iwgsc_1dl_v1_66772
c110384.graph_c0	275	ta_iwgsc_1al_v2_1679626;ta_iwgsc_1dl_v1_989820
c119293.graph_c0	1933	ta_iwgsc_1al_v2_16852;ta_iwgsc_1al_v2_3975032;ta_iwgsc_1bl_v1_3849377;ta_iwgsc_2bl_v1_8041822;ta_iwgsc_4bl_v1_6977709;ta_iwgsc_6bs_v1_249237
c115871.graph_c0	320	ta_iwgsc_1al_v2_1692072;ta_iwgsc_3as_v1_3280877
c115871.graph_c1	3298	ta_iwgsc_1al_v2_1692072;ta_iwgsc_3as_v1_3400910;ta_iwgsc_5bl_v1_10918057
c77405.graph_c0	563	ta_iwgsc_1al_v2_1695512;ta_iwgsc_1bl_v1_3836861
c194139.graph_c0	294	ta_iwgsc_1al_v2_1701864;ta_iwgsc_2al_v1_6361635;ta_iwgsc_3dl_v1_6815305;ta_iwgsc_5al_v1_2751399;ta_iwgsc_6ds_v1_2104206;ta_iwgsc_7as_v1_4255172;ta_iwgsc_7as_v1_4255173
c23940.graph_c0	314	ta_iwgsc_1al_v2_1706378;ta_iwgsc_1bl_v1_1060619;ta_iwgsc_1dl_v1_2267638
c35864.graph_c0	361	ta_iwgsc_1al_v2_1706378;ta_iwgsc_1bl_v1_1060619;ta_iwgsc_1dl_v1_2267638;ta_iwgsc_1dl_v1_2290474;ta_iwgsc_1ds_v1_1900207;ta_iwgsc_4al_v2_7084827
c190823.graph_c0	206	ta_iwgsc_1al_v2_1706378;ta_iwgsc_1bl_v1_1060619;ta_iwgsc_1dl_v1_2267638;ta_iwgsc_5bl_v1_10912568
c118364.graph_c0	2200	ta_iwgsc_1al_v2_1710705
c40464.graph_c0	287	ta_iwgsc_1al_v2_1713650;ta_iwgsc_1al_v2_3869781;ta_iwgsc_1bl_v1_3791501;ta_iwgsc_1bl_v1_3809724;ta_iwgsc_1bl_v1_3866176;ta_iwgsc_1dl_v1_2224814;ta_iwgsc_1dl_v1_2282017
c36270.graph_c1	1024	ta_iwgsc_1al_v2_1719971;ta_iwgsc_1bl_v1_3879023
c133204.graph_c0	291	ta_iwgsc_1al_v2_1719971;ta_iwgsc_1bl_v1_3879023;ta_iwgsc_1dl_v1_2282583
c197079.graph_c0	300	ta_iwgsc_1al_v2_173550;ta_iwgsc_1al_v2_3908108;ta_iwgsc_1al_v2_3974737;ta_iwgsc_1bl_v1_3823211;ta_iwgsc_1bl_v1_3838828;ta_iwgsc_1bl_v1_3848125;ta_iwgsc_1bl_v1_3848937;ta_iwgsc_1bl_v1_3863316;ta_iwgsc_1bl_v1_3919361;ta_iwgsc_1bl_v1_3920424;ta_iwgsc_1bl_v1_3920469;ta_iwgsc_1bs_v1_1242252;ta_iwgsc_1bs_v1_3441308;ta_iwgsc_1ds_v1_454539;ta_iwgsc_2al_v1_6328491;ta_iwgsc_2al_v1_6342576;ta_iwgsc_2al_v1_6…
c23128.graph_c0	206	ta_iwgsc_1al_v2_1736243;ta_iwgsc_1bl_v1_3915920;ta_iwgsc_1dl_v1_2277178
c152372.graph_c0	259	ta_iwgsc_1al_v2_1749672;ta_iwgsc_1al_v2_3873756;ta_iwgsc_3as_v1_3425111;ta_iwgsc_3b_v1_10760458;ta_iwgsc_4al_v2_7131845;ta_iwgsc_4al_v2_7171705;ta_iwgsc_5al_v1_2808046;ta_iwgsc_5as_v1_1471102;ta_iwgsc_5bl_v1_10851056;ta_iwgsc_6bl_v1_4339852;ta_iwgsc_6bs_v1_3018480
c85019.graph_c0	1148	ta_iwgsc_1al_v2_1749672;ta_iwgsc_2as_v1_5221738
c192127.graph_c0	269	ta_iwgsc_1al_v2_1749672;ta_iwgsc_2as_v1_5270231
c170313.graph_c0	244	ta_iwgsc_1al_v2_1772156;ta_iwgsc_1bl_v1_3852843
c81736.graph_c0	386	ta_iwgsc_1al_v2_1772156;ta_iwgsc_1bl_v1_3852843;ta_iwgsc_1dl_v1_2226002
c165608.graph_c0	208	ta_iwgsc_1al_v2_1795495;ta_iwgsc_1al_v2_3977464;ta_iwgsc_3as_v1_3280069;ta_iwgsc_3dl_v1_6928257;ta_iwgsc_5as_v1_1522525
c190593.graph_c0	222	ta_iwgsc_1al_v2_1797767
c77080.graph_c0	567	ta_iwgsc_1al_v2_1804538
c62383.graph_c0	414	ta_iwgsc_1al_v2_1808286
c129557.graph_c0	543	ta_iwgsc_1al_v2_1808286;ta_iwgsc_1bl_v1_3832633;ta_iwgsc_1dl_v1_2241409
c182701.graph_c0	226	ta_iwgsc_1al_v2_1809202;ta_iwgsc_1as_v1_3286147;ta_iwgsc_1bl_v1_3801278;ta_iwgsc_1bs_v1_2973540;ta_iwgsc_1bs_v1_3420739;ta_iwgsc_1bs_v1_3454634;ta_iwgsc_1bs_v1_3460334;ta_iwgsc_1dl_v1_1251603;ta_iwgsc_2al_v1_6350708;ta_iwgsc_2bs_v1_5196577;ta_iwgsc_2bs_v1_5245019;ta_iwgsc_3b_v1_10598675;ta_iwgsc_3b_v1_10719123;ta_iwgsc_3b_v1_2094520;ta_iwgsc_3dl_v1_6951281;ta_iwgsc_4al_v2_7070042;ta_iwgsc_4al_v2_…
c138887.graph_c0	477	ta_iwgsc_1al_v2_1809572;ta_iwgsc_2bl_v1_7979673;ta_iwgsc_6bl_v1_4394780
c198300.graph_c0	207	ta_iwgsc_1al_v2_1821451;ta_iwgsc_1as_v1_3301937;ta_iwgsc_1as_v1_3316806;ta_iwgsc_1bl_v1_3866702;ta_iwgsc_1bs_v1_3482298;ta_iwgsc_1dl_v1_2249359;ta_iwgsc_2al_v1_6433360;ta_iwgsc_2al_v1_6433998;ta_iwgsc_2as_v1_5268112;ta_iwgsc_3al_v1_4089561;ta_iwgsc_3dl_v1_1103142;ta_iwgsc_3ds_v1_2603422;ta_iwgsc_4ds_v1_2315187;ta_iwgsc_4ds_v1_2315188;ta_iwgsc_5al_v1_2738114;ta_iwgsc_5al_v1_2792709;ta_iwgsc_5bl_v1…
c179542.graph_c0	240	ta_iwgsc_1al_v2_1834170
c42848.graph_c0	1125	ta_iwgsc_1al_v2_1834170;ta_iwgsc_1bl_v1_3914978;ta_iwgsc_1bl_v1_3916866;ta_iwgsc_1dl_v1_1936115
c3474.graph_c0	221	ta_iwgsc_1al_v2_1834170;ta_iwgsc_1bl_v1_3918081;ta_iwgsc_1bs_v1_3423157;ta_iwgsc_1dl_v1_1936115;ta_iwgsc_4al_v2_7158794;ta_iwgsc_5bl_v1_10859710;ta_iwgsc_5bl_v1_10924368;ta_iwgsc_7bl_v1_6638714;ta_iwgsc_7bl_v1_6652375
c86666.graph_c0	2103	ta_iwgsc_1al_v2_1834170;ta_iwgsc_1dl_v1_1936115
c110997.graph_c0	1783	ta_iwgsc_1al_v2_1879687
c64035.graph_c0	373	ta_iwgsc_1al_v2_1879687;ta_iwgsc_1bs_v1_3428852;ta_iwgsc_1ds_v1_1910458
c97602.graph_c0	1465	ta_iwgsc_1al_v2_1879687;ta_iwgsc_1bs_v1_3428852;ta_iwgsc_1ds_v1_1910458
c120065.graph_c0	4455	ta_iwgsc_1al_v2_1879687;ta_iwgsc_1bs_v1_3428852;ta_iwgsc_1ds_v1_1910458;ta_iwgsc_2bl_v1_8092317;ta_iwgsc_3b_v1_10435862;ta_iwgsc_4as_v2_6001092
c31382.graph_c0	344	ta_iwgsc_1al_v2_1879687;ta_iwgsc_1bs_v1_3428852;ta_iwgsc_1ds_v1_1910458;ta_iwgsc_2bl_v1_8092317;ta_iwgsc_4as_v2_6001092
c180467.graph_c0	341	ta_iwgsc_1al_v2_1892724;ta_iwgsc_1as_v1_3277856;ta_iwgsc_1dl_v1_2254976;ta_iwgsc_2bl_v1_8088055;ta_iwgsc_4al_v2_7065338;ta_iwgsc_6as_v1_4367385;ta_iwgsc_6dl_v1_3262838;ta_iwgsc_7as_v1_4070463
c169669.graph_c0	438	ta_iwgsc_1al_v2_1892724;ta_iwgsc_1dl_v1_2254976;ta_iwgsc_2bl_v1_8088055;ta_iwgsc_6dl_v1_3262838;ta_iwgsc_7as_v1_4070463;ta_iwgsc_7bl_v1_6690513
c150206.graph_c0	250	ta_iwgsc_1al_v2_1914256;ta_iwgsc_1bl_v1_3822546;ta_iwgsc_1dl_v1_2251249
c133625.graph_c0	264	ta_iwgsc_1al_v2_192028;ta_iwgsc_1bl_v1_2682752;ta_iwgsc_1dl_v1_2287265
c117803.graph_c0	2675	ta_iwgsc_1al_v2_1926493;ta_iwgsc_1bl_v1_3824661;ta_iwgsc_1dl_v1_2229581
c185051.graph_c0	225	ta_iwgsc_1al_v2_1926493;ta_iwgsc_1dl_v1_2229581
c34812.graph_c0	294	ta_iwgsc_1al_v2_1927657;ta_iwgsc_1dl_v1_277087
c98507.graph_c0	1750	ta_iwgsc_1al_v2_1992907;ta_iwgsc_5al_v1_2692527;ta_iwgsc_6as_v1_4423773;ta_iwgsc_7as_v1_4191466
c127303.graph_c0	286	ta_iwgsc_1al_v2_2000916;ta_iwgsc_1al_v2_3976102;ta_iwgsc_1as_v1_3274359;ta_iwgsc_1as_v1_3274360;ta_iwgsc_1bl_v1_3819663;ta_iwgsc_1bs_v1_3451856;ta_iwgsc_2al_v1_6390261;ta_iwgsc_2bl_v1_7987818;ta_iwgsc_2bl_v1_8030626;ta_iwgsc_2bl_v1_8078430;ta_iwgsc_2bs_v1_5171249;ta_iwgsc_2ds_v1_2118596;ta_iwgsc_2ds_v1_5361719;ta_iwgsc_3b_v1_10468073;ta_iwgsc_3b_v1_10471450;ta_iwgsc_3b_v1_10651095;ta_iwgsc_3b_v1_…
c211088.graph_c0	231	ta_iwgsc_1al_v2_2005105
c90391.graph_c0	953	ta_iwgsc_1al_v2_2005105
c208273.graph_c0	263	ta_iwgsc_1al_v2_2005105;ta_iwgsc_1bl_v1_3803745
c193198.graph_c0	232	ta_iwgsc_1al_v2_2005105;ta_iwgsc_1bl_v1_3803745;ta_iwgsc_1dl_v1_2240296
c138640.graph_c0	591	ta_iwgsc_1al_v2_2015278;ta_iwgsc_1bl_v1_1296717;ta_iwgsc_1dl_v1_2201005
c113837.graph_c0	3221	ta_iwgsc_1al_v2_2024207
c162444.graph_c0	272	ta_iwgsc_1al_v2_2024207;ta_iwgsc_1dl_v1_2267637
c146806.graph_c0	351	ta_iwgsc_1al_v2_2038777;ta_iwgsc_1dl_v1_2278349
c159837.graph_c0	301	ta_iwgsc_1al_v2_2043349;ta_iwgsc_2bs_v1_2690842;ta_iwgsc_3b_v1_10502530;ta_iwgsc_3ds_v1_2603867
c86083.graph_c0	457	ta_iwgsc_1al_v2_2061175;ta_iwgsc_1bl_v1_3746605;ta_iwgsc_1dl_v1_2254452
c210526.graph_c0	283	ta_iwgsc_1al_v2_2073070;ta_iwgsc_1bl_v1_3805427;ta_iwgsc_1dl_v1_2249516
c212568.graph_c0	219	ta_iwgsc_1al_v2_2074275;ta_iwgsc_1as_v1_3285167;ta_iwgsc_1bl_v1_3793055;ta_iwgsc_1bl_v1_3820853;ta_iwgsc_1bs_v1_3006927;ta_iwgsc_1bs_v1_3425150;ta_iwgsc_1bs_v1_3427962;ta_iwgsc_2al_v1_6340213;ta_iwgsc_2al_v1_6395846;ta_iwgsc_2al_v1_752526;ta_iwgsc_2bl_v1_6548386;ta_iwgsc_2bl_v1_6578651;ta_iwgsc_2bl_v1_6762773;ta_iwgsc_2bl_v1_8062730;ta_iwgsc_2bs_v1_4335899;ta_iwgsc_2bs_v1_5164688;ta_iwgsc_2bs_v1_…
c80131.graph_c0	1331	ta_iwgsc_1al_v2_2104236
c142225.graph_c0	391	ta_iwgsc_1al_v2_2104236;ta_iwgsc_6bs_v1_3018507
c6430.graph_c0	324	ta_iwgsc_1al_v2_2104236;ta_iwgsc_6bs_v1_3018507
c126775.graph_c0	513	ta_iwgsc_1al_v2_2107561;ta_iwgsc_1bl_v1_3904681;ta_iwgsc_1dl_v1_2258390
c147549.graph_c0	229	ta_iwgsc_1al_v2_2206894;ta_iwgsc_1bl_v1_3848893;ta_iwgsc_1dl_v1_2282411;ta_iwgsc_5bl_v1_8957981
c127771.graph_c0	259	ta_iwgsc_1al_v2_2206894;ta_iwgsc_1dl_v1_2282411;ta_iwgsc_5bl_v1_8957981
c71165.graph_c0	481	ta_iwgsc_1al_v2_2224884;ta_iwgsc_1bl_v1_3829348;ta_iwgsc_1dl_v1_1361365
c195841.graph_c0	255	ta_iwgsc_1al_v2_2224884;ta_iwgsc_1bl_v1_3829348;ta_iwgsc_1dl_v1_1361365;ta_iwgsc_4al_v2_7169442
c71165.graph_c1	454	ta_iwgsc_1al_v2_2224884;ta_iwgsc_1bl_v1_3829348;ta_iwgsc_1dl_v1_1361365;ta_iwgsc_4al_v2_7169442
c115704.graph_c0	2457	ta_iwgsc_1al_v2_2231508;ta_iwgsc_1bl_v1_3879328
c185126.graph_c0	270	ta_iwgsc_1al_v2_2231508;ta_iwgsc_1bl_v1_3879328
c164771.graph_c0	435	ta_iwgsc_1al_v2_2231508;ta_iwgsc_1bl_v1_3879328;ta_iwgsc_1dl_v1_366684
c169187.graph_c0	354	ta_iwgsc_1al_v2_2231508;ta_iwgsc_1bl_v1_3879328;ta_iwgsc_1dl_v1_366684
c21852.graph_c0	274	ta_iwgsc_1al_v2_2231508;ta_iwgsc_1bl_v1_3879328;ta_iwgsc_1dl_v1_366684
c136193.graph_c0	319	ta_iwgsc_1al_v2_2253855
c74550.graph_c0	215	ta_iwgsc_1al_v2_2287375;ta_iwgsc_1bl_v1_3895662
c124952.graph_c0	2431	ta_iwgsc_1al_v2_2287375;ta_iwgsc_3b_v1_10440253;ta_iwgsc_6bs_v1_2951207;ta_iwgsc_7al_v1_4375488
c251.graph_c0	282	ta_iwgsc_1al_v2_2289375;ta_iwgsc_2bs_v1_5245223;ta_iwgsc_4bl_v1_6978053;ta_iwgsc_4bs_v1_4906410;ta_iwgsc_5al_v1_2737263
c47269.graph_c0	488	ta_iwgsc_1al_v2_2343818;ta_iwgsc_1al_v2_3886502;ta_iwgsc_1as_v1_3268561;ta_iwgsc_1as_v1_3285184;ta_iwgsc_1as_v1_3294655;ta_iwgsc_1as_v1_3314436;ta_iwgsc_1bl_v1_3797762;ta_iwgsc_1bl_v1_3803756;ta_iwgsc_1bl_v1_3817570;ta_iwgsc_1bl_v1_3825333;ta_iwgsc_1bl_v1_3876311;ta_iwgsc_1bl_v1_3906964;ta_iwgsc_1bl_v1_3916771;ta_iwgsc_1bl_v1_3917646;ta_iwgsc_1bs_v1_3414325;ta_iwgsc_1bs_v1_3457643;ta_iwgsc_1bs_v1…
c1610.graph_c0	345	ta_iwgsc_1al_v2_234594;ta_iwgsc_1bl_v1_3918220
c162074.graph_c0	264	ta_iwgsc_1al_v2_234594;ta_iwgsc_1bl_v1_3918220;ta_iwgsc_1dl_v1_2248423
c15247.graph_c0	391	ta_iwgsc_1al_v2_2385723;ta_iwgsc_1as_v1_3277572;ta_iwgsc_1as_v1_3305942
c164094.graph_c0	242	ta_iwgsc_1al_v2_2385723;ta_iwgsc_1as_v1_3277572;ta_iwgsc_1as_v1_3305942
c19099.graph_c0	312	ta_iwgsc_1al_v2_2385723;ta_iwgsc_1as_v1_3277572;ta_iwgsc_1as_v1_3305942
c213647.graph_c0	251	ta_iwgsc_1al_v2_2385723;ta_iwgsc_1as_v1_3277572;ta_iwgsc_1as_v1_3305942
c83201.graph_c1	1155	ta_iwgsc_1al_v2_238873;ta_iwgsc_1bl_v1_3882941;ta_iwgsc_1bl_v1_3916913
c55904.graph_c0	242	ta_iwgsc_1al_v2_2407147;ta_iwgsc_1bl_v1_3746574;ta_iwgsc_1dl_v1_1264224;ta_iwgsc_5bl_v1_10756453
c75595.graph_c0	344	ta_iwgsc_1al_v2_2410116;ta_iwgsc_1al_v2_3887972;ta_iwgsc_1al_v2_3888900;ta_iwgsc_1al_v2_3900808;ta_iwgsc_1al_v2_3967372;ta_iwgsc_1al_v2_3971588;ta_iwgsc_1al_v2_3971589;ta_iwgsc_1al_v2_3974739;ta_iwgsc_1al_v2_3978056;ta_iwgsc_1al_v2_3979073;ta_iwgsc_1as_v1_3289740;ta_iwgsc_1bl_v1_3795056;ta_iwgsc_1bl_v1_3796109;ta_iwgsc_1bl_v1_3826697;ta_iwgsc_1bl_v1_3838014;ta_iwgsc_1bl_v1_3841388;ta_iwgsc_1bl_v1…
c74659.graph_c0	202	ta_iwgsc_1al_v2_2410116;ta_iwgsc_1al_v2_3887972;ta_iwgsc_1al_v2_3888900;ta_iwgsc_1al_v2_3900808;ta_iwgsc_1al_v2_3971588;ta_iwgsc_1al_v2_3971589;ta_iwgsc_1al_v2_3974739;ta_iwgsc_1al_v2_3978056;ta_iwgsc_1as_v1_2848332;ta_iwgsc_1as_v1_3004114;ta_iwgsc_1as_v1_3274374;ta_iwgsc_1bl_v1_3795056;ta_iwgsc_1bl_v1_3796109;ta_iwgsc_1bl_v1_3798219;ta_iwgsc_1bl_v1_3813631;ta_iwgsc_1bl_v1_3818340;ta_iwgsc_1bl_v1…
c69889.graph_c0	1597	ta_iwgsc_1al_v2_2416077;ta_iwgsc_1dl_v1_2269474
c160638.graph_c0	352	ta_iwgsc_1al_v2_2429656;ta_iwgsc_1bl_v1_3877622
c134695.graph_c0	1050	ta_iwgsc_1al_v2_2496082;ta_iwgsc_1dl_v1_2203353
c99606.graph_c0	1334	ta_iwgsc_1al_v2_2499377;ta_iwgsc_2as_v1_5221633;ta_iwgsc_4bs_v1_4865307;ta_iwgsc_5bl_v1_10792971;ta_iwgsc_5bl_v1_10888054;ta_iwgsc_5bl_v1_10906147
c96498.graph_c1	421	ta_iwgsc_1al_v2_254405
c117985.graph_c0	2584	ta_iwgsc_1al_v2_2555313;ta_iwgsc_1bl_v1_3841189;ta_iwgsc_1dl_v1_618533
c139580.graph_c0	206	ta_iwgsc_1al_v2_2568045;ta_iwgsc_1al_v2_3978862;ta_iwgsc_2bs_v1_19035;ta_iwgsc_2bs_v1_602651;ta_iwgsc_2dl_v1_9719425;ta_iwgsc_2dl_v1_9908754;ta_iwgsc_2ds_v1_5367886;ta_iwgsc_3b_v1_10436023;ta_iwgsc_3b_v1_10757180;ta_iwgsc_3b_v1_10765828;ta_iwgsc_3b_v1_718598;ta_iwgsc_3dl_v1_6807623;ta_iwgsc_3dl_v1_6953208;ta_iwgsc_4bl_v1_7035318;ta_iwgsc_4bs_v1_4937160;ta_iwgsc_4bs_v1_4949782;ta_iwgsc_4bs_v1_4959…
c213002.graph_c0	226	ta_iwgsc_1al_v2_2571637;ta_iwgsc_1al_v2_3960560;ta_iwgsc_1bl_v1_3815379;ta_iwgsc_2bl_v1_8053206;ta_iwgsc_2bl_v1_8089116;ta_iwgsc_2bs_v1_5183512;ta_iwgsc_2bs_v1_5204467;ta_iwgsc_3b_v1_10760200;ta_iwgsc_4dl_v3_9155627;ta_iwgsc_4ds_v1_2318599;ta_iwgsc_5bl_v1_10798413;ta_iwgsc_5bl_v1_10921908;ta_iwgsc_5bs_v1_2284912;ta_iwgsc_5dl_v1_4599709;ta_iwgsc_6al_v1_5774068;ta_iwgsc_6bl_v1_4289684;ta_iwgsc_6bl_…
c170694.graph_c0	277	ta_iwgsc_1al_v2_2571637;ta_iwgsc_1bl_v1_3815379;ta_iwgsc_1bs_v1_3406103;ta_iwgsc_1bs_v1_3466025;ta_iwgsc_2al_v1_4369424;ta_iwgsc_2bl_v1_8053206;ta_iwgsc_2bl_v1_8089114;ta_iwgsc_2bl_v1_8089115;ta_iwgsc_2bl_v1_8089116;ta_iwgsc_2bs_v1_5183512;ta_iwgsc_2bs_v1_5204467;ta_iwgsc_2dl_v1_9699806;ta_iwgsc_3b_v1_10556126;ta_iwgsc_3b_v1_10677525;ta_iwgsc_3b_v1_10760200;ta_iwgsc_3b_v1_10760201;ta_iwgsc_3b_v1_…
c62880.graph_c2	245	ta_iwgsc_1al_v2_2573559;ta_iwgsc_1al_v2_3870148;ta_iwgsc_1al_v2_3890689;ta_iwgsc_1al_v2_3897091;ta_iwgsc_1al_v2_3902366;ta_iwgsc_1al_v2_3931411;ta_iwgsc_1al_v2_3976337;ta_iwgsc_1al_v2_3976502;ta_iwgsc_1al_v2_3978447;ta_iwgsc_1as_v1_3262017;ta_iwgsc_1as_v1_3278243;ta_iwgsc_1as_v1_3314436;ta_iwgsc_1bl_v1_1574187;ta_iwgsc_1bl_v1_3759798;ta_iwgsc_1bl_v1_3803756;ta_iwgsc_1bl_v1_3825333;ta_iwgsc_1bl_v1…
c124361.graph_c0	4463	ta_iwgsc_1al_v2_2580763;ta_iwgsc_1bl_v1_3855797;ta_iwgsc_1dl_v1_2228508
c166427.graph_c0	215	ta_iwgsc_1al_v2_2611836
c36671.graph_c0	1457	ta_iwgsc_1al_v2_2612350;ta_iwgsc_1bl_v1_3858026;ta_iwgsc_1dl_v1_2258568
c109089.graph_c0	1325	ta_iwgsc_1al_v2_2652518
c101303.graph_c0	808	ta_iwgsc_1al_v2_268345;ta_iwgsc_1bl_v1_3794050;ta_iwgsc_1dl_v1_860292
c101303.graph_c1	834	ta_iwgsc_1al_v2_268345;ta_iwgsc_1bl_v1_3794050;ta_iwgsc_1dl_v1_860292
c18809.graph_c0	292	ta_iwgsc_1al_v2_2695133;ta_iwgsc_1bs_v1_3440301;ta_iwgsc_2al_v1_6337344;ta_iwgsc_2bl_v1_4757609;ta_iwgsc_2dl_v1_9833256;ta_iwgsc_3al_v1_4356041;ta_iwgsc_3b_v1_10463356;ta_iwgsc_3b_v1_10520250;ta_iwgsc_3b_v1_10601593;ta_iwgsc_4bl_v1_7017728;ta_iwgsc_5bl_v1_10852127;ta_iwgsc_7bl_v1_6587511;ta_iwgsc_7dl_v1_3395796
c124791.graph_c1	301	ta_iwgsc_1al_v2_2697757;ta_iwgsc_1bs_v1_3444739;ta_iwgsc_2bl_v1_8080784
c72440.graph_c0	215	ta_iwgsc_1al_v2_2703852;ta_iwgsc_6as_v1_3550362;ta_iwgsc_6bl_v1_4259351
c124139.graph_c0	1693	ta_iwgsc_1al_v2_2713802;ta_iwgsc_1bl_v1_3756622;ta_iwgsc_1dl_v1_851495
c16746.graph_c0	566	ta_iwgsc_1al_v2_2713802;ta_iwgsc_1bl_v1_3756622;ta_iwgsc_1dl_v1_851495
c9969.graph_c0	299	ta_iwgsc_1al_v2_2713802;ta_iwgsc_1bl_v1_3756622;ta_iwgsc_1dl_v1_851495
c213906.graph_c0	215	ta_iwgsc_1al_v2_2713802;ta_iwgsc_1bl_v1_3756622;ta_iwgsc_1dl_v1_851495;ta_iwgsc_5ds_v1_2733994
c201149.graph_c0	216	ta_iwgsc_1al_v2_272357;ta_iwgsc_3al_v1_4318025;ta_iwgsc_3al_v1_4449850;ta_iwgsc_4as_v2_5970556;ta_iwgsc_6al_v1_5793380;ta_iwgsc_6bs_v1_3045174
c118754.graph_c2	278	ta_iwgsc_1al_v2_272357;ta_iwgsc_3al_v1_4318025;ta_iwgsc_3al_v1_4449850;ta_iwgsc_6al_v1_5793380;ta_iwgsc_6bs_v1_3045174
c111487.graph_c0	1541	ta_iwgsc_1al_v2_2734673;ta_iwgsc_1bl_v1_3865789
c111487.graph_c1	420	ta_iwgsc_1al_v2_2734673;ta_iwgsc_1bl_v1_3865789
c168023.graph_c0	344	ta_iwgsc_1al_v2_2734673;ta_iwgsc_1bl_v1_3865789;ta_iwgsc_1dl_v1_308391
c115182.graph_c0	1440	ta_iwgsc_1al_v2_2752572;ta_iwgsc_1bl_v1_3799843;ta_iwgsc_1dl_v1_2281163
c115182.graph_c1	673	ta_iwgsc_1al_v2_2752572;ta_iwgsc_1bl_v1_3799843;ta_iwgsc_1dl_v1_2281163
c115182.graph_c2	208	ta_iwgsc_1al_v2_2752572;ta_iwgsc_1bl_v1_3799843;ta_iwgsc_1dl_v1_2281163
c37144.graph_c0	401	ta_iwgsc_1al_v2_2756030
c136099.graph_c0	228	ta_iwgsc_1al_v2_2756030;ta_iwgsc_1al_v2_3952694;ta_iwgsc_1bl_v1_3855034;ta_iwgsc_1dl_v1_2289466
c47803.graph_c0	406	ta_iwgsc_1al_v2_276808;ta_iwgsc_1bl_v1_3845194;ta_iwgsc_1dl_v1_2245434
c69542.graph_c0	321	ta_iwgsc_1al_v2_276808;ta_iwgsc_1bl_v1_3845194;ta_iwgsc_1dl_v1_2245434
c73011.graph_c0	432	ta_iwgsc_1al_v2_276808;ta_iwgsc_1bl_v1_3845194;ta_iwgsc_1dl_v1_2245434
c77458.graph_c0	577	ta_iwgsc_1al_v2_276808;ta_iwgsc_1bl_v1_3845194;ta_iwgsc_1dl_v1_2245434
c121885.graph_c0	3528	ta_iwgsc_1al_v2_276808;ta_iwgsc_1dl_v1_2245434
c100834.graph_c0	1507	ta_iwgsc_1al_v2_2770634;ta_iwgsc_1bl_v1_3863137;ta_iwgsc_1dl_v1_404187
c88925.graph_c0	972	ta_iwgsc_1al_v2_2770634;ta_iwgsc_2bl_v1_7941776;ta_iwgsc_2bl_v1_8014145;ta_iwgsc_2bs_v1_5240946;ta_iwgsc_3b_v1_10760357;ta_iwgsc_4bs_v1_4956484;ta_iwgsc_7bs_v1_3077247;ta_iwgsc_7bs_v1_3077248
c104371.graph_c0	910	ta_iwgsc_1al_v2_2788208;ta_iwgsc_1dl_v1_2286190
c183445.graph_c0	331	ta_iwgsc_1al_v2_2791900;ta_iwgsc_1bl_v1_3868106;ta_iwgsc_1dl_v1_2288563
c57413.graph_c0	326	ta_iwgsc_1al_v2_2791900;ta_iwgsc_1bl_v1_3868106;ta_iwgsc_1dl_v1_2288563
c179897.graph_c0	614	ta_iwgsc_1al_v2_2792815;ta_iwgsc_6as_v1_4338881
c115433.graph_c0	2237	ta_iwgsc_1al_v2_2809041
c64235.graph_c0	534	ta_iwgsc_1al_v2_2820272;ta_iwgsc_1bl_v1_3904367
c168510.graph_c0	839	ta_iwgsc_1al_v2_2820272;ta_iwgsc_1bl_v1_3904367;ta_iwgsc_1dl_v1_2196099
c121898.graph_c0	1012	ta_iwgsc_1al_v2_2821189;ta_iwgsc_1bl_v1_3795890;ta_iwgsc_1bl_v1_3903521;ta_iwgsc_1dl_v1_1166848;ta_iwgsc_1dl_v1_2231861;ta_iwgsc_2as_v1_5252287
c64895.graph_c0	351	ta_iwgsc_1al_v2_2821189;ta_iwgsc_2as_v1_5308618
c144221.graph_c0	244	ta_iwgsc_1al_v2_2821579;ta_iwgsc_1as_v1_3314562;ta_iwgsc_1bl_v1_3899526;ta_iwgsc_1bl_v1_3915229;ta_iwgsc_1bl_v1_3917867;ta_iwgsc_1bs_v1_3454333;ta_iwgsc_1dl_v1_2290052;ta_iwgsc_1ds_v1_1416778;ta_iwgsc_2al_v1_6331052;ta_iwgsc_2al_v1_6369808;ta_iwgsc_2as_v1_5227712;ta_iwgsc_2bl_v1_7932802;ta_iwgsc_2bl_v1_7932803;ta_iwgsc_2bs_v1_5175682;ta_iwgsc_2bs_v1_5192399;ta_iwgsc_2dl_v1_9826558;ta_iwgsc_2ds_v1…
c134600.graph_c0	500	ta_iwgsc_1al_v2_2867219;ta_iwgsc_3b_v1_10531516
c53120.graph_c0	252	ta_iwgsc_1al_v2_2878328;ta_iwgsc_1al_v2_3904287;ta_iwgsc_1al_v2_3922367;ta_iwgsc_1al_v2_3922439;ta_iwgsc_1al_v2_3934677;ta_iwgsc_1al_v2_3961971;ta_iwgsc_1al_v2_3975528;ta_iwgsc_1as_v1_3267479;ta_iwgsc_1as_v1_3308245;ta_iwgsc_1as_v1_758455;ta_iwgsc_1bl_v1_3792375;ta_iwgsc_1bl_v1_3815760;ta_iwgsc_1bl_v1_3822715;ta_iwgsc_1bl_v1_3827502;ta_iwgsc_1bl_v1_3835336;ta_iwgsc_1bl_v1_3848291;ta_iwgsc_1bl_v1_…
c214807.graph_c0	224	ta_iwgsc_1al_v2_2892216;ta_iwgsc_1dl_v1_2243468
c60338.graph_c0	258	ta_iwgsc_1al_v2_2898977;ta_iwgsc_1bl_v1_3888359;ta_iwgsc_1bl_v1_3901682;ta_iwgsc_1bl_v1_3912076;ta_iwgsc_1bs_v1_3424335;ta_iwgsc_1bs_v1_3432425;ta_iwgsc_1bs_v1_3481471;ta_iwgsc_2al_v1_6334841;ta_iwgsc_2al_v1_6352825;ta_iwgsc_2al_v1_6435303;ta_iwgsc_2as_v1_5234244;ta_iwgsc_2as_v1_5294902;ta_iwgsc_2bl_v1_8001075;ta_iwgsc_2bs_v1_5157743;ta_iwgsc_2bs_v1_5200130;ta_iwgsc_2dl_v1_9849021;ta_iwgsc_2ds_v1…
c134646.graph_c0	265	ta_iwgsc_1al_v2_2919403
c80499.graph_c0	666	ta_iwgsc_1al_v2_2936299;ta_iwgsc_1bl_v1_2778755;ta_iwgsc_1dl_v1_2232323
c55802.graph_c0	219	ta_iwgsc_1al_v2_2936299;ta_iwgsc_1dl_v1_2232323
c85022.graph_c0	808	ta_iwgsc_1al_v2_2956225;ta_iwgsc_1bl_v1_3840179
c120057.graph_c0	1583	ta_iwgsc_1al_v2_2956580
c22210.graph_c0	217	ta_iwgsc_1al_v2_2962740;ta_iwgsc_2dl_v1_9907450
c22210.graph_c1	414	ta_iwgsc_1al_v2_2962740;ta_iwgsc_2dl_v1_9907450
c35415.graph_c0	895	ta_iwgsc_1al_v2_2966076
c170395.graph_c0	215	ta_iwgsc_1al_v2_3005414;ta_iwgsc_3as_v1_503455;ta_iwgsc_6dl_v1_3272513
c51909.graph_c0	329	ta_iwgsc_1al_v2_3022855;ta_iwgsc_1dl_v1_2287606
c69923.graph_c0	308	ta_iwgsc_1al_v2_3022855;ta_iwgsc_1dl_v1_2287606
c192766.graph_c0	261	ta_iwgsc_1al_v2_3022915;ta_iwgsc_1bl_v1_3808176;ta_iwgsc_1dl_v1_2198159
c68134.graph_c0	445	ta_iwgsc_1al_v2_3022915;ta_iwgsc_1bl_v1_3808176;ta_iwgsc_1dl_v1_2198159
c214489.graph_c0	220	ta_iwgsc_1al_v2_3024969
c71697.graph_c1	366	ta_iwgsc_1al_v2_3040699;ta_iwgsc_1bl_v1_3851175
c71697.graph_c0	281	ta_iwgsc_1al_v2_3040699;ta_iwgsc_1bl_v1_3851175;ta_iwgsc_1dl_v1_1759777
c91617.graph_c0	405	ta_iwgsc_1al_v2_3040699;ta_iwgsc_1bl_v1_3851175;ta_iwgsc_1dl_v1_1759777
c45712.graph_c0	648	ta_iwgsc_1al_v2_3042257;ta_iwgsc_2as_v1_5291273;ta_iwgsc_2bs_v1_5161628;ta_iwgsc_2ds_v1_5317857;ta_iwgsc_2ds_v1_5325950;ta_iwgsc_3b_v1_6685606;ta_iwgsc_7al_v1_4557892
c86352.graph_c0	213	ta_iwgsc_1al_v2_3042257;ta_iwgsc_2as_v1_5291273;ta_iwgsc_2bs_v1_5161628;ta_iwgsc_2ds_v1_5317857;ta_iwgsc_2ds_v1_5325950;ta_iwgsc_7al_v1_4557892
c4677.graph_c0	624	ta_iwgsc_1al_v2_3042581
c115858.graph_c3	221	ta_iwgsc_1al_v2_3042581;ta_iwgsc_1bs_v1_3448962;ta_iwgsc_2bl_v1_715759;ta_iwgsc_5ds_v1_2011976
c64097.graph_c0	646	ta_iwgsc_1al_v2_3045094;ta_iwgsc_1bs_v1_3426220;ta_iwgsc_1ds_v1_1887369
c70055.graph_c1	646	ta_iwgsc_1al_v2_3052390
c122114.graph_c1	1734	ta_iwgsc_1al_v2_3052390;ta_iwgsc_1bs_v1_696525;ta_iwgsc_3b_v1_10537640;ta_iwgsc_3dl_v1_2243007;ta_iwgsc_5al_v1_2798801;ta_iwgsc_5as_v1_1533256;ta_iwgsc_5dl_v1_4518496;ta_iwgsc_6bl_v1_4331030;ta_iwgsc_6bs_v1_3040896;ta_iwgsc_6ds_v1_650194;ta_iwgsc_7al_v1_2807376;ta_iwgsc_7al_v1_4527103;ta_iwgsc_7bl_v1_6651220;ta_iwgsc_7bl_v1_6723410
c70055.graph_c0	228	ta_iwgsc_1al_v2_3052390;ta_iwgsc_2ds_v1_2674997;ta_iwgsc_5al_v1_2707519
c70766.graph_c0	213	ta_iwgsc_1al_v2_3057286;ta_iwgsc_1bl_v1_3917859;ta_iwgsc_1dl_v1_1346271
c70766.graph_c1	566	ta_iwgsc_1al_v2_3057286;ta_iwgsc_1bl_v1_3917859;ta_iwgsc_1dl_v1_1346271
c70997.graph_c0	549	ta_iwgsc_1al_v2_3057286;ta_iwgsc_1bl_v1_3917859;ta_iwgsc_1dl_v1_1346271
c130727.graph_c0	297	ta_iwgsc_1al_v2_3059308;ta_iwgsc_1bl_v1_3747767;ta_iwgsc_1dl_v1_2181771
c84266.graph_c1	551	ta_iwgsc_1al_v2_3087806;ta_iwgsc_2al_v1_6422109;ta_iwgsc_2dl_v1_9877112;ta_iwgsc_2dl_v1_9907559;ta_iwgsc_3b_v1_10594736;ta_iwgsc_3dl_v1_6904735;ta_iwgsc_5al_v1_2761202
c74288.graph_c0	267	ta_iwgsc_1al_v2_3087806;ta_iwgsc_2al_v1_6422109;ta_iwgsc_2dl_v1_9877112;ta_iwgsc_2dl_v1_9907559;ta_iwgsc_3b_v1_10594736;ta_iwgsc_5al_v1_2761202
c48652.graph_c0	213	ta_iwgsc_1al_v2_3088509;ta_iwgsc_1al_v2_3934117;ta_iwgsc_1as_v1_1772235;ta_iwgsc_1bl_v1_3794773;ta_iwgsc_1bl_v1_3914366;ta_iwgsc_1bs_v1_3484099;ta_iwgsc_2as_v1_5227272;ta_iwgsc_3dl_v1_1286044;ta_iwgsc_5bl_v1_10824328;ta_iwgsc_5bl_v1_10919968;ta_iwgsc_5dl_v1_4570485;ta_iwgsc_7al_v1_4454615;ta_iwgsc_7bl_v1_6526934
c105001.graph_c0	1613	ta_iwgsc_1al_v2_310757;ta_iwgsc_1bl_v1_3899418;ta_iwgsc_1dl_v1_1357752
c16659.graph_c0	530	ta_iwgsc_1al_v2_3111900
c122997.graph_c0	963	ta_iwgsc_1al_v2_3111900;ta_iwgsc_1bl_v1_3809724;ta_iwgsc_1dl_v1_2282017
c122997.graph_c1	4026	ta_iwgsc_1al_v2_3111900;ta_iwgsc_1bl_v1_3809724;ta_iwgsc_1dl_v1_2282017
c52030.graph_c0	292	ta_iwgsc_1al_v2_3114055;ta_iwgsc_1al_v2_3913341;ta_iwgsc_1as_v1_3267344;ta_iwgsc_6as_v1_4343975;ta_iwgsc_6as_v1_4359476
c130510.graph_c0	275	ta_iwgsc_1al_v2_3114055;ta_iwgsc_1dl_v1_2260946;ta_iwgsc_2al_v1_6437374;ta_iwgsc_2as_v1_5269941;ta_iwgsc_2bl_v1_8029548;ta_iwgsc_2dl_v1_9869640;ta_iwgsc_3al_v1_4456122;ta_iwgsc_3b_v1_10544976;ta_iwgsc_3b_v1_10715187;ta_iwgsc_3dl_v1_6956467;ta_iwgsc_3ds_v1_2546483;ta_iwgsc_5al_v1_2759261;ta_iwgsc_5al_v1_2764481;ta_iwgsc_5bl_v1_10887611;ta_iwgsc_5dl_v1_4542853;ta_iwgsc_5ds_v1_276828;ta_iwgsc_6ds_v1…
c114826.graph_c0	1808	ta_iwgsc_1al_v2_312083;ta_iwgsc_1bl_v1_3836782;ta_iwgsc_1dl_v1_130975
c35183.graph_c0	217	ta_iwgsc_1al_v2_312083;ta_iwgsc_1dl_v1_130975
c175228.graph_c0	209	ta_iwgsc_1al_v2_3134597;ta_iwgsc_1bl_v1_3897560
c115999.graph_c0	1908	ta_iwgsc_1al_v2_3134597;ta_iwgsc_1bl_v1_3903522;ta_iwgsc_1dl_v1_1606233
c199864.graph_c0	299	ta_iwgsc_1al_v2_3134597;ta_iwgsc_1bl_v1_3903522;ta_iwgsc_1dl_v1_1606233
c137337.graph_c0	373	ta_iwgsc_1al_v2_315040;ta_iwgsc_6al_v1_5750207;ta_iwgsc_7ds_v1_3914870
c201189.graph_c0	350	ta_iwgsc_1al_v2_3178354;ta_iwgsc_1bl_v1_3886878
c14187.graph_c0	795	ta_iwgsc_1al_v2_3178354;ta_iwgsc_1dl_v1_2287441
c121235.graph_c0	1595	ta_iwgsc_1al_v2_3179684;ta_iwgsc_1bl_v1_3851160;ta_iwgsc_1bl_v1_3891638
c192631.graph_c0	255	ta_iwgsc_1al_v2_3179684;ta_iwgsc_1dl_v1_2273708;ta_iwgsc_2as_v1_5189164;ta_iwgsc_3dl_v1_6917530;ta_iwgsc_3dl_v1_6918444;ta_iwgsc_3dl_v1_6948715;ta_iwgsc_4al_v2_7170148;ta_iwgsc_4as_v2_5993386;ta_iwgsc_4dl_v3_14330928;ta_iwgsc_4dl_v3_14470546;ta_iwgsc_4dl_v3_14470547;ta_iwgsc_4dl_v3_14470548;ta_iwgsc_5bl_v1_10787555;ta_iwgsc_5dl_v1_4547907;ta_iwgsc_5dl_v1_4604146;ta_iwgsc_6ds_v1_2087894;ta_iwgsc_7…
c162170.graph_c0	274	ta_iwgsc_1al_v2_3179684;ta_iwgsc_1dl_v1_2273708;ta_iwgsc_3dl_v1_6917530;ta_iwgsc_3dl_v1_6918444;ta_iwgsc_3dl_v1_6948715;ta_iwgsc_4al_v2_7170148;ta_iwgsc_4as_v2_5993386;ta_iwgsc_4dl_v3_14470547;ta_iwgsc_4dl_v3_14470548;ta_iwgsc_5bl_v1_10787555;ta_iwgsc_5dl_v1_4547907;ta_iwgsc_5dl_v1_4604146;ta_iwgsc_6ds_v1_2087894;ta_iwgsc_7al_v1_4460469
c147352.graph_c0	355	ta_iwgsc_1al_v2_3179684;ta_iwgsc_2as_v1_5189164;ta_iwgsc_3dl_v1_6917530;ta_iwgsc_4al_v2_7170148;ta_iwgsc_4as_v2_5993386;ta_iwgsc_7al_v1_4460469
c184685.graph_c0	268	ta_iwgsc_1al_v2_3180156
c93217.graph_c0	883	ta_iwgsc_1al_v2_3180156;ta_iwgsc_1bl_v1_379892
c64905.graph_c0	733	ta_iwgsc_1al_v2_3180156;ta_iwgsc_1bl_v1_379892;ta_iwgsc_1dl_v1_411927
c99157.graph_c0	1950	ta_iwgsc_1al_v2_3180156;ta_iwgsc_1bl_v1_379892;ta_iwgsc_1dl_v1_411927
c164293.graph_c0	310	ta_iwgsc_1al_v2_3192782;ta_iwgsc_1bs_v1_3448081;ta_iwgsc_3dl_v1_6915756;ta_iwgsc_5bl_v1_10819529;ta_iwgsc_6bs_v1_3041616
c57744.graph_c0	450	ta_iwgsc_1al_v2_3206190;ta_iwgsc_1bl_v1_3801597;ta_iwgsc_1dl_v1_1373491
c93646.graph_c0	1035	ta_iwgsc_1al_v2_3206190;ta_iwgsc_1dl_v1_1373491
c57092.graph_c0	696	ta_iwgsc_1al_v2_3209603;ta_iwgsc_1dl_v1_2208822
c184570.graph_c0	468	ta_iwgsc_1al_v2_3210720;ta_iwgsc_3b_v1_10614627;ta_iwgsc_3dl_v1_6809286
c92557.graph_c1	1072	ta_iwgsc_1al_v2_322193;ta_iwgsc_1bl_v1_3851851;ta_iwgsc_1dl_v1_2290615
c62893.graph_c0	514	ta_iwgsc_1al_v2_3235171;ta_iwgsc_1bl_v1_3863712;ta_iwgsc_1dl_v1_2287849
c137544.graph_c0	229	ta_iwgsc_1al_v2_3269891;ta_iwgsc_1bl_v1_3900972;ta_iwgsc_1bl_v1_3916914
c181350.graph_c0	243	ta_iwgsc_1al_v2_3277293;ta_iwgsc_1bs_v1_3483481;ta_iwgsc_2bs_v1_5240881;ta_iwgsc_3b_v1_10768144;ta_iwgsc_4al_v2_7170376;ta_iwgsc_5al_v1_2812243;ta_iwgsc_5as_v1_1487703;ta_iwgsc_5bl_v1_10895341;ta_iwgsc_5dl_v1_4590851;ta_iwgsc_6al_v1_5764173;ta_iwgsc_6al_v1_5827524;ta_iwgsc_6bs_v1_3001206;ta_iwgsc_7bl_v1_6699400;ta_iwgsc_7bs_v1_3167079
c111565.graph_c0	1305	ta_iwgsc_1al_v2_3297341;ta_iwgsc_1bl_v1_3747767
c174318.graph_c0	456	ta_iwgsc_1al_v2_3297341;ta_iwgsc_1bl_v1_3747767;ta_iwgsc_1dl_v1_2181771
c81199.graph_c0	532	ta_iwgsc_1al_v2_3297341;ta_iwgsc_1bl_v1_3747767;ta_iwgsc_1dl_v1_2181771
c125980.graph_c0	735	ta_iwgsc_1al_v2_3303033;ta_iwgsc_1dl_v1_2246907
c194877.graph_c0	216	ta_iwgsc_1al_v2_3305195;ta_iwgsc_1bl_v1_3819844;ta_iwgsc_1dl_v1_2266197
c66958.graph_c0	1391	ta_iwgsc_1al_v2_3305226;ta_iwgsc_1bl_v1_1097630;ta_iwgsc_1dl_v1_2236734
c118524.graph_c3	235	ta_iwgsc_1al_v2_332097;ta_iwgsc_1al_v2_3907888
c58207.graph_c1	263	ta_iwgsc_1al_v2_3348733;ta_iwgsc_2al_v1_6432295;ta_iwgsc_5al_v1_2677853;ta_iwgsc_7as_v1_4209283
c178645.graph_c0	247	ta_iwgsc_1al_v2_33538;ta_iwgsc_4as_v2_2388202;ta_iwgsc_4bs_v1_4961043;ta_iwgsc_5bl_v1_10857789;ta_iwgsc_7ds_v1_3928819
c110101.graph_c0	805	ta_iwgsc_1al_v2_3376171;ta_iwgsc_1al_v2_3925561;ta_iwgsc_1al_v2_3925562;ta_iwgsc_1al_v2_3927050;ta_iwgsc_1bl_v1_3799844;ta_iwgsc_1bl_v1_3819443;ta_iwgsc_1bl_v1_3851985;ta_iwgsc_1bl_v1_3889969;ta_iwgsc_1bl_v1_3909232;ta_iwgsc_1bl_v1_3918024;ta_iwgsc_1dl_v1_2229549;ta_iwgsc_1dl_v1_2284217;ta_iwgsc_1dl_v1_2288977;ta_iwgsc_5bl_v1_10846744
c105417.graph_c0	1107	ta_iwgsc_1al_v2_3381392;ta_iwgsc_1bl_v1_3888177
c117600.graph_c0	2182	ta_iwgsc_1al_v2_3381392;ta_iwgsc_1bl_v1_3888177
c164547.graph_c0	425	ta_iwgsc_1al_v2_3381392;ta_iwgsc_1bl_v1_3888177;ta_iwgsc_1dl_v1_387247;ta_iwgsc_5bl_v1_3315417
c6086.graph_c0	216	ta_iwgsc_1al_v2_3381392;ta_iwgsc_1bl_v1_3888177;ta_iwgsc_5bl_v1_10705936
c162548.graph_c0	383	ta_iwgsc_1al_v2_3382075
c36048.graph_c1	905	ta_iwgsc_1al_v2_3382075
c8438.graph_c0	203	ta_iwgsc_1al_v2_3382075;ta_iwgsc_1bl_v1_3917388;ta_iwgsc_3al_v1_4268097;ta_iwgsc_3b_v1_10661721;ta_iwgsc_3b_v1_10721678;ta_iwgsc_4as_v2_5974311;ta_iwgsc_5bs_v1_2270339
c36048.graph_c0	209	ta_iwgsc_1al_v2_3382075;ta_iwgsc_1dl_v1_2255999;ta_iwgsc_1dl_v1_2270702
c79127.graph_c0	867	ta_iwgsc_1al_v2_3388887;ta_iwgsc_1al_v2_3978812;ta_iwgsc_1bl_v1_3878209;ta_iwgsc_3b_v1_10580280;ta_iwgsc_4al_v2_7143233;ta_iwgsc_4al_v2_7170029;ta_iwgsc_4bl_v1_7033850;ta_iwgsc_4dl_v3_14466054;ta_iwgsc_5bl_v1_10907691;ta_iwgsc_6bl_v1_1566758
c99684.graph_c0	827	ta_iwgsc_1al_v2_3411046
c99684.graph_c1	423	ta_iwgsc_1al_v2_3411046
c131589.graph_c0	205	ta_iwgsc_1al_v2_345809;ta_iwgsc_1bl_v1_3871070;ta_iwgsc_2dl_v1_4811593;ta_iwgsc_3b_v1_10761501;ta_iwgsc_5dl_v1_4608785;ta_iwgsc_6as_v1_4428583;ta_iwgsc_7bs_v1_3039196
c95125.graph_c0	693	ta_iwgsc_1al_v2_3459745;ta_iwgsc_1bl_v1_3882951
c100881.graph_c0	753	ta_iwgsc_1al_v2_3467088;ta_iwgsc_1bl_v1_3837516
c62177.graph_c0	316	ta_iwgsc_1al_v2_3467088;ta_iwgsc_1bl_v1_3837516
c89156.graph_c0	387	ta_iwgsc_1al_v2_3467088;ta_iwgsc_1bl_v1_3837516
c89156.graph_c1	451	ta_iwgsc_1al_v2_3467088;ta_iwgsc_1bl_v1_3837516
c132707.graph_c0	273	ta_iwgsc_1al_v2_3476103;ta_iwgsc_1bs_v1_2344977;ta_iwgsc_3b_v1_10502530;ta_iwgsc_3b_v1_10527146;ta_iwgsc_3dl_v1_6922375;ta_iwgsc_5al_v1_2778769;ta_iwgsc_7bl_v1_6696163
c58507.graph_c0	254	ta_iwgsc_1al_v2_3476917
c73805.graph_c0	1058	ta_iwgsc_1al_v2_3476917;ta_iwgsc_1bl_v1_3875611
c188231.graph_c0	474	ta_iwgsc_1al_v2_3516793;ta_iwgsc_1bl_v1_3870938;ta_iwgsc_1dl_v1_2254044
c32242.graph_c0	219	ta_iwgsc_1al_v2_355013;ta_iwgsc_1dl_v1_2256387
c95099.graph_c0	747	ta_iwgsc_1al_v2_360571;ta_iwgsc_1bl_v1_3876190;ta_iwgsc_1dl_v1_2248639
c97210.graph_c0	1860	ta_iwgsc_1al_v2_360571;ta_iwgsc_1bl_v1_3876190;ta_iwgsc_1dl_v1_2248639
c158395.graph_c0	298	ta_iwgsc_1al_v2_362417;ta_iwgsc_1dl_v1_2243978
c167393.graph_c0	383	ta_iwgsc_1al_v2_362417;ta_iwgsc_1dl_v1_2243978
c4659.graph_c0	218	ta_iwgsc_1al_v2_362417;ta_iwgsc_1dl_v1_2243978
c129945.graph_c0	497	ta_iwgsc_1al_v2_362417;ta_iwgsc_5al_v1_2807272
c36899.graph_c0	404	ta_iwgsc_1al_v2_3657890;ta_iwgsc_1bl_v1_3051196
c185172.graph_c0	241	ta_iwgsc_1al_v2_3672867;ta_iwgsc_2al_v1_6430288;ta_iwgsc_3b_v1_10760905;ta_iwgsc_4al_v2_7147688
c130412.graph_c0	374	ta_iwgsc_1al_v2_3698012;ta_iwgsc_2bl_v1_8005711;ta_iwgsc_2bl_v1_8007884
c89531.graph_c0	699	ta_iwgsc_1al_v2_3715806;ta_iwgsc_1bl_v1_3879368
c34877.graph_c0	385	ta_iwgsc_1al_v2_3727249
c161002.graph_c0	303	ta_iwgsc_1al_v2_3744527
c1165.graph_c0	356	ta_iwgsc_1al_v2_3744527;ta_iwgsc_1bl_v1_3867212;ta_iwgsc_1dl_v1_1910867
c1165.graph_c1	299	ta_iwgsc_1al_v2_3744527;ta_iwgsc_1dl_v1_1910867
c110613.graph_c0	1351	ta_iwgsc_1al_v2_3760300;ta_iwgsc_1bl_v1_3820719;ta_iwgsc_1dl_v1_2290270
c184092.graph_c0	204	ta_iwgsc_1al_v2_3779972;ta_iwgsc_1bl_v1_3832084;ta_iwgsc_1dl_v1_2244937
c37901.graph_c0	595	ta_iwgsc_1al_v2_3779972;ta_iwgsc_1bl_v1_3832084;ta_iwgsc_1dl_v1_2244937
c131853.graph_c0	296	ta_iwgsc_1al_v2_3780798
c122815.graph_c0	3183	ta_iwgsc_1al_v2_3795905;ta_iwgsc_1bl_v1_3896400
c153981.graph_c0	270	ta_iwgsc_1al_v2_3804110;ta_iwgsc_1as_v1_3264768;ta_iwgsc_1bl_v1_3798827;ta_iwgsc_1bl_v1_3800119;ta_iwgsc_1bl_v1_3800120;ta_iwgsc_1bl_v1_3912619;ta_iwgsc_1dl_v1_2280317;ta_iwgsc_1ds_v1_1914995;ta_iwgsc_2al_v1_6284001;ta_iwgsc_2al_v1_6426071;ta_iwgsc_2as_v1_5305652;ta_iwgsc_2bl_v1_8078811;ta_iwgsc_2bs_v1_5197493;ta_iwgsc_2ds_v1_5334868;ta_iwgsc_2ds_v1_5334869;ta_iwgsc_3al_v1_4451209;ta_iwgsc_3as_v1…
c59907.graph_c0	208	ta_iwgsc_1al_v2_3804553
c186302.graph_c0	260	ta_iwgsc_1al_v2_3804553;ta_iwgsc_1bl_v1_2936220
c110711.graph_c0	1310	ta_iwgsc_1al_v2_3804553;ta_iwgsc_1bl_v1_2936220;ta_iwgsc_1dl_v1_1880728
c201305.graph_c0	216	ta_iwgsc_1al_v2_3804553;ta_iwgsc_1bl_v1_2936220;ta_iwgsc_1dl_v1_1880728
c2100.graph_c0	253	ta_iwgsc_1al_v2_3804553;ta_iwgsc_1bl_v1_2936220;ta_iwgsc_1dl_v1_1880728
c51661.graph_c0	394	ta_iwgsc_1al_v2_3817390;ta_iwgsc_1bl_v1_3833567;ta_iwgsc_1bs_v1_3418695;ta_iwgsc_1dl_v1_1763051;ta_iwgsc_1ds_v1_1888734;ta_iwgsc_2al_v1_6421340;ta_iwgsc_4dl_v3_14330786;ta_iwgsc_5bl_v1_10795779;ta_iwgsc_5bl_v1_10795780;ta_iwgsc_5bs_v1_2278430
c12553.graph_c0	211	ta_iwgsc_1al_v2_3817390;ta_iwgsc_1bl_v1_3833567;ta_iwgsc_1dl_v1_1763051
c195951.graph_c0	201	ta_iwgsc_1al_v2_3817390;ta_iwgsc_1bl_v1_3833567;ta_iwgsc_1dl_v1_1763051
c181247.graph_c0	215	ta_iwgsc_1al_v2_3828508
c71816.graph_c0	205	ta_iwgsc_1al_v2_3828508;ta_iwgsc_1bl_v1_3791724
c75044.graph_c0	433	ta_iwgsc_1al_v2_3828508;ta_iwgsc_1bl_v1_3791724;ta_iwgsc_1dl_v1_2227938
c90523.graph_c0	364	ta_iwgsc_1al_v2_3828508;ta_iwgsc_1bl_v1_3791724;ta_iwgsc_1dl_v1_2227938
c212209.graph_c0	269	ta_iwgsc_1al_v2_3828508;ta_iwgsc_1dl_v1_2227938
c208191.graph_c0	204	ta_iwgsc_1al_v2_3840418;ta_iwgsc_1bl_v1_3846430
c122604.graph_c0	2711	ta_iwgsc_1al_v2_3840877
c175579.graph_c0	521	ta_iwgsc_1al_v2_3840877;ta_iwgsc_1bl_v1_3856210;ta_iwgsc_1dl_v1_2265228
c171531.graph_c0	269	ta_iwgsc_1al_v2_3840877;ta_iwgsc_1dl_v1_2265228
c46203.graph_c0	278	ta_iwgsc_1al_v2_3840995;ta_iwgsc_1bl_v1_3921145;ta_iwgsc_1dl_v1_2288888
c87222.graph_c0	572	ta_iwgsc_1al_v2_3840995;ta_iwgsc_1bl_v1_3921145;ta_iwgsc_1dl_v1_2288888
c5247.graph_c0	340	ta_iwgsc_1al_v2_3841172;ta_iwgsc_1bl_v1_3854502;ta_iwgsc_1dl_v1_2274923
c148888.graph_c0	312	ta_iwgsc_1al_v2_3841172;ta_iwgsc_1dl_v1_2274923
c8265.graph_c0	447	ta_iwgsc_1al_v2_3841495;ta_iwgsc_1bl_v1_3881251;ta_iwgsc_1dl_v1_2243955
c202041.graph_c0	275	ta_iwgsc_1al_v2_3841907;ta_iwgsc_1al_v2_3963709;ta_iwgsc_1dl_v1_2229478;ta_iwgsc_1dl_v1_2267466;ta_iwgsc_1dl_v1_2278550;ta_iwgsc_1ds_v1_1908762;ta_iwgsc_2as_v1_5306802;ta_iwgsc_2bs_v1_5194406;ta_iwgsc_2dl_v1_9871900;ta_iwgsc_3al_v1_4447577;ta_iwgsc_3al_v1_4447578;ta_iwgsc_3as_v1_3366607;ta_iwgsc_3as_v1_3366608;ta_iwgsc_3as_v1_3437568;ta_iwgsc_3b_v1_10535645;ta_iwgsc_3b_v1_10640036;ta_iwgsc_3b_v1_…
c68963.graph_c0	247	ta_iwgsc_1al_v2_3841911;ta_iwgsc_2al_v1_6374875;ta_iwgsc_3b_v1_10628848;ta_iwgsc_4al_v2_7077892;ta_iwgsc_5bl_v1_10870593;ta_iwgsc_6al_v1_5831380;ta_iwgsc_6as_v1_4413847;ta_iwgsc_6bl_v1_4382491;ta_iwgsc_6bs_v1_3043618;ta_iwgsc_6bs_v1_3043620;ta_iwgsc_7al_v1_4429593;ta_iwgsc_7bl_v1_6739256
c58762.graph_c0	810	ta_iwgsc_1al_v2_3842107;ta_iwgsc_1bl_v1_3844236;ta_iwgsc_1dl_v1_2272726
c109764.graph_c0	1570	ta_iwgsc_1al_v2_3842175
c190122.graph_c0	290	ta_iwgsc_1al_v2_3842175;ta_iwgsc_1dl_v1_1363166
c143750.graph_c0	312	ta_iwgsc_1al_v2_3842201;ta_iwgsc_3b_v1_10687370
c123601.graph_c1	1084	ta_iwgsc_1al_v2_3842895;ta_iwgsc_1bl_v1_3837935
c136135.graph_c0	285	ta_iwgsc_1al_v2_3842895;ta_iwgsc_1bl_v1_3837935;ta_iwgsc_1dl_v1_848430
c149397.graph_c0	314	ta_iwgsc_1al_v2_3842895;ta_iwgsc_1dl_v1_848430
c87828.graph_c0	1002	ta_iwgsc_1al_v2_3843379
c70552.graph_c0	245	ta_iwgsc_1al_v2_3843379;ta_iwgsc_1bl_v1_3851125;ta_iwgsc_1dl_v1_658293
c85606.graph_c0	851	ta_iwgsc_1al_v2_3843489;ta_iwgsc_1dl_v1_2060942
c200791.graph_c0	217	ta_iwgsc_1al_v2_3843693;ta_iwgsc_2dl_v1_3629912;ta_iwgsc_3b_v1_10760857;ta_iwgsc_4al_v2_7121267;ta_iwgsc_5bl_v1_10845618;ta_iwgsc_5dl_v1_4597647;ta_iwgsc_5dl_v1_4608421;ta_iwgsc_6bl_v1_4364750;ta_iwgsc_6bl_v1_4398655;ta_iwgsc_7al_v1_4536153;ta_iwgsc_7as_v1_4213954
c120492.graph_c0	998	ta_iwgsc_1al_v2_3844133;ta_iwgsc_2as_v1_5206051
c131994.graph_c0	229	ta_iwgsc_1al_v2_3844200;ta_iwgsc_1bl_v1_3838272
c101427.graph_c1	468	ta_iwgsc_1al_v2_3844200;ta_iwgsc_1bl_v1_3838272;ta_iwgsc_1bl_v1_3842959;ta_iwgsc_1dl_v1_2291033
c95487.graph_c0	717	ta_iwgsc_1al_v2_3844256;ta_iwgsc_1bl_v1_3864531;ta_iwgsc_1dl_v1_2079188
c53614.graph_c0	491	ta_iwgsc_1al_v2_3844256;ta_iwgsc_1dl_v1_2079188
c146389.graph_c0	1023	ta_iwgsc_1al_v2_3844426;ta_iwgsc_4al_v2_7151251;ta_iwgsc_5al_v1_652181
c52570.graph_c0	219	ta_iwgsc_1al_v2_3844427;ta_iwgsc_1bs_v1_1121668;ta_iwgsc_1bs_v1_3401243;ta_iwgsc_1dl_v1_2263834;ta_iwgsc_1ds_v1_116324;ta_iwgsc_2al_v1_6375696;ta_iwgsc_2al_v1_6433346;ta_iwgsc_2bl_v1_7985665;ta_iwgsc_2bl_v1_8088213;ta_iwgsc_2bs_v1_221896;ta_iwgsc_2dl_v1_9704898;ta_iwgsc_2dl_v1_9705425;ta_iwgsc_2dl_v1_9883850;ta_iwgsc_2ds_v1_5344535;ta_iwgsc_3dl_v1_6905403;ta_iwgsc_4al_v2_7062855;ta_iwgsc_4al_v2_7…
c10250.graph_c0	323	ta_iwgsc_1al_v2_3844427;ta_iwgsc_1bs_v1_2753;ta_iwgsc_1ds_v1_1171375;ta_iwgsc_2as_v1_5259686;ta_iwgsc_2bl_v1_8072903;ta_iwgsc_2bl_v1_8088213;ta_iwgsc_2ds_v1_5383976;ta_iwgsc_3b_v1_10460705;ta_iwgsc_3b_v1_7469897;ta_iwgsc_7bs_v1_3086442;ta_iwgsc_7ds_v1_3884211
c3123.graph_c0	272	ta_iwgsc_1al_v2_3844669;ta_iwgsc_2bl_v1_7985951;ta_iwgsc_4as_v2_6014181;ta_iwgsc_4bl_v1_6960876;ta_iwgsc_4bs_v1_4927095;ta_iwgsc_4ds_v1_2319249
c131273.graph_c0	291	ta_iwgsc_1al_v2_3844669;ta_iwgsc_2bl_v1_7985951;ta_iwgsc_4bl_v1_6960876
c94494.graph_c0	816	ta_iwgsc_1al_v2_3844966
c92513.graph_c0	1010	ta_iwgsc_1al_v2_3844966;ta_iwgsc_1bl_v1_3824144;ta_iwgsc_1dl_v1_2230063
c196482.graph_c0	201	ta_iwgsc_1al_v2_3845108;ta_iwgsc_1bl_v1_3867445;ta_iwgsc_1dl_v1_2259325
c136235.graph_c0	293	ta_iwgsc_1al_v2_3845214;ta_iwgsc_1dl_v1_648118
c121424.graph_c0	2970	ta_iwgsc_1al_v2_3845514
c103794.graph_c0	818	ta_iwgsc_1al_v2_3845514;ta_iwgsc_1bl_v1_3816808
c48331.graph_c0	272	ta_iwgsc_1al_v2_3845514;ta_iwgsc_1bl_v1_3816808
c178962.graph_c0	261	ta_iwgsc_1al_v2_3845514;ta_iwgsc_1bl_v1_3816808;ta_iwgsc_1dl_v1_1867909
c182368.graph_c0	252	ta_iwgsc_1al_v2_3845514;ta_iwgsc_1bl_v1_3816808;ta_iwgsc_1dl_v1_1867909
c189678.graph_c0	230	ta_iwgsc_1al_v2_3845514;ta_iwgsc_1bl_v1_3816808;ta_iwgsc_1dl_v1_1867909
c84441.graph_c0	439	ta_iwgsc_1al_v2_3845514;ta_iwgsc_1bl_v1_3816808;ta_iwgsc_1dl_v1_1867909
c61272.graph_c1	202	ta_iwgsc_1al_v2_3845672;ta_iwgsc_1bs_v1_3461962;ta_iwgsc_2as_v1_5221103;ta_iwgsc_3al_v1_4317839;ta_iwgsc_3b_v1_10591761;ta_iwgsc_5dl_v1_4598689
c78090.graph_c1	308	ta_iwgsc_1al_v2_3846388;ta_iwgsc_1bl_v1_3849910;ta_iwgsc_1dl_v1_2264644
c140578.graph_c0	239	ta_iwgsc_1al_v2_3846534
c142145.graph_c0	274	ta_iwgsc_1al_v2_3846534
c78061.graph_c0	508	ta_iwgsc_1al_v2_3846534;ta_iwgsc_2bs_v1_5157935
c145491.graph_c0	233	ta_iwgsc_1al_v2_3846723;ta_iwgsc_1dl_v1_2247135
c200846.graph_c0	209	ta_iwgsc_1al_v2_3846723;ta_iwgsc_5ds_v1_2774520
c119540.graph_c0	1843	ta_iwgsc_1al_v2_3846735;ta_iwgsc_1bl_v1_3850459;ta_iwgsc_1dl_v1_1633262
c62295.graph_c0	254	ta_iwgsc_1al_v2_3846735;ta_iwgsc_1dl_v1_2206349
c94972.graph_c0	491	ta_iwgsc_1al_v2_3846766
c92395.graph_c0	1130	ta_iwgsc_1al_v2_3847203;ta_iwgsc_1al_v2_3900559;ta_iwgsc_1al_v2_3978429
c95288.graph_c0	609	ta_iwgsc_1al_v2_3847273
c18354.graph_c0	211	ta_iwgsc_1al_v2_3847480;ta_iwgsc_1bl_v1_3822048;ta_iwgsc_1bl_v1_3871547;ta_iwgsc_1bl_v1_3871548;ta_iwgsc_1bl_v1_3876737;ta_iwgsc_1bl_v1_3905863;ta_iwgsc_5bl_v1_10711330;ta_iwgsc_5bl_v1_10906355
c70148.graph_c0	275	ta_iwgsc_1al_v2_3847480;ta_iwgsc_1bl_v1_3876737;ta_iwgsc_1dl_v1_1487424;ta_iwgsc_5bl_v1_10906355
c28562.graph_c0	456	ta_iwgsc_1al_v2_3847835;ta_iwgsc_3al_v1_4360795;ta_iwgsc_3b_v1_10468217;ta_iwgsc_3dl_v1_6956396;ta_iwgsc_3dl_v1_6956397;ta_iwgsc_4dl_v3_14362270;ta_iwgsc_6bs_v1_2906777;ta_iwgsc_7bl_v1_6744733
c148048.graph_c0	545	ta_iwgsc_1al_v2_3847835;ta_iwgsc_3b_v1_10468217;ta_iwgsc_3dl_v1_6956396;ta_iwgsc_3dl_v1_6956397;ta_iwgsc_6bs_v1_2906777
c47484.graph_c0	237	ta_iwgsc_1al_v2_3847942;ta_iwgsc_1al_v2_3952092;ta_iwgsc_1as_v1_3255025;ta_iwgsc_1as_v1_3315885;ta_iwgsc_1bl_v1_3815448;ta_iwgsc_1bl_v1_3905630;ta_iwgsc_1bl_v1_3916597;ta_iwgsc_1bs_v1_3484459;ta_iwgsc_1dl_v1_2231384;ta_iwgsc_2al_v1_6329569;ta_iwgsc_2al_v1_6370057;ta_iwgsc_2al_v1_6423915;ta_iwgsc_2al_v1_6432645;ta_iwgsc_2as_v1_5232352;ta_iwgsc_2as_v1_5256103;ta_iwgsc_2bl_v1_8056396;ta_iwgsc_2ds_v1…
c133815.graph_c0	496	ta_iwgsc_1al_v2_3848032
c178547.graph_c0	277	ta_iwgsc_1al_v2_3848105;ta_iwgsc_1bl_v1_3871538;ta_iwgsc_1dl_v1_2245642
c179969.graph_c0	246	ta_iwgsc_1al_v2_3848123;ta_iwgsc_1bl_v1_3851607
c211028.graph_c0	227	ta_iwgsc_1al_v2_3848123;ta_iwgsc_1bl_v1_3851607
c121824.graph_c0	2868	ta_iwgsc_1al_v2_3848668;ta_iwgsc_1bl_v1_3861861;ta_iwgsc_1dl_v1_1042951
c191459.graph_c0	209	ta_iwgsc_1al_v2_3848668;ta_iwgsc_1bl_v1_3861861;ta_iwgsc_1dl_v1_1042951
c200930.graph_c0	232	ta_iwgsc_1al_v2_3848668;ta_iwgsc_1bl_v1_3861861;ta_iwgsc_1dl_v1_1042951
c60004.graph_c0	469	ta_iwgsc_1al_v2_3848668;ta_iwgsc_1bl_v1_3861861;ta_iwgsc_1dl_v1_1042951
c180244.graph_c0	466	ta_iwgsc_1al_v2_3848965;ta_iwgsc_1bl_v1_3866754
c38963.graph_c0	331	ta_iwgsc_1al_v2_3848965;ta_iwgsc_1bl_v1_3866754;ta_iwgsc_1dl_v1_2239222
c36915.graph_c0	271	ta_iwgsc_1al_v2_3848984;ta_iwgsc_1dl_v1_2209375
c93206.graph_c0	982	ta_iwgsc_1al_v2_3849199;ta_iwgsc_1bl_v1_3864419
c168800.graph_c0	278	ta_iwgsc_1al_v2_3849578;ta_iwgsc_2as_v1_5232079;ta_iwgsc_2bs_v1_5233067;ta_iwgsc_3b_v1_10402880;ta_iwgsc_3b_v1_10761959;ta_iwgsc_3b_v1_10761960;ta_iwgsc_3b_v1_10763755;ta_iwgsc_4bl_v1_6988564;ta_iwgsc_5bl_v1_10735503;ta_iwgsc_5dl_v1_4598376;ta_iwgsc_6dl_v1_3227926;ta_iwgsc_6dl_v1_3279214;ta_iwgsc_7as_v1_4249786;ta_iwgsc_7bl_v1_6463636
c165035.graph_c0	617	ta_iwgsc_1al_v2_3849648;ta_iwgsc_5bl_v1_10841603;ta_iwgsc_6ds_v1_2127229
c135324.graph_c0	323	ta_iwgsc_1al_v2_3849766;ta_iwgsc_1bl_v1_3914154
c157829.graph_c0	479	ta_iwgsc_1al_v2_3849766;ta_iwgsc_1dl_v1_2251317
c41313.graph_c0	469	ta_iwgsc_1al_v2_3849766;ta_iwgsc_1dl_v1_2251317
c125210.graph_c0	3224	ta_iwgsc_1al_v2_3850059;ta_iwgsc_1bs_v1_3440183;ta_iwgsc_2bl_v1_8091102;ta_iwgsc_4bl_v1_6965516
c58560.graph_c0	441	ta_iwgsc_1al_v2_3850059;ta_iwgsc_2bl_v1_8091102;ta_iwgsc_2bs_v1_1173717;ta_iwgsc_4bl_v1_6965516;ta_iwgsc_4bs_v1_4843651;ta_iwgsc_4dl_v3_14448925
c93914.graph_c0	831	ta_iwgsc_1al_v2_3850124;ta_iwgsc_1bl_v1_3876250;ta_iwgsc_1dl_v1_2242489
c127796.graph_c0	234	ta_iwgsc_1al_v2_3850534;ta_iwgsc_1bl_v1_3807038;ta_iwgsc_4al_v2_5945393
c95924.graph_c0	554	ta_iwgsc_1al_v2_3850585;ta_iwgsc_1al_v2_3979688;ta_iwgsc_1as_v1_3284131;ta_iwgsc_1bl_v1_3814078;ta_iwgsc_1bl_v1_3879206;ta_iwgsc_1bs_v1_3459633;ta_iwgsc_1dl_v1_2237223;ta_iwgsc_1dl_v1_2252175;ta_iwgsc_1ds_v1_1876200;ta_iwgsc_1ds_v1_1886189;ta_iwgsc_1ds_v1_1893910;ta_iwgsc_1ds_v1_1908357;ta_iwgsc_1ds_v1_1916016;ta_iwgsc_2al_v1_6384404;ta_iwgsc_2al_v1_6422412;ta_iwgsc_2al_v1_6423369;ta_iwgsc_2al_v1…
c74520.graph_c0	266	ta_iwgsc_1al_v2_3851083;ta_iwgsc_1as_v1_2556915;ta_iwgsc_1bs_v1_3414723;ta_iwgsc_5bl_v1_10919460
c187826.graph_c0	273	ta_iwgsc_1al_v2_3851267;ta_iwgsc_1as_v1_3312161;ta_iwgsc_1bl_v1_3829332;ta_iwgsc_1bl_v1_3851956;ta_iwgsc_1bl_v1_3880865;ta_iwgsc_1bl_v1_3921392;ta_iwgsc_1dl_v1_2244166;ta_iwgsc_1dl_v1_2254229;ta_iwgsc_1ds_v1_1878518;ta_iwgsc_2al_v1_6433987;ta_iwgsc_2al_v1_6436124;ta_iwgsc_2as_v1_5196814;ta_iwgsc_2bl_v1_7947270;ta_iwgsc_2bl_v1_7950018;ta_iwgsc_2bs_v1_5140188;ta_iwgsc_2dl_v1_9864410;ta_iwgsc_2ds_v1…
c77063.graph_c0	825	ta_iwgsc_1al_v2_3851454;ta_iwgsc_1bl_v1_3917436;ta_iwgsc_1dl_v1_2254261
c119692.graph_c0	2254	ta_iwgsc_1al_v2_3851454;ta_iwgsc_2al_v1_6436048;ta_iwgsc_2dl_v1_9881148;ta_iwgsc_5ds_v1_2038409
c122112.graph_c1	1054	ta_iwgsc_1al_v2_3851954;ta_iwgsc_7bs_v1_3097725
c42906.graph_c0	412	ta_iwgsc_1al_v2_3852187;ta_iwgsc_1al_v2_3892742;ta_iwgsc_1bl_v1_3888992;ta_iwgsc_1dl_v1_1818735;ta_iwgsc_1ds_v1_1896227;ta_iwgsc_2dl_v1_9733615;ta_iwgsc_4bl_v1_6960337;ta_iwgsc_4dl_v3_14427786;ta_iwgsc_5al_v1_2768056;ta_iwgsc_5bl_v1_10819852;ta_iwgsc_5bl_v1_10858887;ta_iwgsc_6dl_v1_3323253;ta_iwgsc_7bl_v1_6632658;ta_iwgsc_7dl_v1_3349442
c123881.graph_c0	711	ta_iwgsc_1al_v2_3852187;ta_iwgsc_1bl_v1_3814239;ta_iwgsc_1dl_v1_2223551
c82428.graph_c0	281	ta_iwgsc_1al_v2_3852715;ta_iwgsc_1dl_v1_2235798
c61628.graph_c0	288	ta_iwgsc_1al_v2_3853056;ta_iwgsc_1bl_v1_3807238
c121884.graph_c0	2107	ta_iwgsc_1al_v2_3853056;ta_iwgsc_1bl_v1_3807238;ta_iwgsc_1dl_v1_303732
c77646.graph_c0	524	ta_iwgsc_1al_v2_3853105
c15240.graph_c0	323	ta_iwgsc_1al_v2_3853105;ta_iwgsc_1ds_v1_1878783
c174753.graph_c0	224	ta_iwgsc_1al_v2_3853105;ta_iwgsc_1ds_v1_1878783
c92371.graph_c0	1090	ta_iwgsc_1al_v2_3853362;ta_iwgsc_1bl_v1_3880982;ta_iwgsc_1dl_v1_2185797
c129151.graph_c0	219	ta_iwgsc_1al_v2_3853362;ta_iwgsc_1dl_v1_2185797
c202572.graph_c0	246	ta_iwgsc_1al_v2_3869117;ta_iwgsc_1al_v2_3904473;ta_iwgsc_1al_v2_3929157;ta_iwgsc_1al_v2_3934797;ta_iwgsc_1al_v2_3958245;ta_iwgsc_1al_v2_3964244;ta_iwgsc_1al_v2_3975235;ta_iwgsc_1as_v1_2423934;ta_iwgsc_1as_v1_3273609;ta_iwgsc_1bl_v1_3915930;ta_iwgsc_1bl_v1_3916717;ta_iwgsc_1bl_v1_74244;ta_iwgsc_1bs_v1_1124525;ta_iwgsc_1bs_v1_3227050;ta_iwgsc_1bs_v1_3418909;ta_iwgsc_1bs_v1_3425883;ta_iwgsc_1ds_v1_8…
c166995.graph_c0	225	ta_iwgsc_1al_v2_3869119;ta_iwgsc_1al_v2_3896391;ta_iwgsc_1al_v2_3914042;ta_iwgsc_1al_v2_3940920;ta_iwgsc_1al_v2_3940921;ta_iwgsc_1al_v2_3941366;ta_iwgsc_1al_v2_3958245;ta_iwgsc_1al_v2_3965025;ta_iwgsc_1al_v2_3980441;ta_iwgsc_1al_v2_917151;ta_iwgsc_1as_v1_3291859;ta_iwgsc_1bl_v1_2266530;ta_iwgsc_1bl_v1_3801473;ta_iwgsc_1bl_v1_3805308;ta_iwgsc_1bl_v1_3839127;ta_iwgsc_1bl_v1_3894975;ta_iwgsc_1bl_v1_…
c157664.graph_c0	826	ta_iwgsc_1al_v2_3869119;ta_iwgsc_1al_v2_3901649;ta_iwgsc_1al_v2_3938231;ta_iwgsc_1al_v2_3939148;ta_iwgsc_1al_v2_3969663;ta_iwgsc_1al_v2_3969664;ta_iwgsc_1al_v2_3969665;ta_iwgsc_1al_v2_3980441;ta_iwgsc_1as_v1_3260337;ta_iwgsc_1as_v1_3312835;ta_iwgsc_1bl_v1_3792283;ta_iwgsc_1bl_v1_3811689;ta_iwgsc_1bl_v1_3830045;ta_iwgsc_1bl_v1_3836070;ta_iwgsc_1bl_v1_3838453;ta_iwgsc_1bl_v1_3876606;ta_iwgsc_1bl_v1…
c159643.graph_c0	253	ta_iwgsc_1al_v2_386912;ta_iwgsc_1bl_v1_3795411
c64167.graph_c0	1060	ta_iwgsc_1al_v2_386912;ta_iwgsc_1bl_v1_3795411;ta_iwgsc_1dl_v1_2251676
c23203.graph_c1	355	ta_iwgsc_1al_v2_386912;ta_iwgsc_2as_v1_5186000;ta_iwgsc_3dl_v1_6910946;ta_iwgsc_4al_v2_3831707;ta_iwgsc_5as_v1_1532431
c50318.graph_c0	477	ta_iwgsc_1al_v2_386912;ta_iwgsc_2as_v1_5186000;ta_iwgsc_3dl_v1_6910946;ta_iwgsc_5al_v1_2780272;ta_iwgsc_5al_v1_2800470;ta_iwgsc_5al_v1_2811645;ta_iwgsc_5as_v1_1532431;ta_iwgsc_5bl_v1_10873339;ta_iwgsc_7as_v1_4249656
c23203.graph_c0	235	ta_iwgsc_1al_v2_386912;ta_iwgsc_2as_v1_5186000;ta_iwgsc_3dl_v1_6910946;ta_iwgsc_5as_v1_1532431;ta_iwgsc_5bl_v1_10873339
c94349.graph_c0	1200	ta_iwgsc_1al_v2_3869162
c117564.graph_c0	1303	ta_iwgsc_1al_v2_3869194;ta_iwgsc_1al_v2_3970821;ta_iwgsc_1as_v1_3250961;ta_iwgsc_1bl_v1_3798216;ta_iwgsc_1bl_v1_3819034;ta_iwgsc_1bl_v1_3833826;ta_iwgsc_1bl_v1_3858010;ta_iwgsc_1bl_v1_3865242;ta_iwgsc_1bl_v1_3882948;ta_iwgsc_2bl_v1_7987227;ta_iwgsc_2bl_v1_8087505;ta_iwgsc_4as_v2_5927946;ta_iwgsc_4bl_v1_7002907;ta_iwgsc_4bs_v1_4882644;ta_iwgsc_4ds_v1_2291049;ta_iwgsc_5al_v1_2805341;ta_iwgsc_5as_v1…
c194093.graph_c0	222	ta_iwgsc_1al_v2_3869215;ta_iwgsc_1al_v2_3937853;ta_iwgsc_1as_v1_933355;ta_iwgsc_1bl_v1_3881383;ta_iwgsc_2al_v1_6324585;ta_iwgsc_2al_v1_6426284;ta_iwgsc_2al_v1_6438118;ta_iwgsc_2as_v1_5285493;ta_iwgsc_2dl_v1_2744578;ta_iwgsc_3al_v1_4400851;ta_iwgsc_3as_v1_3391395;ta_iwgsc_4al_v2_7170914;ta_iwgsc_4bl_v1_7040391;ta_iwgsc_4dl_v3_14412902;ta_iwgsc_5al_v1_2808427;ta_iwgsc_5as_v1_1349039;ta_iwgsc_5bl_v1…
c88061.graph_c0	761	ta_iwgsc_1al_v2_3869215;ta_iwgsc_1bl_v1_3796602;ta_iwgsc_1dl_v1_1014083
c165079.graph_c0	284	ta_iwgsc_1al_v2_3869269
c117198.graph_c0	2181	ta_iwgsc_1al_v2_3869275
c133747.graph_c0	2786	ta_iwgsc_1al_v2_3869275
c48096.graph_c1	259	ta_iwgsc_1al_v2_3869300;ta_iwgsc_4al_v2_7030113;ta_iwgsc_4al_v2_7080963;ta_iwgsc_5al_v1_2810092;ta_iwgsc_7bs_v1_3149784
c62518.graph_c0	228	ta_iwgsc_1al_v2_3869305
c109713.graph_c0	684	ta_iwgsc_1al_v2_3869320
c108664.graph_c0	822	ta_iwgsc_1al_v2_3869375;ta_iwgsc_1bl_v1_3805865;ta_iwgsc_1dl_v1_2258468
c155795.graph_c0	623	ta_iwgsc_1al_v2_3869438;ta_iwgsc_1al_v2_3920656;ta_iwgsc_1al_v2_3923141;ta_iwgsc_1al_v2_3930586;ta_iwgsc_1al_v2_3932587;ta_iwgsc_1al_v2_3940019;ta_iwgsc_1al_v2_3940020;ta_iwgsc_1al_v2_3953129;ta_iwgsc_1al_v2_3967873;ta_iwgsc_1al_v2_3980632;ta_iwgsc_1bl_v1_3917022
c106673.graph_c1	495	ta_iwgsc_1al_v2_3869470;ta_iwgsc_1bl_v1_3902145
c183279.graph_c0	225	ta_iwgsc_1al_v2_3869470;ta_iwgsc_1bl_v1_3902145;ta_iwgsc_1dl_v1_1606459;ta_iwgsc_1dl_v1_2283268
c106673.graph_c0	941	ta_iwgsc_1al_v2_3869470;ta_iwgsc_1bl_v1_3902145;ta_iwgsc_1dl_v1_2283268
c187001.graph_c0	218	ta_iwgsc_1al_v2_3869500;ta_iwgsc_1al_v2_3975326;ta_iwgsc_2as_v1_5301048;ta_iwgsc_2bl_v1_8004599;ta_iwgsc_4al_v2_7128145;ta_iwgsc_4as_v2_5956720;ta_iwgsc_7al_v1_4530576;ta_iwgsc_7al_v1_4558503
c140126.graph_c0	1428	ta_iwgsc_1al_v2_3869500;ta_iwgsc_4bl_v1_6915674
c118772.graph_c0	2508	ta_iwgsc_1al_v2_3869589;ta_iwgsc_1bl_v1_3806068
c164505.graph_c0	493	ta_iwgsc_1al_v2_3869589;ta_iwgsc_1bl_v1_3806068;ta_iwgsc_1dl_v1_2274911
c188642.graph_c0	259	ta_iwgsc_1al_v2_3869589;ta_iwgsc_1bl_v1_3806068;ta_iwgsc_1dl_v1_2274911
c645.graph_c0	515	ta_iwgsc_1al_v2_3869589;ta_iwgsc_1bl_v1_3806068;ta_iwgsc_1dl_v1_2274911
c208679.graph_c0	217	ta_iwgsc_1al_v2_3869635;ta_iwgsc_1al_v2_3934395;ta_iwgsc_1al_v2_3980661;ta_iwgsc_1bs_v1_3432250;ta_iwgsc_1bs_v1_3436356;ta_iwgsc_1bs_v1_3450676;ta_iwgsc_1bs_v1_3454369;ta_iwgsc_1dl_v1_2239145;ta_iwgsc_1dl_v1_2272188;ta_iwgsc_1ds_v1_1905609;ta_iwgsc_2al_v1_6353710;ta_iwgsc_2al_v1_6439068;ta_iwgsc_2as_v1_5304541;ta_iwgsc_2bl_v1_7992697;ta_iwgsc_2bs_v1_5163570;ta_iwgsc_2bs_v1_5176143;ta_iwgsc_2dl_v1…
c204160.graph_c0	228	ta_iwgsc_1al_v2_3869635;ta_iwgsc_1al_v2_3959700;ta_iwgsc_1al_v2_3980661;ta_iwgsc_1bs_v1_3432250;ta_iwgsc_1bs_v1_3450676;ta_iwgsc_1bs_v1_3454369;ta_iwgsc_1dl_v1_2239145;ta_iwgsc_1dl_v1_2272186;ta_iwgsc_1dl_v1_2272187;ta_iwgsc_1ds_v1_1905609;ta_iwgsc_2al_v1_1644824;ta_iwgsc_2al_v1_6336027;ta_iwgsc_2al_v1_6353710;ta_iwgsc_2as_v1_5289848;ta_iwgsc_2as_v1_5304541;ta_iwgsc_2bs_v1_5176143;ta_iwgsc_2bs_v1…
c101217.graph_c0	1243	ta_iwgsc_1al_v2_3869663
c128316.graph_c0	207	ta_iwgsc_1al_v2_3869663;ta_iwgsc_1bl_v1_3831130
c40160.graph_c0	395	ta_iwgsc_1al_v2_3869663;ta_iwgsc_1bl_v1_3853787;ta_iwgsc_1dl_v1_2227934
c75607.graph_c0	494	ta_iwgsc_1al_v2_3869663;ta_iwgsc_1dl_v1_2289040;ta_iwgsc_4dl_v3_14375447
c38010.graph_c0	323	ta_iwgsc_1al_v2_3869663;ta_iwgsc_4bl_v1_7033407;ta_iwgsc_7as_v1_4255190
c140537.graph_c0	750	ta_iwgsc_1al_v2_3869709;ta_iwgsc_1bl_v1_3813324
c164309.graph_c0	274	ta_iwgsc_1al_v2_3869709;ta_iwgsc_1bl_v1_3813324
c68553.graph_c0	885	ta_iwgsc_1al_v2_3869709;ta_iwgsc_1bl_v1_3813324
c147734.graph_c0	588	ta_iwgsc_1al_v2_3869810;ta_iwgsc_2al_v1_6378906;ta_iwgsc_2as_v1_5227041;ta_iwgsc_2bs_v1_5233319;ta_iwgsc_3as_v1_1868806;ta_iwgsc_4as_v2_4593258;ta_iwgsc_4as_v2_5993153;ta_iwgsc_6al_v1_5833665
c133919.graph_c0	251	ta_iwgsc_1al_v2_3869917
c56805.graph_c0	228	ta_iwgsc_1al_v2_3869917
c108140.graph_c0	1624	ta_iwgsc_1al_v2_3869917;ta_iwgsc_1bl_v1_3845345
c3036.graph_c0	403	ta_iwgsc_1al_v2_3869917;ta_iwgsc_1bl_v1_3845345;ta_iwgsc_1dl_v1_2228369
c32985.graph_c0	548	ta_iwgsc_1al_v2_3869917;ta_iwgsc_1dl_v1_2228369
c117348.graph_c0	861	ta_iwgsc_1al_v2_3870006;ta_iwgsc_1bl_v1_3852836
c75912.graph_c0	533	ta_iwgsc_1al_v2_3870016;ta_iwgsc_1bl_v1_3803082
c68229.graph_c0	432	ta_iwgsc_1al_v2_3870016;ta_iwgsc_2al_v1_6297151;ta_iwgsc_2as_v1_5188064;ta_iwgsc_3b_v1_3331513;ta_iwgsc_4as_v2_5951903;ta_iwgsc_7al_v1_4445827;ta_iwgsc_7al_v1_4449968;ta_iwgsc_7al_v1_4473602;ta_iwgsc_7al_v1_4473603;ta_iwgsc_7al_v1_4473604;ta_iwgsc_7al_v1_4473605;ta_iwgsc_7al_v1_4543420;ta_iwgsc_7al_v1_4547864;ta_iwgsc_7al_v1_4547865
c104213.graph_c0	1163	ta_iwgsc_1al_v2_3870021;ta_iwgsc_1bl_v1_3821194;ta_iwgsc_1dl_v1_2230888
c24252.graph_c0	215	ta_iwgsc_1al_v2_3870047;ta_iwgsc_1al_v2_3925625;ta_iwgsc_1al_v2_3963566;ta_iwgsc_1dl_v1_2246132;ta_iwgsc_2al_v1_6370471;ta_iwgsc_5as_v1_1523235;ta_iwgsc_6al_v1_5825419;ta_iwgsc_6as_v1_86259;ta_iwgsc_7al_v1_4541288
c107.graph_c0	238	ta_iwgsc_1al_v2_3870047;ta_iwgsc_1al_v2_3925625;ta_iwgsc_1bl_v1_3865101;ta_iwgsc_1dl_v1_2246132
c107.graph_c1	332	ta_iwgsc_1al_v2_3870047;ta_iwgsc_1al_v2_3925625;ta_iwgsc_1bl_v1_3865101;ta_iwgsc_1dl_v1_2246132
c94466.graph_c0	836	ta_iwgsc_1al_v2_3870054
c108381.graph_c0	2027	ta_iwgsc_1al_v2_3870054;ta_iwgsc_1bl_v1_3875027;ta_iwgsc_1dl_v1_1974002
c181128.graph_c0	234	ta_iwgsc_1al_v2_3870090
c79188.graph_c0	425	ta_iwgsc_1al_v2_3870188;ta_iwgsc_2as_v1_4960395;ta_iwgsc_4bs_v1_4895655
c118430.graph_c0	1991	ta_iwgsc_1al_v2_3870219;ta_iwgsc_3al_v1_4295881;ta_iwgsc_3b_v1_10549300;ta_iwgsc_4bs_v1_4884646;ta_iwgsc_4bs_v1_4951636;ta_iwgsc_7as_v1_4214467
c114920.graph_c0	2815	ta_iwgsc_1al_v2_3870237;ta_iwgsc_1bl_v1_3884942
c176374.graph_c0	259	ta_iwgsc_1al_v2_3870255
c90837.graph_c0	2327	ta_iwgsc_1al_v2_3870255
c9140.graph_c0	212	ta_iwgsc_1al_v2_3870255
c178646.graph_c0	251	ta_iwgsc_1al_v2_3870255;ta_iwgsc_1bl_v1_3850705;ta_iwgsc_1dl_v1_2233277
c179257.graph_c0	226	ta_iwgsc_1al_v2_3870255;ta_iwgsc_1bl_v1_3850705;ta_iwgsc_1dl_v1_2233277
c124437.graph_c0	3288	ta_iwgsc_1al_v2_3870255;ta_iwgsc_1bl_v1_3901259;ta_iwgsc_1dl_v1_2249909
c200168.graph_c0	219	ta_iwgsc_1al_v2_3870255;ta_iwgsc_1bl_v1_3901259;ta_iwgsc_1dl_v1_2249909
c200962.graph_c0	406	ta_iwgsc_1al_v2_3870255;ta_iwgsc_1bl_v1_3901259;ta_iwgsc_1dl_v1_2249909
c45339.graph_c0	346	ta_iwgsc_1al_v2_3870255;ta_iwgsc_1bl_v1_3901259;ta_iwgsc_1dl_v1_2249909
c129281.graph_c0	742	ta_iwgsc_1al_v2_3870269;ta_iwgsc_1bl_v1_3804838;ta_iwgsc_1dl_v1_2290736
c181206.graph_c0	497	ta_iwgsc_1al_v2_3870369;ta_iwgsc_1al_v2_3891763;ta_iwgsc_1bs_v1_3434059;ta_iwgsc_2al_v1_6337606;ta_iwgsc_2as_v1_5306077;ta_iwgsc_2bl_v1_8058667;ta_iwgsc_2bl_v1_8089953;ta_iwgsc_2bs_v1_5171856;ta_iwgsc_2bs_v1_5218560;ta_iwgsc_2bs_v1_5244456;ta_iwgsc_3al_v1_4350874;ta_iwgsc_3al_v1_4445052;ta_iwgsc_3as_v1_3298053;ta_iwgsc_3as_v1_3324937;ta_iwgsc_3b_v1_10465798;ta_iwgsc_4al_v2_7070231;ta_iwgsc_5al_v1…
c61462.graph_c0	574	ta_iwgsc_1al_v2_3870478;ta_iwgsc_1bl_v1_3209274;ta_iwgsc_1dl_v1_161793
c68500.graph_c0	293	ta_iwgsc_1al_v2_3870478;ta_iwgsc_1dl_v1_161793
c147671.graph_c0	242	ta_iwgsc_1al_v2_3870518;ta_iwgsc_1al_v2_3874686;ta_iwgsc_1bl_v1_3836681;ta_iwgsc_1bl_v1_3836682;ta_iwgsc_1dl_v1_2226006;ta_iwgsc_1dl_v1_2226865;ta_iwgsc_2al_v1_6355722;ta_iwgsc_2al_v1_6383467;ta_iwgsc_2as_v1_5231857;ta_iwgsc_2as_v1_5284899;ta_iwgsc_2as_v1_5294358;ta_iwgsc_2as_v1_5305195;ta_iwgsc_2bs_v1_5244816;ta_iwgsc_2dl_v1_9861643;ta_iwgsc_2dl_v1_9903888;ta_iwgsc_2ds_v1_5371159;ta_iwgsc_3al_v1…
c161466.graph_c0	355	ta_iwgsc_1al_v2_3870624;ta_iwgsc_1dl_v1_2206682
c83655.graph_c1	1225	ta_iwgsc_1al_v2_3870744
c47489.graph_c0	294	ta_iwgsc_1al_v2_3870744;ta_iwgsc_1bl_v1_3898006
c85542.graph_c0	421	ta_iwgsc_1al_v2_3870748
c108473.graph_c0	1151	ta_iwgsc_1al_v2_3870787
c197776.graph_c0	291	ta_iwgsc_1al_v2_3870787
c97113.graph_c0	900	ta_iwgsc_1al_v2_3870787;ta_iwgsc_1dl_v1_2290364
c22484.graph_c0	264	ta_iwgsc_1al_v2_3870826;ta_iwgsc_1bl_v1_3795799;ta_iwgsc_1dl_v1_2243806
c47017.graph_c0	411	ta_iwgsc_1al_v2_3870826;ta_iwgsc_1bl_v1_3795799;ta_iwgsc_1dl_v1_2243806
c74423.graph_c0	1049	ta_iwgsc_1al_v2_3870826;ta_iwgsc_1bl_v1_3795799;ta_iwgsc_1dl_v1_2243806
c202268.graph_c0	226	ta_iwgsc_1al_v2_3870923
c167517.graph_c0	394	ta_iwgsc_1al_v2_3870923;ta_iwgsc_1al_v2_3945683;ta_iwgsc_1al_v2_3970151;ta_iwgsc_1as_v1_3265333;ta_iwgsc_1bl_v1_3821126;ta_iwgsc_1bl_v1_3855256;ta_iwgsc_1bl_v1_3897319;ta_iwgsc_1bl_v1_3908954;ta_iwgsc_1bl_v1_3911096;ta_iwgsc_1bl_v1_3917038;ta_iwgsc_1bl_v1_3920022;ta_iwgsc_1bs_v1_3443563;ta_iwgsc_1bs_v1_3461064;ta_iwgsc_1bs_v1_3484033;ta_iwgsc_1dl_v1_2247352;ta_iwgsc_1dl_v1_2277966;ta_iwgsc_1dl_v1…
c110347.graph_c0	1084	ta_iwgsc_1al_v2_3870946
c145643.graph_c0	499	ta_iwgsc_1al_v2_3871025;ta_iwgsc_1bl_v1_3822375;ta_iwgsc_1dl_v1_2287402
c76742.graph_c0	219	ta_iwgsc_1al_v2_3871045;ta_iwgsc_1al_v2_3956589;ta_iwgsc_1al_v2_3968749;ta_iwgsc_1al_v2_3969981;ta_iwgsc_3ds_v1_2603212;ta_iwgsc_4al_v2_7140231;ta_iwgsc_4as_v2_5994705;ta_iwgsc_5bl_v1_10896966;ta_iwgsc_7al_v1_4508157
c101277.graph_c0	806	ta_iwgsc_1al_v2_3871075;ta_iwgsc_1bl_v1_3884659;ta_iwgsc_1dl_v1_2222860
c98491.graph_c0	968	ta_iwgsc_1al_v2_3871075;ta_iwgsc_1dl_v1_2222860
c204428.graph_c0	293	ta_iwgsc_1al_v2_3871139;ta_iwgsc_1bl_v1_3845878
c205711.graph_c0	211	ta_iwgsc_1al_v2_3871139;ta_iwgsc_1bl_v1_3916372;ta_iwgsc_1dl_v1_2239043
c86560.graph_c0	381	ta_iwgsc_1al_v2_3871139;ta_iwgsc_1bl_v1_3916372;ta_iwgsc_1dl_v1_2239043
c120128.graph_c0	2547	ta_iwgsc_1al_v2_3871189
c133843.graph_c0	439	ta_iwgsc_1al_v2_3871189;ta_iwgsc_1bl_v1_3796992
c71665.graph_c0	403	ta_iwgsc_1al_v2_3871189;ta_iwgsc_1bl_v1_3796992;ta_iwgsc_1dl_v1_1424195
c127456.graph_c0	646	ta_iwgsc_1al_v2_3871265;ta_iwgsc_1dl_v1_2289404
c160756.graph_c0	356	ta_iwgsc_1al_v2_3871266;ta_iwgsc_2bs_v1_5218320;ta_iwgsc_4al_v2_7161456;ta_iwgsc_4bs_v1_4961464;ta_iwgsc_5bl_v1_10813597;ta_iwgsc_6as_v1_4396307;ta_iwgsc_7bl_v1_4016055;ta_iwgsc_7bl_v1_6751870
c88900.graph_c0	782	ta_iwgsc_1al_v2_3871279;ta_iwgsc_1bl_v1_3900380
c107604.graph_c0	1905	ta_iwgsc_1al_v2_3871315
c102071.graph_c0	560	ta_iwgsc_1al_v2_3871395;ta_iwgsc_1as_v1_3252866;ta_iwgsc_2al_v1_6367954;ta_iwgsc_4as_v2_5983592;ta_iwgsc_5as_v1_1537208;ta_iwgsc_5as_v1_1553750
c113929.graph_c0	1267	ta_iwgsc_1al_v2_3871400
c52205.graph_c1	206	ta_iwgsc_1al_v2_3871400
c95340.graph_c0	575	ta_iwgsc_1al_v2_3871400
c52205.graph_c0	268	ta_iwgsc_1al_v2_3871400;ta_iwgsc_1dl_v1_2198868
c52205.graph_c2	212	ta_iwgsc_1al_v2_3871400;ta_iwgsc_1dl_v1_2198868
c133311.graph_c0	1718	ta_iwgsc_1al_v2_3871533
c133416.graph_c0	1518	ta_iwgsc_1al_v2_3871533
c146779.graph_c0	261	ta_iwgsc_1al_v2_3871533
c159942.graph_c0	709	ta_iwgsc_1al_v2_3871533
c97062.graph_c0	6183	ta_iwgsc_1al_v2_3871533
c21788.graph_c0	326	ta_iwgsc_1al_v2_3871648;ta_iwgsc_1al_v2_3893736;ta_iwgsc_1al_v2_3916094;ta_iwgsc_1al_v2_3917109;ta_iwgsc_1al_v2_3919274;ta_iwgsc_1al_v2_3941442;ta_iwgsc_1al_v2_3972136;ta_iwgsc_1al_v2_3978547;ta_iwgsc_1as_v1_3251837;ta_iwgsc_1as_v1_3265739;ta_iwgsc_1as_v1_3285967;ta_iwgsc_1as_v1_3315723;ta_iwgsc_2al_v1_6337959;ta_iwgsc_2al_v1_6342988;ta_iwgsc_2al_v1_6379081;ta_iwgsc_2al_v1_6400150;ta_iwgsc_2al_v1…
c116525.graph_c0	3640	ta_iwgsc_1al_v2_3871678
c148269.graph_c0	352	ta_iwgsc_1al_v2_3871678;ta_iwgsc_1bl_v1_3832470;ta_iwgsc_1dl_v1_2238333
c125309.graph_c0	2093	ta_iwgsc_1al_v2_3871789;ta_iwgsc_1bl_v1_3796364
c49864.graph_c0	224	ta_iwgsc_1al_v2_3871789;ta_iwgsc_1bl_v1_3796364;ta_iwgsc_1dl_v1_2284604
c18115.graph_c0	305	ta_iwgsc_1al_v2_3871793;ta_iwgsc_1bl_v1_3845696;ta_iwgsc_1dl_v1_2280055
c195568.graph_c0	228	ta_iwgsc_1al_v2_3871793;ta_iwgsc_1bl_v1_3845696;ta_iwgsc_1dl_v1_2280055
c126963.graph_c0	541	ta_iwgsc_1al_v2_3871814;ta_iwgsc_1bl_v1_3842620;ta_iwgsc_1dl_v1_2239334
c83571.graph_c0	580	ta_iwgsc_1al_v2_3871826;ta_iwgsc_1bl_v1_3889122;ta_iwgsc_1dl_v1_2266702
c42747.graph_c0	859	ta_iwgsc_1al_v2_3871872
c85201.graph_c1	855	ta_iwgsc_1al_v2_3871872
c85201.graph_c0	400	ta_iwgsc_1al_v2_3871872;ta_iwgsc_1bl_v1_3909238;ta_iwgsc_2al_v1_5375621;ta_iwgsc_2bl_v1_8037068;ta_iwgsc_2dl_v1_9875944
c83100.graph_c0	439	ta_iwgsc_1al_v2_3871872;ta_iwgsc_2al_v1_5375621;ta_iwgsc_2bl_v1_7975309;ta_iwgsc_2dl_v1_9875944;ta_iwgsc_5bl_v1_10899473
c172133.graph_c0	234	ta_iwgsc_1al_v2_3871894;ta_iwgsc_1bl_v1_3802723;ta_iwgsc_1bl_v1_3896023
c47995.graph_c1	761	ta_iwgsc_1al_v2_3871903
c101321.graph_c0	682	ta_iwgsc_1al_v2_3871912;ta_iwgsc_1al_v2_3871913;ta_iwgsc_1bl_v1_3791061;ta_iwgsc_1bl_v1_3817923;ta_iwgsc_1bl_v1_3817924;ta_iwgsc_1bl_v1_3879381;ta_iwgsc_1bl_v1_3879382;ta_iwgsc_1dl_v1_2206123
c197001.graph_c0	207	ta_iwgsc_1al_v2_3871923;ta_iwgsc_1bl_v1_3808085;ta_iwgsc_1dl_v1_321511;ta_iwgsc_4al_v2_7170038
c1356.graph_c0	280	ta_iwgsc_1al_v2_3871945;ta_iwgsc_1al_v2_3872501;ta_iwgsc_1al_v2_3936894;ta_iwgsc_5bl_v1_10847594
c93675.graph_c0	2056	ta_iwgsc_1al_v2_3871979;ta_iwgsc_1bl_v1_3839672
c46783.graph_c0	282	ta_iwgsc_1al_v2_3871979;ta_iwgsc_1dl_v1_1365327
c207012.graph_c0	267	ta_iwgsc_1al_v2_3872259;ta_iwgsc_1bl_v1_3897194
c114803.graph_c0	1603	ta_iwgsc_1al_v2_3872259;ta_iwgsc_1bl_v1_3897194;ta_iwgsc_1bl_v1_3899169;ta_iwgsc_1dl_v1_2268293
c186836.graph_c0	276	ta_iwgsc_1al_v2_3872259;ta_iwgsc_1bl_v1_3897194;ta_iwgsc_1dl_v1_2244218;ta_iwgsc_1dl_v1_2261550;ta_iwgsc_1dl_v1_2268293
c144405.graph_c0	526	ta_iwgsc_1al_v2_3872439;ta_iwgsc_1bs_v1_3417048;ta_iwgsc_2bl_v1_7970156;ta_iwgsc_5al_v1_2774178;ta_iwgsc_7bl_v1_6667236;ta_iwgsc_7bs_v1_3072470;ta_iwgsc_7bs_v1_3079219
c140404.graph_c0	740	ta_iwgsc_1al_v2_3872439;ta_iwgsc_7as_v1_4197059
c118578.graph_c0	1641	ta_iwgsc_1al_v2_3872470
c33213.graph_c0	236	ta_iwgsc_1al_v2_3872470
c113095.graph_c0	3299	ta_iwgsc_1al_v2_3872470;ta_iwgsc_1dl_v1_2284136
c41099.graph_c0	617	ta_iwgsc_1al_v2_3872490;ta_iwgsc_1al_v2_3872491;ta_iwgsc_1as_v1_3291792;ta_iwgsc_1bl_v1_3917939;ta_iwgsc_1bl_v1_3917940;ta_iwgsc_1bs_v1_3484711;ta_iwgsc_1dl_v1_2262054;ta_iwgsc_1ds_v1_1906394;ta_iwgsc_2al_v1_6348369;ta_iwgsc_2al_v1_6359036;ta_iwgsc_2al_v1_6435784;ta_iwgsc_2as_v1_5262758;ta_iwgsc_2bl_v1_7979793;ta_iwgsc_2bl_v1_7992101;ta_iwgsc_2bl_v1_7992102;ta_iwgsc_2bl_v1_8069532;ta_iwgsc_2bs_v1…
c152515.graph_c0	353	ta_iwgsc_1al_v2_3872492
c152885.graph_c0	256	ta_iwgsc_1al_v2_3872492
c197044.graph_c0	202	ta_iwgsc_1al_v2_3872492
c198029.graph_c0	414	ta_iwgsc_1al_v2_3872501
c222.graph_c1	916	ta_iwgsc_1al_v2_3872501
c222.graph_c0	444	ta_iwgsc_1al_v2_3872501;ta_iwgsc_1al_v2_3950577;ta_iwgsc_1bl_v1_3911036;ta_iwgsc_1bl_v1_3922468;ta_iwgsc_1dl_v1_2227361
c19679.graph_c0	308	ta_iwgsc_1al_v2_3872501;ta_iwgsc_1bl_v1_3911036
c126734.graph_c0	1285	ta_iwgsc_1al_v2_3872501;ta_iwgsc_2ds_v1_5325797;ta_iwgsc_4al_v2_7130448;ta_iwgsc_7al_v1_4553714
c189847.graph_c0	668	ta_iwgsc_1al_v2_3872506;ta_iwgsc_5al_v1_924126;ta_iwgsc_5as_v1_1548717;ta_iwgsc_7ds_v1_3906663
c213922.graph_c0	202	ta_iwgsc_1al_v2_3872536;ta_iwgsc_1bl_v1_3892284;ta_iwgsc_5al_v1_2776357;ta_iwgsc_5al_v1_2787430;ta_iwgsc_5bl_v1_10926231;ta_iwgsc_5dl_v1_4599464;ta_iwgsc_6bs_v1_2927208;ta_iwgsc_7as_v1_4085844
c138973.graph_c0	348	ta_iwgsc_1al_v2_3872589
c154610.graph_c0	447	ta_iwgsc_1al_v2_3872589;ta_iwgsc_1bl_v1_3827885
c198530.graph_c0	218	ta_iwgsc_1al_v2_3872623;ta_iwgsc_1bl_v1_3897411;ta_iwgsc_1dl_v1_2248694
c123190.graph_c0	3124	ta_iwgsc_1al_v2_3872654
c120865.graph_c0	2529	ta_iwgsc_1al_v2_3872654;ta_iwgsc_1bl_v1_3852986
c163167.graph_c0	272	ta_iwgsc_1al_v2_3872654;ta_iwgsc_1bl_v1_3852986;ta_iwgsc_1dl_v1_2268340
c96359.graph_c0	1689	ta_iwgsc_1al_v2_3872663;ta_iwgsc_1as_v1_3263206;ta_iwgsc_1as_v1_3288174;ta_iwgsc_1bs_v1_3433567;ta_iwgsc_1bs_v1_3440951;ta_iwgsc_1bs_v1_3457356;ta_iwgsc_1bs_v1_3457643;ta_iwgsc_1bs_v1_3483796;ta_iwgsc_1ds_v1_1902413;ta_iwgsc_2al_v1_6430250;ta_iwgsc_2al_v1_6434575;ta_iwgsc_2bl_v1_7998178;ta_iwgsc_2bl_v1_8092110;ta_iwgsc_2bl_v1_8093270;ta_iwgsc_2bs_v1_5174385;ta_iwgsc_2bs_v1_5187665;ta_iwgsc_3b_v1_…
c134294.graph_c0	665	ta_iwgsc_1al_v2_3872772
c132458.graph_c0	270	ta_iwgsc_1al_v2_3872772;ta_iwgsc_1al_v2_3937094
c125410.graph_c4	383	ta_iwgsc_1al_v2_3873031;ta_iwgsc_1al_v2_3912480;ta_iwgsc_1bl_v1_3871250;ta_iwgsc_1bl_v1_3886623;ta_iwgsc_2as_v1_5244704;ta_iwgsc_2bl_v1_8025535;ta_iwgsc_2bl_v1_8086968;ta_iwgsc_2bs_v1_5245946;ta_iwgsc_3al_v1_4331779;ta_iwgsc_3b_v1_10511828;ta_iwgsc_3b_v1_10702221;ta_iwgsc_4bs_v1_4872676;ta_iwgsc_4bs_v1_4959656;ta_iwgsc_5al_v1_2787592;ta_iwgsc_5bl_v1_10897735;ta_iwgsc_6al_v1_5829863;ta_iwgsc_7as_v…
c203650.graph_c0	222	ta_iwgsc_1al_v2_3873135;ta_iwgsc_4al_v2_7097996;ta_iwgsc_4al_v2_7151926;ta_iwgsc_5bl_v1_10815235;ta_iwgsc_5dl_v1_4537443
c138236.graph_c0	470	ta_iwgsc_1al_v2_3873135;ta_iwgsc_4al_v2_7146779;ta_iwgsc_4al_v2_7176423;ta_iwgsc_5bl_v1_10815235;ta_iwgsc_5dl_v1_4511702;ta_iwgsc_5dl_v1_4537443
c110618.graph_c0	1979	ta_iwgsc_1al_v2_3873207;ta_iwgsc_1bl_v1_3839295
c71871.graph_c0	510	ta_iwgsc_1al_v2_3873207;ta_iwgsc_1bl_v1_3839295;ta_iwgsc_1dl_v1_2287741
c86817.graph_c0	663	ta_iwgsc_1al_v2_3873207;ta_iwgsc_1bl_v1_3839295;ta_iwgsc_1dl_v1_2287741
c49715.graph_c0	320	ta_iwgsc_1al_v2_3873207;ta_iwgsc_1bl_v1_3839295;ta_iwgsc_1dl_v1_2287741;ta_iwgsc_4bs_v1_4861500
c117778.graph_c0	2803	ta_iwgsc_1al_v2_3873290
c96678.graph_c0	1839	ta_iwgsc_1al_v2_3873336
c96678.graph_c2	206	ta_iwgsc_1al_v2_3873336;ta_iwgsc_1bl_v1_3792355;ta_iwgsc_5al_v1_1102597;ta_iwgsc_5bl_v1_10893748
c96678.graph_c1	983	ta_iwgsc_1al_v2_3873336;ta_iwgsc_1bl_v1_3792355;ta_iwgsc_5bl_v1_10893748
c157646.graph_c0	349	ta_iwgsc_1al_v2_3873336;ta_iwgsc_3al_v1_2170778;ta_iwgsc_4al_v2_7108522;ta_iwgsc_7as_v1_4248167
c78564.graph_c0	685	ta_iwgsc_1al_v2_3873360;ta_iwgsc_1ds_v1_1905843;ta_iwgsc_7as_v1_4221124
c198667.graph_c0	307	ta_iwgsc_1al_v2_3873360;ta_iwgsc_2as_v1_5298693;ta_iwgsc_2ds_v1_5323778;ta_iwgsc_5bl_v1_10840520;ta_iwgsc_5dl_v1_4509700;ta_iwgsc_6bs_v1_3021348;ta_iwgsc_7as_v1_4207018
c193811.graph_c0	231	ta_iwgsc_1al_v2_3873360;ta_iwgsc_2ds_v1_2156374;ta_iwgsc_5as_v1_1502135
c67156.graph_c0	367	ta_iwgsc_1al_v2_3873421
c45938.graph_c0	460	ta_iwgsc_1al_v2_3873421;ta_iwgsc_1al_v2_3921414;ta_iwgsc_1al_v2_3944816;ta_iwgsc_1bl_v1_3871807
c70837.graph_c0	206	ta_iwgsc_1al_v2_3873421;ta_iwgsc_1al_v2_3921414;ta_iwgsc_1bl_v1_3818225;ta_iwgsc_1bl_v1_3871807;ta_iwgsc_1dl_v1_2271922
c163278.graph_c0	219	ta_iwgsc_1al_v2_3873421;ta_iwgsc_1al_v2_3921414;ta_iwgsc_1bl_v1_3818225;ta_iwgsc_1dl_v1_2271922
c183760.graph_c0	247	ta_iwgsc_1al_v2_3873421;ta_iwgsc_1al_v2_3921414;ta_iwgsc_1bl_v1_3818225;ta_iwgsc_1dl_v1_2271922
c59237.graph_c0	405	ta_iwgsc_1al_v2_3873454;ta_iwgsc_2bs_v1_5245850;ta_iwgsc_3as_v1_3375980;ta_iwgsc_5dl_v1_4504874;ta_iwgsc_6bl_v1_4206472
c63667.graph_c0	426	ta_iwgsc_1al_v2_3873657;ta_iwgsc_1bl_v1_3842867;ta_iwgsc_1dl_v1_2288888
c102809.graph_c0	545	ta_iwgsc_1al_v2_3873756;ta_iwgsc_1dl_v1_2289572
c193900.graph_c0	262	ta_iwgsc_1al_v2_3873756;ta_iwgsc_2al_v1_6434906;ta_iwgsc_3as_v1_254381;ta_iwgsc_3b_v1_10532234;ta_iwgsc_5bl_v1_10851056;ta_iwgsc_6bs_v1_3018480
c2719.graph_c1	221	ta_iwgsc_1al_v2_3873783
c185914.graph_c0	224	ta_iwgsc_1al_v2_3873783;ta_iwgsc_1bl_v1_3816413;ta_iwgsc_2al_v1_6399426
c131085.graph_c0	436	ta_iwgsc_1al_v2_3873805
c122594.graph_c0	2571	ta_iwgsc_1al_v2_3873805;ta_iwgsc_1bl_v1_3794414
c52248.graph_c0	668	ta_iwgsc_1al_v2_3873805;ta_iwgsc_1bl_v1_3794414;ta_iwgsc_1dl_v1_2256257
c117568.graph_c0	1739	ta_iwgsc_1al_v2_3873805;ta_iwgsc_1bl_v1_3884590;ta_iwgsc_1dl_v1_2278540
c24202.graph_c0	214	ta_iwgsc_1al_v2_3873805;ta_iwgsc_1bl_v1_3884590;ta_iwgsc_1dl_v1_2278540
c7830.graph_c0	319	ta_iwgsc_1al_v2_3873805;ta_iwgsc_1bl_v1_3884590;ta_iwgsc_1dl_v1_2278540
c167766.graph_c0	342	ta_iwgsc_1al_v2_3873805;ta_iwgsc_1bs_v1_3453433;ta_iwgsc_3al_v1_4284850;ta_iwgsc_3al_v1_4446337;ta_iwgsc_3b_v1_10468217;ta_iwgsc_4bs_v1_4936987;ta_iwgsc_4bs_v1_4937487;ta_iwgsc_5al_v1_2732132;ta_iwgsc_5ds_v1_2743529;ta_iwgsc_6al_v1_5779757;ta_iwgsc_7dl_v1_808378;ta_iwgsc_7ds_v1_3867831
c192954.graph_c0	267	ta_iwgsc_1al_v2_3873805;ta_iwgsc_1dl_v1_2256257
c42011.graph_c0	296	ta_iwgsc_1al_v2_3873875;ta_iwgsc_1bl_v1_3842943;ta_iwgsc_1dl_v1_2207179;ta_iwgsc_5bl_v1_10919017
c104825.graph_c1	257	ta_iwgsc_1al_v2_3873924;ta_iwgsc_1dl_v1_2251385
c152144.graph_c0	373	ta_iwgsc_1al_v2_3873932;ta_iwgsc_1al_v2_3893736;ta_iwgsc_1al_v2_3898770;ta_iwgsc_1al_v2_3917109;ta_iwgsc_1al_v2_3936498;ta_iwgsc_1al_v2_3953084;ta_iwgsc_1al_v2_3954078;ta_iwgsc_1al_v2_3972136;ta_iwgsc_1al_v2_3979186;ta_iwgsc_1al_v2_3980043;ta_iwgsc_1as_v1_3292921;ta_iwgsc_1as_v1_3306216;ta_iwgsc_1as_v1_3309489;ta_iwgsc_1as_v1_3315082;ta_iwgsc_1as_v1_3316202;ta_iwgsc_1as_v1_3316598;ta_iwgsc_1bs_v1…
c31685.graph_c0	313	ta_iwgsc_1al_v2_3873979;ta_iwgsc_2al_v1_6347726;ta_iwgsc_2bl_v1_7962621;ta_iwgsc_2dl_v1_9880886;ta_iwgsc_3al_v1_4450620;ta_iwgsc_3as_v1_3446627;ta_iwgsc_3ds_v1_1973058;ta_iwgsc_4al_v2_7163953;ta_iwgsc_4as_v2_5937411;ta_iwgsc_4as_v2_5940427;ta_iwgsc_5al_v1_2765583;ta_iwgsc_7al_v1_4486699;ta_iwgsc_7as_v1_4245195
c119399.graph_c1	2472	ta_iwgsc_1al_v2_3873979;ta_iwgsc_2bl_v1_7962621;ta_iwgsc_3as_v1_3446627;ta_iwgsc_4al_v2_7163953;ta_iwgsc_4as_v2_5939248;ta_iwgsc_4as_v2_5940427;ta_iwgsc_7al_v1_4486699
c2778.graph_c0	241	ta_iwgsc_1al_v2_3873989;ta_iwgsc_1bl_v1_3860637;ta_iwgsc_2as_v1_5237054;ta_iwgsc_3b_v1_3943879;ta_iwgsc_7al_v1_4448148;ta_iwgsc_7bl_v1_6721881
c61898.graph_c0	318	ta_iwgsc_1al_v2_3874001
c106354.graph_c0	862	ta_iwgsc_1al_v2_3874001;ta_iwgsc_4al_v2_3099363;ta_iwgsc_5bl_v1_5104136;ta_iwgsc_6bs_v1_2339182;ta_iwgsc_7bl_v1_6750900;ta_iwgsc_7bs_v1_2524244
c137320.graph_c0	604	ta_iwgsc_1al_v2_3874001;ta_iwgsc_4al_v2_3099363;ta_iwgsc_7bs_v1_2524244
c113984.graph_c0	1764	ta_iwgsc_1al_v2_3874068
c116377.graph_c0	1776	ta_iwgsc_1al_v2_3874068;ta_iwgsc_1bl_v1_3915171
c2910.graph_c1	493	ta_iwgsc_1al_v2_3874068;ta_iwgsc_1bl_v1_3915171
c2910.graph_c0	459	ta_iwgsc_1al_v2_3874068;ta_iwgsc_1bl_v1_3915171;ta_iwgsc_1dl_v1_121780
c36266.graph_c0	358	ta_iwgsc_1al_v2_3874068;ta_iwgsc_1bl_v1_3915171;ta_iwgsc_1dl_v1_121780
c74161.graph_c0	436	ta_iwgsc_1al_v2_3874068;ta_iwgsc_1bl_v1_3915171;ta_iwgsc_1dl_v1_121780
c29017.graph_c0	331	ta_iwgsc_1al_v2_3874068;ta_iwgsc_1bl_v1_3915171;ta_iwgsc_5bl_v1_10918716
c86133.graph_c0	1186	ta_iwgsc_1al_v2_3874077;ta_iwgsc_2bl_v1_7949322;ta_iwgsc_5bs_v1_810529
c86133.graph_c1	270	ta_iwgsc_1al_v2_3874077;ta_iwgsc_2bl_v1_7949322;ta_iwgsc_5bs_v1_810529
c86133.graph_c2	1956	ta_iwgsc_1al_v2_3874077;ta_iwgsc_5bs_v1_2275172;ta_iwgsc_7as_v1_4191797
c119938.graph_c1	1702	ta_iwgsc_1al_v2_3874114;ta_iwgsc_1bl_v1_3866012
c98276.graph_c0	1302	ta_iwgsc_1al_v2_3874114;ta_iwgsc_1bl_v1_3866012;ta_iwgsc_1dl_v1_576441
c192671.graph_c0	285	ta_iwgsc_1al_v2_3874123
c118150.graph_c0	1193	ta_iwgsc_1al_v2_3874145;ta_iwgsc_2as_v1_5284060;ta_iwgsc_3b_v1_10410838;ta_iwgsc_6as_v1_4353533
c110130.graph_c0	350	ta_iwgsc_1al_v2_3874145;ta_iwgsc_6as_v1_4353533
c85209.graph_c0	3658	ta_iwgsc_1al_v2_3874217
c142069.graph_c0	306	ta_iwgsc_1al_v2_3874217;ta_iwgsc_1bl_v1_3834183
c137601.graph_c0	281	ta_iwgsc_1al_v2_3874217;ta_iwgsc_1bl_v1_3834183;ta_iwgsc_1dl_v1_2272892
c56000.graph_c0	320	ta_iwgsc_1al_v2_3874217;ta_iwgsc_1bl_v1_3834183;ta_iwgsc_1dl_v1_2272892
c63156.graph_c0	437	ta_iwgsc_1al_v2_3874217;ta_iwgsc_1bl_v1_3834183;ta_iwgsc_1dl_v1_2272892
c63156.graph_c1	416	ta_iwgsc_1al_v2_3874217;ta_iwgsc_1bl_v1_3834183;ta_iwgsc_1dl_v1_2272892
c63156.graph_c2	219	ta_iwgsc_1al_v2_3874217;ta_iwgsc_1bl_v1_3834183;ta_iwgsc_1dl_v1_2272892
c118641.graph_c0	3230	ta_iwgsc_1al_v2_3874241
c95042.graph_c1	585	ta_iwgsc_1al_v2_3874268;ta_iwgsc_1al_v2_3915879;ta_iwgsc_1al_v2_3928691;ta_iwgsc_1bl_v1_3897346;ta_iwgsc_2al_v1_6366286;ta_iwgsc_2as_v1_5252535;ta_iwgsc_2bl_v1_7969718;ta_iwgsc_2bl_v1_7993825;ta_iwgsc_4al_v2_7086120;ta_iwgsc_4as_v2_6001597
c126713.graph_c0	312	ta_iwgsc_1al_v2_3874389;ta_iwgsc_1al_v2_3976311;ta_iwgsc_1bl_v1_3801410;ta_iwgsc_1dl_v1_1449056;ta_iwgsc_1dl_v1_2225558
c104588.graph_c0	833	ta_iwgsc_1al_v2_3874570;ta_iwgsc_1bl_v1_3754956
c106960.graph_c0	873	ta_iwgsc_1al_v2_3874571;ta_iwgsc_2as_v1_5219641;ta_iwgsc_3al_v1_4446899;ta_iwgsc_3al_v1_4446900
c191510.graph_c0	323	ta_iwgsc_1al_v2_3874589;ta_iwgsc_1bl_v1_3830127;ta_iwgsc_1dl_v1_2232953
c118755.graph_c0	1875	ta_iwgsc_1al_v2_3874670
c129202.graph_c0	253	ta_iwgsc_1al_v2_3874670;ta_iwgsc_1dl_v1_2255231;ta_iwgsc_5bl_v1_10761626
c166719.graph_c0	324	ta_iwgsc_1al_v2_3874676;ta_iwgsc_1bl_v1_3857838;ta_iwgsc_1dl_v1_2270572
c209232.graph_c0	258	ta_iwgsc_1al_v2_3874676;ta_iwgsc_1bl_v1_3857838;ta_iwgsc_1dl_v1_2270572
c17821.graph_c0	532	ta_iwgsc_1al_v2_3874787;ta_iwgsc_1al_v2_3900613;ta_iwgsc_1al_v2_3934026;ta_iwgsc_5al_v1_2742183;ta_iwgsc_5bl_v1_10867123;ta_iwgsc_5dl_v1_4553403
c2117.graph_c1	245	ta_iwgsc_1al_v2_3874796;ta_iwgsc_1al_v2_3888538;ta_iwgsc_1al_v2_3934002;ta_iwgsc_1al_v2_3941258;ta_iwgsc_1al_v2_3979181;ta_iwgsc_1dl_v1_1024173
c148137.graph_c0	295	ta_iwgsc_1al_v2_3874796;ta_iwgsc_1al_v2_3888538;ta_iwgsc_1al_v2_3934002;ta_iwgsc_1al_v2_3979181;ta_iwgsc_1as_v1_3255885;ta_iwgsc_1as_v1_3274838;ta_iwgsc_1dl_v1_1024173
c102058.graph_c0	512	ta_iwgsc_1al_v2_3874841;ta_iwgsc_1bl_v1_3882710;ta_iwgsc_1bl_v1_3897780;ta_iwgsc_1bl_v1_3916205;ta_iwgsc_1dl_v1_2255537;ta_iwgsc_1dl_v1_2259291
c169591.graph_c0	432	ta_iwgsc_1al_v2_3874841;ta_iwgsc_1bl_v1_3897780;ta_iwgsc_1dl_v1_2259291
c178789.graph_c0	729	ta_iwgsc_1al_v2_3874841;ta_iwgsc_1bl_v1_3897780;ta_iwgsc_1dl_v1_2259291
c3888.graph_c0	1258	ta_iwgsc_1al_v2_3874841;ta_iwgsc_1bl_v1_3897780;ta_iwgsc_1dl_v1_2259291
c62956.graph_c0	424	ta_iwgsc_1al_v2_3874841;ta_iwgsc_1bl_v1_3897780;ta_iwgsc_1dl_v1_2259291
c109742.graph_c0	1214	ta_iwgsc_1al_v2_3874928
c136782.graph_c0	416	ta_iwgsc_1al_v2_3874949;ta_iwgsc_6as_v1_4421904
c19292.graph_c0	448	ta_iwgsc_1al_v2_3874949;ta_iwgsc_6as_v1_4421904
c77154.graph_c0	360	ta_iwgsc_1al_v2_3875020;ta_iwgsc_1bl_v1_3811955;ta_iwgsc_1dl_v1_2264846;ta_iwgsc_1dl_v1_2268293
c214528.graph_c0	208	ta_iwgsc_1al_v2_3875026;ta_iwgsc_1al_v2_3910481;ta_iwgsc_4al_v2_1564303;ta_iwgsc_4al_v2_7097127;ta_iwgsc_4al_v2_7153130;ta_iwgsc_4as_v2_5976877;ta_iwgsc_4bl_v1_6980541;ta_iwgsc_4bs_v1_4891314;ta_iwgsc_4dl_v3_14436896;ta_iwgsc_5bl_v1_10789113;ta_iwgsc_5bl_v1_10830597;ta_iwgsc_5bl_v1_10848918;ta_iwgsc_5dl_v1_4546853;ta_iwgsc_5dl_v1_4588237
c60322.graph_c1	203	ta_iwgsc_1al_v2_3875093;ta_iwgsc_1bl_v1_3811219;ta_iwgsc_1dl_v1_781993;ta_iwgsc_2as_v1_5249931;ta_iwgsc_3b_v1_10450549;ta_iwgsc_3b_v1_10462422;ta_iwgsc_3b_v1_10652272;ta_iwgsc_3b_v1_10665355;ta_iwgsc_3b_v1_10716047;ta_iwgsc_3b_v1_10777436;ta_iwgsc_3ds_v1_2594541;ta_iwgsc_4al_v2_7093105
c60322.graph_c0	205	ta_iwgsc_1al_v2_3875093;ta_iwgsc_1bl_v1_3811219;ta_iwgsc_1dl_v1_781993;ta_iwgsc_5bl_v1_7424678
c161336.graph_c0	448	ta_iwgsc_1al_v2_3875275;ta_iwgsc_1al_v2_3901477;ta_iwgsc_1dl_v1_2231349;ta_iwgsc_1dl_v1_2244627;ta_iwgsc_1dl_v1_2250210;ta_iwgsc_1dl_v1_2261568;ta_iwgsc_1dl_v1_2264469;ta_iwgsc_1dl_v1_2277527;ta_iwgsc_1ds_v1_1876797;ta_iwgsc_1ds_v1_1885557;ta_iwgsc_1ds_v1_1902283;ta_iwgsc_1ds_v1_1907557;ta_iwgsc_1ds_v1_1908415;ta_iwgsc_1ds_v1_1915511;ta_iwgsc_2al_v1_6439227;ta_iwgsc_2as_v1_5249992;ta_iwgsc_2bs_v1…
c114303.graph_c1	540	ta_iwgsc_1al_v2_3875384;ta_iwgsc_1al_v2_3906350;ta_iwgsc_1bl_v1_3916820;ta_iwgsc_1bs_v1_3447944;ta_iwgsc_2al_v1_2470497;ta_iwgsc_2as_v1_5192083;ta_iwgsc_2bs_v1_3905366;ta_iwgsc_2dl_v1_9908792;ta_iwgsc_3as_v1_3278306;ta_iwgsc_4al_v2_7174680;ta_iwgsc_4al_v2_7174681;ta_iwgsc_4bs_v1_4876610;ta_iwgsc_4bs_v1_4896148;ta_iwgsc_4bs_v1_4905525;ta_iwgsc_4bs_v1_4930555;ta_iwgsc_4bs_v1_4961343;ta_iwgsc_4bs_v1…
c114303.graph_c2	387	ta_iwgsc_1al_v2_3875384;ta_iwgsc_1al_v2_3906350;ta_iwgsc_1bl_v1_3916820;ta_iwgsc_2al_v1_2470497;ta_iwgsc_2as_v1_5192083;ta_iwgsc_2bs_v1_3905366;ta_iwgsc_2dl_v1_9908792;ta_iwgsc_3as_v1_1994370;ta_iwgsc_4al_v2_7174680;ta_iwgsc_4al_v2_7174681;ta_iwgsc_4bs_v1_4876610;ta_iwgsc_4bs_v1_4930555;ta_iwgsc_4bs_v1_4961343;ta_iwgsc_5as_v1_1505431;ta_iwgsc_6as_v1_4355223;ta_iwgsc_6bs_v1_2998786;ta_iwgsc_6bs_v1…
c119713.graph_c1	221	ta_iwgsc_1al_v2_3875384;ta_iwgsc_1al_v2_997461;ta_iwgsc_1bs_v1_3431246;ta_iwgsc_1bs_v1_3440682;ta_iwgsc_2al_v1_5088534;ta_iwgsc_2al_v1_6368994;ta_iwgsc_2as_v1_5278540;ta_iwgsc_2as_v1_5288917;ta_iwgsc_2bl_v1_5473270;ta_iwgsc_2bs_v1_3905366;ta_iwgsc_2dl_v1_9879813;ta_iwgsc_2ds_v1_5354631;ta_iwgsc_3al_v1_4449688;ta_iwgsc_3as_v1_3287059;ta_iwgsc_3as_v1_3421565;ta_iwgsc_3b_v1_10438847;ta_iwgsc_3dl_v1_…
c105582.graph_c1	211	ta_iwgsc_1al_v2_3875398;ta_iwgsc_1bl_v1_3801208;ta_iwgsc_1bs_v1_3455034;ta_iwgsc_1dl_v1_2223975;ta_iwgsc_1dl_v1_2244663;ta_iwgsc_1dl_v1_2252914;ta_iwgsc_1ds_v1_1875984;ta_iwgsc_2al_v1_6325431;ta_iwgsc_2al_v1_6408908;ta_iwgsc_2bs_v1_5247395;ta_iwgsc_2dl_v1_6361502;ta_iwgsc_2dl_v1_9846950;ta_iwgsc_3b_v1_10756063;ta_iwgsc_4bl_v1_6966594;ta_iwgsc_6bl_v1_4312996;ta_iwgsc_6dl_v1_3321960;ta_iwgsc_7al_v1…
c112322.graph_c0	1545	ta_iwgsc_1al_v2_3875398;ta_iwgsc_1bl_v1_3869050;ta_iwgsc_1dl_v1_2269856
c112322.graph_c1	291	ta_iwgsc_1al_v2_3875398;ta_iwgsc_1bl_v1_3869050;ta_iwgsc_1dl_v1_2269856
c45908.graph_c0	240	ta_iwgsc_1al_v2_3875398;ta_iwgsc_1bl_v1_3869050;ta_iwgsc_1dl_v1_2269856
c105582.graph_c2	351	ta_iwgsc_1al_v2_3875398;ta_iwgsc_1bs_v1_3455034;ta_iwgsc_1bs_v1_3472785;ta_iwgsc_1dl_v1_2223975;ta_iwgsc_1dl_v1_2252914;ta_iwgsc_1ds_v1_1875984;ta_iwgsc_2bs_v1_5247395;ta_iwgsc_2dl_v1_9846950;ta_iwgsc_2dl_v1_9895562;ta_iwgsc_3b_v1_10756063;ta_iwgsc_4bl_v1_6966594;ta_iwgsc_6bl_v1_4312996;ta_iwgsc_6dl_v1_3321960;ta_iwgsc_7al_v1_4547865;ta_iwgsc_7as_v1_4227401;ta_iwgsc_7bl_v1_6665324;ta_iwgsc_7bs_v1…
c100179.graph_c0	977	ta_iwgsc_1al_v2_3875398;ta_iwgsc_1bs_v1_3455034;ta_iwgsc_1dl_v1_2252914;ta_iwgsc_2al_v1_6347300;ta_iwgsc_2dl_v1_9846950;ta_iwgsc_6bl_v1_4312996;ta_iwgsc_7as_v1_4227401;ta_iwgsc_7bs_v1_3147928;ta_iwgsc_7bs_v1_3166085
c68704.graph_c0	487	ta_iwgsc_1al_v2_3875538;ta_iwgsc_1as_v1_3273426;ta_iwgsc_1as_v1_3297233;ta_iwgsc_1ds_v1_881249
c174004.graph_c0	369	ta_iwgsc_1al_v2_3875643
c137952.graph_c0	612	ta_iwgsc_1al_v2_3875643;ta_iwgsc_1bl_v1_3831723;ta_iwgsc_1dl_v1_2244758
c16708.graph_c0	673	ta_iwgsc_1al_v2_3875643;ta_iwgsc_1dl_v1_2244758
c92667.graph_c0	772	ta_iwgsc_1al_v2_3875643;ta_iwgsc_7as_v1_4238597
c130226.graph_c0	242	ta_iwgsc_1al_v2_3875685
c80582.graph_c0	1001	ta_iwgsc_1al_v2_3875731;ta_iwgsc_1al_v2_3959247;ta_iwgsc_1al_v2_3964415;ta_iwgsc_1al_v2_3966124;ta_iwgsc_1bl_v1_3824404;ta_iwgsc_1bl_v1_3915396;ta_iwgsc_1bs_v1_3484281;ta_iwgsc_2al_v1_6356902;ta_iwgsc_2al_v1_6363585;ta_iwgsc_2al_v1_6386051;ta_iwgsc_2as_v1_5261499;ta_iwgsc_2as_v1_5296824;ta_iwgsc_2bl_v1_7970170;ta_iwgsc_2bl_v1_7985108;ta_iwgsc_2bl_v1_7986331;ta_iwgsc_2bl_v1_8019240;ta_iwgsc_2bl_v1…
c115306.graph_c0	2282	ta_iwgsc_1al_v2_3875734;ta_iwgsc_1bl_v1_3792482;ta_iwgsc_1dl_v1_2278061
c94903.graph_c1	460	ta_iwgsc_1al_v2_3875789;ta_iwgsc_1bl_v1_3898006;ta_iwgsc_1dl_v1_2285645
c94903.graph_c0	487	ta_iwgsc_1al_v2_3875789;ta_iwgsc_1bl_v1_3898006;ta_iwgsc_1dl_v1_2285645;ta_iwgsc_2dl_v1_9837774
c1354.graph_c0	486	ta_iwgsc_1al_v2_3875816;ta_iwgsc_2al_v1_6322454;ta_iwgsc_2as_v1_5286980;ta_iwgsc_4as_v2_5973150;ta_iwgsc_4as_v2_5997727;ta_iwgsc_4bl_v1_7034557;ta_iwgsc_4dl_v3_14378757;ta_iwgsc_4dl_v3_14385900;ta_iwgsc_5al_v1_2704466;ta_iwgsc_5al_v1_2735932;ta_iwgsc_5as_v1_1509014;ta_iwgsc_7al_v1_4519712
c100000.graph_c0	1010	ta_iwgsc_1al_v2_3875826;ta_iwgsc_1bl_v1_3814556
c13783.graph_c0	290	ta_iwgsc_1al_v2_3875826;ta_iwgsc_1bl_v1_3814556;ta_iwgsc_1dl_v1_2250078
c193147.graph_c0	248	ta_iwgsc_1al_v2_3875826;ta_iwgsc_1bl_v1_3814556;ta_iwgsc_1dl_v1_2287859
c200595.graph_c0	297	ta_iwgsc_1al_v2_3875826;ta_iwgsc_1bl_v1_3814556;ta_iwgsc_1dl_v1_2287859
c37982.graph_c0	788	ta_iwgsc_1al_v2_3875889;ta_iwgsc_1bl_v1_3832066;ta_iwgsc_1dl_v1_2268137
c114358.graph_c0	2285	ta_iwgsc_1al_v2_3876031;ta_iwgsc_1bl_v1_3793366
c93419.graph_c0	703	ta_iwgsc_1al_v2_3876031;ta_iwgsc_1bl_v1_3793366
c179916.graph_c0	270	ta_iwgsc_1al_v2_3876182
c41824.graph_c0	222	ta_iwgsc_1al_v2_3876216
c171035.graph_c0	402	ta_iwgsc_1al_v2_3876216;ta_iwgsc_1dl_v1_993596
c36652.graph_c0	462	ta_iwgsc_1al_v2_3876216;ta_iwgsc_1dl_v1_993596
c76001.graph_c0	355	ta_iwgsc_1al_v2_3876216;ta_iwgsc_1dl_v1_993596;ta_iwgsc_4al_v2_6178923
c121934.graph_c2	439	ta_iwgsc_1al_v2_3876226
c80169.graph_c0	496	ta_iwgsc_1al_v2_3876341;ta_iwgsc_1al_v2_3970435;ta_iwgsc_4as_v2_5959767;ta_iwgsc_7ds_v1_3892817
c137396.graph_c0	210	ta_iwgsc_1al_v2_3876384;ta_iwgsc_2as_v1_5189904
c106429.graph_c0	1055	ta_iwgsc_1al_v2_3876384;ta_iwgsc_2as_v1_5189904;ta_iwgsc_2bl_v1_8005872;ta_iwgsc_3dl_v1_6922130;ta_iwgsc_6dl_v1_3229326
c125787.graph_c1	535	ta_iwgsc_1al_v2_3876519
c94598.graph_c0	423	ta_iwgsc_1al_v2_3876519;ta_iwgsc_1al_v2_3929779;ta_iwgsc_1al_v2_3977040;ta_iwgsc_1bl_v1_3815126;ta_iwgsc_1bl_v1_3875023;ta_iwgsc_1bl_v1_3899169;ta_iwgsc_1dl_v1_2286833
c77698.graph_c0	604	ta_iwgsc_1al_v2_3876631
c81662.graph_c0	608	ta_iwgsc_1al_v2_3876631
c93259.graph_c0	696	ta_iwgsc_1al_v2_3876631;ta_iwgsc_1bl_v1_3824952;ta_iwgsc_1dl_v1_380500
c122403.graph_c0	3346	ta_iwgsc_1al_v2_3876661;ta_iwgsc_1bl_v1_3899789;ta_iwgsc_1dl_v1_2275968
c110038.graph_c0	1945	ta_iwgsc_1al_v2_3876687
c137805.graph_c0	274	ta_iwgsc_1al_v2_3876737
c82109.graph_c0	615	ta_iwgsc_1al_v2_3876737;ta_iwgsc_1bl_v1_3826533
c152710.graph_c0	212	ta_iwgsc_1al_v2_3876737;ta_iwgsc_1bl_v1_3826533;ta_iwgsc_1dl_v1_2248234
c88171.graph_c0	847	ta_iwgsc_1al_v2_3876737;ta_iwgsc_1bl_v1_3826533;ta_iwgsc_1dl_v1_2248234
c117360.graph_c0	1381	ta_iwgsc_1al_v2_3876779;ta_iwgsc_1bl_v1_3790721;ta_iwgsc_1dl_v1_2290316
c125722.graph_c0	5824	ta_iwgsc_1al_v2_3876779;ta_iwgsc_1bl_v1_3790721;ta_iwgsc_1dl_v1_2290316
c155781.graph_c0	359	ta_iwgsc_1al_v2_3876779;ta_iwgsc_1bl_v1_3790721;ta_iwgsc_1dl_v1_2290316
c42056.graph_c0	331	ta_iwgsc_1al_v2_3876830
c69839.graph_c0	576	ta_iwgsc_1al_v2_3876830;ta_iwgsc_1bl_v1_3906585;ta_iwgsc_1dl_v1_2068085
c164336.graph_c0	263	ta_iwgsc_1al_v2_3876840;ta_iwgsc_1as_v1_3300347;ta_iwgsc_3al_v1_4452596;ta_iwgsc_4al_v2_7140126;ta_iwgsc_4as_v2_6010892;ta_iwgsc_5al_v1_2810875;ta_iwgsc_5dl_v1_4548094;ta_iwgsc_6al_v1_5772553;ta_iwgsc_6al_v1_5772554;ta_iwgsc_6al_v1_5827174;ta_iwgsc_6al_v1_5831755;ta_iwgsc_6as_v1_4343198;ta_iwgsc_6as_v1_4366532;ta_iwgsc_6as_v1_4426750;ta_iwgsc_6as_v1_4426751;ta_iwgsc_6as_v1_4426752;ta_iwgsc_6as_v1…
c158010.graph_c0	710	ta_iwgsc_1al_v2_3876840;ta_iwgsc_1as_v1_3300347;ta_iwgsc_3al_v1_4452596;ta_iwgsc_4as_v2_6010892;ta_iwgsc_5al_v1_2810875;ta_iwgsc_5dl_v1_4548094;ta_iwgsc_6al_v1_5772553;ta_iwgsc_6al_v1_5772554;ta_iwgsc_6al_v1_5827174;ta_iwgsc_6al_v1_5831755;ta_iwgsc_6as_v1_4426750;ta_iwgsc_6as_v1_4426751;ta_iwgsc_6as_v1_4426752;ta_iwgsc_7as_v1_4111324
c100895.graph_c0	1035	ta_iwgsc_1al_v2_3876865;ta_iwgsc_4al_v2_7175301;ta_iwgsc_5bl_v1_10829656;ta_iwgsc_5dl_v1_4523438
c64366.graph_c0	335	ta_iwgsc_1al_v2_3876865;ta_iwgsc_4al_v2_7175301;ta_iwgsc_5bl_v1_10829656;ta_iwgsc_5dl_v1_4523438
c122351.graph_c2	1526	ta_iwgsc_1al_v2_3876898
c122351.graph_c3	630	ta_iwgsc_1al_v2_3876898
c131878.graph_c0	673	ta_iwgsc_1al_v2_3876898
c122351.graph_c0	269	ta_iwgsc_1al_v2_3876898;ta_iwgsc_1al_v2_3979034;ta_iwgsc_1dl_v1_2279957;ta_iwgsc_1ds_v1_1891731;ta_iwgsc_4al_v2_7081500;ta_iwgsc_4dl_v3_14464208;ta_iwgsc_4ds_v1_2303056;ta_iwgsc_6bl_v1_4253054;ta_iwgsc_6bl_v1_4275856;ta_iwgsc_6ds_v1_2066054;ta_iwgsc_7al_v1_4515355;ta_iwgsc_7bs_v1_3102658
c190463.graph_c0	215	ta_iwgsc_1al_v2_3876934;ta_iwgsc_1bs_v1_3460332;ta_iwgsc_3b_v1_10712516
c94889.graph_c0	1271	ta_iwgsc_1al_v2_3876934;ta_iwgsc_1bs_v1_3460332;ta_iwgsc_3b_v1_10712516
c146568.graph_c0	812	ta_iwgsc_1al_v2_3876987;ta_iwgsc_5al_v1_2751032;ta_iwgsc_5al_v1_2751033;ta_iwgsc_5bl_v1_10900977;ta_iwgsc_5dl_v1_4489619
c91666.graph_c0	876	ta_iwgsc_1al_v2_3877014;ta_iwgsc_1as_v1_3279123;ta_iwgsc_2al_v1_6436197;ta_iwgsc_2bs_v1_5164223;ta_iwgsc_3al_v1_4373883;ta_iwgsc_7al_v1_4544520
c162883.graph_c0	327	ta_iwgsc_1al_v2_3877014;ta_iwgsc_1as_v1_3310436;ta_iwgsc_2al_v1_6436197;ta_iwgsc_2bs_v1_1547444;ta_iwgsc_3al_v1_827370;ta_iwgsc_7al_v1_4544520
c188205.graph_c0	204	ta_iwgsc_1al_v2_3877018;ta_iwgsc_1as_v1_3254718;ta_iwgsc_1as_v1_3291225;ta_iwgsc_1as_v1_3298223;ta_iwgsc_1bl_v1_3792170;ta_iwgsc_1bl_v1_3801189;ta_iwgsc_1bl_v1_3802857;ta_iwgsc_1bl_v1_3816793;ta_iwgsc_1bl_v1_3833662;ta_iwgsc_1bl_v1_3837169;ta_iwgsc_1bl_v1_3841376;ta_iwgsc_1bl_v1_3845750;ta_iwgsc_1bl_v1_3847681;ta_iwgsc_1bl_v1_3851687;ta_iwgsc_1bl_v1_3872301;ta_iwgsc_1bl_v1_3883004;ta_iwgsc_1bl_v1…
c168820.graph_c0	305	ta_iwgsc_1al_v2_3877065;ta_iwgsc_3as_v1_3326629;ta_iwgsc_3b_v1_8777088;ta_iwgsc_3ds_v1_1373317
c166724.graph_c0	452	ta_iwgsc_1al_v2_3877112;ta_iwgsc_1ds_v1_1908253;ta_iwgsc_2al_v1_6412624;ta_iwgsc_2ds_v1_5390906;ta_iwgsc_4al_v2_7024208
c107019.graph_c0	2833	ta_iwgsc_1al_v2_3877126;ta_iwgsc_3as_v1_3375433;ta_iwgsc_5al_v1_2742208;ta_iwgsc_5bs_v1_2268695
c113247.graph_c0	1839	ta_iwgsc_1al_v2_3877167;ta_iwgsc_1bl_v1_3918633
c188336.graph_c0	315	ta_iwgsc_1al_v2_3877187;ta_iwgsc_5ds_v1_2768374;ta_iwgsc_6as_v1_4338881
c214060.graph_c0	256	ta_iwgsc_1al_v2_3877187;ta_iwgsc_6as_v1_4338881
c175295.graph_c0	422	ta_iwgsc_1al_v2_3877399
c79841.graph_c0	738	ta_iwgsc_1al_v2_3877399
c54518.graph_c0	282	ta_iwgsc_1al_v2_3877399;ta_iwgsc_1bl_v1_3856668
c183955.graph_c0	244	ta_iwgsc_1al_v2_3877399;ta_iwgsc_1bl_v1_3856668;ta_iwgsc_1dl_v1_456120
c7993.graph_c0	325	ta_iwgsc_1al_v2_3877399;ta_iwgsc_1bl_v1_3856668;ta_iwgsc_1dl_v1_456120
c129149.graph_c0	349	ta_iwgsc_1al_v2_3877410;ta_iwgsc_1as_v1_3262306;ta_iwgsc_1as_v1_3314373;ta_iwgsc_1bl_v1_3806093;ta_iwgsc_1bl_v1_3808115;ta_iwgsc_1bl_v1_3892286;ta_iwgsc_1bs_v1_3455042;ta_iwgsc_1dl_v1_2290383;ta_iwgsc_2as_v1_5305654;ta_iwgsc_2bl_v1_7946940;ta_iwgsc_2bl_v1_7946941;ta_iwgsc_3al_v1_4451209;ta_iwgsc_3as_v1_3390668;ta_iwgsc_3b_v1_10524182;ta_iwgsc_3b_v1_10659874;ta_iwgsc_3dl_v1_6892189;ta_iwgsc_4al_v2…
c65638.graph_c0	986	ta_iwgsc_1al_v2_3877410;ta_iwgsc_1as_v1_3275626;ta_iwgsc_1as_v1_3315520;ta_iwgsc_1bl_v1_3814972;ta_iwgsc_1bl_v1_3834755;ta_iwgsc_1bs_v1_3482102;ta_iwgsc_1dl_v1_2290385;ta_iwgsc_2al_v1_6388891;ta_iwgsc_2as_v1_5305654;ta_iwgsc_3al_v1_4451209;ta_iwgsc_3as_v1_3390668;ta_iwgsc_3dl_v1_6896215;ta_iwgsc_3dl_v1_6936163;ta_iwgsc_4al_v2_7169225;ta_iwgsc_4as_v2_5951958;ta_iwgsc_4bl_v1_7001273;ta_iwgsc_5al_v1…
c197630.graph_c0	202	ta_iwgsc_1al_v2_3877419;ta_iwgsc_1al_v2_3893188;ta_iwgsc_1al_v2_3917944;ta_iwgsc_2al_v1_6439881;ta_iwgsc_4as_v2_5953248;ta_iwgsc_7al_v1_4560074
c90057.graph_c0	401	ta_iwgsc_1al_v2_3877419;ta_iwgsc_1al_v2_3893188;ta_iwgsc_1al_v2_3917944;ta_iwgsc_4as_v2_5953248
c138135.graph_c0	581	ta_iwgsc_1al_v2_3877476
c143731.graph_c0	383	ta_iwgsc_1al_v2_3877476
c214897.graph_c0	235	ta_iwgsc_1al_v2_3877584;ta_iwgsc_2bs_v1_300628;ta_iwgsc_2dl_v1_5291104;ta_iwgsc_3b_v1_10648367;ta_iwgsc_3dl_v1_6859919;ta_iwgsc_4bs_v1_4881004;ta_iwgsc_5dl_v1_4589664;ta_iwgsc_6bs_v1_3017740
c119167.graph_c1	223	ta_iwgsc_1al_v2_3877640;ta_iwgsc_1al_v2_3898854;ta_iwgsc_1bl_v1_3896400;ta_iwgsc_1bs_v1_3478128;ta_iwgsc_2al_v1_6419056;ta_iwgsc_2al_v1_6435736;ta_iwgsc_2as_v1_5198378;ta_iwgsc_2bl_v1_983818;ta_iwgsc_2bs_v1_5239845;ta_iwgsc_2bs_v1_5244384;ta_iwgsc_2bs_v1_5245820;ta_iwgsc_2bs_v1_5246742;ta_iwgsc_2dl_v1_9788329;ta_iwgsc_2ds_v1_5319172;ta_iwgsc_3as_v1_3441665;ta_iwgsc_3as_v1_3443513;ta_iwgsc_3b_v1_1…
c120551.graph_c0	2351	ta_iwgsc_1al_v2_3877640;ta_iwgsc_1bl_v1_3824592
c206894.graph_c0	250	ta_iwgsc_1al_v2_3877642;ta_iwgsc_1bl_v1_3818194;ta_iwgsc_1dl_v1_2274242
c82275.graph_c0	980	ta_iwgsc_1al_v2_3877642;ta_iwgsc_1bl_v1_3818194;ta_iwgsc_1dl_v1_2274242
c118344.graph_c0	2109	ta_iwgsc_1al_v2_3877657
c118344.graph_c1	528	ta_iwgsc_1al_v2_3877657;ta_iwgsc_1bl_v1_3900953;ta_iwgsc_1dl_v1_2226383
c4445.graph_c0	224	ta_iwgsc_1al_v2_3877657;ta_iwgsc_1bl_v1_3900953;ta_iwgsc_1dl_v1_2226383
c74834.graph_c0	408	ta_iwgsc_1al_v2_3877657;ta_iwgsc_1bl_v1_3900953;ta_iwgsc_1dl_v1_2226383
c182738.graph_c0	339	ta_iwgsc_1al_v2_3877691
c159344.graph_c0	297	ta_iwgsc_1al_v2_3877691;ta_iwgsc_1bl_v1_3915568;ta_iwgsc_1dl_v1_906730;ta_iwgsc_5bl_v1_10911543
c74890.graph_c0	214	ta_iwgsc_1al_v2_3877691;ta_iwgsc_1bl_v1_3915568;ta_iwgsc_5bl_v1_10911543
c209233.graph_c0	223	ta_iwgsc_1al_v2_3877691;ta_iwgsc_1dl_v1_801056
c169203.graph_c0	216	ta_iwgsc_1al_v2_3877713;ta_iwgsc_1bl_v1_3795321;ta_iwgsc_1dl_v1_2050875;ta_iwgsc_3dl_v1_6845180
c103617.graph_c0	861	ta_iwgsc_1al_v2_3877737;ta_iwgsc_1bl_v1_3854802
c163775.graph_c0	624	ta_iwgsc_1al_v2_3877922
c87207.graph_c0	883	ta_iwgsc_1al_v2_3877922;ta_iwgsc_1bl_v1_3804046;ta_iwgsc_1dl_v1_2248183
c101956.graph_c0	910	ta_iwgsc_1al_v2_3877922;ta_iwgsc_1bl_v1_3843146
c107933.graph_c0	1098	ta_iwgsc_1al_v2_3877922;ta_iwgsc_1bl_v1_3843146;ta_iwgsc_1dl_v1_2274356
c163306.graph_c0	317	ta_iwgsc_1al_v2_3877922;ta_iwgsc_1bl_v1_3843146;ta_iwgsc_1dl_v1_2274356
c115484.graph_c1	1759	ta_iwgsc_1al_v2_3877943;ta_iwgsc_1as_v1_3252998;ta_iwgsc_2as_v1_1733519;ta_iwgsc_7bl_v1_6656273
c142295.graph_c0	559	ta_iwgsc_1al_v2_3877943;ta_iwgsc_2as_v1_1733519;ta_iwgsc_5al_v1_1730866;ta_iwgsc_5bs_v1_2263872
c123030.graph_c1	246	ta_iwgsc_1al_v2_3877967;ta_iwgsc_2al_v1_6398448;ta_iwgsc_2ds_v1_5361695;ta_iwgsc_6bs_v1_2976988
c85665.graph_c0	796	ta_iwgsc_1al_v2_3878037;ta_iwgsc_1dl_v1_2207491
c141646.graph_c0	258	ta_iwgsc_1al_v2_3878046
c102013.graph_c0	418	ta_iwgsc_1al_v2_3878046;ta_iwgsc_1bl_v1_3915642;ta_iwgsc_4bl_v1_7031674;ta_iwgsc_4bl_v1_7031675;ta_iwgsc_4ds_v1_2306222;ta_iwgsc_5bl_v1_10819556;ta_iwgsc_7bl_v1_6712624
c167133.graph_c0	250	ta_iwgsc_1al_v2_3878287;ta_iwgsc_1bl_v1_3842900;ta_iwgsc_1dl_v1_1178723
c144093.graph_c0	226	ta_iwgsc_1al_v2_3878287;ta_iwgsc_1dl_v1_1178723
c88976.graph_c0	303	ta_iwgsc_1al_v2_3878295
c88976.graph_c1	496	ta_iwgsc_1al_v2_3878295
c72716.graph_c0	235	ta_iwgsc_1al_v2_3878295;ta_iwgsc_1dl_v1_2291000
c213172.graph_c0	202	ta_iwgsc_1al_v2_3878378
c165458.graph_c0	298	ta_iwgsc_1al_v2_3878492;ta_iwgsc_1bs_v1_3426854;ta_iwgsc_2bl_v1_7987172;ta_iwgsc_2bs_v1_5240166;ta_iwgsc_5dl_v1_4583734;ta_iwgsc_7bl_v1_6715866
c23558.graph_c0	240	ta_iwgsc_1al_v2_3878492;ta_iwgsc_2al_v1_2574503
c20604.graph_c0	208	ta_iwgsc_1al_v2_3878590;ta_iwgsc_1bl_v1_3824876;ta_iwgsc_1bl_v1_3884299;ta_iwgsc_1dl_v1_1599094;ta_iwgsc_2al_v1_3148317;ta_iwgsc_2bs_v1_5157177;ta_iwgsc_2ds_v1_5327277;ta_iwgsc_2ds_v1_5352928;ta_iwgsc_3b_v1_10449201;ta_iwgsc_3b_v1_10569484;ta_iwgsc_3b_v1_10746844;ta_iwgsc_3b_v1_10768787;ta_iwgsc_3dl_v1_6806749;ta_iwgsc_4al_v2_7101431;ta_iwgsc_4bs_v1_4868180;ta_iwgsc_4dl_v3_14342316;ta_iwgsc_5as_v…
c26430.graph_c0	452	ta_iwgsc_1al_v2_3878590;ta_iwgsc_1bl_v1_3916386;ta_iwgsc_1dl_v1_2278821
c13274.graph_c0	663	ta_iwgsc_1al_v2_3878613;ta_iwgsc_1bl_v1_3802426
c160022.graph_c0	229	ta_iwgsc_1al_v2_3878613;ta_iwgsc_1dl_v1_2209727
c129494.graph_c0	262	ta_iwgsc_1al_v2_3878629
c132641.graph_c0	315	ta_iwgsc_1al_v2_3878629
c100400.graph_c0	1551	ta_iwgsc_1al_v2_3878629;ta_iwgsc_1bl_v1_3801753
c72009.graph_c0	625	ta_iwgsc_1al_v2_3878629;ta_iwgsc_1bl_v1_3801753;ta_iwgsc_1dl_v1_2222449
c100366.graph_c0	928	ta_iwgsc_1al_v2_3878639
c1022.graph_c1	235	ta_iwgsc_1al_v2_3878639
c115375.graph_c0	3323	ta_iwgsc_1al_v2_3878639
c50376.graph_c0	952	ta_iwgsc_1al_v2_3878639;ta_iwgsc_1al_v2_3913798;ta_iwgsc_2bl_v1_8080656;ta_iwgsc_5bl_v1_4572964
c154258.graph_c0	507	ta_iwgsc_1al_v2_3878639;ta_iwgsc_1bl_v1_3645387;ta_iwgsc_1dl_v1_2264255
c1022.graph_c0	344	ta_iwgsc_1al_v2_3878639;ta_iwgsc_1bl_v1_3844330;ta_iwgsc_1dl_v1_2264255
c11374.graph_c0	509	ta_iwgsc_1al_v2_3878639;ta_iwgsc_1bl_v1_3844330;ta_iwgsc_1dl_v1_2264255
c194861.graph_c0	278	ta_iwgsc_1al_v2_3878639;ta_iwgsc_1bl_v1_3844330;ta_iwgsc_1dl_v1_2264255
c81463.graph_c0	619	ta_iwgsc_1al_v2_3878639;ta_iwgsc_1bl_v1_3844330;ta_iwgsc_1dl_v1_2264255
c176751.graph_c0	322	ta_iwgsc_1al_v2_3878639;ta_iwgsc_1bl_v1_3844330;ta_iwgsc_1dl_v1_2264255;ta_iwgsc_4al_v2_7104748
c32986.graph_c0	1383	ta_iwgsc_1al_v2_3878661;ta_iwgsc_1bl_v1_3878281;ta_iwgsc_1bs_v1_3429084;ta_iwgsc_1bs_v1_3429085;ta_iwgsc_1dl_v1_2243306;ta_iwgsc_1ds_v1_1910202;ta_iwgsc_2al_v1_6436162;ta_iwgsc_2dl_v1_9823338;ta_iwgsc_3al_v1_4354759;ta_iwgsc_3as_v1_3337215;ta_iwgsc_4al_v2_7170381;ta_iwgsc_4bl_v1_6982286;ta_iwgsc_4dl_v3_14467542;ta_iwgsc_5al_v1_2811448;ta_iwgsc_5bl_v1_10917779;ta_iwgsc_5bs_v1_2294722;ta_iwgsc_5ds_…
c98087.graph_c0	797	ta_iwgsc_1al_v2_3878716;ta_iwgsc_7dl_v1_3367630;ta_iwgsc_7dl_v1_3367631
c36007.graph_c0	512	ta_iwgsc_1al_v2_3878722;ta_iwgsc_1al_v2_3924142;ta_iwgsc_1al_v2_3964349;ta_iwgsc_1as_v1_3292902;ta_iwgsc_1bl_v1_3880077;ta_iwgsc_1bs_v1_3420245;ta_iwgsc_1bs_v1_3439890;ta_iwgsc_1dl_v1_2233011;ta_iwgsc_1dl_v1_2233712;ta_iwgsc_1dl_v1_2233713;ta_iwgsc_1dl_v1_2248273;ta_iwgsc_1dl_v1_2276021;ta_iwgsc_1dl_v1_2276022;ta_iwgsc_1ds_v1_1899854;ta_iwgsc_2al_v1_6317134;ta_iwgsc_2al_v1_6394168;ta_iwgsc_2as_v1…
c60335.graph_c0	248	ta_iwgsc_1al_v2_3878728;ta_iwgsc_1al_v2_3914480;ta_iwgsc_1as_v1_3304290;ta_iwgsc_2as_v1_5213579;ta_iwgsc_2as_v1_5241660;ta_iwgsc_2as_v1_5292062;ta_iwgsc_4al_v2_4118540;ta_iwgsc_4al_v2_7176954;ta_iwgsc_4as_v2_5950654;ta_iwgsc_5al_v1_2761078;ta_iwgsc_5al_v1_2802373;ta_iwgsc_5al_v1_2807044;ta_iwgsc_5al_v1_2807989;ta_iwgsc_5as_v1_1481514;ta_iwgsc_6al_v1_5801844;ta_iwgsc_6al_v1_5829638;ta_iwgsc_6al_v1…
c90754.graph_c0	3148	ta_iwgsc_1al_v2_3878908;ta_iwgsc_5al_v1_2805174
c142542.graph_c0	373	ta_iwgsc_1al_v2_3878916;ta_iwgsc_1bl_v1_3856122;ta_iwgsc_1dl_v1_2234603
c190609.graph_c0	201	ta_iwgsc_1al_v2_3878916;ta_iwgsc_1bl_v1_3856122;ta_iwgsc_1dl_v1_2234603
c97557.graph_c0	1093	ta_iwgsc_1al_v2_3878916;ta_iwgsc_1bl_v1_3856122;ta_iwgsc_1dl_v1_2234603
c197501.graph_c0	263	ta_iwgsc_1al_v2_3878916;ta_iwgsc_1bl_v1_3856122;ta_iwgsc_5bl_v1_10753156
c164638.graph_c0	341	ta_iwgsc_1al_v2_3879002
c43449.graph_c0	571	ta_iwgsc_1al_v2_3879142;ta_iwgsc_1bl_v1_3850255;ta_iwgsc_1dl_v1_2225809
c35972.graph_c0	588	ta_iwgsc_1al_v2_3879210;ta_iwgsc_1dl_v1_2174501
c128992.graph_c0	233	ta_iwgsc_1al_v2_3879221;ta_iwgsc_1ds_v1_1893620;ta_iwgsc_2dl_v1_9903996
c32161.graph_c0	247	ta_iwgsc_1al_v2_3879256;ta_iwgsc_1bl_v1_3920902;ta_iwgsc_1bs_v1_3433246;ta_iwgsc_1bs_v1_3482814;ta_iwgsc_1dl_v1_2237004;ta_iwgsc_1dl_v1_2271387;ta_iwgsc_2bl_v1_7991988;ta_iwgsc_2bl_v1_8061820;ta_iwgsc_2dl_v1_8745854;ta_iwgsc_2ds_v1_5360827;ta_iwgsc_2ds_v1_5360828;ta_iwgsc_3al_v1_4451043;ta_iwgsc_3dl_v1_6944676;ta_iwgsc_4al_v2_7171577;ta_iwgsc_4bl_v1_6961235;ta_iwgsc_4dl_v3_14321806;ta_iwgsc_4dl_v…
c79450.graph_c0	298	ta_iwgsc_1al_v2_3879287;ta_iwgsc_1bl_v1_3826218;ta_iwgsc_2bs_v1_5140045;ta_iwgsc_4al_v2_7162323;ta_iwgsc_4bl_v1_6996798;ta_iwgsc_6bs_v1_3002514;ta_iwgsc_7dl_v1_3353733
c110389.graph_c0	1867	ta_iwgsc_1al_v2_3879382;ta_iwgsc_1bl_v1_3791635;ta_iwgsc_1dl_v1_2226129
c147600.graph_c0	254	ta_iwgsc_1al_v2_3879382;ta_iwgsc_1dl_v1_2226129
c76370.graph_c0	264	ta_iwgsc_1al_v2_3879634;ta_iwgsc_1al_v2_3928275;ta_iwgsc_1bl_v1_756939;ta_iwgsc_2as_v1_5206956;ta_iwgsc_2bl_v1_3655461;ta_iwgsc_2bs_v1_5197412;ta_iwgsc_3as_v1_948164;ta_iwgsc_3dl_v1_6948307;ta_iwgsc_4bl_v1_6999275;ta_iwgsc_4bl_v1_7033739;ta_iwgsc_6al_v1_5765993;ta_iwgsc_6bs_v1_2149121;ta_iwgsc_6bs_v1_3017557;ta_iwgsc_7al_v1_4552769;ta_iwgsc_7as_v1_2310700;ta_iwgsc_7bl_v1_6744530;ta_iwgsc_7bs_v1_3…
c211583.graph_c0	220	ta_iwgsc_1al_v2_3879687;ta_iwgsc_1al_v2_3977276;ta_iwgsc_1dl_v1_2228742;ta_iwgsc_1dl_v1_2262829;ta_iwgsc_2as_v1_5283163;ta_iwgsc_2bs_v1_5230104;ta_iwgsc_2dl_v1_3506514;ta_iwgsc_2dl_v1_9817006;ta_iwgsc_5al_v1_1260228;ta_iwgsc_7al_v1_4538292;ta_iwgsc_7bl_v1_6728015
c105156.graph_c0	1092	ta_iwgsc_1al_v2_3879742;ta_iwgsc_1bl_v1_3906745;ta_iwgsc_1dl_v1_2222981
c105156.graph_c1	590	ta_iwgsc_1al_v2_3879742;ta_iwgsc_1bl_v1_3906745;ta_iwgsc_1dl_v1_2222981
c105156.graph_c2	1154	ta_iwgsc_1al_v2_3879742;ta_iwgsc_1bl_v1_3906745;ta_iwgsc_1dl_v1_2222981
c80768.graph_c0	1731	ta_iwgsc_1al_v2_3879868;ta_iwgsc_5bl_v1_10910873
c15562.graph_c0	581	ta_iwgsc_1al_v2_3879871;ta_iwgsc_1bl_v1_3917972;ta_iwgsc_1dl_v1_1442976
c64103.graph_c0	1804	ta_iwgsc_1al_v2_3879871;ta_iwgsc_1bl_v1_3917972;ta_iwgsc_1dl_v1_1442976
c141926.graph_c0	365	ta_iwgsc_1al_v2_3879871;ta_iwgsc_1bl_v1_3917972;ta_iwgsc_1dl_v1_1442976;ta_iwgsc_2bl_v1_7979762
c57469.graph_c0	293	ta_iwgsc_1al_v2_3879879;ta_iwgsc_1bl_v1_3902308;ta_iwgsc_1dl_v1_2290600
c88397.graph_c0	559	ta_iwgsc_1al_v2_3879879;ta_iwgsc_1bl_v1_3902308;ta_iwgsc_1dl_v1_2290600;ta_iwgsc_4al_v2_3452656
c71571.graph_c0	1396	ta_iwgsc_1al_v2_3880055;ta_iwgsc_4al_v2_1348264
c193823.graph_c0	212	ta_iwgsc_1al_v2_3880055;ta_iwgsc_4al_v2_1348264;ta_iwgsc_5bl_v1_10827430
c117594.graph_c1	873	ta_iwgsc_1al_v2_3880180;ta_iwgsc_1al_v2_3905915;ta_iwgsc_1bl_v1_3853063;ta_iwgsc_1bl_v1_3922226
c39624.graph_c0	338	ta_iwgsc_1al_v2_3880338
c113437.graph_c0	1429	ta_iwgsc_1al_v2_3880338;ta_iwgsc_1bl_v1_3848894
c169913.graph_c0	201	ta_iwgsc_1al_v2_3880338;ta_iwgsc_1bl_v1_3848894;ta_iwgsc_1dl_v1_313501;ta_iwgsc_5bl_v1_10922705
c198805.graph_c0	261	ta_iwgsc_1al_v2_3880441
c189197.graph_c0	205	ta_iwgsc_1al_v2_3880441;ta_iwgsc_1bl_v1_3918060;ta_iwgsc_1dl_v1_905722
c155397.graph_c0	274	ta_iwgsc_1al_v2_3880508;ta_iwgsc_1dl_v1_2277284;ta_iwgsc_3b_v1_10661207;ta_iwgsc_3dl_v1_6816541
c183478.graph_c0	428	ta_iwgsc_1al_v2_3880508;ta_iwgsc_1dl_v1_2277284;ta_iwgsc_3b_v1_10661207;ta_iwgsc_3dl_v1_6816541
c202863.graph_c0	300	ta_iwgsc_1al_v2_3880508;ta_iwgsc_1dl_v1_2277284;ta_iwgsc_3dl_v1_6816541
c161281.graph_c0	207	ta_iwgsc_1al_v2_3880577
c141136.graph_c0	446	ta_iwgsc_1al_v2_3880584
c107456.graph_c0	1288	ta_iwgsc_1al_v2_3880608
c28769.graph_c0	251	ta_iwgsc_1al_v2_3880608
c188777.graph_c0	302	ta_iwgsc_1al_v2_3880608;ta_iwgsc_1dl_v1_2290169
c68909.graph_c0	367	ta_iwgsc_1al_v2_3880608;ta_iwgsc_1dl_v1_2290169
c76158.graph_c0	471	ta_iwgsc_1al_v2_3880611;ta_iwgsc_1al_v2_3899189;ta_iwgsc_1al_v2_3935690;ta_iwgsc_1al_v2_3975167;ta_iwgsc_1al_v2_3975168;ta_iwgsc_1bl_v1_3898765;ta_iwgsc_1bs_v1_3459253;ta_iwgsc_2al_v1_6330720;ta_iwgsc_2bl_v1_8080967;ta_iwgsc_2bs_v1_5233971;ta_iwgsc_2ds_v1_5372749;ta_iwgsc_3b_v1_10422144;ta_iwgsc_3b_v1_10428109;ta_iwgsc_3b_v1_10500195;ta_iwgsc_3b_v1_10570328;ta_iwgsc_3b_v1_10597163;ta_iwgsc_3b_v1_…
c77416.graph_c0	819	ta_iwgsc_1al_v2_3880784;ta_iwgsc_1bl_v1_3846704;ta_iwgsc_1bl_v1_3880077;ta_iwgsc_1dl_v1_2233011;ta_iwgsc_1dl_v1_2241204;ta_iwgsc_1dl_v1_2256727;ta_iwgsc_1dl_v1_2275426;ta_iwgsc_2al_v1_6394168;ta_iwgsc_2al_v1_6405681;ta_iwgsc_2bs_v1_5155966;ta_iwgsc_2bs_v1_5181173;ta_iwgsc_2bs_v1_5201688;ta_iwgsc_2dl_v1_9843695;ta_iwgsc_2ds_v1_5386671;ta_iwgsc_3as_v1_3388050;ta_iwgsc_3as_v1_3435895;ta_iwgsc_3b_v1_…
c65487.graph_c0	563	ta_iwgsc_1al_v2_3880852;ta_iwgsc_1bl_v1_3839974;ta_iwgsc_1dl_v1_704809
c62304.graph_c0	471	ta_iwgsc_1al_v2_3880923
c35043.graph_c0	239	ta_iwgsc_1al_v2_3881073;ta_iwgsc_1al_v2_827928;ta_iwgsc_1bl_v1_3916290;ta_iwgsc_1bl_v1_3917982;ta_iwgsc_1dl_v1_2271768;ta_iwgsc_1dl_v1_231490;ta_iwgsc_1dl_v1_427889
c37198.graph_c0	419	ta_iwgsc_1al_v2_3881073;ta_iwgsc_1bl_v1_3917982;ta_iwgsc_1dl_v1_2242473
c163289.graph_c0	308	ta_iwgsc_1al_v2_3881073;ta_iwgsc_4al_v2_7111905
c121839.graph_c0	2289	ta_iwgsc_1al_v2_3881105
c158536.graph_c0	701	ta_iwgsc_1al_v2_3881105;ta_iwgsc_1bl_v1_3798899;ta_iwgsc_1bl_v1_3827901;ta_iwgsc_1dl_v1_35770
c44717.graph_c0	384	ta_iwgsc_1al_v2_3881105;ta_iwgsc_1dl_v1_35770
c125372.graph_c0	4963	ta_iwgsc_1al_v2_3881135;ta_iwgsc_1bl_v1_3808204;ta_iwgsc_1dl_v1_2240848
c121926.graph_c0	2583	ta_iwgsc_1al_v2_3881243;ta_iwgsc_1bl_v1_3906122;ta_iwgsc_1dl_v1_1246185
c127586.graph_c0	204	ta_iwgsc_1al_v2_3881307;ta_iwgsc_1bl_v1_3809624;ta_iwgsc_1dl_v1_2274275
c76422.graph_c0	330	ta_iwgsc_1al_v2_3881307;ta_iwgsc_1bl_v1_3838723;ta_iwgsc_1dl_v1_2274275
c76422.graph_c1	208	ta_iwgsc_1al_v2_3881307;ta_iwgsc_1bl_v1_3838723;ta_iwgsc_1dl_v1_2274275
c76422.graph_c2	213	ta_iwgsc_1al_v2_3881307;ta_iwgsc_1bl_v1_3838723;ta_iwgsc_1dl_v1_2274275
c180314.graph_c0	383	ta_iwgsc_1al_v2_3881408;ta_iwgsc_1bl_v1_3815723;ta_iwgsc_1dl_v1_2196134
c158157.graph_c0	335	ta_iwgsc_1al_v2_3881428;ta_iwgsc_1dl_v1_2266361
c112863.graph_c0	1892	ta_iwgsc_1al_v2_3881487;ta_iwgsc_1dl_v1_189311
c174237.graph_c0	216	ta_iwgsc_1al_v2_3881487;ta_iwgsc_1dl_v1_189311
c128896.graph_c0	231	ta_iwgsc_1al_v2_3881672
c99485.graph_c0	1402	ta_iwgsc_1al_v2_3881672
c90123.graph_c0	790	ta_iwgsc_1al_v2_3881707;ta_iwgsc_1bl_v1_3914991
c104776.graph_c0	1309	ta_iwgsc_1al_v2_3881707;ta_iwgsc_1bl_v1_3914991;ta_iwgsc_1dl_v1_38668
c197735.graph_c0	267	ta_iwgsc_1al_v2_3881707;ta_iwgsc_1bl_v1_3914991;ta_iwgsc_1dl_v1_38668
c201551.graph_c0	707	ta_iwgsc_1al_v2_3881791;ta_iwgsc_1al_v2_3928323;ta_iwgsc_1al_v2_3929336;ta_iwgsc_1al_v2_3948248;ta_iwgsc_1al_v2_3958774;ta_iwgsc_1al_v2_3967351;ta_iwgsc_1al_v2_3975934;ta_iwgsc_1al_v2_3978429;ta_iwgsc_1as_v1_3281049;ta_iwgsc_1bl_v1_3790347;ta_iwgsc_1bl_v1_3826849;ta_iwgsc_1bl_v1_3856789;ta_iwgsc_1bl_v1_3859326;ta_iwgsc_1bl_v1_3868341;ta_iwgsc_1bl_v1_3874709;ta_iwgsc_1bl_v1_3878460;ta_iwgsc_1bl_v1…
c147568.graph_c0	268	ta_iwgsc_1al_v2_3881979
c99330.graph_c0	641	ta_iwgsc_1al_v2_3881981;ta_iwgsc_1al_v2_3967504;ta_iwgsc_1as_v1_3306253;ta_iwgsc_1bl_v1_3812829;ta_iwgsc_1ds_v1_1878780;ta_iwgsc_1ds_v1_1882248;ta_iwgsc_2al_v1_6392170;ta_iwgsc_2bl_v1_8088944;ta_iwgsc_3dl_v1_6953486;ta_iwgsc_4al_v2_7134382;ta_iwgsc_4ds_v1_2293707;ta_iwgsc_4ds_v1_2307499;ta_iwgsc_5bl_v1_10903233;ta_iwgsc_5dl_v1_4588922;ta_iwgsc_5dl_v1_4607043;ta_iwgsc_6as_v1_4360189;ta_iwgsc_6dl_v…
c174051.graph_c0	201	ta_iwgsc_1al_v2_3882000;ta_iwgsc_1al_v2_3944396;ta_iwgsc_1al_v2_3974462;ta_iwgsc_1al_v2_3974463;ta_iwgsc_1bl_v1_3846160;ta_iwgsc_1bl_v1_3867126;ta_iwgsc_1bl_v1_3899781;ta_iwgsc_1bl_v1_3903244;ta_iwgsc_1bs_v1_3423789;ta_iwgsc_1bs_v1_3427652;ta_iwgsc_1bs_v1_3433168;ta_iwgsc_1bs_v1_3451059;ta_iwgsc_1bs_v1_3455997;ta_iwgsc_1bs_v1_913382;ta_iwgsc_1dl_v1_668287;ta_iwgsc_2al_v1_6347431;ta_iwgsc_2al_v1_6…
c120606.graph_c0	2698	ta_iwgsc_1al_v2_3882246;ta_iwgsc_1bl_v1_3918526
c59161.graph_c0	264	ta_iwgsc_1al_v2_3882246;ta_iwgsc_1bl_v1_3918526;ta_iwgsc_1dl_v1_2234627
c68241.graph_c0	260	ta_iwgsc_1al_v2_3882246;ta_iwgsc_1bl_v1_3918526;ta_iwgsc_1dl_v1_2234627
c129730.graph_c0	794	ta_iwgsc_1al_v2_3882276
c116262.graph_c0	1761	ta_iwgsc_1al_v2_3882276;ta_iwgsc_1bl_v1_3814078;ta_iwgsc_1dl_v1_2279493
c85157.graph_c1	398	ta_iwgsc_1al_v2_3882278;ta_iwgsc_1al_v2_3974545;ta_iwgsc_1as_v1_3268483;ta_iwgsc_1as_v1_3291238;ta_iwgsc_1bl_v1_3912767;ta_iwgsc_1dl_v1_2238596;ta_iwgsc_2al_v1_6342522;ta_iwgsc_2bs_v1_5199491;ta_iwgsc_2bs_v1_5203068;ta_iwgsc_2dl_v1_3185909;ta_iwgsc_2dl_v1_9860758;ta_iwgsc_2dl_v1_9860759;ta_iwgsc_3as_v1_3438989;ta_iwgsc_4al_v2_7076649;ta_iwgsc_4al_v2_7174431;ta_iwgsc_4ds_v1_2302722;ta_iwgsc_5bl_v1…
c85157.graph_c0	331	ta_iwgsc_1al_v2_3882278;ta_iwgsc_1bl_v1_3912767
c33373.graph_c0	533	ta_iwgsc_1al_v2_3882278;ta_iwgsc_1bl_v1_3912767;ta_iwgsc_1dl_v1_2238596
c16947.graph_c0	229	ta_iwgsc_1al_v2_3882290;ta_iwgsc_1bl_v1_3902134;ta_iwgsc_1dl_v1_2228799
c53338.graph_c0	267	ta_iwgsc_1al_v2_3882290;ta_iwgsc_1bl_v1_3902134;ta_iwgsc_1dl_v1_2228799
c79281.graph_c0	610	ta_iwgsc_1al_v2_3882290;ta_iwgsc_1bl_v1_3902134;ta_iwgsc_1dl_v1_2228799
c91820.graph_c0	675	ta_iwgsc_1al_v2_3882290;ta_iwgsc_1bl_v1_3902134;ta_iwgsc_1dl_v1_2228799
c206078.graph_c0	204	ta_iwgsc_1al_v2_3882294
c37401.graph_c0	1235	ta_iwgsc_1al_v2_3882294
c37401.graph_c1	676	ta_iwgsc_1al_v2_3882294
c163079.graph_c0	340	ta_iwgsc_1al_v2_3882294;ta_iwgsc_1bl_v1_3910844;ta_iwgsc_1dl_v1_2260645
c45646.graph_c0	489	ta_iwgsc_1al_v2_3882294;ta_iwgsc_1bl_v1_3910844;ta_iwgsc_1dl_v1_2260645
c52275.graph_c0	514	ta_iwgsc_1al_v2_3882294;ta_iwgsc_1bl_v1_3910844;ta_iwgsc_1dl_v1_2260645
c88215.graph_c0	1113	ta_iwgsc_1al_v2_3882294;ta_iwgsc_1bl_v1_3910844;ta_iwgsc_1dl_v1_2260645
c174944.graph_c0	249	ta_iwgsc_1al_v2_3882342
c96777.graph_c0	1134	ta_iwgsc_1al_v2_3882438;ta_iwgsc_1as_v1_3301202;ta_iwgsc_3b_v1_10742830
c2394.graph_c0	606	ta_iwgsc_1al_v2_3882438;ta_iwgsc_3b_v1_10490763
c168842.graph_c0	229	ta_iwgsc_1al_v2_3882538;ta_iwgsc_1bl_v1_3857838;ta_iwgsc_1dl_v1_2259927
c9809.graph_c0	262	ta_iwgsc_1al_v2_3882538;ta_iwgsc_1bl_v1_3857838;ta_iwgsc_1dl_v1_2270572
c117087.graph_c0	2798	ta_iwgsc_1al_v2_3882538;ta_iwgsc_1dl_v1_2259927
c209578.graph_c0	211	ta_iwgsc_1al_v2_3882696;ta_iwgsc_1al_v2_3883502;ta_iwgsc_1al_v2_3886419;ta_iwgsc_1al_v2_3901649;ta_iwgsc_1al_v2_3938231;ta_iwgsc_1al_v2_3958343;ta_iwgsc_1al_v2_3980441;ta_iwgsc_1as_v1_2115638;ta_iwgsc_1as_v1_3267079;ta_iwgsc_1as_v1_3290358;ta_iwgsc_1as_v1_3293877;ta_iwgsc_1bl_v1_3796883;ta_iwgsc_1bl_v1_3811689;ta_iwgsc_1bl_v1_3876606;ta_iwgsc_1bl_v1_3887962;ta_iwgsc_1bl_v1_3917894;ta_iwgsc_1bl_v1…
c207270.graph_c0	310	ta_iwgsc_1al_v2_3882716;ta_iwgsc_1al_v2_3928541;ta_iwgsc_1dl_v1_2266008;ta_iwgsc_2bs_v1_5189431;ta_iwgsc_2bs_v1_5222029;ta_iwgsc_2ds_v1_5331369;ta_iwgsc_3b_v1_10766507;ta_iwgsc_3dl_v1_6917643;ta_iwgsc_4ds_v1_2327106;ta_iwgsc_5al_v1_2783471;ta_iwgsc_6ds_v1_2055927;ta_iwgsc_6ds_v1_2090227;ta_iwgsc_6ds_v1_2116809
c66855.graph_c0	389	ta_iwgsc_1al_v2_3882724;ta_iwgsc_1bl_v1_3917499;ta_iwgsc_1bs_v1_3430526;ta_iwgsc_2al_v1_6376634;ta_iwgsc_3al_v1_4318025;ta_iwgsc_3al_v1_4449850;ta_iwgsc_3ds_v1_2596507;ta_iwgsc_4bs_v1_4961281;ta_iwgsc_4dl_v3_14311786;ta_iwgsc_6al_v1_5793380;ta_iwgsc_6as_v1_4405682;ta_iwgsc_6bl_v1_4264651;ta_iwgsc_6bs_v1_2971005;ta_iwgsc_6bs_v1_3035201;ta_iwgsc_6dl_v1_3251485;ta_iwgsc_7dl_v1_3334801;ta_iwgsc_7dl_v…
c66855.graph_c1	256	ta_iwgsc_1al_v2_3882724;ta_iwgsc_1bs_v1_3430526;ta_iwgsc_2al_v1_6376634;ta_iwgsc_3al_v1_4318025;ta_iwgsc_3al_v1_4449850;ta_iwgsc_3ds_v1_2596507;ta_iwgsc_4bs_v1_4961281;ta_iwgsc_6al_v1_5793380;ta_iwgsc_6bl_v1_4264651;ta_iwgsc_6dl_v1_3220894;ta_iwgsc_7dl_v1_3334801
c16164.graph_c0	287	ta_iwgsc_1al_v2_3882724;ta_iwgsc_1bs_v1_3430526;ta_iwgsc_2al_v1_6376634;ta_iwgsc_3al_v1_4318025;ta_iwgsc_3al_v1_4449850;ta_iwgsc_4al_v2_7158222;ta_iwgsc_4bs_v1_4961281;ta_iwgsc_5al_v1_2799730;ta_iwgsc_6al_v1_5793380;ta_iwgsc_6bl_v1_4264651
c43878.graph_c0	284	ta_iwgsc_1al_v2_3882724;ta_iwgsc_1bs_v1_3431692;ta_iwgsc_2al_v1_6376634;ta_iwgsc_2as_v1_5124024;ta_iwgsc_2bl_v1_4934212;ta_iwgsc_2dl_v1_9885753;ta_iwgsc_2ds_v1_5390743;ta_iwgsc_3al_v1_4318025;ta_iwgsc_3al_v1_4449850;ta_iwgsc_4bs_v1_4961281;ta_iwgsc_4dl_v3_14160766;ta_iwgsc_5al_v1_2675820;ta_iwgsc_6al_v1_5793380;ta_iwgsc_6bl_v1_4309516;ta_iwgsc_6bs_v1_3035201
c57654.graph_c0	309	ta_iwgsc_1al_v2_3882724;ta_iwgsc_2dl_v1_9881383;ta_iwgsc_3b_v1_10554032;ta_iwgsc_4ds_v1_2280036;ta_iwgsc_6al_v1_5803260
c124803.graph_c0	4258	ta_iwgsc_1al_v2_3882773;ta_iwgsc_1bl_v1_3919002
c12435.graph_c0	313	ta_iwgsc_1al_v2_3882773;ta_iwgsc_1bl_v1_3919002;ta_iwgsc_1dl_v1_2266648
c179638.graph_c0	674	ta_iwgsc_1al_v2_3882773;ta_iwgsc_1bl_v1_3919002;ta_iwgsc_1dl_v1_2266648
c66314.graph_c0	308	ta_iwgsc_1al_v2_3882773;ta_iwgsc_1bl_v1_3919002;ta_iwgsc_1dl_v1_2266648;ta_iwgsc_1dl_v1_2270251;ta_iwgsc_5bl_v1_10816677
c145583.graph_c0	316	ta_iwgsc_1al_v2_3882915;ta_iwgsc_1bl_v1_3796575;ta_iwgsc_1dl_v1_780692
c68016.graph_c1	683	ta_iwgsc_1al_v2_3882959;ta_iwgsc_1al_v2_3921750
c68016.graph_c0	229	ta_iwgsc_1al_v2_3882959;ta_iwgsc_5bl_v1_10808817;ta_iwgsc_6as_v1_4426739;ta_iwgsc_7as_v1_1163471
c116177.graph_c0	1677	ta_iwgsc_1al_v2_3883106
c10217.graph_c0	202	ta_iwgsc_1al_v2_3883106;ta_iwgsc_1bl_v1_3877486
c174540.graph_c0	389	ta_iwgsc_1al_v2_3883106;ta_iwgsc_1bl_v1_3877486;ta_iwgsc_1dl_v1_2245949
c143514.graph_c0	637	ta_iwgsc_1al_v2_3883106;ta_iwgsc_1dl_v1_2245949
c26719.graph_c0	285	ta_iwgsc_1al_v2_3883250
c98374.graph_c0	206	ta_iwgsc_1al_v2_3883250;ta_iwgsc_1bl_v1_3889034;ta_iwgsc_1dl_v1_2243851
c98374.graph_c1	739	ta_iwgsc_1al_v2_3883250;ta_iwgsc_1bl_v1_3889034;ta_iwgsc_1dl_v1_2243851
c114725.graph_c1	240	ta_iwgsc_1al_v2_3883250;ta_iwgsc_1bl_v1_3889350
c114725.graph_c0	2068	ta_iwgsc_1al_v2_3883250;ta_iwgsc_1bl_v1_3889350;ta_iwgsc_1dl_v1_1887057
c12484.graph_c0	249	ta_iwgsc_1al_v2_3883298
c44635.graph_c0	834	ta_iwgsc_1al_v2_3883298;ta_iwgsc_1bl_v1_3800583;ta_iwgsc_1dl_v1_185110
c105925.graph_c0	1309	ta_iwgsc_1al_v2_3883370;ta_iwgsc_1bl_v1_3899753;ta_iwgsc_1dl_v1_1146949
c129544.graph_c0	382	ta_iwgsc_1al_v2_3883426
c50380.graph_c0	398	ta_iwgsc_1al_v2_3883426;ta_iwgsc_2bs_v1_5192629
c120172.graph_c0	3600	ta_iwgsc_1al_v2_3883475;ta_iwgsc_1bl_v1_3794625;ta_iwgsc_1dl_v1_1769568
c212370.graph_c0	216	ta_iwgsc_1al_v2_3883546;ta_iwgsc_1al_v2_3910907;ta_iwgsc_1al_v2_3953537;ta_iwgsc_3al_v1_4349514
c167385.graph_c0	401	ta_iwgsc_1al_v2_3883546;ta_iwgsc_1as_v1_1916804;ta_iwgsc_2ds_v1_5325950;ta_iwgsc_4al_v2_7121822;ta_iwgsc_7bl_v1_6691421;ta_iwgsc_7ds_v1_3888712
c41203.graph_c0	683	ta_iwgsc_1al_v2_3883546;ta_iwgsc_2as_v1_5291273;ta_iwgsc_2bs_v1_5161628;ta_iwgsc_2ds_v1_5317857;ta_iwgsc_2ds_v1_5325950;ta_iwgsc_7al_v1_4557892
c69749.graph_c0	293	ta_iwgsc_1al_v2_3883546;ta_iwgsc_2bs_v1_5161628;ta_iwgsc_2ds_v1_5325950;ta_iwgsc_6bs_v1_3020989;ta_iwgsc_7bl_v1_6691421
c85237.graph_c1	583	ta_iwgsc_1al_v2_3883546;ta_iwgsc_2bs_v1_5168578;ta_iwgsc_2ds_v1_5325950
c65978.graph_c0	254	ta_iwgsc_1al_v2_3883601;ta_iwgsc_1bl_v1_3916184;ta_iwgsc_1bl_v1_3916964;ta_iwgsc_1dl_v1_2251484;ta_iwgsc_5bl_v1_4222534
c151947.graph_c0	213	ta_iwgsc_1al_v2_3883638;ta_iwgsc_1al_v2_3886803;ta_iwgsc_1al_v2_3976397;ta_iwgsc_1as_v1_3304245;ta_iwgsc_1as_v1_3308644;ta_iwgsc_1ds_v1_1210803;ta_iwgsc_2al_v1_6344473;ta_iwgsc_2bl_v1_8038762;ta_iwgsc_2bl_v1_8054577;ta_iwgsc_2bs_v1_5197805;ta_iwgsc_3b_v1_10606970;ta_iwgsc_3dl_v1_6918485;ta_iwgsc_3dl_v1_6951486;ta_iwgsc_4as_v2_3453633;ta_iwgsc_5dl_v1_4543440;ta_iwgsc_7al_v1_4554275
c111661.graph_c0	1627	ta_iwgsc_1al_v2_3883759;ta_iwgsc_1bl_v1_3824509;ta_iwgsc_1dl_v1_2253223
c131561.graph_c0	316	ta_iwgsc_1al_v2_3883759;ta_iwgsc_1bl_v1_3824509;ta_iwgsc_1dl_v1_2253223;ta_iwgsc_5as_v1_1550238;ta_iwgsc_5bs_v1_1886011;ta_iwgsc_5ds_v1_1783368
c144577.graph_c0	995	ta_iwgsc_1al_v2_3883759;ta_iwgsc_1bs_v1_3416137;ta_iwgsc_2dl_v1_9823787
c204119.graph_c0	224	ta_iwgsc_1al_v2_3883759;ta_iwgsc_1dl_v1_2253223
c55801.graph_c0	212	ta_iwgsc_1al_v2_3883760
c116375.graph_c1	2953	ta_iwgsc_1al_v2_3883760;ta_iwgsc_1bl_v1_1069416;ta_iwgsc_1dl_v1_2205216
c144271.graph_c0	214	ta_iwgsc_1al_v2_3883760;ta_iwgsc_1dl_v1_2205216
c194316.graph_c0	233	ta_iwgsc_1al_v2_3884061;ta_iwgsc_1bs_v1_2162686;ta_iwgsc_1dl_v1_2287941;ta_iwgsc_2bl_v1_7988846;ta_iwgsc_3b_v1_10451289;ta_iwgsc_3b_v1_10544007;ta_iwgsc_3b_v1_10732772;ta_iwgsc_4al_v2_7066479;ta_iwgsc_4bl_v1_6982619;ta_iwgsc_6as_v1_4393438
c200978.graph_c0	267	ta_iwgsc_1al_v2_3884061;ta_iwgsc_1bs_v1_2162686;ta_iwgsc_1dl_v1_2287941;ta_iwgsc_2bl_v1_7988846;ta_iwgsc_3b_v1_10544007;ta_iwgsc_3b_v1_10732772;ta_iwgsc_4al_v2_7066479;ta_iwgsc_4bl_v1_6982619;ta_iwgsc_6bl_v1_4355874
c136610.graph_c0	276	ta_iwgsc_1al_v2_3884115;ta_iwgsc_1dl_v1_2280931
c129808.graph_c0	638	ta_iwgsc_1al_v2_3884150;ta_iwgsc_1bl_v1_3823007;ta_iwgsc_1dl_v1_2265923
c121622.graph_c0	2471	ta_iwgsc_1al_v2_3884182;ta_iwgsc_1bl_v1_3865870;ta_iwgsc_1dl_v1_2259990
c200785.graph_c0	234	ta_iwgsc_1al_v2_3884243
c212319.graph_c0	310	ta_iwgsc_1al_v2_3884243
c98131.graph_c0	1096	ta_iwgsc_1al_v2_3884255;ta_iwgsc_1bl_v1_3830958
c73710.graph_c0	223	ta_iwgsc_1al_v2_3884288;ta_iwgsc_1al_v2_3978862;ta_iwgsc_2as_v1_5201908;ta_iwgsc_2as_v1_5205004;ta_iwgsc_2as_v1_5294583;ta_iwgsc_2bl_v1_7989974;ta_iwgsc_2bs_v1_3514653;ta_iwgsc_2bs_v1_5178891;ta_iwgsc_2bs_v1_5190197;ta_iwgsc_2ds_v1_5388306;ta_iwgsc_3b_v1_10436023;ta_iwgsc_3b_v1_10765828;ta_iwgsc_3dl_v1_6953208;ta_iwgsc_4bl_v1_6999698;ta_iwgsc_4bs_v1_4949782;ta_iwgsc_4bs_v1_4959471;ta_iwgsc_5bl_v1…
c126852.graph_c0	2106	ta_iwgsc_1al_v2_3884323
c156674.graph_c0	516	ta_iwgsc_1al_v2_3884323;ta_iwgsc_1al_v2_3924552;ta_iwgsc_1bl_v1_3883037
c78520.graph_c0	995	ta_iwgsc_1al_v2_3884323;ta_iwgsc_1al_v2_3924552;ta_iwgsc_1dl_v1_1818399
c126975.graph_c0	217	ta_iwgsc_1al_v2_3884366;ta_iwgsc_1bl_v1_3909103;ta_iwgsc_1dl_v1_2284929
c37366.graph_c0	459	ta_iwgsc_1al_v2_3884366;ta_iwgsc_1bl_v1_3909103;ta_iwgsc_1dl_v1_2284929
c99093.graph_c0	1083	ta_iwgsc_1al_v2_3884399;ta_iwgsc_1al_v2_3902008;ta_iwgsc_1al_v2_3909165;ta_iwgsc_1as_v1_3316081;ta_iwgsc_1as_v1_3316413;ta_iwgsc_1bl_v1_3916596;ta_iwgsc_2al_v1_6346447;ta_iwgsc_2bl_v1_7947257;ta_iwgsc_2bl_v1_8092751;ta_iwgsc_3b_v1_10758317;ta_iwgsc_3b_v1_10758822;ta_iwgsc_4al_v2_7082931;ta_iwgsc_4bs_v1_4868257;ta_iwgsc_5bl_v1_10798266;ta_iwgsc_5bl_v1_10925759;ta_iwgsc_5bs_v1_2285955;ta_iwgsc_6al_…
c60036.graph_c0	218	ta_iwgsc_1al_v2_3884540;ta_iwgsc_1al_v2_3902772;ta_iwgsc_1al_v2_3922154;ta_iwgsc_1al_v2_3937574;ta_iwgsc_1al_v2_3945398;ta_iwgsc_1al_v2_3950708;ta_iwgsc_1al_v2_3959641;ta_iwgsc_1al_v2_3971891;ta_iwgsc_1al_v2_3979070;ta_iwgsc_1as_v1_3256216;ta_iwgsc_1as_v1_3277881;ta_iwgsc_1as_v1_3282924;ta_iwgsc_1as_v1_3297653;ta_iwgsc_1bl_v1_3807520;ta_iwgsc_1bl_v1_3830163;ta_iwgsc_1bl_v1_3859625;ta_iwgsc_1bl_v1…
c132413.graph_c0	319	ta_iwgsc_1al_v2_3884595
c58602.graph_c0	285	ta_iwgsc_1al_v2_3884595;ta_iwgsc_1bl_v1_3916654
c58602.graph_c1	463	ta_iwgsc_1al_v2_3884595;ta_iwgsc_1bl_v1_3916654
c114461.graph_c1	1071	ta_iwgsc_1al_v2_3884595;ta_iwgsc_1bl_v1_3916654;ta_iwgsc_1dl_v1_2267510
c119008.graph_c0	3174	ta_iwgsc_1al_v2_3884646;ta_iwgsc_1bl_v1_3051196
c101347.graph_c0	248	ta_iwgsc_1al_v2_3884646;ta_iwgsc_1bl_v1_3051196;ta_iwgsc_1dl_v1_2246467
c101347.graph_c1	721	ta_iwgsc_1al_v2_3884646;ta_iwgsc_1bl_v1_3051196;ta_iwgsc_1dl_v1_2246467
c91610.graph_c0	346	ta_iwgsc_1al_v2_3884646;ta_iwgsc_1bl_v1_3051196;ta_iwgsc_1dl_v1_2246467
c70793.graph_c0	317	ta_iwgsc_1al_v2_3884646;ta_iwgsc_1bl_v1_3051196;ta_iwgsc_1dl_v1_2283772
c129558.graph_c0	868	ta_iwgsc_1al_v2_3884659;ta_iwgsc_1as_v1_3250773;ta_iwgsc_1bl_v1_3918223;ta_iwgsc_1bs_v1_3473161;ta_iwgsc_1ds_v1_1888842;ta_iwgsc_2al_v1_6326945;ta_iwgsc_2al_v1_6437467;ta_iwgsc_2as_v1_5307261;ta_iwgsc_2bl_v1_8018843;ta_iwgsc_3al_v1_4334482;ta_iwgsc_3b_v1_10496879;ta_iwgsc_3b_v1_10592808;ta_iwgsc_4al_v2_7094404;ta_iwgsc_4as_v2_5939481;ta_iwgsc_4as_v2_6012232;ta_iwgsc_4bl_v1_7018666;ta_iwgsc_4dl_v3…
c150471.graph_c0	413	ta_iwgsc_1al_v2_3884659;ta_iwgsc_1bl_v1_3818303;ta_iwgsc_1bl_v1_3876541;ta_iwgsc_1bl_v1_3894740;ta_iwgsc_1bs_v1_3473161;ta_iwgsc_1ds_v1_1888842;ta_iwgsc_2al_v1_6326945;ta_iwgsc_2al_v1_6437467;ta_iwgsc_2as_v1_5307261;ta_iwgsc_2bl_v1_8086286;ta_iwgsc_2bl_v1_8087718;ta_iwgsc_3al_v1_4421671;ta_iwgsc_4al_v2_7094404;ta_iwgsc_4as_v2_5937499;ta_iwgsc_4as_v2_6011966;ta_iwgsc_4bl_v1_7018666;ta_iwgsc_4bs_v1…
c210875.graph_c0	203	ta_iwgsc_1al_v2_3884717;ta_iwgsc_1al_v2_3919155;ta_iwgsc_1al_v2_3978331;ta_iwgsc_1as_v1_2453098;ta_iwgsc_1as_v1_3283164;ta_iwgsc_1as_v1_3287674;ta_iwgsc_1as_v1_3296440;ta_iwgsc_1as_v1_3302509;ta_iwgsc_1as_v1_3316133;ta_iwgsc_2al_v1_6332530;ta_iwgsc_2al_v1_6350579;ta_iwgsc_2as_v1_5284534;ta_iwgsc_2as_v1_5309493;ta_iwgsc_3al_v1_4413911;ta_iwgsc_3al_v1_4454918;ta_iwgsc_3as_v1_3409540;ta_iwgsc_4al_v2…
c131263.graph_c0	462	ta_iwgsc_1al_v2_3884747
c123224.graph_c0	2313	ta_iwgsc_1al_v2_3884776;ta_iwgsc_1bl_v1_3792922;ta_iwgsc_1dl_v1_2254224
c117538.graph_c0	1966	ta_iwgsc_1al_v2_3884777
c79567.graph_c0	549	ta_iwgsc_1al_v2_3884777;ta_iwgsc_1bl_v1_3817604;ta_iwgsc_1dl_v1_2250279
c1469.graph_c0	307	ta_iwgsc_1al_v2_3884777;ta_iwgsc_1bl_v1_3817604;ta_iwgsc_1dl_v1_2250279;ta_iwgsc_2bs_v1_5219978
c1469.graph_c1	292	ta_iwgsc_1al_v2_3884777;ta_iwgsc_1bl_v1_3817604;ta_iwgsc_2bs_v1_5219978
c146234.graph_c0	285	ta_iwgsc_1al_v2_3884777;ta_iwgsc_1bl_v1_3842742;ta_iwgsc_1dl_v1_2286736
c171847.graph_c0	425	ta_iwgsc_1al_v2_3884778;ta_iwgsc_7al_v1_4556520;ta_iwgsc_7bl_v1_6743468
c174740.graph_c0	275	ta_iwgsc_1al_v2_3884922;ta_iwgsc_1dl_v1_2252775;ta_iwgsc_1dl_v1_2288825;ta_iwgsc_1ds_v1_1883064;ta_iwgsc_2as_v1_5151563;ta_iwgsc_2bl_v1_7967446;ta_iwgsc_2bl_v1_8035556;ta_iwgsc_2bl_v1_8051407;ta_iwgsc_2bl_v1_8053286;ta_iwgsc_2bl_v1_8073287;ta_iwgsc_2bs_v1_5245206;ta_iwgsc_2dl_v1_9893623;ta_iwgsc_2ds_v1_5323596;ta_iwgsc_3b_v1_10529161;ta_iwgsc_3b_v1_10684807;ta_iwgsc_3b_v1_10770475;ta_iwgsc_4al_v2…
c92986.graph_c0	913	ta_iwgsc_1al_v2_3885045
c120120.graph_c0	2068	ta_iwgsc_1al_v2_3885045;ta_iwgsc_1bl_v1_3916576
c51357.graph_c0	853	ta_iwgsc_1al_v2_3885045;ta_iwgsc_1bl_v1_3916576;ta_iwgsc_1dl_v1_505901
c51357.graph_c1	218	ta_iwgsc_1al_v2_3885045;ta_iwgsc_1bl_v1_3916576;ta_iwgsc_1dl_v1_505901
c1603.graph_c0	302	ta_iwgsc_1al_v2_3885144;ta_iwgsc_1bl_v1_3791987;ta_iwgsc_1dl_v1_2287403
c130240.graph_c0	306	ta_iwgsc_1al_v2_3885144;ta_iwgsc_1bl_v1_3886521;ta_iwgsc_1dl_v1_2241449
c10039.graph_c0	289	ta_iwgsc_1al_v2_3885288;ta_iwgsc_5bl_v1_10860584
c47580.graph_c0	294	ta_iwgsc_1al_v2_3885288;ta_iwgsc_5bl_v1_10860584
c175869.graph_c0	424	ta_iwgsc_1al_v2_3885327;ta_iwgsc_2bs_v1_5197273;ta_iwgsc_3al_v1_4352680;ta_iwgsc_4bl_v1_7021452;ta_iwgsc_4bs_v1_4960929;ta_iwgsc_5bl_v1_10786798;ta_iwgsc_6as_v1_4395077;ta_iwgsc_7as_v1_4210100;ta_iwgsc_7ds_v1_3873327
c69605.graph_c0	539	ta_iwgsc_1al_v2_3885327;ta_iwgsc_2bs_v1_5197273;ta_iwgsc_4bl_v1_7021452;ta_iwgsc_5al_v1_2773772;ta_iwgsc_6as_v1_4395077
c141870.graph_c0	930	ta_iwgsc_1al_v2_3885753
c60051.graph_c0	410	ta_iwgsc_1al_v2_3885753;ta_iwgsc_1bl_v1_3907325;ta_iwgsc_1dl_v1_1507712
c103439.graph_c0	1199	ta_iwgsc_1al_v2_3885753;ta_iwgsc_1bs_v1_3402555;ta_iwgsc_1ds_v1_1881034;ta_iwgsc_2al_v1_6335064;ta_iwgsc_2al_v1_6408764;ta_iwgsc_2bl_v1_7939376;ta_iwgsc_4bs_v1_4958824;ta_iwgsc_4bs_v1_4960717;ta_iwgsc_5bl_v1_10921646;ta_iwgsc_5bs_v1_2294786
c34591.graph_c0	204	ta_iwgsc_1al_v2_3885753;ta_iwgsc_1bs_v1_3481788;ta_iwgsc_2as_v1_5117178;ta_iwgsc_2bl_v1_1216632;ta_iwgsc_2bl_v1_8088823;ta_iwgsc_2dl_v1_9833220;ta_iwgsc_2ds_v1_5339329;ta_iwgsc_3as_v1_3284531;ta_iwgsc_3b_v1_10635654;ta_iwgsc_4bl_v1_6988616;ta_iwgsc_5ds_v1_2762227;ta_iwgsc_6as_v1_3507354;ta_iwgsc_6bs_v1_3029779;ta_iwgsc_6dl_v1_3284284;ta_iwgsc_7as_v1_4068884;ta_iwgsc_7as_v1_4252101;ta_iwgsc_7dl_v1…
c54620.graph_c0	201	ta_iwgsc_1al_v2_3885753;ta_iwgsc_2as_v1_5159104;ta_iwgsc_2bl_v1_7951083;ta_iwgsc_2bl_v1_8088823;ta_iwgsc_2bs_v1_5160904;ta_iwgsc_4bl_v1_6988616;ta_iwgsc_4bs_v1_1961863;ta_iwgsc_4bs_v1_4899588;ta_iwgsc_6bs_v1_3029779;ta_iwgsc_6dl_v1_3284284;ta_iwgsc_7as_v1_4252101;ta_iwgsc_7dl_v1_1532854
c129113.graph_c0	1059	ta_iwgsc_1al_v2_3885764
c162691.graph_c0	286	ta_iwgsc_1al_v2_3885764
c119565.graph_c0	2283	ta_iwgsc_1al_v2_3885764;ta_iwgsc_1bl_v1_3906802
c134831.graph_c0	290	ta_iwgsc_1al_v2_3885764;ta_iwgsc_1bl_v1_3906802;ta_iwgsc_1dl_v1_1755123
c142272.graph_c0	528	ta_iwgsc_1al_v2_3885764;ta_iwgsc_1bl_v1_3906802;ta_iwgsc_1dl_v1_1755123
c77626.graph_c0	569	ta_iwgsc_1al_v2_3885764;ta_iwgsc_1bl_v1_3906802;ta_iwgsc_1dl_v1_1755123
c158274.graph_c0	202	ta_iwgsc_1al_v2_3885764;ta_iwgsc_3dl_v1_6943938;ta_iwgsc_4as_v2_5928932;ta_iwgsc_4bl_v1_7018122;ta_iwgsc_5al_v1_2808613;ta_iwgsc_5bl_v1_10817780;ta_iwgsc_5bl_v1_10842491;ta_iwgsc_5bl_v1_10906306;ta_iwgsc_5bl_v1_10918678;ta_iwgsc_5bl_v1_10918679;ta_iwgsc_5bl_v1_10918680;ta_iwgsc_5bl_v1_10918681;ta_iwgsc_6bl_v1_4378187
c99701.graph_c0	1104	ta_iwgsc_1al_v2_3885884;ta_iwgsc_1bl_v1_3804838;ta_iwgsc_1dl_v1_2273104
c99701.graph_c1	413	ta_iwgsc_1al_v2_3885884;ta_iwgsc_1dl_v1_2273104
c94742.graph_c0	911	ta_iwgsc_1al_v2_3885893;ta_iwgsc_1bl_v1_3838880;ta_iwgsc_1dl_v1_1215602
c135716.graph_c0	386	ta_iwgsc_1al_v2_3885965;ta_iwgsc_1as_v1_3291364;ta_iwgsc_1bl_v1_3814006;ta_iwgsc_2bl_v1_3323271;ta_iwgsc_4al_v2_7143369;ta_iwgsc_4al_v2_7170268;ta_iwgsc_5al_v1_2701291;ta_iwgsc_5bl_v1_10804351;ta_iwgsc_5bs_v1_2246665;ta_iwgsc_5bs_v1_2286524;ta_iwgsc_5bs_v1_2286525;ta_iwgsc_6as_v1_4384151;ta_iwgsc_6dl_v1_3259309;ta_iwgsc_7as_v1_4243729;ta_iwgsc_7bl_v1_6669892
c194963.graph_c0	234	ta_iwgsc_1al_v2_3886135;ta_iwgsc_1al_v2_3976773;ta_iwgsc_1as_v1_3228375;ta_iwgsc_1bl_v1_3811063;ta_iwgsc_1bl_v1_3827300;ta_iwgsc_1bl_v1_3847470;ta_iwgsc_1bs_v1_2243064;ta_iwgsc_1bs_v1_3430781;ta_iwgsc_1dl_v1_1402438;ta_iwgsc_1dl_v1_2277580;ta_iwgsc_1dl_v1_909480;ta_iwgsc_1ds_v1_1887150;ta_iwgsc_2al_v1_6349927;ta_iwgsc_2al_v1_6402041;ta_iwgsc_2al_v1_896593;ta_iwgsc_2as_v1_5248585;ta_iwgsc_2bl_v1_7…
c163909.graph_c0	369	ta_iwgsc_1al_v2_3886135;ta_iwgsc_1al_v2_3976773;ta_iwgsc_1bl_v1_3847470;ta_iwgsc_1dl_v1_2277580;ta_iwgsc_1dl_v1_909480;ta_iwgsc_1ds_v1_1887150;ta_iwgsc_2al_v1_3623048;ta_iwgsc_2al_v1_6341084;ta_iwgsc_2al_v1_6349927;ta_iwgsc_2al_v1_6402041;ta_iwgsc_2bl_v1_8063276;ta_iwgsc_2dl_v1_9868082;ta_iwgsc_2ds_v1_5365969;ta_iwgsc_3al_v1_4324780;ta_iwgsc_3as_v1_3433459;ta_iwgsc_3as_v1_3443938;ta_iwgsc_3b_v1_1…
c201845.graph_c0	337	ta_iwgsc_1al_v2_3886215;ta_iwgsc_1bl_v1_1636378;ta_iwgsc_1dl_v1_2287886;ta_iwgsc_4bl_v1_7035600
c104978.graph_c0	994	ta_iwgsc_1al_v2_3886234;ta_iwgsc_1bl_v1_3845031
c104064.graph_c0	794	ta_iwgsc_1al_v2_3886280;ta_iwgsc_1bl_v1_3809885
c104979.graph_c0	882	ta_iwgsc_1al_v2_3886280;ta_iwgsc_1bl_v1_3809885
c181773.graph_c0	244	ta_iwgsc_1al_v2_3886290
c26379.graph_c0	694	ta_iwgsc_1al_v2_3886290
c51345.graph_c0	444	ta_iwgsc_1al_v2_3886290
c63172.graph_c0	806	ta_iwgsc_1al_v2_3886290
c63172.graph_c1	688	ta_iwgsc_1al_v2_3886290
c76268.graph_c0	974	ta_iwgsc_1al_v2_3886322;ta_iwgsc_1dl_v1_2290990
c41130.graph_c0	855	ta_iwgsc_1al_v2_3886422;ta_iwgsc_1bl_v1_3891850;ta_iwgsc_1bl_v1_3917053
c71727.graph_c0	1060	ta_iwgsc_1al_v2_3886453
c40573.graph_c0	339	ta_iwgsc_1al_v2_3886457;ta_iwgsc_1as_v1_3274134;ta_iwgsc_1as_v1_3313664;ta_iwgsc_1as_v1_3313665;ta_iwgsc_1bl_v1_3820794;ta_iwgsc_1bl_v1_3846137;ta_iwgsc_1bl_v1_3865306;ta_iwgsc_1bl_v1_3905607;ta_iwgsc_1dl_v1_2270779;ta_iwgsc_1ds_v1_1888621;ta_iwgsc_2al_v1_6339543;ta_iwgsc_2al_v1_6353309;ta_iwgsc_2al_v1_6373633;ta_iwgsc_2as_v1_5286383;ta_iwgsc_2bl_v1_8040225;ta_iwgsc_2bl_v1_8055032;ta_iwgsc_2bs_v1…
c191733.graph_c0	244	ta_iwgsc_1al_v2_3886468
c83288.graph_c0	448	ta_iwgsc_1al_v2_3886468;ta_iwgsc_1bl_v1_3917696;ta_iwgsc_1dl_v1_2264964
c83288.graph_c1	307	ta_iwgsc_1al_v2_3886468;ta_iwgsc_1bl_v1_3917696;ta_iwgsc_1dl_v1_2264964
c119184.graph_c0	2141	ta_iwgsc_1al_v2_3886502
c62880.graph_c1	466	ta_iwgsc_1al_v2_3886502;ta_iwgsc_1as_v1_3281013;ta_iwgsc_1bl_v1_3818194;ta_iwgsc_1bs_v1_3434446;ta_iwgsc_1bs_v1_3470582;ta_iwgsc_1dl_v1_2289768;ta_iwgsc_2as_v1_5192118;ta_iwgsc_2as_v1_5198123;ta_iwgsc_2as_v1_5198726;ta_iwgsc_2bl_v1_7966646;ta_iwgsc_2bl_v1_7966647;ta_iwgsc_2bs_v1_5156642;ta_iwgsc_2bs_v1_5184751;ta_iwgsc_2bs_v1_5209159;ta_iwgsc_2dl_v1_9849040;ta_iwgsc_2dl_v1_9900934;ta_iwgsc_2ds_v1…
c60710.graph_c0	465	ta_iwgsc_1al_v2_3886530;ta_iwgsc_2bl_v1_7940922;ta_iwgsc_3b_v1_10433602;ta_iwgsc_4bl_v1_7002040;ta_iwgsc_5al_v1_2810728
c66706.graph_c0	1268	ta_iwgsc_1al_v2_3886530;ta_iwgsc_2dl_v1_9897074
c65066.graph_c0	632	ta_iwgsc_1al_v2_3886569
c212458.graph_c0	234	ta_iwgsc_1al_v2_3886614
c74952.graph_c0	351	ta_iwgsc_1al_v2_3886614;ta_iwgsc_1bl_v1_3899483
c192401.graph_c0	380	ta_iwgsc_1al_v2_3886614;ta_iwgsc_1bl_v1_3899483;ta_iwgsc_1dl_v1_2286540
c137155.graph_c0	556	ta_iwgsc_1al_v2_3886649;ta_iwgsc_1bl_v1_3751735;ta_iwgsc_1dl_v1_2271081
c90001.graph_c0	855	ta_iwgsc_1al_v2_3886649;ta_iwgsc_1bl_v1_3751735;ta_iwgsc_1dl_v1_2271081
c116999.graph_c1	311	ta_iwgsc_1al_v2_3886672;ta_iwgsc_1as_v1_3315407;ta_iwgsc_1bl_v1_3889477;ta_iwgsc_1bl_v1_3894887;ta_iwgsc_1bs_v1_2524349;ta_iwgsc_2al_v1_6317857;ta_iwgsc_2bs_v1_5221902;ta_iwgsc_3al_v1_4255231;ta_iwgsc_4bs_v1_4922252;ta_iwgsc_4dl_v3_14302449;ta_iwgsc_5bs_v1_915694;ta_iwgsc_7bl_v1_6653575
c11369.graph_c0	252	ta_iwgsc_1al_v2_3886672;ta_iwgsc_3al_v1_3059822;ta_iwgsc_3b_v1_10650289;ta_iwgsc_4bs_v1_457678;ta_iwgsc_4bs_v1_4895982;ta_iwgsc_4bs_v1_4957912;ta_iwgsc_7bl_v1_6653575
c116999.graph_c0	1695	ta_iwgsc_1al_v2_3886672;ta_iwgsc_7bl_v1_6653575
c209607.graph_c0	215	ta_iwgsc_1al_v2_3886676;ta_iwgsc_1ds_v1_1395892;ta_iwgsc_2dl_v1_9720835;ta_iwgsc_4dl_v3_14312065;ta_iwgsc_4ds_v1_2275419;ta_iwgsc_6ds_v1_696526
c162746.graph_c0	703	ta_iwgsc_1al_v2_3886721
c172814.graph_c0	438	ta_iwgsc_1al_v2_3886721
c206867.graph_c0	217	ta_iwgsc_1al_v2_3886766;ta_iwgsc_2as_v1_5190175;ta_iwgsc_3al_v1_4448216;ta_iwgsc_6bs_v1_2943436;ta_iwgsc_7bl_v1_6734360
c56248.graph_c0	211	ta_iwgsc_1al_v2_3886798;ta_iwgsc_1bl_v1_3883905
c200744.graph_c0	230	ta_iwgsc_1al_v2_3886803;ta_iwgsc_1bl_v1_3796535;ta_iwgsc_1bl_v1_3911576;ta_iwgsc_1dl_v1_2246056
c157046.graph_c0	445	ta_iwgsc_1al_v2_3886803;ta_iwgsc_1bl_v1_3911576;ta_iwgsc_1dl_v1_2246056;ta_iwgsc_1dl_v1_2270938
c148982.graph_c0	570	ta_iwgsc_1al_v2_3886803;ta_iwgsc_6as_v1_4431188
c189859.graph_c0	355	ta_iwgsc_1al_v2_3886915;ta_iwgsc_2al_v1_4141217;ta_iwgsc_5ds_v1_2058804
c121920.graph_c0	2095	ta_iwgsc_1al_v2_3887055;ta_iwgsc_1bl_v1_3791291;ta_iwgsc_2ds_v1_5328315
c141027.graph_c0	482	ta_iwgsc_1al_v2_3887168
c165230.graph_c0	312	ta_iwgsc_1al_v2_3887168;ta_iwgsc_1bl_v1_3800891;ta_iwgsc_1dl_v1_1617974
c109323.graph_c0	1786	ta_iwgsc_1al_v2_3887185;ta_iwgsc_1bl_v1_3891989
c125083.graph_c0	4115	ta_iwgsc_1al_v2_3887185;ta_iwgsc_1bl_v1_3891989
c97182.graph_c0	1251	ta_iwgsc_1al_v2_3887185;ta_iwgsc_1bl_v1_3891989
c169733.graph_c0	203	ta_iwgsc_1al_v2_3887185;ta_iwgsc_1bl_v1_3891989;ta_iwgsc_1dl_v1_2287649
c21487.graph_c0	234	ta_iwgsc_1al_v2_3887185;ta_iwgsc_1bl_v1_3891989;ta_iwgsc_1dl_v1_2287649
c22186.graph_c0	202	ta_iwgsc_1al_v2_3887185;ta_iwgsc_1bl_v1_3891989;ta_iwgsc_1dl_v1_2287649
c177107.graph_c0	204	ta_iwgsc_1al_v2_3887185;ta_iwgsc_1bl_v1_3891989;ta_iwgsc_1dl_v1_831783
c210732.graph_c0	276	ta_iwgsc_1al_v2_3887185;ta_iwgsc_1bl_v1_3891989;ta_iwgsc_1dl_v1_831783
c137940.graph_c0	661	ta_iwgsc_1al_v2_3887234;ta_iwgsc_3b_v1_7592864;ta_iwgsc_6bl_v1_4294456;ta_iwgsc_7as_v1_4177843
c110277.graph_c0	756	ta_iwgsc_1al_v2_3887305;ta_iwgsc_1bl_v1_3808098
c102045.graph_c0	3537	ta_iwgsc_1al_v2_3887391
c136559.graph_c0	231	ta_iwgsc_1al_v2_3887396;ta_iwgsc_1bl_v1_3830421;ta_iwgsc_1dl_v1_2256850
c95316.graph_c1	649	ta_iwgsc_1al_v2_3887485;ta_iwgsc_1bl_v1_2390430;ta_iwgsc_1dl_v1_2240800
c95316.graph_c0	565	ta_iwgsc_1al_v2_3887485;ta_iwgsc_1dl_v1_2240800
c33288.graph_c0	308	ta_iwgsc_1al_v2_3887485;ta_iwgsc_3b_v1_10770454
c151222.graph_c0	409	ta_iwgsc_1al_v2_3887529;ta_iwgsc_1al_v2_3893832;ta_iwgsc_1al_v2_3912687;ta_iwgsc_1al_v2_3931736;ta_iwgsc_1al_v2_3971072;ta_iwgsc_1as_v1_3272208;ta_iwgsc_1as_v1_3316704;ta_iwgsc_2al_v1_6367819;ta_iwgsc_2al_v1_6372898;ta_iwgsc_2al_v1_6398158;ta_iwgsc_3al_v1_4429049;ta_iwgsc_3al_v1_4453432;ta_iwgsc_3as_v1_3445265;ta_iwgsc_3as_v1_3445711;ta_iwgsc_4al_v2_7144991;ta_iwgsc_4al_v2_7151536;ta_iwgsc_4as_v2…
c191307.graph_c0	255	ta_iwgsc_1al_v2_3887536
c41739.graph_c0	840	ta_iwgsc_1al_v2_3887536
c41739.graph_c1	1066	ta_iwgsc_1al_v2_3887536
c179793.graph_c0	249	ta_iwgsc_1al_v2_3887581;ta_iwgsc_1bl_v1_3897439;ta_iwgsc_1dl_v1_2195979
c23138.graph_c0	234	ta_iwgsc_1al_v2_3887658;ta_iwgsc_1bl_v1_3917452;ta_iwgsc_1dl_v1_2238165
c117205.graph_c0	3492	ta_iwgsc_1al_v2_3887658;ta_iwgsc_1dl_v1_2238165
c105230.graph_c0	311	ta_iwgsc_1al_v2_3887880;ta_iwgsc_1bl_v1_3896407
c105230.graph_c1	900	ta_iwgsc_1al_v2_3887880;ta_iwgsc_1bl_v1_3896407
c161028.graph_c0	281	ta_iwgsc_1al_v2_3887880;ta_iwgsc_1bl_v1_3896407;ta_iwgsc_1dl_v1_2227744
c201222.graph_c0	249	ta_iwgsc_1al_v2_3887880;ta_iwgsc_1bl_v1_3896407;ta_iwgsc_1dl_v1_2227744
c53388.graph_c0	475	ta_iwgsc_1al_v2_3887880;ta_iwgsc_1bl_v1_3896407;ta_iwgsc_1dl_v1_2227744
c53388.graph_c1	672	ta_iwgsc_1al_v2_3887880;ta_iwgsc_1bl_v1_3896407;ta_iwgsc_1dl_v1_2227744
c49392.graph_c0	418	ta_iwgsc_1al_v2_3887972;ta_iwgsc_1al_v2_3888900;ta_iwgsc_1al_v2_3900808;ta_iwgsc_1al_v2_3934890;ta_iwgsc_1al_v2_3961322;ta_iwgsc_1al_v2_3961323;ta_iwgsc_1al_v2_3971589;ta_iwgsc_1al_v2_3971977;ta_iwgsc_1al_v2_3978056;ta_iwgsc_1al_v2_3979073;ta_iwgsc_1bl_v1_3795056;ta_iwgsc_1bl_v1_3817872;ta_iwgsc_1bl_v1_3826697;ta_iwgsc_1bl_v1_3838014;ta_iwgsc_1bl_v1_3841388;ta_iwgsc_1bl_v1_3848937;ta_iwgsc_1bl_v1…
c17550.graph_c0	210	ta_iwgsc_1al_v2_3887972;ta_iwgsc_1al_v2_3888900;ta_iwgsc_1al_v2_3900808;ta_iwgsc_1al_v2_3939383;ta_iwgsc_1al_v2_3971588;ta_iwgsc_1al_v2_3971589;ta_iwgsc_1al_v2_3974739;ta_iwgsc_1al_v2_3978457;ta_iwgsc_1as_v1_220495;ta_iwgsc_1as_v1_2848332;ta_iwgsc_1bl_v1_3795056;ta_iwgsc_1bl_v1_3813631;ta_iwgsc_1bl_v1_3826697;ta_iwgsc_1bl_v1_3838014;ta_iwgsc_1bl_v1_3841388;ta_iwgsc_1bl_v1_3848937;ta_iwgsc_1bl_v1_…
c117077.graph_c0	1365	ta_iwgsc_1al_v2_3888133
c169011.graph_c0	261	ta_iwgsc_1al_v2_3888133;ta_iwgsc_1bl_v1_3902755;ta_iwgsc_1dl_v1_2288691
c96632.graph_c0	975	ta_iwgsc_1al_v2_3888217;ta_iwgsc_1bl_v1_3824605
c28214.graph_c0	250	ta_iwgsc_1al_v2_3888227;ta_iwgsc_1bl_v1_3920799;ta_iwgsc_1dl_v1_2252225
c117863.graph_c0	2102	ta_iwgsc_1al_v2_3888280;ta_iwgsc_1bl_v1_3828766;ta_iwgsc_1dl_v1_2223364
c39126.graph_c0	1566	ta_iwgsc_1al_v2_3888280;ta_iwgsc_1bl_v1_3828766;ta_iwgsc_1dl_v1_2223364
c80791.graph_c2	229	ta_iwgsc_1al_v2_3888281;ta_iwgsc_1as_v1_3234821;ta_iwgsc_1bl_v1_3807772;ta_iwgsc_1bl_v1_3864046;ta_iwgsc_1ds_v1_509498;ta_iwgsc_2al_v1_6320197;ta_iwgsc_2al_v1_6407145;ta_iwgsc_2dl_v1_6902114;ta_iwgsc_2dl_v1_9741783;ta_iwgsc_2dl_v1_9828846;ta_iwgsc_2ds_v1_5359900;ta_iwgsc_3al_v1_4336777;ta_iwgsc_3b_v1_10402603;ta_iwgsc_3dl_v1_6930963;ta_iwgsc_3dl_v1_6947557;ta_iwgsc_3dl_v1_6951615;ta_iwgsc_4al_v2_…
c106377.graph_c0	1389	ta_iwgsc_1al_v2_3888283
c63929.graph_c0	242	ta_iwgsc_1al_v2_3888283
c126012.graph_c0	3345	ta_iwgsc_1al_v2_3888283;ta_iwgsc_1bl_v1_3807824
c53370.graph_c1	290	ta_iwgsc_1al_v2_3888283;ta_iwgsc_1bl_v1_3825436;ta_iwgsc_3as_v1_3361700;ta_iwgsc_6as_v1_148467
c18466.graph_c0	203	ta_iwgsc_1al_v2_3888299;ta_iwgsc_1al_v2_3937222;ta_iwgsc_3b_v1_10694670;ta_iwgsc_5al_v1_2696324;ta_iwgsc_7al_v1_4376774;ta_iwgsc_7bl_v1_6582628;ta_iwgsc_7ds_v1_3939970
c34182.graph_c0	439	ta_iwgsc_1al_v2_3888299;ta_iwgsc_1bs_v1_3477609;ta_iwgsc_2bl_v1_7909806;ta_iwgsc_2bl_v1_8050159;ta_iwgsc_2bs_v1_5198474;ta_iwgsc_2dl_v1_9826619;ta_iwgsc_2dl_v1_9866099;ta_iwgsc_2ds_v1_5361946;ta_iwgsc_3al_v1_4258992;ta_iwgsc_4al_v2_6198889;ta_iwgsc_4as_v2_5976631;ta_iwgsc_5bl_v1_10867989;ta_iwgsc_5bs_v1_2295715;ta_iwgsc_5dl_v1_4498890;ta_iwgsc_5ds_v1_2760653;ta_iwgsc_6al_v1_5798545;ta_iwgsc_6bl_v…
c72809.graph_c2	223	ta_iwgsc_1al_v2_3888299;ta_iwgsc_2al_v1_78966;ta_iwgsc_2bl_v1_8050159;ta_iwgsc_2bs_v1_5198474;ta_iwgsc_2dl_v1_9841883;ta_iwgsc_2ds_v1_5361946;ta_iwgsc_3al_v1_4345794;ta_iwgsc_3b_v1_10353232;ta_iwgsc_5al_v1_2681198;ta_iwgsc_5dl_v1_4498890;ta_iwgsc_5ds_v1_2760653;ta_iwgsc_6al_v1_5798545;ta_iwgsc_6bl_v1_4216728;ta_iwgsc_6bs_v1_2936276;ta_iwgsc_7al_v1_4444653;ta_iwgsc_7as_v1_4175519;ta_iwgsc_7as_v1_4…
c178911.graph_c0	526	ta_iwgsc_1al_v2_3888452;ta_iwgsc_1bl_v1_3832633;ta_iwgsc_1dl_v1_2241409
c203760.graph_c0	292	ta_iwgsc_1al_v2_3888452;ta_iwgsc_1bl_v1_3832633;ta_iwgsc_1dl_v1_2241409
c190832.graph_c0	453	ta_iwgsc_1al_v2_3888483;ta_iwgsc_1bl_v1_3826537;ta_iwgsc_1dl_v1_2245658;ta_iwgsc_1dl_v1_2289587;ta_iwgsc_5bl_v1_10917878
c2117.graph_c0	241	ta_iwgsc_1al_v2_3888538;ta_iwgsc_1al_v2_3934002;ta_iwgsc_1al_v2_3979181;ta_iwgsc_1bs_v1_3427538;ta_iwgsc_1dl_v1_1024173
c8765.graph_c0	424	ta_iwgsc_1al_v2_3888596;ta_iwgsc_1al_v2_3975934;ta_iwgsc_1bl_v1_3857804;ta_iwgsc_1bl_v1_3915037
c128442.graph_c0	1463	ta_iwgsc_1al_v2_3888596;ta_iwgsc_1bl_v1_3833152
c190392.graph_c0	711	ta_iwgsc_1al_v2_3888596;ta_iwgsc_1bl_v1_3915037
c39695.graph_c0	963	ta_iwgsc_1al_v2_3888688
c67694.graph_c0	322	ta_iwgsc_1al_v2_3888703;ta_iwgsc_1bl_v1_3916529;ta_iwgsc_5al_v1_2790746
c38528.graph_c0	275	ta_iwgsc_1al_v2_3888749;ta_iwgsc_1bl_v1_3822742;ta_iwgsc_2as_v1_5198202;ta_iwgsc_2as_v1_5270237;ta_iwgsc_2bs_v1_5189817;ta_iwgsc_2bs_v1_5207105;ta_iwgsc_3b_v1_10588809;ta_iwgsc_3dl_v1_6924816;ta_iwgsc_5al_v1_2812286;ta_iwgsc_5bl_v1_10861734;ta_iwgsc_7as_v1_4256792;ta_iwgsc_7bl_v1_6714111
c90030.graph_c0	1065	ta_iwgsc_1al_v2_3888749;ta_iwgsc_1bl_v1_3822742;ta_iwgsc_2as_v1_5198202;ta_iwgsc_2bs_v1_5189817;ta_iwgsc_5bl_v1_10861734;ta_iwgsc_7bl_v1_6714111
c69273.graph_c0	253	ta_iwgsc_1al_v2_3888749;ta_iwgsc_2as_v1_5198202;ta_iwgsc_3b_v1_10588809;ta_iwgsc_3dl_v1_6924816;ta_iwgsc_5al_v1_2812286;ta_iwgsc_6ds_v1_2095591
c48427.graph_c0	250	ta_iwgsc_1al_v2_3888749;ta_iwgsc_2as_v1_5198202;ta_iwgsc_6ds_v1_2095591
c85165.graph_c0	780	ta_iwgsc_1al_v2_3888936;ta_iwgsc_1bl_v1_3886932;ta_iwgsc_1dl_v1_2287180
c164471.graph_c0	335	ta_iwgsc_1al_v2_3888946;ta_iwgsc_1as_v1_3293187;ta_iwgsc_1bl_v1_3898240;ta_iwgsc_2bl_v1_7947662;ta_iwgsc_2bl_v1_8091772;ta_iwgsc_2bs_v1_5239008;ta_iwgsc_2dl_v1_1374725;ta_iwgsc_3dl_v1_1468023;ta_iwgsc_4al_v2_7170902;ta_iwgsc_4bl_v1_6967220;ta_iwgsc_4bl_v1_7033030;ta_iwgsc_4bs_v1_4867267;ta_iwgsc_6bs_v1_2927435;ta_iwgsc_6bs_v1_3002295;ta_iwgsc_7as_v1_4229301;ta_iwgsc_7bl_v1_6633554;ta_iwgsc_7bl_v1…
c41698.graph_c0	387	ta_iwgsc_1al_v2_3889172;ta_iwgsc_1bl_v1_3749185;ta_iwgsc_1dl_v1_2250741
c108958.graph_c0	1336	ta_iwgsc_1al_v2_3889319;ta_iwgsc_1bl_v1_3860975;ta_iwgsc_1dl_v1_2261703
c113558.graph_c0	442	ta_iwgsc_1al_v2_3889346;ta_iwgsc_7al_v1_2101772;ta_iwgsc_7bl_v1_6750678;ta_iwgsc_7dl_v1_3345800
c112653.graph_c2	877	ta_iwgsc_1al_v2_3889359
c25036.graph_c0	314	ta_iwgsc_1al_v2_3889359
c112653.graph_c1	294	ta_iwgsc_1al_v2_3889359;ta_iwgsc_1al_v2_3976157;ta_iwgsc_2al_v1_6366123;ta_iwgsc_3al_v1_467372;ta_iwgsc_5bl_v1_10847602;ta_iwgsc_5dl_v1_4604150
c74630.graph_c1	790	ta_iwgsc_1al_v2_3889359;ta_iwgsc_2bs_v1_5196354;ta_iwgsc_5bl_v1_10881376;ta_iwgsc_5dl_v1_4603794;ta_iwgsc_5dl_v1_4604095;ta_iwgsc_7al_v1_4527881;ta_iwgsc_7al_v1_4561176
c41075.graph_c0	364	ta_iwgsc_1al_v2_3889377
c41075.graph_c1	235	ta_iwgsc_1al_v2_3889377
c115742.graph_c0	2412	ta_iwgsc_1al_v2_3889377;ta_iwgsc_1bl_v1_3820167;ta_iwgsc_1dl_v1_2272176
c140155.graph_c0	490	ta_iwgsc_1al_v2_3889377;ta_iwgsc_1bl_v1_3820167;ta_iwgsc_1dl_v1_2272176
c183920.graph_c0	455	ta_iwgsc_1al_v2_3889377;ta_iwgsc_1bl_v1_3820167;ta_iwgsc_5bl_v1_10736739
c170663.graph_c0	227	ta_iwgsc_1al_v2_3889391;ta_iwgsc_1bs_v1_3484656;ta_iwgsc_2as_v1_4652602;ta_iwgsc_2bl_v1_5947769;ta_iwgsc_2bs_v1_5166352;ta_iwgsc_3b_v1_10601986;ta_iwgsc_4as_v2_5946861;ta_iwgsc_4bl_v1_6970422;ta_iwgsc_5al_v1_2757302;ta_iwgsc_6as_v1_4009145;ta_iwgsc_6as_v1_4367847;ta_iwgsc_6as_v1_4427666;ta_iwgsc_7bl_v1_6738006;ta_iwgsc_7dl_v1_3364817
c2355.graph_c0	292	ta_iwgsc_1al_v2_3889410;ta_iwgsc_1as_v1_3242738;ta_iwgsc_1as_v1_3310378;ta_iwgsc_1dl_v1_1186900;ta_iwgsc_1dl_v1_2248488;ta_iwgsc_1ds_v1_1899711;ta_iwgsc_2al_v1_6321098;ta_iwgsc_2al_v1_6337782;ta_iwgsc_2al_v1_6399655;ta_iwgsc_2al_v1_6417740;ta_iwgsc_2al_v1_6432996;ta_iwgsc_2al_v1_6434717;ta_iwgsc_2as_v1_5191445;ta_iwgsc_2bl_v1_4762140;ta_iwgsc_2bl_v1_7955690;ta_iwgsc_2bl_v1_8082643;ta_iwgsc_2bs_v1…
c70357.graph_c0	658	ta_iwgsc_1al_v2_3889410;ta_iwgsc_2al_v1_6321098;ta_iwgsc_2al_v1_6424995;ta_iwgsc_2al_v1_6434717;ta_iwgsc_3b_v1_10440253;ta_iwgsc_6bl_v1_4379760;ta_iwgsc_7al_v1_4439769
c195818.graph_c0	209	ta_iwgsc_1al_v2_3889447;ta_iwgsc_1bl_v1_3797658;ta_iwgsc_1dl_v1_2228764
c94246.graph_c0	1018	ta_iwgsc_1al_v2_3889447;ta_iwgsc_1bl_v1_3797658;ta_iwgsc_1dl_v1_2228764
c92377.graph_c0	1037	ta_iwgsc_1al_v2_3889447;ta_iwgsc_1dl_v1_2228764
c102301.graph_c3	544	ta_iwgsc_1al_v2_3889449;ta_iwgsc_2bs_v1_36472;ta_iwgsc_3b_v1_10621654;ta_iwgsc_3dl_v1_6888205;ta_iwgsc_4bs_v1_4957649;ta_iwgsc_6bs_v1_2982223;ta_iwgsc_7al_v1_4527088
c99163.graph_c0	692	ta_iwgsc_1al_v2_3889455;ta_iwgsc_1bl_v1_3808936;ta_iwgsc_1bl_v1_3822424;ta_iwgsc_1bl_v1_3826206;ta_iwgsc_1dl_v1_2262056;ta_iwgsc_5bl_v1_10877937
c125944.graph_c0	347	ta_iwgsc_1al_v2_3889455;ta_iwgsc_1bl_v1_3822424;ta_iwgsc_1bl_v1_3826206;ta_iwgsc_5bl_v1_10877937
c117735.graph_c2	1952	ta_iwgsc_1al_v2_3889579;ta_iwgsc_1bl_v1_3870002
c135825.graph_c0	488	ta_iwgsc_1al_v2_3889579;ta_iwgsc_1bl_v1_3870002;ta_iwgsc_1dl_v1_2259596
c43561.graph_c0	251	ta_iwgsc_1al_v2_3889579;ta_iwgsc_1bl_v1_3870002;ta_iwgsc_1dl_v1_2259596
c142608.graph_c0	387	ta_iwgsc_1al_v2_3889579;ta_iwgsc_1dl_v1_2259596
c110542.graph_c0	1121	ta_iwgsc_1al_v2_3889653;ta_iwgsc_1bl_v1_3800885;ta_iwgsc_1dl_v1_2268105
c100113.graph_c0	956	ta_iwgsc_1al_v2_3889659;ta_iwgsc_1bl_v1_3896848
c111451.graph_c0	1612	ta_iwgsc_1al_v2_3889659;ta_iwgsc_1bl_v1_3896848
c88324.graph_c0	818	ta_iwgsc_1al_v2_3889659;ta_iwgsc_1bl_v1_3896848;ta_iwgsc_1dl_v1_1602169
c106922.graph_c1	1465	ta_iwgsc_1al_v2_3889701;ta_iwgsc_1bl_v1_3884590;ta_iwgsc_1dl_v1_2278540
c161844.graph_c0	251	ta_iwgsc_1al_v2_3889701;ta_iwgsc_1bl_v1_3897396;ta_iwgsc_1dl_v1_2278540
c106922.graph_c0	315	ta_iwgsc_1al_v2_3889701;ta_iwgsc_1dl_v1_2278540
c134120.graph_c0	643	ta_iwgsc_1al_v2_3889723;ta_iwgsc_2bl_v1_8090562
c155121.graph_c0	316	ta_iwgsc_1al_v2_3889732;ta_iwgsc_4dl_v3_14411453;ta_iwgsc_6as_v1_4428556
c27874.graph_c0	322	ta_iwgsc_1al_v2_3889751;ta_iwgsc_1bl_v1_3917621;ta_iwgsc_1dl_v1_1096206
c109611.graph_c0	2391	ta_iwgsc_1al_v2_3889795;ta_iwgsc_1bl_v1_3853817;ta_iwgsc_1dl_v1_2243468
c176380.graph_c0	376	ta_iwgsc_1al_v2_3889795;ta_iwgsc_1bl_v1_3853817;ta_iwgsc_1dl_v1_2243468
c193117.graph_c0	269	ta_iwgsc_1al_v2_3889845;ta_iwgsc_1al_v2_3977985;ta_iwgsc_2al_v1_6343907;ta_iwgsc_2dl_v1_9904668;ta_iwgsc_3dl_v1_6956136;ta_iwgsc_4dl_v3_14326795;ta_iwgsc_6bl_v1_4262668;ta_iwgsc_6bs_v1_3044254;ta_iwgsc_7al_v1_4556828
c109361.graph_c0	2494	ta_iwgsc_1al_v2_3889910;ta_iwgsc_1bl_v1_3869890
c173083.graph_c0	218	ta_iwgsc_1al_v2_3890051;ta_iwgsc_1al_v2_3937895;ta_iwgsc_1al_v2_3951338;ta_iwgsc_1al_v2_3951339;ta_iwgsc_1bl_v1_3794213;ta_iwgsc_1bl_v1_3802126;ta_iwgsc_1bl_v1_3804805;ta_iwgsc_1bl_v1_3807748;ta_iwgsc_1bl_v1_3812264;ta_iwgsc_1bl_v1_3820725;ta_iwgsc_1bl_v1_3832932;ta_iwgsc_1bl_v1_3837230;ta_iwgsc_1bl_v1_3858413;ta_iwgsc_1bl_v1_3867838;ta_iwgsc_1bl_v1_3921746;ta_iwgsc_1bs_v1_2870864;ta_iwgsc_1bs_v1…
c88433.graph_c0	608	ta_iwgsc_1al_v2_3890159
c642.graph_c0	262	ta_iwgsc_1al_v2_3890367;ta_iwgsc_1al_v2_3909383;ta_iwgsc_1al_v2_3974801;ta_iwgsc_1bs_v1_3454628;ta_iwgsc_1bs_v1_3481540;ta_iwgsc_1dl_v1_2245724;ta_iwgsc_2al_v1_6327096;ta_iwgsc_2al_v1_6376962;ta_iwgsc_2as_v1_5200627;ta_iwgsc_2as_v1_5252746;ta_iwgsc_2as_v1_5297671;ta_iwgsc_2as_v1_5304224;ta_iwgsc_2bl_v1_8036140;ta_iwgsc_2dl_v1_9894426;ta_iwgsc_2dl_v1_9908641;ta_iwgsc_2ds_v1_5362430;ta_iwgsc_2ds_v1…
c168277.graph_c0	414	ta_iwgsc_1al_v2_3890367;ta_iwgsc_1bl_v1_3895254;ta_iwgsc_1dl_v1_2290046
c192466.graph_c0	322	ta_iwgsc_1al_v2_3890367;ta_iwgsc_1dl_v1_2290046
c106200.graph_c0	732	ta_iwgsc_1al_v2_3890469;ta_iwgsc_1bl_v1_3792922;ta_iwgsc_1dl_v1_2279706
c70664.graph_c0	269	ta_iwgsc_1al_v2_3890469;ta_iwgsc_1bl_v1_3792922;ta_iwgsc_1dl_v1_2279706
c138560.graph_c0	254	ta_iwgsc_1al_v2_3890510;ta_iwgsc_1dl_v1_2242099
c118880.graph_c2	1053	ta_iwgsc_1al_v2_3890556;ta_iwgsc_2al_v1_6365327;ta_iwgsc_2al_v1_6365328;ta_iwgsc_2as_v1_5267033;ta_iwgsc_3as_v1_3305609;ta_iwgsc_4al_v2_7141852;ta_iwgsc_6dl_v1_3221829;ta_iwgsc_6dl_v1_3297888;ta_iwgsc_7as_v1_4239843;ta_iwgsc_7bl_v1_6654896
c34606.graph_c0	204	ta_iwgsc_1al_v2_3890611;ta_iwgsc_1bl_v1_3888160;ta_iwgsc_1dl_v1_2229236
c157044.graph_c0	288	ta_iwgsc_1al_v2_3890678;ta_iwgsc_2al_v1_6383932;ta_iwgsc_2al_v1_6405851;ta_iwgsc_2al_v1_6427024;ta_iwgsc_2bs_v1_5171665;ta_iwgsc_3b_v1_10514883;ta_iwgsc_3b_v1_10706520;ta_iwgsc_4al_v2_7114296;ta_iwgsc_4bs_v1_4957251;ta_iwgsc_5bl_v1_10824870;ta_iwgsc_5bs_v1_2237324;ta_iwgsc_5bs_v1_2238479;ta_iwgsc_5bs_v1_2289294;ta_iwgsc_5ds_v1_2767270;ta_iwgsc_6al_v1_5688153;ta_iwgsc_6al_v1_5811068
c110047.graph_c0	3191	ta_iwgsc_1al_v2_3890697;ta_iwgsc_1bl_v1_3876256;ta_iwgsc_1dl_v1_2271617
c84519.graph_c0	1021	ta_iwgsc_1al_v2_3890697;ta_iwgsc_1bl_v1_3876256;ta_iwgsc_1dl_v1_2271617
c6204.graph_c0	265	ta_iwgsc_1al_v2_3890697;ta_iwgsc_1bl_v1_595649
c50384.graph_c0	511	ta_iwgsc_1al_v2_3890697;ta_iwgsc_1bl_v1_595649;ta_iwgsc_1dl_v1_2248212
c19794.graph_c0	210	ta_iwgsc_1al_v2_3890697;ta_iwgsc_1bl_v1_595649;ta_iwgsc_1dl_v1_2258507
c10178.graph_c0	301	ta_iwgsc_1al_v2_3890697;ta_iwgsc_1bl_v1_595649;ta_iwgsc_1dl_v1_2271753
c80278.graph_c0	405	ta_iwgsc_1al_v2_3890701;ta_iwgsc_2al_v1_6358914;ta_iwgsc_2bl_v1_7938639;ta_iwgsc_2ds_v1_5340757
c108439.graph_c0	1360	ta_iwgsc_1al_v2_3890783
c107777.graph_c0	864	ta_iwgsc_1al_v2_3890783;ta_iwgsc_1bl_v1_3750149;ta_iwgsc_1dl_v1_2227688
c28912.graph_c0	208	ta_iwgsc_1al_v2_3890783;ta_iwgsc_1bl_v1_3750149;ta_iwgsc_1dl_v1_2227688
c63753.graph_c0	445	ta_iwgsc_1al_v2_3890783;ta_iwgsc_1bl_v1_3750149;ta_iwgsc_1dl_v1_2227688
c72787.graph_c0	842	ta_iwgsc_1al_v2_3890802
c59312.graph_c0	286	ta_iwgsc_1al_v2_3890808
c59312.graph_c2	457	ta_iwgsc_1al_v2_3890808
c107445.graph_c0	1140	ta_iwgsc_1al_v2_3890808;ta_iwgsc_1bl_v1_3803599
c107347.graph_c0	1530	ta_iwgsc_1al_v2_3890824;ta_iwgsc_1bl_v1_3898305
c183799.graph_c0	219	ta_iwgsc_1al_v2_3890824;ta_iwgsc_1bl_v1_3898305
c84226.graph_c0	384	ta_iwgsc_1al_v2_3890824;ta_iwgsc_1bl_v1_3898305;ta_iwgsc_1dl_v1_2278189
c111901.graph_c0	1407	ta_iwgsc_1al_v2_3890896
c101945.graph_c1	1342	ta_iwgsc_1al_v2_3890897;ta_iwgsc_1bl_v1_3798769;ta_iwgsc_1dl_v1_2234609
c35361.graph_c1	244	ta_iwgsc_1al_v2_3891024
c35361.graph_c0	361	ta_iwgsc_1al_v2_3891024;ta_iwgsc_6as_v1_4362595;ta_iwgsc_6bl_v1_1067593
c173685.graph_c0	232	ta_iwgsc_1al_v2_3891043;ta_iwgsc_1al_v2_3951684;ta_iwgsc_1bl_v1_1704347;ta_iwgsc_1bs_v1_3469384;ta_iwgsc_1dl_v1_1920195;ta_iwgsc_1dl_v1_2259319;ta_iwgsc_1ds_v1_189717;ta_iwgsc_1ds_v1_241195;ta_iwgsc_2al_v1_6379353;ta_iwgsc_2al_v1_6405120;ta_iwgsc_2bs_v1_5170158;ta_iwgsc_2bs_v1_5179078;ta_iwgsc_2bs_v1_5243585;ta_iwgsc_2dl_v1_9752052;ta_iwgsc_2dl_v1_9852283;ta_iwgsc_2dl_v1_9877304;ta_iwgsc_2ds_v1_5…
c157523.graph_c0	302	ta_iwgsc_1al_v2_3891096;ta_iwgsc_1as_v1_3298769;ta_iwgsc_1as_v1_3305906;ta_iwgsc_1dl_v1_2288767;ta_iwgsc_2al_v1_6399214;ta_iwgsc_2bl_v1_7940858;ta_iwgsc_2bs_v1_5228500;ta_iwgsc_2dl_v1_9873333;ta_iwgsc_3b_v1_10513019;ta_iwgsc_3b_v1_10648683;ta_iwgsc_3dl_v1_3277072;ta_iwgsc_4bl_v1_6984691;ta_iwgsc_5al_v1_213809;ta_iwgsc_5bl_v1_10716566;ta_iwgsc_5dl_v1_4551010;ta_iwgsc_5ds_v1_2770691;ta_iwgsc_6al_v1…
c180849.graph_c0	209	ta_iwgsc_1al_v2_3891096;ta_iwgsc_1as_v1_3298769;ta_iwgsc_2al_v1_6399214;ta_iwgsc_2bl_v1_7940858;ta_iwgsc_2bs_v1_5228500;ta_iwgsc_2dl_v1_9873333;ta_iwgsc_3b_v1_10513019;ta_iwgsc_3b_v1_10648683;ta_iwgsc_3dl_v1_3277072;ta_iwgsc_4bl_v1_6984691;ta_iwgsc_5al_v1_213809;ta_iwgsc_5bl_v1_10716566;ta_iwgsc_5dl_v1_4551010;ta_iwgsc_7al_v1_4527007;ta_iwgsc_7al_v1_4541497;ta_iwgsc_7al_v1_4556701
c36392.graph_c0	1301	ta_iwgsc_1al_v2_3891107
c65588.graph_c0	395	ta_iwgsc_1al_v2_3891107;ta_iwgsc_1bl_v1_194505;ta_iwgsc_1dl_v1_2204642
c131657.graph_c0	389	ta_iwgsc_1al_v2_3891107;ta_iwgsc_1bl_v1_3911035;ta_iwgsc_1dl_v1_2204642
c183014.graph_c0	225	ta_iwgsc_1al_v2_3891164;ta_iwgsc_1dl_v1_2288064
c185580.graph_c0	300	ta_iwgsc_1al_v2_3891164;ta_iwgsc_1dl_v1_2288064;ta_iwgsc_4al_v2_6956790
c72476.graph_c0	242	ta_iwgsc_1al_v2_3891164;ta_iwgsc_1dl_v1_2288064;ta_iwgsc_4al_v2_6956790
c193225.graph_c0	287	ta_iwgsc_1al_v2_3891217;ta_iwgsc_2bl_v1_8043430;ta_iwgsc_2dl_v1_9908552;ta_iwgsc_3b_v1_10465124;ta_iwgsc_3b_v1_10759618;ta_iwgsc_3b_v1_10773388;ta_iwgsc_4al_v2_7063954;ta_iwgsc_6bl_v1_4311534;ta_iwgsc_6bs_v1_3049494
c197942.graph_c0	205	ta_iwgsc_1al_v2_3891232;ta_iwgsc_1dl_v1_2255320
c111874.graph_c0	464	ta_iwgsc_1al_v2_3891404;ta_iwgsc_2as_v1_5290652;ta_iwgsc_4bs_v1_4932707
c111874.graph_c1	535	ta_iwgsc_1al_v2_3891404;ta_iwgsc_4bs_v1_4932707
c111874.graph_c2	2154	ta_iwgsc_1al_v2_3891404;ta_iwgsc_4bs_v1_4932707
c204204.graph_c0	231	ta_iwgsc_1al_v2_3891593;ta_iwgsc_1al_v2_3932514;ta_iwgsc_1al_v2_3944077;ta_iwgsc_1al_v2_3948391;ta_iwgsc_1al_v2_3970804;ta_iwgsc_1al_v2_3980698;ta_iwgsc_1as_v1_3315834;ta_iwgsc_2al_v1_6316347;ta_iwgsc_2al_v1_6345250;ta_iwgsc_2al_v1_6349005;ta_iwgsc_2al_v1_6388966;ta_iwgsc_2al_v1_6413410;ta_iwgsc_2al_v1_6420085;ta_iwgsc_2al_v1_6438504;ta_iwgsc_2al_v1_6439824;ta_iwgsc_2as_v1_5236659;ta_iwgsc_3al_v1…
c72593.graph_c0	434	ta_iwgsc_1al_v2_3891600;ta_iwgsc_1bs_v1_3474297;ta_iwgsc_2as_v1_5189828;ta_iwgsc_3al_v1_4330507;ta_iwgsc_3al_v1_4419938;ta_iwgsc_3as_v1_3437632;ta_iwgsc_3b_v1_10531959;ta_iwgsc_4bl_v1_7020632;ta_iwgsc_5as_v1_1523683;ta_iwgsc_6as_v1_4353969;ta_iwgsc_7bl_v1_6705722
c136969.graph_c0	219	ta_iwgsc_1al_v2_3891721;ta_iwgsc_1bl_v1_3881629
c122286.graph_c0	3936	ta_iwgsc_1al_v2_3891789;ta_iwgsc_1bl_v1_3808171;ta_iwgsc_1dl_v1_2288974
c111185.graph_c0	1380	ta_iwgsc_1al_v2_3891789;ta_iwgsc_1dl_v1_2288974
c167305.graph_c0	479	ta_iwgsc_1al_v2_3891872;ta_iwgsc_1bs_v1_3423557;ta_iwgsc_1ds_v1_1915158
c66396.graph_c2	1125	ta_iwgsc_1al_v2_3891872;ta_iwgsc_1bs_v1_3423557;ta_iwgsc_1ds_v1_1915158
c66396.graph_c1	307	ta_iwgsc_1al_v2_3891872;ta_iwgsc_1bs_v1_3423557;ta_iwgsc_1ds_v1_1915158;ta_iwgsc_2al_v1_3719470
c21472.graph_c0	241	ta_iwgsc_1al_v2_3891930;ta_iwgsc_2al_v1_6380923;ta_iwgsc_2bl_v1_7990402;ta_iwgsc_3dl_v1_6956760;ta_iwgsc_4as_v2_4743139;ta_iwgsc_4bl_v1_6981796;ta_iwgsc_4bs_v1_4919476;ta_iwgsc_5al_v1_1517507;ta_iwgsc_6bl_v1_4306292;ta_iwgsc_7bl_v1_6710351
c211105.graph_c0	284	ta_iwgsc_1al_v2_3891930;ta_iwgsc_2al_v1_6380923;ta_iwgsc_2bl_v1_8030839;ta_iwgsc_5al_v1_2744346;ta_iwgsc_5dl_v1_4547232
c193427.graph_c0	216	ta_iwgsc_1al_v2_3892002;ta_iwgsc_1al_v2_3935148;ta_iwgsc_2bl_v1_7964951;ta_iwgsc_2dl_v1_9821301;ta_iwgsc_3b_v1_10404576;ta_iwgsc_4al_v2_7176789;ta_iwgsc_5as_v1_1551804;ta_iwgsc_5bs_v1_2252447;ta_iwgsc_5dl_v1_4606138;ta_iwgsc_6bs_v1_3044266;ta_iwgsc_7bl_v1_6469711;ta_iwgsc_7bl_v1_6633317
c43372.graph_c0	877	ta_iwgsc_1al_v2_3892002;ta_iwgsc_1as_v1_3312640;ta_iwgsc_2al_v1_6398628;ta_iwgsc_2bl_v1_7871745;ta_iwgsc_2bs_v1_5226790;ta_iwgsc_3b_v1_8655658;ta_iwgsc_4bl_v1_6985698;ta_iwgsc_4bs_v1_4900043;ta_iwgsc_5al_v1_2738317;ta_iwgsc_5bl_v1_10918013;ta_iwgsc_5bs_v1_2247007;ta_iwgsc_5ds_v1_2744375;ta_iwgsc_6bs_v1_2942371;ta_iwgsc_7al_v1_4560855;ta_iwgsc_7bl_v1_6735962
c44042.graph_c0	450	ta_iwgsc_1al_v2_3892002;ta_iwgsc_1bl_v1_3909086;ta_iwgsc_1dl_v1_2148825
c81732.graph_c0	716	ta_iwgsc_1al_v2_3892002;ta_iwgsc_2al_v1_6382997;ta_iwgsc_2bl_v1_7871745;ta_iwgsc_3b_v1_10459867;ta_iwgsc_3b_v1_10763496;ta_iwgsc_4al_v2_7117129;ta_iwgsc_5as_v1_1468537;ta_iwgsc_5bs_v1_2279067;ta_iwgsc_5bs_v1_2296563;ta_iwgsc_5ds_v1_2781285;ta_iwgsc_6bl_v1_4375156;ta_iwgsc_7bl_v1_6735962
c77899.graph_c1	975	ta_iwgsc_1al_v2_3892002;ta_iwgsc_2bl_v1_7964951;ta_iwgsc_2bl_v1_8015583;ta_iwgsc_3b_v1_10606781;ta_iwgsc_3b_v1_10736454;ta_iwgsc_5bs_v1_2252447;ta_iwgsc_6bl_v1_1103307;ta_iwgsc_6bs_v1_2929348;ta_iwgsc_6bs_v1_3029985
c110524.graph_c0	1231	ta_iwgsc_1al_v2_3892024;ta_iwgsc_1bl_v1_3886932
c79168.graph_c0	403	ta_iwgsc_1al_v2_3892024;ta_iwgsc_1bl_v1_3886932;ta_iwgsc_1bs_v1_3435770;ta_iwgsc_1dl_v1_2287180;ta_iwgsc_3b_v1_10758783;ta_iwgsc_4bs_v1_4898118;ta_iwgsc_4dl_v3_14333020;ta_iwgsc_5bl_v1_10794101;ta_iwgsc_5dl_v1_4608772;ta_iwgsc_6al_v1_5772350;ta_iwgsc_7bl_v1_6694739;ta_iwgsc_7bs_v1_3137800
c49652.graph_c0	270	ta_iwgsc_1al_v2_3892024;ta_iwgsc_1bl_v1_3886932;ta_iwgsc_1bs_v1_3435770;ta_iwgsc_2bs_v1_5203609;ta_iwgsc_5bl_v1_10794101;ta_iwgsc_6al_v1_5772350;ta_iwgsc_7bl_v1_6694739;ta_iwgsc_7bs_v1_3137800
c155634.graph_c0	422	ta_iwgsc_1al_v2_3892054;ta_iwgsc_1bl_v1_3790873;ta_iwgsc_1dl_v1_2277124;ta_iwgsc_5bl_v1_10883238
c195145.graph_c0	225	ta_iwgsc_1al_v2_3892184;ta_iwgsc_1as_v1_3250018;ta_iwgsc_1as_v1_3261910;ta_iwgsc_2as_v1_5224537;ta_iwgsc_2as_v1_5260302;ta_iwgsc_2as_v1_5310170;ta_iwgsc_2bl_v1_1713567;ta_iwgsc_3as_v1_3351188;ta_iwgsc_4al_v2_7143125;ta_iwgsc_6al_v1_5757820;ta_iwgsc_6al_v1_5761063;ta_iwgsc_6al_v1_5761946;ta_iwgsc_6al_v1_5776541;ta_iwgsc_6al_v1_5798284;ta_iwgsc_6al_v1_5827101;ta_iwgsc_7as_v1_4078704;ta_iwgsc_7as_v1…
c169352.graph_c0	206	ta_iwgsc_1al_v2_3892184;ta_iwgsc_1bl_v1_3850584;ta_iwgsc_1bl_v1_3859387;ta_iwgsc_1bs_v1_3475709;ta_iwgsc_1bs_v1_3483315;ta_iwgsc_2al_v1_6348598;ta_iwgsc_2as_v1_5307790;ta_iwgsc_2bl_v1_7980794;ta_iwgsc_2bl_v1_7994007;ta_iwgsc_2bl_v1_7994008;ta_iwgsc_2bs_v1_5238356;ta_iwgsc_3b_v1_10497360;ta_iwgsc_3dl_v1_6951052;ta_iwgsc_4al_v2_7173174;ta_iwgsc_5as_v1_1519117;ta_iwgsc_5bl_v1_10828517;ta_iwgsc_5bl_v…
c88067.graph_c0	359	ta_iwgsc_1al_v2_3892204;ta_iwgsc_1bl_v1_3899279;ta_iwgsc_1dl_v1_2252323
c26110.graph_c0	212	ta_iwgsc_1al_v2_3892218;ta_iwgsc_1al_v2_3979400;ta_iwgsc_1al_v2_3980119;ta_iwgsc_1al_v2_3980304;ta_iwgsc_1bl_v1_3793399;ta_iwgsc_1bl_v1_3878925;ta_iwgsc_1dl_v1_2273735;ta_iwgsc_1dl_v1_2289327;ta_iwgsc_1ds_v1_1914106;ta_iwgsc_1ds_v1_22563;ta_iwgsc_2dl_v1_9786994;ta_iwgsc_4bs_v1_4916802;ta_iwgsc_5ds_v1_2771503;ta_iwgsc_6as_v1_4345873;ta_iwgsc_6as_v1_4394830;ta_iwgsc_7al_v1_4456082;ta_iwgsc_7al_v1_4…
c75285.graph_c0	645	ta_iwgsc_1al_v2_3892245;ta_iwgsc_1bl_v1_3801753
c103988.graph_c0	1067	ta_iwgsc_1al_v2_3892569;ta_iwgsc_1bl_v1_3892878
c101427.graph_c0	322	ta_iwgsc_1al_v2_3892601;ta_iwgsc_1bl_v1_3838272
c119879.graph_c0	2385	ta_iwgsc_1al_v2_3892658;ta_iwgsc_1bl_v1_3915530
c200538.graph_c0	230	ta_iwgsc_1al_v2_3892658;ta_iwgsc_1bl_v1_3915530;ta_iwgsc_1dl_v1_2238899
c163040.graph_c0	361	ta_iwgsc_1al_v2_3892658;ta_iwgsc_1dl_v1_2238899
c127244.graph_c0	266	ta_iwgsc_1al_v2_3892834
c39853.graph_c0	1033	ta_iwgsc_1al_v2_3892834
c122096.graph_c0	3658	ta_iwgsc_1al_v2_3892834;ta_iwgsc_1bl_v1_3806277
c140073.graph_c0	620	ta_iwgsc_1al_v2_3892834;ta_iwgsc_1bl_v1_3806277;ta_iwgsc_1dl_v1_248652
c197716.graph_c0	221	ta_iwgsc_1al_v2_3892834;ta_iwgsc_1bl_v1_3806277;ta_iwgsc_1dl_v1_248652
c4766.graph_c0	429	ta_iwgsc_1al_v2_3892834;ta_iwgsc_1bl_v1_3806277;ta_iwgsc_1dl_v1_248652
c172298.graph_c0	349	ta_iwgsc_1al_v2_3892834;ta_iwgsc_1bl_v1_3806277;ta_iwgsc_1dl_v1_695390
c82224.graph_c1	310	ta_iwgsc_1al_v2_3892855;ta_iwgsc_1bl_v1_3898075
c114745.graph_c0	2239	ta_iwgsc_1al_v2_3892855;ta_iwgsc_1bl_v1_3898075;ta_iwgsc_1dl_v1_2224520
c82224.graph_c0	331	ta_iwgsc_1al_v2_3892855;ta_iwgsc_1bl_v1_3898075;ta_iwgsc_1dl_v1_2224520
c141467.graph_c0	534	ta_iwgsc_1al_v2_3892930
c189855.graph_c0	252	ta_iwgsc_1al_v2_3892930
c209037.graph_c0	215	ta_iwgsc_1al_v2_3892930
c71766.graph_c0	1230	ta_iwgsc_1al_v2_3892930
c67791.graph_c0	872	ta_iwgsc_1al_v2_3892930;ta_iwgsc_1al_v2_3933150;ta_iwgsc_2al_v1_6323084;ta_iwgsc_2bs_v1_5242271;ta_iwgsc_5bl_v1_10886864;ta_iwgsc_5ds_v1_2766442
c163025.graph_c0	403	ta_iwgsc_1al_v2_3892930;ta_iwgsc_4as_v2_6003008;ta_iwgsc_5ds_v1_2766442
c154324.graph_c0	604	ta_iwgsc_1al_v2_3893016;ta_iwgsc_3b_v1_10399177;ta_iwgsc_5bl_v1_10801636;ta_iwgsc_6bl_v1_4280613
c189675.graph_c0	264	ta_iwgsc_1al_v2_3893046;ta_iwgsc_3b_v1_10757857
c110934.graph_c0	1214	ta_iwgsc_1al_v2_3893261;ta_iwgsc_1bl_v1_3799260;ta_iwgsc_1dl_v1_2248410
c52145.graph_c0	250	ta_iwgsc_1al_v2_3893261;ta_iwgsc_1bl_v1_3799260;ta_iwgsc_1dl_v1_2248410
c139429.graph_c0	208	ta_iwgsc_1al_v2_3893261;ta_iwgsc_1dl_v1_2248410
c30888.graph_c0	289	ta_iwgsc_1al_v2_3893319;ta_iwgsc_1al_v2_3931257;ta_iwgsc_1al_v2_3978965;ta_iwgsc_1al_v2_995013;ta_iwgsc_1bl_v1_3844099;ta_iwgsc_1bs_v1_3424979;ta_iwgsc_2as_v1_5304127;ta_iwgsc_2bl_v1_7976204;ta_iwgsc_2bl_v1_8073837;ta_iwgsc_2bl_v1_8086132;ta_iwgsc_2dl_v1_9908273;ta_iwgsc_2ds_v1_5344507;ta_iwgsc_3al_v1_4286343;ta_iwgsc_3al_v1_4375582;ta_iwgsc_3b_v1_10677161;ta_iwgsc_3b_v1_10771250;ta_iwgsc_3ds_v1_…
c71186.graph_c0	212	ta_iwgsc_1al_v2_3893319;ta_iwgsc_1as_v1_3261785;ta_iwgsc_1bl_v1_3844099;ta_iwgsc_2as_v1_5183392;ta_iwgsc_2as_v1_5186434;ta_iwgsc_2as_v1_5193718;ta_iwgsc_2as_v1_5306107;ta_iwgsc_2dl_v1_9908273;ta_iwgsc_2ds_v1_5344507;ta_iwgsc_3al_v1_4286343;ta_iwgsc_3ds_v1_2571293;ta_iwgsc_4dl_v3_14326421
c120258.graph_c0	221	ta_iwgsc_1al_v2_3893320;ta_iwgsc_1bs_v1_3454100;ta_iwgsc_2as_v1_5287254;ta_iwgsc_2ds_v1_5351466;ta_iwgsc_4as_v2_5977857;ta_iwgsc_5dl_v1_4530401;ta_iwgsc_6al_v1_5825678;ta_iwgsc_7as_v1_4249186
c120258.graph_c1	1218	ta_iwgsc_1al_v2_3893320;ta_iwgsc_2as_v1_5287254;ta_iwgsc_2bs_v1_5189787;ta_iwgsc_4as_v2_5977857;ta_iwgsc_5dl_v1_4530401;ta_iwgsc_6al_v1_5825678;ta_iwgsc_7as_v1_4249186;ta_iwgsc_7ds_v1_3825593
c109431.graph_c0	274	ta_iwgsc_1al_v2_3893321;ta_iwgsc_1bs_v1_3442363;ta_iwgsc_1dl_v1_2228609;ta_iwgsc_2al_v1_6384221;ta_iwgsc_2bs_v1_5214184;ta_iwgsc_2bs_v1_5219671;ta_iwgsc_3al_v1_4361346;ta_iwgsc_3al_v1_4414193;ta_iwgsc_3as_v1_3367952;ta_iwgsc_3b_v1_10492740;ta_iwgsc_3b_v1_10554203;ta_iwgsc_3b_v1_10719143;ta_iwgsc_3b_v1_10763950;ta_iwgsc_3b_v1_10765171;ta_iwgsc_4al_v2_7144640;ta_iwgsc_4al_v2_7148441;ta_iwgsc_4al_v2…
c73405.graph_c1	381	ta_iwgsc_1al_v2_3893331
c74564.graph_c0	746	ta_iwgsc_1al_v2_3893331
c168334.graph_c0	291	ta_iwgsc_1al_v2_3893331;ta_iwgsc_1bl_v1_3848637;ta_iwgsc_1dl_v1_2056718
c172018.graph_c0	242	ta_iwgsc_1al_v2_3893331;ta_iwgsc_1bl_v1_3888781;ta_iwgsc_1dl_v1_2250081
c73405.graph_c0	239	ta_iwgsc_1al_v2_3893331;ta_iwgsc_1dl_v1_2056718
c140730.graph_c0	512	ta_iwgsc_1al_v2_3893331;ta_iwgsc_1dl_v1_2250081
c180625.graph_c0	241	ta_iwgsc_1al_v2_3893354;ta_iwgsc_5bl_v1_10824529;ta_iwgsc_6bs_v1_31709
c77685.graph_c0	1378	ta_iwgsc_1al_v2_3893419;ta_iwgsc_6as_v1_4419352
c134141.graph_c0	373	ta_iwgsc_1al_v2_3893514;ta_iwgsc_1as_v1_3259336;ta_iwgsc_1bl_v1_3875116;ta_iwgsc_1bs_v1_3460804;ta_iwgsc_1dl_v1_2275975;ta_iwgsc_1dl_v1_2289340;ta_iwgsc_1ds_v1_1913755;ta_iwgsc_2al_v1_6349273;ta_iwgsc_2as_v1_5280949;ta_iwgsc_2as_v1_5280950;ta_iwgsc_2bl_v1_7987152;ta_iwgsc_2bs_v1_5127093;ta_iwgsc_2dl_v1_9879177;ta_iwgsc_3al_v1_4310474;ta_iwgsc_3b_v1_10521502;ta_iwgsc_3b_v1_10767068;ta_iwgsc_3b_v1_…
c47112.graph_c0	307	ta_iwgsc_1al_v2_3893514;ta_iwgsc_1as_v1_3259336;ta_iwgsc_1bl_v1_3875116;ta_iwgsc_1bs_v1_3460804;ta_iwgsc_1dl_v1_2275975;ta_iwgsc_1dl_v1_2289340;ta_iwgsc_1ds_v1_1913755;ta_iwgsc_2al_v1_6349273;ta_iwgsc_2as_v1_5280949;ta_iwgsc_2as_v1_5280950;ta_iwgsc_2dl_v1_9879177;ta_iwgsc_3al_v1_4310474;ta_iwgsc_3as_v1_3348429;ta_iwgsc_3b_v1_10686600;ta_iwgsc_3dl_v1_6922203;ta_iwgsc_3dl_v1_6925216;ta_iwgsc_3dl_v1…
c107435.graph_c0	293	ta_iwgsc_1al_v2_3893546;ta_iwgsc_1dl_v1_2229002;ta_iwgsc_2al_v1_6395425;ta_iwgsc_2bl_v1_8040650;ta_iwgsc_4bl_v1_7035083;ta_iwgsc_4ds_v1_2283649;ta_iwgsc_5al_v1_2674193;ta_iwgsc_6ds_v1_2060359;ta_iwgsc_7al_v1_4447031;ta_iwgsc_7al_v1_4475754;ta_iwgsc_7bs_v1_3164482;ta_iwgsc_7bs_v1_3164483
c42020.graph_c0	1520	ta_iwgsc_1al_v2_3893618;ta_iwgsc_1bl_v1_3918535;ta_iwgsc_1dl_v1_2225552
c42020.graph_c1	2446	ta_iwgsc_1al_v2_3893618;ta_iwgsc_1bl_v1_3918535;ta_iwgsc_1dl_v1_2225552
c149438.graph_c0	513	ta_iwgsc_1al_v2_3893618;ta_iwgsc_1bl_v1_3918535;ta_iwgsc_1dl_v1_2225552;ta_iwgsc_5bl_v1_10922100
c85821.graph_c0	2668	ta_iwgsc_1al_v2_3893618;ta_iwgsc_1dl_v1_2225552
c105773.graph_c0	1321	ta_iwgsc_1al_v2_3893649
c72114.graph_c0	258	ta_iwgsc_1al_v2_3893649
c8199.graph_c0	511	ta_iwgsc_1al_v2_3893649;ta_iwgsc_1bl_v1_3916489
c147282.graph_c0	548	ta_iwgsc_1al_v2_3893766;ta_iwgsc_1bl_v1_3839790;ta_iwgsc_1dl_v1_2289730
c83461.graph_c0	2325	ta_iwgsc_1al_v2_3893766;ta_iwgsc_1bl_v1_3839790;ta_iwgsc_1dl_v1_2289730
c83461.graph_c1	556	ta_iwgsc_1al_v2_3893766;ta_iwgsc_1bl_v1_3839790;ta_iwgsc_1dl_v1_2289730
c10491.graph_c0	336	ta_iwgsc_1al_v2_3893832;ta_iwgsc_1al_v2_3914739;ta_iwgsc_2as_v1_5213509;ta_iwgsc_3al_v1_4441981;ta_iwgsc_3al_v1_4453432;ta_iwgsc_4as_v2_5933733;ta_iwgsc_4as_v2_5969265;ta_iwgsc_5al_v1_2777504;ta_iwgsc_5al_v1_2812345;ta_iwgsc_5as_v1_1534612;ta_iwgsc_7al_v1_4428280;ta_iwgsc_7al_v1_4456074
c120808.graph_c1	2975	ta_iwgsc_1al_v2_3893973;ta_iwgsc_4bs_v1_4943383;ta_iwgsc_6al_v1_5782850;ta_iwgsc_7as_v1_4170269
c205375.graph_c0	246	ta_iwgsc_1al_v2_3894003;ta_iwgsc_1bl_v1_3913791
c85593.graph_c0	575	ta_iwgsc_1al_v2_3894190;ta_iwgsc_1al_v2_3959818;ta_iwgsc_1bl_v1_3914569;ta_iwgsc_1dl_v1_2202093
c143403.graph_c0	316	ta_iwgsc_1al_v2_3894190;ta_iwgsc_1bl_v1_3914569;ta_iwgsc_1dl_v1_2202093
c117547.graph_c0	1212	ta_iwgsc_1al_v2_3894200;ta_iwgsc_1bl_v1_3867086;ta_iwgsc_1ds_v1_1891771;ta_iwgsc_4al_v2_7142279;ta_iwgsc_4as_v2_5949187;ta_iwgsc_5ds_v1_2749189;ta_iwgsc_6bl_v1_4363332
c82091.graph_c0	227	ta_iwgsc_1al_v2_3894200;ta_iwgsc_1dl_v1_2259297;ta_iwgsc_1dl_v1_2268106;ta_iwgsc_1dl_v1_2269893;ta_iwgsc_2bs_v1_5167083;ta_iwgsc_2ds_v1_4277937;ta_iwgsc_2ds_v1_5390079;ta_iwgsc_3b_v1_10583606;ta_iwgsc_3b_v1_10591184;ta_iwgsc_3b_v1_10644083;ta_iwgsc_3dl_v1_6954414;ta_iwgsc_4dl_v3_14348847;ta_iwgsc_4ds_v1_2320774;ta_iwgsc_5as_v1_1524125;ta_iwgsc_5bs_v1_2279984;ta_iwgsc_5dl_v1_4490587;ta_iwgsc_5ds_v…
c11436.graph_c0	277	ta_iwgsc_1al_v2_3894296
c189909.graph_c0	299	ta_iwgsc_1al_v2_3894296
c24665.graph_c0	260	ta_iwgsc_1al_v2_3894296;ta_iwgsc_1bl_v1_3813214
c144538.graph_c0	825	ta_iwgsc_1al_v2_3894307
c170937.graph_c0	277	ta_iwgsc_1al_v2_3894307
c181490.graph_c0	285	ta_iwgsc_1al_v2_3894307
c183461.graph_c0	261	ta_iwgsc_1al_v2_3894307
c183877.graph_c0	219	ta_iwgsc_1al_v2_3894307
c186124.graph_c0	392	ta_iwgsc_1al_v2_3894307
c1867.graph_c0	351	ta_iwgsc_1al_v2_3894307
c87208.graph_c0	516	ta_iwgsc_1al_v2_3894307;ta_iwgsc_1dl_v1_1014625;ta_iwgsc_2al_v1_4571934;ta_iwgsc_2bl_v1_8033263;ta_iwgsc_2bs_v1_5176249;ta_iwgsc_4al_v2_7171879;ta_iwgsc_4dl_v3_14341874;ta_iwgsc_5bl_v1_10903710
c173503.graph_c0	264	ta_iwgsc_1al_v2_3894307;ta_iwgsc_1dl_v1_1014625;ta_iwgsc_2al_v1_4571934;ta_iwgsc_2bl_v1_8033263;ta_iwgsc_4al_v2_7171879;ta_iwgsc_4dl_v3_14341874;ta_iwgsc_5bl_v1_10903710;ta_iwgsc_5bs_v1_2272801
c63829.graph_c0	433	ta_iwgsc_1al_v2_3894307;ta_iwgsc_2dl_v1_9862789;ta_iwgsc_4bl_v1_7012905;ta_iwgsc_4dl_v3_14354305;ta_iwgsc_5al_v1_2809357
c182825.graph_c0	205	ta_iwgsc_1al_v2_3894307;ta_iwgsc_3al_v1_4447098
c190360.graph_c0	204	ta_iwgsc_1al_v2_3894307;ta_iwgsc_3al_v1_4447098
c202685.graph_c0	306	ta_iwgsc_1al_v2_3894307;ta_iwgsc_3al_v1_4447098
c8301.graph_c0	373	ta_iwgsc_1al_v2_3894307;ta_iwgsc_3al_v1_4447098
c27323.graph_c0	292	ta_iwgsc_1al_v2_3894359;ta_iwgsc_4bl_v1_7004737;ta_iwgsc_4bs_v1_4938356;ta_iwgsc_5bl_v1_10909900
c142150.graph_c0	507	ta_iwgsc_1al_v2_3894556
c167926.graph_c0	408	ta_iwgsc_1al_v2_3894556
c164863.graph_c0	387	ta_iwgsc_1al_v2_3894556;ta_iwgsc_1bl_v1_3914164;ta_iwgsc_1dl_v1_2225127
c59520.graph_c0	364	ta_iwgsc_1al_v2_3894556;ta_iwgsc_1bl_v1_3914164;ta_iwgsc_1dl_v1_2225127
c7213.graph_c0	389	ta_iwgsc_1al_v2_3894556;ta_iwgsc_1bl_v1_3914164;ta_iwgsc_1dl_v1_2225127
c101498.graph_c0	904	ta_iwgsc_1al_v2_3894556;ta_iwgsc_1dl_v1_2225127
c147782.graph_c0	425	ta_iwgsc_1al_v2_3894568;ta_iwgsc_1al_v2_3896809;ta_iwgsc_1al_v2_3958552;ta_iwgsc_1al_v2_3979448;ta_iwgsc_1al_v2_3980022;ta_iwgsc_1as_v1_3254496;ta_iwgsc_1as_v1_3316717;ta_iwgsc_1bl_v1_3820675;ta_iwgsc_1bl_v1_3822244;ta_iwgsc_1bl_v1_3824273;ta_iwgsc_1bl_v1_3863249;ta_iwgsc_1bl_v1_3863747;ta_iwgsc_1bl_v1_3866144;ta_iwgsc_1bl_v1_3875454;ta_iwgsc_1bl_v1_3875756;ta_iwgsc_1bl_v1_3891471;ta_iwgsc_1bl_v1…
c197737.graph_c0	223	ta_iwgsc_1al_v2_3894583;ta_iwgsc_1bl_v1_3855324
c166803.graph_c0	238	ta_iwgsc_1al_v2_3894604;ta_iwgsc_1bl_v1_3895808;ta_iwgsc_1dl_v1_1157206
c143522.graph_c0	219	ta_iwgsc_1al_v2_3894604;ta_iwgsc_1bl_v1_3895808;ta_iwgsc_1dl_v1_2291807
c185327.graph_c0	204	ta_iwgsc_1al_v2_3894604;ta_iwgsc_1bl_v1_3895808;ta_iwgsc_1dl_v1_2291807
c37870.graph_c0	247	ta_iwgsc_1al_v2_3894708
c34047.graph_c0	299	ta_iwgsc_1al_v2_3894811;ta_iwgsc_1bl_v1_3816493;ta_iwgsc_1dl_v1_2265235
c178823.graph_c0	223	ta_iwgsc_1al_v2_3894888
c123848.graph_c0	2401	ta_iwgsc_1al_v2_3895001;ta_iwgsc_3al_v1_4341557;ta_iwgsc_3b_v1_10456744;ta_iwgsc_4as_v2_6011497;ta_iwgsc_5as_v1_1512811;ta_iwgsc_5as_v1_1528585
c123848.graph_c1	369	ta_iwgsc_1al_v2_3895001;ta_iwgsc_3al_v1_4341557;ta_iwgsc_3b_v1_10456744;ta_iwgsc_4as_v2_6011497;ta_iwgsc_5as_v1_1512811;ta_iwgsc_5as_v1_1528585;ta_iwgsc_5bl_v1_10918634
c184985.graph_c0	274	ta_iwgsc_1al_v2_3895003;ta_iwgsc_3ds_v1_2594321;ta_iwgsc_5al_v1_2692527;ta_iwgsc_6as_v1_4423773;ta_iwgsc_6dl_v1_3260044;ta_iwgsc_7as_v1_4191466
c172262.graph_c0	565	ta_iwgsc_1al_v2_3895068
c116515.graph_c0	2457	ta_iwgsc_1al_v2_3895161;ta_iwgsc_4al_v2_7173531;ta_iwgsc_6bs_v1_2365085;ta_iwgsc_7al_v1_4436379
c51713.graph_c0	370	ta_iwgsc_1al_v2_3895185
c112877.graph_c0	1672	ta_iwgsc_1al_v2_3895185;ta_iwgsc_1bl_v1_3807078;ta_iwgsc_1dl_v1_2287180
c180869.graph_c0	269	ta_iwgsc_1al_v2_3895185;ta_iwgsc_1bl_v1_3807078;ta_iwgsc_1dl_v1_2287180
c102265.graph_c0	1091	ta_iwgsc_1al_v2_3895238;ta_iwgsc_1bl_v1_3914154;ta_iwgsc_1dl_v1_2230361
c11730.graph_c0	219	ta_iwgsc_1al_v2_3895238;ta_iwgsc_1bl_v1_3914154;ta_iwgsc_1dl_v1_2230361
c107233.graph_c0	1978	ta_iwgsc_1al_v2_3895266;ta_iwgsc_1bl_v1_3879364
c62222.graph_c0	224	ta_iwgsc_1al_v2_3895266;ta_iwgsc_1bl_v1_3879364;ta_iwgsc_1dl_v1_990443
c97364.graph_c0	278	ta_iwgsc_1al_v2_3895269;ta_iwgsc_1bs_v1_3469376;ta_iwgsc_6bl_v1_2604180;ta_iwgsc_6bl_v1_887678
c138772.graph_c0	235	ta_iwgsc_1al_v2_3895277;ta_iwgsc_1as_v1_3261187;ta_iwgsc_2al_v1_6347898;ta_iwgsc_2al_v1_6439092;ta_iwgsc_2dl_v1_9757482;ta_iwgsc_4as_v2_5942854;ta_iwgsc_5al_v1_2733548;ta_iwgsc_5bl_v1_10918683
c111941.graph_c0	1717	ta_iwgsc_1al_v2_3895353
c11990.graph_c0	312	ta_iwgsc_1al_v2_3895353;ta_iwgsc_1bl_v1_3812711;ta_iwgsc_1dl_v1_2276323;ta_iwgsc_1dl_v1_2276324
c91332.graph_c0	342	ta_iwgsc_1al_v2_3895353;ta_iwgsc_1bl_v1_3812711;ta_iwgsc_1dl_v1_2276323;ta_iwgsc_1dl_v1_2276324
c117177.graph_c0	2436	ta_iwgsc_1al_v2_3895353;ta_iwgsc_1bl_v1_3881750
c163443.graph_c0	241	ta_iwgsc_1al_v2_3895353;ta_iwgsc_1dl_v1_2276323;ta_iwgsc_1dl_v1_2276324
c3527.graph_c0	405	ta_iwgsc_1al_v2_3895353;ta_iwgsc_1dl_v1_2276323;ta_iwgsc_1dl_v1_2276324
c135501.graph_c0	890	ta_iwgsc_1al_v2_3895353;ta_iwgsc_1dl_v1_2289703
c191758.graph_c0	297	ta_iwgsc_1al_v2_3895353;ta_iwgsc_1dl_v1_2289703
c151029.graph_c0	340	ta_iwgsc_1al_v2_3895360;ta_iwgsc_2as_v1_5305087;ta_iwgsc_6as_v1_4426604
c145198.graph_c0	524	ta_iwgsc_1al_v2_3895362;ta_iwgsc_1dl_v1_2205515;ta_iwgsc_2bs_v1_5188420;ta_iwgsc_3as_v1_3441336;ta_iwgsc_7bl_v1_6640585
c79556.graph_c1	347	ta_iwgsc_1al_v2_3895362;ta_iwgsc_1dl_v1_2205515;ta_iwgsc_2bs_v1_5188420;ta_iwgsc_4bs_v1_372215
c132158.graph_c0	441	ta_iwgsc_1al_v2_3895362;ta_iwgsc_1dl_v1_2205515;ta_iwgsc_4bs_v1_372215
c43435.graph_c0	256	ta_iwgsc_1al_v2_3895362;ta_iwgsc_4bs_v1_372215
c97565.graph_c2	711	ta_iwgsc_1al_v2_3895379;ta_iwgsc_1bl_v1_3754487;ta_iwgsc_1dl_v1_2162912
c90690.graph_c0	253	ta_iwgsc_1al_v2_3895394;ta_iwgsc_1bl_v1_3838543;ta_iwgsc_1dl_v1_2277261
c90690.graph_c1	537	ta_iwgsc_1al_v2_3895394;ta_iwgsc_1bl_v1_3838543;ta_iwgsc_1dl_v1_2277261
c92702.graph_c0	241	ta_iwgsc_1al_v2_3895394;ta_iwgsc_1bl_v1_3838543;ta_iwgsc_1dl_v1_2277261;ta_iwgsc_2dl_v1_9827823;ta_iwgsc_6al_v1_5825197;ta_iwgsc_6dl_v1_588553
c98583.graph_c2	377	ta_iwgsc_1al_v2_3895394;ta_iwgsc_1bl_v1_3838543;ta_iwgsc_1dl_v1_2277261;ta_iwgsc_4al_v2_7155556;ta_iwgsc_6al_v1_5825197;ta_iwgsc_6bl_v1_4309122;ta_iwgsc_6dl_v1_588553
c90251.graph_c0	297	ta_iwgsc_1al_v2_3895533;ta_iwgsc_2dl_v1_9861524;ta_iwgsc_3al_v1_4392752;ta_iwgsc_5bl_v1_10837340;ta_iwgsc_6as_v1_4397543
c11704.graph_c0	314	ta_iwgsc_1al_v2_3895807;ta_iwgsc_1al_v2_3941891;ta_iwgsc_1bl_v1_3906813;ta_iwgsc_1dl_v1_69804;ta_iwgsc_4bl_v1_7041694;ta_iwgsc_4bs_v1_1315488;ta_iwgsc_7bs_v1_3165701;ta_iwgsc_7bs_v1_3165702
c205429.graph_c0	215	ta_iwgsc_1al_v2_3895807;ta_iwgsc_1al_v2_3941891;ta_iwgsc_1bl_v1_3906813;ta_iwgsc_1dl_v1_69804;ta_iwgsc_7bs_v1_3165701;ta_iwgsc_7bs_v1_3165702
c156252.graph_c0	314	ta_iwgsc_1al_v2_3895818;ta_iwgsc_1al_v2_3909805;ta_iwgsc_1al_v2_3923281;ta_iwgsc_1as_v1_2976675;ta_iwgsc_2al_v1_6389371;ta_iwgsc_2al_v1_6403191;ta_iwgsc_2as_v1_5245754;ta_iwgsc_2bl_v1_7935645;ta_iwgsc_2dl_v1_9909865;ta_iwgsc_3al_v1_4440608;ta_iwgsc_3al_v1_4440609;ta_iwgsc_3b_v1_10546012;ta_iwgsc_4al_v2_7110579;ta_iwgsc_5al_v1_2809047;ta_iwgsc_5al_v1_2810101;ta_iwgsc_5bl_v1_10917822;ta_iwgsc_5dl_v…
c204283.graph_c0	301	ta_iwgsc_1al_v2_3895843;ta_iwgsc_1bl_v1_3814254;ta_iwgsc_1dl_v1_2289664;ta_iwgsc_6as_v1_4427763
c114072.graph_c0	1291	ta_iwgsc_1al_v2_3895877;ta_iwgsc_1bl_v1_3852294
c205742.graph_c0	232	ta_iwgsc_1al_v2_3895877;ta_iwgsc_1bl_v1_3852294;ta_iwgsc_1dl_v1_2235977
c207261.graph_c0	227	ta_iwgsc_1al_v2_3895914;ta_iwgsc_1bl_v1_3859299
c30451.graph_c0	203	ta_iwgsc_1al_v2_3895914;ta_iwgsc_1bl_v1_3859299;ta_iwgsc_1ds_v1_1915654
c180619.graph_c0	273	ta_iwgsc_1al_v2_3895914;ta_iwgsc_1ds_v1_1915654
c189646.graph_c0	257	ta_iwgsc_1al_v2_3895939;ta_iwgsc_1al_v2_3937656;ta_iwgsc_1al_v2_3963602;ta_iwgsc_1al_v2_3967895;ta_iwgsc_3al_v1_4251690;ta_iwgsc_4as_v2_5956731;ta_iwgsc_5al_v1_2705460;ta_iwgsc_5as_v1_1486500;ta_iwgsc_5bs_v1_2252783;ta_iwgsc_6as_v1_2351874;ta_iwgsc_7al_v1_4554046;ta_iwgsc_7bs_v1_3149825
c183791.graph_c0	231	ta_iwgsc_1al_v2_3895939;ta_iwgsc_1al_v2_3937656;ta_iwgsc_1al_v2_3967895;ta_iwgsc_3al_v1_4251690;ta_iwgsc_5al_v1_2705460;ta_iwgsc_5as_v1_1486500;ta_iwgsc_5bs_v1_2252783;ta_iwgsc_7al_v1_4543497;ta_iwgsc_7al_v1_4554824
c27698.graph_c0	1695	ta_iwgsc_1al_v2_3895939;ta_iwgsc_1al_v2_3963602;ta_iwgsc_2as_v1_5232055;ta_iwgsc_4as_v2_6011312;ta_iwgsc_5bs_v1_2252783;ta_iwgsc_7al_v1_4554046;ta_iwgsc_7as_v1_4252575;ta_iwgsc_7bs_v1_3149825
c38596.graph_c0	454	ta_iwgsc_1al_v2_3896046;ta_iwgsc_1dl_v1_2232485;ta_iwgsc_2al_v1_6331560;ta_iwgsc_2as_v1_5229381;ta_iwgsc_2bl_v1_8006872;ta_iwgsc_2bl_v1_8081948;ta_iwgsc_2dl_v1_3747528;ta_iwgsc_2dl_v1_9829999;ta_iwgsc_3as_v1_324953;ta_iwgsc_3as_v1_3392121;ta_iwgsc_3ds_v1_2599209;ta_iwgsc_4al_v2_5534558;ta_iwgsc_4al_v2_7067125;ta_iwgsc_4as_v2_142946;ta_iwgsc_5as_v1_1525548;ta_iwgsc_6al_v1_5833680;ta_iwgsc_6al_v1_5…
c187597.graph_c0	213	ta_iwgsc_1al_v2_3896048;ta_iwgsc_1al_v2_3940585;ta_iwgsc_1dl_v1_2285195;ta_iwgsc_2bl_v1_8030377;ta_iwgsc_2dl_v1_9853915;ta_iwgsc_2dl_v1_9869117;ta_iwgsc_3b_v1_10533822;ta_iwgsc_5al_v1_2774770;ta_iwgsc_5dl_v1_4504959;ta_iwgsc_6as_v1_4364313;ta_iwgsc_6as_v1_4399536;ta_iwgsc_6as_v1_4427677
c138569.graph_c0	398	ta_iwgsc_1al_v2_3896099;ta_iwgsc_1bl_v1_3792322;ta_iwgsc_1bl_v1_3820081;ta_iwgsc_1bl_v1_3918680;ta_iwgsc_1dl_v1_2226355;ta_iwgsc_3ds_v1_2580252
c47104.graph_c0	582	ta_iwgsc_1al_v2_3896099;ta_iwgsc_1bl_v1_3792322;ta_iwgsc_1bl_v1_3820081;ta_iwgsc_1dl_v1_2226355;ta_iwgsc_3ds_v1_2580252
c2908.graph_c0	671	ta_iwgsc_1al_v2_3896111
c97623.graph_c0	1225	ta_iwgsc_1al_v2_3896111
c159170.graph_c0	359	ta_iwgsc_1al_v2_3896111;ta_iwgsc_1bl_v1_3894859;ta_iwgsc_1dl_v1_920895
c37237.graph_c0	976	ta_iwgsc_1al_v2_3896111;ta_iwgsc_1ds_v1_774888;ta_iwgsc_2as_v1_5269383;ta_iwgsc_5ds_v1_2741368;ta_iwgsc_7ds_v1_3891808;ta_iwgsc_7ds_v1_3965083;ta_iwgsc_7ds_v1_3965084
c103598.graph_c0	825	ta_iwgsc_1al_v2_3896181;ta_iwgsc_1bl_v1_3910003;ta_iwgsc_5al_v1_2805172;ta_iwgsc_5bl_v1_10811681;ta_iwgsc_5dl_v1_4517579
c48612.graph_c0	261	ta_iwgsc_1al_v2_3896206;ta_iwgsc_1as_v1_3251925;ta_iwgsc_1as_v1_3258569;ta_iwgsc_2al_v1_6368880;ta_iwgsc_5bs_v1_2289790;ta_iwgsc_5bs_v1_2297815
c147927.graph_c0	250	ta_iwgsc_1al_v2_3896276;ta_iwgsc_3as_v1_503455
c125986.graph_c0	541	ta_iwgsc_1al_v2_3896278;ta_iwgsc_6al_v1_5757343;ta_iwgsc_6dl_v1_1768987
c108926.graph_c0	1333	ta_iwgsc_1al_v2_3896280;ta_iwgsc_1bl_v1_3798924;ta_iwgsc_1dl_v1_2267641
c133089.graph_c0	315	ta_iwgsc_1al_v2_3896280;ta_iwgsc_1bl_v1_3798924;ta_iwgsc_1dl_v1_2267641
c69445.graph_c1	360	ta_iwgsc_1al_v2_3896280;ta_iwgsc_1dl_v1_93934
c175430.graph_c0	223	ta_iwgsc_1al_v2_3896301;ta_iwgsc_1bl_v1_3856552;ta_iwgsc_1dl_v1_2248397
c200324.graph_c0	223	ta_iwgsc_1al_v2_3896307;ta_iwgsc_1bl_v1_3796830;ta_iwgsc_1dl_v1_2246028
c206232.graph_c0	249	ta_iwgsc_1al_v2_3896307;ta_iwgsc_1bl_v1_3796830;ta_iwgsc_1dl_v1_2246028
c95724.graph_c0	413	ta_iwgsc_1al_v2_3896307;ta_iwgsc_1bl_v1_3796830;ta_iwgsc_1dl_v1_2246028
c95724.graph_c1	542	ta_iwgsc_1al_v2_3896307;ta_iwgsc_1bl_v1_3796830;ta_iwgsc_1dl_v1_2246028
c10901.graph_c0	441	ta_iwgsc_1al_v2_3896311;ta_iwgsc_1bl_v1_3806685;ta_iwgsc_1dl_v1_2232615
c80360.graph_c0	335	ta_iwgsc_1al_v2_3896311;ta_iwgsc_1bl_v1_3806685;ta_iwgsc_1dl_v1_2232615
c88805.graph_c0	980	ta_iwgsc_1al_v2_3896311;ta_iwgsc_1bl_v1_3806685;ta_iwgsc_1dl_v1_2232615
c69149.graph_c0	481	ta_iwgsc_1al_v2_3896311;ta_iwgsc_1bl_v1_3806685;ta_iwgsc_1dl_v1_2232615;ta_iwgsc_2bl_v1_7910355;ta_iwgsc_5bl_v1_10842294
c124639.graph_c1	1687	ta_iwgsc_1al_v2_3896337;ta_iwgsc_2as_v1_4840388;ta_iwgsc_2bl_v1_7978280;ta_iwgsc_3al_v1_4348220;ta_iwgsc_4al_v2_7061831;ta_iwgsc_4bl_v1_7042364;ta_iwgsc_6bl_v1_4230882;ta_iwgsc_7as_v1_4246879
c208090.graph_c0	300	ta_iwgsc_1al_v2_3896362;ta_iwgsc_1dl_v1_2242494
c111714.graph_c0	1959	ta_iwgsc_1al_v2_3896489
c188887.graph_c0	481	ta_iwgsc_1al_v2_3896517
c80118.graph_c0	754	ta_iwgsc_1al_v2_3896549
c35556.graph_c0	229	ta_iwgsc_1al_v2_3896731;ta_iwgsc_2al_v1_6350125;ta_iwgsc_2as_v1_5301696;ta_iwgsc_5as_v1_1519212;ta_iwgsc_6as_v1_4351999;ta_iwgsc_6as_v1_4428571;ta_iwgsc_7dl_v1_3396097
c126216.graph_c0	2131	ta_iwgsc_1al_v2_3896853;ta_iwgsc_4bs_v1_4933781
c36687.graph_c0	475	ta_iwgsc_1al_v2_3896886
c147471.graph_c0	239	ta_iwgsc_1al_v2_3896886;ta_iwgsc_2as_v1_5304366;ta_iwgsc_4al_v2_7152367
c38758.graph_c0	656	ta_iwgsc_1al_v2_3896886;ta_iwgsc_4al_v2_7152367
c124074.graph_c1	202	ta_iwgsc_1al_v2_3897054
c144306.graph_c0	801	ta_iwgsc_1al_v2_3897054;ta_iwgsc_2bl_v1_8068718;ta_iwgsc_2bs_v1_5160274;ta_iwgsc_2bs_v1_5186046;ta_iwgsc_2bs_v1_5199225;ta_iwgsc_2bs_v1_5242245;ta_iwgsc_3as_v1_3333515;ta_iwgsc_3as_v1_3337011;ta_iwgsc_4bl_v1_7007372
c177650.graph_c0	219	ta_iwgsc_1al_v2_3897054;ta_iwgsc_2bl_v1_8068718;ta_iwgsc_2bs_v1_5197809;ta_iwgsc_2bs_v1_5236596;ta_iwgsc_2bs_v1_5242244;ta_iwgsc_2bs_v1_5242245;ta_iwgsc_2ds_v1_5368145;ta_iwgsc_3as_v1_3345466;ta_iwgsc_4bl_v1_7007372;ta_iwgsc_6bs_v1_3043759;ta_iwgsc_6dl_v1_3230727
c136039.graph_c0	285	ta_iwgsc_1al_v2_3897063;ta_iwgsc_1dl_v1_2289746;ta_iwgsc_2as_v1_5189904
c49300.graph_c0	251	ta_iwgsc_1al_v2_3897063;ta_iwgsc_1dl_v1_2289746;ta_iwgsc_2as_v1_5189904;ta_iwgsc_2dl_v1_9736737;ta_iwgsc_3b_v1_10683701;ta_iwgsc_7as_v1_4176939;ta_iwgsc_7as_v1_4189943
c72958.graph_c0	299	ta_iwgsc_1al_v2_3897063;ta_iwgsc_1dl_v1_2289746;ta_iwgsc_2as_v1_5189904;ta_iwgsc_3al_v1_3225588;ta_iwgsc_3b_v1_10683701;ta_iwgsc_3b_v1_10765544;ta_iwgsc_3dl_v1_912895;ta_iwgsc_7as_v1_4176939;ta_iwgsc_7as_v1_4189943
c142866.graph_c0	306	ta_iwgsc_1al_v2_3897063;ta_iwgsc_2as_v1_5189904
c38620.graph_c0	293	ta_iwgsc_1al_v2_3897063;ta_iwgsc_2as_v1_5189904
c38620.graph_c1	307	ta_iwgsc_1al_v2_3897063;ta_iwgsc_2as_v1_5189904
c155376.graph_c0	406	ta_iwgsc_1al_v2_3897080
c89482.graph_c0	1149	ta_iwgsc_1al_v2_3897080
c197628.graph_c0	237	ta_iwgsc_1al_v2_3897080;ta_iwgsc_1bl_v1_3909752;ta_iwgsc_1dl_v1_2236075
c68785.graph_c0	452	ta_iwgsc_1al_v2_3897080;ta_iwgsc_1bl_v1_3909752;ta_iwgsc_1dl_v1_2236075
c114684.graph_c0	1907	ta_iwgsc_1al_v2_3897080;ta_iwgsc_1dl_v1_2236075
c90968.graph_c0	484	ta_iwgsc_1al_v2_3897097;ta_iwgsc_1bl_v1_3869942
c22952.graph_c0	293	ta_iwgsc_1al_v2_3897097;ta_iwgsc_1bl_v1_3869942;ta_iwgsc_1dl_v1_722370
c23391.graph_c0	287	ta_iwgsc_1al_v2_3897097;ta_iwgsc_1bl_v1_3869942;ta_iwgsc_1dl_v1_722370
c6031.graph_c0	214	ta_iwgsc_1al_v2_3897097;ta_iwgsc_1bl_v1_3869942;ta_iwgsc_1dl_v1_722370
c7688.graph_c0	267	ta_iwgsc_1al_v2_3897097;ta_iwgsc_1bl_v1_3869942;ta_iwgsc_1dl_v1_722370
c113918.graph_c0	1727	ta_iwgsc_1al_v2_3897113
c129445.graph_c0	370	ta_iwgsc_1al_v2_3897113;ta_iwgsc_1bl_v1_3860855
c50504.graph_c0	897	ta_iwgsc_1al_v2_3897113;ta_iwgsc_1bl_v1_3860855
c142435.graph_c0	390	ta_iwgsc_1al_v2_3897113;ta_iwgsc_1bl_v1_3860855;ta_iwgsc_1dl_v1_2264222;ta_iwgsc_5bl_v1_10922487
c154511.graph_c0	300	ta_iwgsc_1al_v2_3897113;ta_iwgsc_1dl_v1_2264222;ta_iwgsc_4al_v2_7148336
c185822.graph_c0	204	ta_iwgsc_1al_v2_3897116;ta_iwgsc_2as_v1_5310112;ta_iwgsc_3b_v1_10758230;ta_iwgsc_4al_v2_7116352;ta_iwgsc_6al_v1_5821738;ta_iwgsc_6dl_v1_3092162;ta_iwgsc_7bs_v1_3098731
c119755.graph_c2	251	ta_iwgsc_1al_v2_3897116;ta_iwgsc_2as_v1_5310112;ta_iwgsc_3b_v1_10758230;ta_iwgsc_4al_v2_7116352;ta_iwgsc_7bs_v1_3105801
c76603.graph_c0	876	ta_iwgsc_1al_v2_3897213;ta_iwgsc_2as_v1_5307895;ta_iwgsc_6as_v1_4338676;ta_iwgsc_7as_v1_4172234;ta_iwgsc_7as_v1_4211525;ta_iwgsc_7as_v1_4211526;ta_iwgsc_7ds_v1_3946581
c148866.graph_c0	336	ta_iwgsc_1al_v2_3897301;ta_iwgsc_2dl_v1_9872019
c53363.graph_c0	220	ta_iwgsc_1al_v2_3897325;ta_iwgsc_1as_v1_3231588;ta_iwgsc_1bl_v1_720945;ta_iwgsc_1bs_v1_3429945;ta_iwgsc_1bs_v1_3436453;ta_iwgsc_1bs_v1_3448234;ta_iwgsc_1bs_v1_3466943;ta_iwgsc_2as_v1_3552713;ta_iwgsc_2bl_v1_7980059;ta_iwgsc_3as_v1_3444379;ta_iwgsc_4dl_v3_9503795;ta_iwgsc_5al_v1_2745973;ta_iwgsc_6bs_v1_2466428;ta_iwgsc_7al_v1_603955;ta_iwgsc_7as_v1_4219509;ta_iwgsc_7bs_v1_3118954
c81500.graph_c0	213	ta_iwgsc_1al_v2_3897325;ta_iwgsc_1as_v1_3231588;ta_iwgsc_1bl_v1_720945;ta_iwgsc_1bs_v1_3429945;ta_iwgsc_1bs_v1_3436453;ta_iwgsc_1bs_v1_3448234;ta_iwgsc_1bs_v1_3466943;ta_iwgsc_2bl_v1_7980059;ta_iwgsc_2ds_v1_1451675;ta_iwgsc_3as_v1_3444379;ta_iwgsc_5al_v1_2745973;ta_iwgsc_6bs_v1_2466428;ta_iwgsc_7al_v1_603955;ta_iwgsc_7as_v1_4219509;ta_iwgsc_7bs_v1_3118954
c2884.graph_c0	592	ta_iwgsc_1al_v2_3897353;ta_iwgsc_1al_v2_3897354;ta_iwgsc_1al_v2_3951738;ta_iwgsc_1al_v2_3953625;ta_iwgsc_1bl_v1_3822004;ta_iwgsc_1bl_v1_3850480;ta_iwgsc_1dl_v1_2234994;ta_iwgsc_1dl_v1_2237718;ta_iwgsc_2al_v1_6346254;ta_iwgsc_2bl_v1_7971750;ta_iwgsc_2bl_v1_8024775;ta_iwgsc_2ds_v1_5327760;ta_iwgsc_3as_v1_3380553;ta_iwgsc_4al_v2_7128673;ta_iwgsc_4bl_v1_7041877;ta_iwgsc_4dl_v3_14185930;ta_iwgsc_4dl_v…
c2884.graph_c1	233	ta_iwgsc_1al_v2_3897353;ta_iwgsc_1al_v2_3953625;ta_iwgsc_1ds_v1_1907589;ta_iwgsc_2bl_v1_8024775;ta_iwgsc_2dl_v1_9773231;ta_iwgsc_4ds_v1_2287417;ta_iwgsc_6as_v1_4424252;ta_iwgsc_6dl_v1_2688908
c115853.graph_c2	1167	ta_iwgsc_1al_v2_3897422;ta_iwgsc_1bl_v1_3859302;ta_iwgsc_1dl_v1_2290618
c189042.graph_c0	224	ta_iwgsc_1al_v2_3897531;ta_iwgsc_1bl_v1_3824404
c93711.graph_c0	697	ta_iwgsc_1al_v2_3897564;ta_iwgsc_1bl_v1_3843550;ta_iwgsc_1dl_v1_2248947
c97803.graph_c0	943	ta_iwgsc_1al_v2_3897602;ta_iwgsc_1bl_v1_3881723
c56374.graph_c0	755	ta_iwgsc_1al_v2_3897631;ta_iwgsc_1bl_v1_3837682;ta_iwgsc_1dl_v1_411275
c112606.graph_c0	1463	ta_iwgsc_1al_v2_3897634;ta_iwgsc_1bl_v1_3819270
c112606.graph_c1	629	ta_iwgsc_1al_v2_3897634;ta_iwgsc_1bl_v1_3819270;ta_iwgsc_1dl_v1_2260654
c116432.graph_c0	2228	ta_iwgsc_1al_v2_3897639;ta_iwgsc_1bl_v1_3872552
c55426.graph_c0	1056	ta_iwgsc_1al_v2_3897639;ta_iwgsc_1bl_v1_3872552;ta_iwgsc_1dl_v1_2288787
c133433.graph_c0	1039	ta_iwgsc_1al_v2_3897639;ta_iwgsc_1dl_v1_2288787
c179346.graph_c0	319	ta_iwgsc_1al_v2_3897763;ta_iwgsc_1al_v2_3911191;ta_iwgsc_1al_v2_3962841;ta_iwgsc_1al_v2_3969068;ta_iwgsc_1bl_v1_3793889
c184728.graph_c0	396	ta_iwgsc_1al_v2_3897785;ta_iwgsc_1bl_v1_183503;ta_iwgsc_1dl_v1_2247204
c105898.graph_c0	1565	ta_iwgsc_1al_v2_3897790;ta_iwgsc_1bl_v1_3834306
c76670.graph_c0	285	ta_iwgsc_1al_v2_3897828;ta_iwgsc_1bl_v1_3810000;ta_iwgsc_1bl_v1_3857508;ta_iwgsc_1bl_v1_3906153
c126864.graph_c0	219	ta_iwgsc_1al_v2_3897891
c119141.graph_c1	306	ta_iwgsc_1al_v2_3897944;ta_iwgsc_4as_v2_6008651
c119141.graph_c2	560	ta_iwgsc_1al_v2_3897944;ta_iwgsc_4as_v2_6008651
c119141.graph_c4	948	ta_iwgsc_1al_v2_3897944;ta_iwgsc_4as_v2_6008651
c89617.graph_c0	598	ta_iwgsc_1al_v2_3897948;ta_iwgsc_1bl_v1_3876172;ta_iwgsc_1dl_v1_2289219
c64231.graph_c0	216	ta_iwgsc_1al_v2_3897982;ta_iwgsc_1al_v2_3910437;ta_iwgsc_1as_v1_3298620;ta_iwgsc_6al_v1_5834736
c132128.graph_c0	385	ta_iwgsc_1al_v2_3898115;ta_iwgsc_1bl_v1_3826112
c3460.graph_c0	313	ta_iwgsc_1al_v2_3898279
c75550.graph_c1	208	ta_iwgsc_1al_v2_3898279;ta_iwgsc_1bl_v1_3825960;ta_iwgsc_1dl_v1_2241556
c72736.graph_c0	298	ta_iwgsc_1al_v2_3898279;ta_iwgsc_2as_v1_2599798;ta_iwgsc_2ds_v1_5376297;ta_iwgsc_4bs_v1_4961458
c189456.graph_c0	217	ta_iwgsc_1al_v2_3898431
c82124.graph_c0	697	ta_iwgsc_1al_v2_3898431;ta_iwgsc_1bl_v1_3836297
c113857.graph_c0	1924	ta_iwgsc_1al_v2_3898439
c116858.graph_c0	1814	ta_iwgsc_1al_v2_3898439;ta_iwgsc_1bl_v1_3918174
c119165.graph_c0	3041	ta_iwgsc_1al_v2_3898442
c168706.graph_c0	327	ta_iwgsc_1al_v2_3898442
c44405.graph_c0	578	ta_iwgsc_1al_v2_3898442;ta_iwgsc_1bl_v1_3881071;ta_iwgsc_1dl_v1_2290883
c148830.graph_c0	395	ta_iwgsc_1al_v2_3898442;ta_iwgsc_1dl_v1_2290883
c55977.graph_c0	774	ta_iwgsc_1al_v2_3898477
c179165.graph_c0	272	ta_iwgsc_1al_v2_3898508;ta_iwgsc_5as_v1_1519344;ta_iwgsc_6al_v1_5751930
c96912.graph_c0	542	ta_iwgsc_1al_v2_3898508;ta_iwgsc_5as_v1_1519344;ta_iwgsc_6al_v1_5751930
c96912.graph_c1	729	ta_iwgsc_1al_v2_3898508;ta_iwgsc_5as_v1_1519344;ta_iwgsc_6al_v1_5751930
c166804.graph_c0	304	ta_iwgsc_1al_v2_3898518;ta_iwgsc_1bl_v1_3860010;ta_iwgsc_4as_v2_5935442;ta_iwgsc_5bs_v1_2266554;ta_iwgsc_6as_v1_4403784;ta_iwgsc_7as_v1_4224834
c74500.graph_c1	634	ta_iwgsc_1al_v2_3898518;ta_iwgsc_2as_v1_5190224;ta_iwgsc_4as_v2_5935442;ta_iwgsc_5al_v1_1816373;ta_iwgsc_5bs_v1_2266554;ta_iwgsc_6as_v1_4403784;ta_iwgsc_7as_v1_4224834;ta_iwgsc_7bl_v1_6741874
c133662.graph_c0	370	ta_iwgsc_1al_v2_3898545;ta_iwgsc_1bl_v1_2942011;ta_iwgsc_1dl_v1_1860963
c134382.graph_c0	306	ta_iwgsc_1al_v2_3898545;ta_iwgsc_1bl_v1_2942011;ta_iwgsc_1dl_v1_1860963
c60353.graph_c1	270	ta_iwgsc_1al_v2_3898583;ta_iwgsc_1bl_v1_3807626;ta_iwgsc_1dl_v1_2289614;ta_iwgsc_1dl_v1_2289615
c118898.graph_c0	2071	ta_iwgsc_1al_v2_3898611;ta_iwgsc_1bl_v1_3845339
c87725.graph_c0	984	ta_iwgsc_1al_v2_3898611;ta_iwgsc_1bl_v1_3853463;ta_iwgsc_1dl_v1_1239339
c57405.graph_c0	500	ta_iwgsc_1al_v2_3899092;ta_iwgsc_1al_v2_3934862;ta_iwgsc_1as_v1_3315378;ta_iwgsc_1bl_v1_3846160;ta_iwgsc_1bs_v1_3464540;ta_iwgsc_1bs_v1_3471873;ta_iwgsc_1bs_v1_3473946;ta_iwgsc_2bl_v1_7944445;ta_iwgsc_2bl_v1_7973915;ta_iwgsc_2bs_v1_5170000;ta_iwgsc_2bs_v1_5211021;ta_iwgsc_2bs_v1_5211022;ta_iwgsc_2bs_v1_5211023;ta_iwgsc_2bs_v1_5214860;ta_iwgsc_3as_v1_3372524;ta_iwgsc_3b_v1_10466410;ta_iwgsc_4al_v2…
c210437.graph_c0	232	ta_iwgsc_1al_v2_3899114
c42541.graph_c0	782	ta_iwgsc_1al_v2_3899114;ta_iwgsc_1bl_v1_3900335
c151751.graph_c0	225	ta_iwgsc_1al_v2_3899180
c201347.graph_c0	214	ta_iwgsc_1al_v2_3899180
c145078.graph_c0	208	ta_iwgsc_1al_v2_3899254;ta_iwgsc_5bl_v1_7936548;ta_iwgsc_5dl_v1_4557471
c91870.graph_c0	428	ta_iwgsc_1al_v2_3899271;ta_iwgsc_1bl_v1_3916183;ta_iwgsc_4bl_v1_7001644
c104973.graph_c0	1656	ta_iwgsc_1al_v2_3899300;ta_iwgsc_1bl_v1_3806560
c101892.graph_c0	1538	ta_iwgsc_1al_v2_3899300;ta_iwgsc_1bl_v1_3806560;ta_iwgsc_1dl_v1_2230992
c112110.graph_c0	1904	ta_iwgsc_1al_v2_3899313
c201906.graph_c0	216	ta_iwgsc_1al_v2_3899326;ta_iwgsc_1bl_v1_1695885;ta_iwgsc_1dl_v1_2269282
c157305.graph_c0	478	ta_iwgsc_1al_v2_3899345;ta_iwgsc_2al_v1_5831355;ta_iwgsc_3b_v1_10616152;ta_iwgsc_5bl_v1_10785323;ta_iwgsc_5bl_v1_10805172;ta_iwgsc_5bl_v1_10921412
c53457.graph_c0	214	ta_iwgsc_1al_v2_3899352;ta_iwgsc_1bl_v1_3885091;ta_iwgsc_1dl_v1_2266536
c202151.graph_c0	325	ta_iwgsc_1al_v2_3899356;ta_iwgsc_1as_v1_3305499;ta_iwgsc_1bl_v1_3825542;ta_iwgsc_1bs_v1_3470734;ta_iwgsc_1dl_v1_2283429;ta_iwgsc_1ds_v1_600952;ta_iwgsc_7al_v1_4552082;ta_iwgsc_7bl_v1_6725100;ta_iwgsc_7bl_v1_6743884;ta_iwgsc_7dl_v1_3369425
c148140.graph_c0	358	ta_iwgsc_1al_v2_3899424
c66731.graph_c0	672	ta_iwgsc_1al_v2_3899424;ta_iwgsc_1bl_v1_3888480
c69481.graph_c0	249	ta_iwgsc_1al_v2_3899502;ta_iwgsc_1bl_v1_3806260;ta_iwgsc_1dl_v1_2288631
c194330.graph_c0	220	ta_iwgsc_1al_v2_3899506;ta_iwgsc_1al_v2_3968428;ta_iwgsc_1al_v2_3971231;ta_iwgsc_1bs_v1_3450761;ta_iwgsc_1bs_v1_3480765;ta_iwgsc_2al_v1_6436046;ta_iwgsc_2bl_v1_8055991;ta_iwgsc_2dl_v1_6155425;ta_iwgsc_3al_v1_1861273;ta_iwgsc_3as_v1_3427483;ta_iwgsc_3as_v1_3427484;ta_iwgsc_4al_v2_7106266;ta_iwgsc_4al_v2_7164107;ta_iwgsc_4as_v2_5970699;ta_iwgsc_4bl_v1_6991347;ta_iwgsc_4bs_v1_4867545;ta_iwgsc_5al_v1…
c22928.graph_c0	349	ta_iwgsc_1al_v2_3899526;ta_iwgsc_1al_v2_3977305;ta_iwgsc_1bl_v1_3914957;ta_iwgsc_1dl_v1_2273503
c52902.graph_c0	375	ta_iwgsc_1al_v2_3899673;ta_iwgsc_1bl_v1_3916764;ta_iwgsc_1dl_v1_2242313
c184084.graph_c0	241	ta_iwgsc_1al_v2_3899673;ta_iwgsc_1bl_v1_3916764;ta_iwgsc_1dl_v1_2242313;ta_iwgsc_4as_v2_5997513;ta_iwgsc_4bl_v1_7038204;ta_iwgsc_4dl_v3_14322911
c6872.graph_c0	502	ta_iwgsc_1al_v2_3899858;ta_iwgsc_1as_v1_3311919;ta_iwgsc_1bl_v1_3900576;ta_iwgsc_1bl_v1_3914412;ta_iwgsc_1bs_v1_3419584;ta_iwgsc_1bs_v1_3441974;ta_iwgsc_1bs_v1_3451449;ta_iwgsc_1dl_v1_2203208;ta_iwgsc_2al_v1_6326368;ta_iwgsc_2al_v1_6411841;ta_iwgsc_2bs_v1_5194221;ta_iwgsc_3dl_v1_6892141;ta_iwgsc_4dl_v3_14313570;ta_iwgsc_5as_v1_1515649;ta_iwgsc_5as_v1_1522741;ta_iwgsc_5as_v1_1543214;ta_iwgsc_5as_v…
c81397.graph_c0	3341	ta_iwgsc_1al_v2_3900291;ta_iwgsc_1dl_v1_2246060
c197748.graph_c0	206	ta_iwgsc_1al_v2_3900315;ta_iwgsc_1bl_v1_3818311
c4931.graph_c0	496	ta_iwgsc_1al_v2_3900315;ta_iwgsc_1bl_v1_3818311
c206838.graph_c0	232	ta_iwgsc_1al_v2_3900365;ta_iwgsc_1al_v2_3977520;ta_iwgsc_1dl_v1_2289768;ta_iwgsc_2al_v1_6434203;ta_iwgsc_2as_v1_5306301;ta_iwgsc_2as_v1_5307965;ta_iwgsc_2bl_v1_8038163;ta_iwgsc_2bs_v1_5230318;ta_iwgsc_2dl_v1_9903192;ta_iwgsc_3dl_v1_6916422;ta_iwgsc_4al_v2_7065612;ta_iwgsc_4al_v2_7150458;ta_iwgsc_5al_v1_2753892;ta_iwgsc_5ds_v1_2781077;ta_iwgsc_6al_v1_5831216;ta_iwgsc_6bs_v1_3042095;ta_iwgsc_6dl_v1…
c94700.graph_c0	686	ta_iwgsc_1al_v2_3900403
c26500.graph_c0	381	ta_iwgsc_1al_v2_3900403;ta_iwgsc_1bl_v1_3798136;ta_iwgsc_2dl_v1_9873084;ta_iwgsc_2dl_v1_9906360
c151965.graph_c0	360	ta_iwgsc_1al_v2_3900403;ta_iwgsc_1bl_v1_3798136;ta_iwgsc_2dl_v1_9873084;ta_iwgsc_6al_v1_5830463
c111483.graph_c0	1012	ta_iwgsc_1al_v2_3900411;ta_iwgsc_1dl_v1_2230610;ta_iwgsc_1dl_v1_2230741
c104344.graph_c0	1181	ta_iwgsc_1al_v2_3900464
c78720.graph_c0	2092	ta_iwgsc_1al_v2_3900485;ta_iwgsc_2bl_v1_8059462;ta_iwgsc_2bs_v1_5198274;ta_iwgsc_2ds_v1_5342182;ta_iwgsc_3b_v1_10768819;ta_iwgsc_4al_v2_7170222;ta_iwgsc_4bl_v1_6985191;ta_iwgsc_5as_v1_1550603;ta_iwgsc_6as_v1_4430549;ta_iwgsc_6as_v1_4431327;ta_iwgsc_6dl_v1_3324567;ta_iwgsc_7ds_v1_3866611
c197015.graph_c0	242	ta_iwgsc_1al_v2_3900559;ta_iwgsc_1dl_v1_475415
c184589.graph_c0	306	ta_iwgsc_1al_v2_3900709
c96568.graph_c0	1802	ta_iwgsc_1al_v2_3900709
c115786.graph_c0	214	ta_iwgsc_1al_v2_3900875;ta_iwgsc_1bl_v1_3879539;ta_iwgsc_5al_v1_2750618;ta_iwgsc_5al_v1_2757705
c115786.graph_c1	1769	ta_iwgsc_1al_v2_3900875;ta_iwgsc_1bl_v1_3879539;ta_iwgsc_5al_v1_2757705
c68920.graph_c0	1026	ta_iwgsc_1al_v2_3900967;ta_iwgsc_1al_v2_3943967;ta_iwgsc_1al_v2_3953236;ta_iwgsc_1al_v2_3964467;ta_iwgsc_1as_v1_1404246;ta_iwgsc_1as_v1_3272951;ta_iwgsc_1as_v1_3286266;ta_iwgsc_1as_v1_3301286;ta_iwgsc_1bl_v1_3833655;ta_iwgsc_1dl_v1_2241851;ta_iwgsc_2al_v1_6318044;ta_iwgsc_2al_v1_6327028;ta_iwgsc_2al_v1_6367541;ta_iwgsc_2al_v1_6395578;ta_iwgsc_2as_v1_5189865;ta_iwgsc_2as_v1_5208885;ta_iwgsc_2as_v1…
c179348.graph_c0	239	ta_iwgsc_1al_v2_3900989
c120485.graph_c1	487	ta_iwgsc_1al_v2_3901013;ta_iwgsc_1bs_v1_3431246;ta_iwgsc_2al_v1_2023659;ta_iwgsc_2al_v1_6409286;ta_iwgsc_2bl_v1_8088127;ta_iwgsc_2bs_v1_5242494;ta_iwgsc_3b_v1_10533806;ta_iwgsc_4al_v2_7174670;ta_iwgsc_4al_v2_7174671;ta_iwgsc_4as_v2_5958770;ta_iwgsc_4bl_v1_6851543;ta_iwgsc_6al_v1_5826627;ta_iwgsc_7bl_v1_6480809;ta_iwgsc_7bl_v1_6640729
c99648.graph_c0	806	ta_iwgsc_1al_v2_3901045;ta_iwgsc_1bl_v1_3905741
c138288.graph_c0	211	ta_iwgsc_1al_v2_3901045;ta_iwgsc_1bl_v1_3905741;ta_iwgsc_1dl_v1_2247910
c19304.graph_c0	269	ta_iwgsc_1al_v2_3901045;ta_iwgsc_1bl_v1_3905741;ta_iwgsc_1dl_v1_2247910
c70771.graph_c0	404	ta_iwgsc_1al_v2_3901059;ta_iwgsc_1bl_v1_3920351;ta_iwgsc_1bs_v1_3480696;ta_iwgsc_2al_v1_6436367;ta_iwgsc_2al_v1_6439102;ta_iwgsc_2bl_v1_7936285;ta_iwgsc_2bl_v1_8072229;ta_iwgsc_2ds_v1_5348862;ta_iwgsc_3al_v1_4293721;ta_iwgsc_4al_v2_7173036;ta_iwgsc_4bl_v1_7039583;ta_iwgsc_5al_v1_2687869;ta_iwgsc_5bs_v1_1918403;ta_iwgsc_6bs_v1_3021358;ta_iwgsc_6ds_v1_2103455;ta_iwgsc_7as_v1_4249088;ta_iwgsc_7bl_v1…
c71383.graph_c0	349	ta_iwgsc_1al_v2_3901178
c71173.graph_c0	593	ta_iwgsc_1al_v2_3901178;ta_iwgsc_1bl_v1_3900430;ta_iwgsc_1dl_v1_2237233
c64934.graph_c0	319	ta_iwgsc_1al_v2_3901262
c115429.graph_c0	1544	ta_iwgsc_1al_v2_3901270;ta_iwgsc_1bl_v1_3918650
c107424.graph_c0	1094	ta_iwgsc_1al_v2_3901281;ta_iwgsc_1bl_v1_3846689
c13898.graph_c0	1193	ta_iwgsc_1al_v2_3901281;ta_iwgsc_1bl_v1_3846689;ta_iwgsc_1dl_v1_1865248
c166845.graph_c0	306	ta_iwgsc_1al_v2_3901281;ta_iwgsc_1bl_v1_3846689;ta_iwgsc_1dl_v1_1865248
c148384.graph_c0	214	ta_iwgsc_1al_v2_3901355;ta_iwgsc_2as_v1_5265458;ta_iwgsc_3b_v1_1581560;ta_iwgsc_4as_v2_5940779;ta_iwgsc_5ds_v1_777469;ta_iwgsc_7as_v1_4247562
c62030.graph_c0	340	ta_iwgsc_1al_v2_3901355;ta_iwgsc_2as_v1_5265458;ta_iwgsc_3b_v1_1581560;ta_iwgsc_4as_v2_5940779;ta_iwgsc_7as_v1_4247562
c105404.graph_c0	382	ta_iwgsc_1al_v2_3901453;ta_iwgsc_1bl_v1_3895131
c105404.graph_c1	1195	ta_iwgsc_1al_v2_3901453;ta_iwgsc_1bl_v1_3895131;ta_iwgsc_1dl_v1_2231197
c122857.graph_c1	416	ta_iwgsc_1al_v2_3901550
c54575.graph_c0	415	ta_iwgsc_1al_v2_3901586;ta_iwgsc_1bs_v1_3440096;ta_iwgsc_2bl_v1_7994796
c169952.graph_c0	226	ta_iwgsc_1al_v2_3901586;ta_iwgsc_2al_v1_6406611;ta_iwgsc_2ds_v1_5343060;ta_iwgsc_6ds_v1_2093707;ta_iwgsc_6ds_v1_2126353;ta_iwgsc_7al_v1_4366621;ta_iwgsc_7as_v1_4212354
c158285.graph_c0	214	ta_iwgsc_1al_v2_3901586;ta_iwgsc_2al_v1_6406611;ta_iwgsc_3as_v1_3282957;ta_iwgsc_4dl_v3_14467135;ta_iwgsc_4ds_v1_2300600;ta_iwgsc_4ds_v1_2312099;ta_iwgsc_4ds_v1_2312100;ta_iwgsc_5bl_v1_10744433;ta_iwgsc_5dl_v1_4506240;ta_iwgsc_6ds_v1_2093707;ta_iwgsc_6ds_v1_2095591;ta_iwgsc_6ds_v1_2126353;ta_iwgsc_7al_v1_4366621;ta_iwgsc_7as_v1_4212354;ta_iwgsc_7dl_v1_3393418;ta_iwgsc_7dl_v1_3393435;ta_iwgsc_7ds_…
c134314.graph_c0	285	ta_iwgsc_1al_v2_3901591;ta_iwgsc_1al_v2_3901592;ta_iwgsc_1al_v2_3911247;ta_iwgsc_1al_v2_3931772;ta_iwgsc_1al_v2_3952788;ta_iwgsc_1al_v2_3976388;ta_iwgsc_3as_v1_3303367;ta_iwgsc_3as_v1_3422822;ta_iwgsc_7al_v1_4464890
c135248.graph_c0	534	ta_iwgsc_1al_v2_3901637;ta_iwgsc_1as_v1_3292395;ta_iwgsc_1bl_v1_3916198;ta_iwgsc_1bl_v1_3917414;ta_iwgsc_1bs_v1_3482360;ta_iwgsc_1dl_v1_2224010;ta_iwgsc_1dl_v1_2232170;ta_iwgsc_2al_v1_6334087;ta_iwgsc_2al_v1_6372469;ta_iwgsc_2al_v1_6401275;ta_iwgsc_2as_v1_5208634;ta_iwgsc_2bl_v1_8002566;ta_iwgsc_2bs_v1_5244754;ta_iwgsc_2bs_v1_5246442;ta_iwgsc_3al_v1_4232058;ta_iwgsc_3as_v1_3317023;ta_iwgsc_3as_v1…
c160012.graph_c0	307	ta_iwgsc_1al_v2_3901761
c177509.graph_c0	220	ta_iwgsc_1al_v2_3901789;ta_iwgsc_1bl_v1_3891419
c133091.graph_c0	1059	ta_iwgsc_1al_v2_3901789;ta_iwgsc_1bl_v1_3891419;ta_iwgsc_1ds_v1_1903634
c111852.graph_c0	2363	ta_iwgsc_1al_v2_3901834
c131592.graph_c0	257	ta_iwgsc_1al_v2_3901834
c81258.graph_c0	862	ta_iwgsc_1al_v2_3901834;ta_iwgsc_1bl_v1_3864928;ta_iwgsc_1dl_v1_2225684;ta_iwgsc_7dl_v1_3380712
c191096.graph_c0	295	ta_iwgsc_1al_v2_3901834;ta_iwgsc_1dl_v1_2225684
c109429.graph_c0	1388	ta_iwgsc_1al_v2_3901834;ta_iwgsc_2al_v1_6397461
c127167.graph_c0	364	ta_iwgsc_1al_v2_3901893;ta_iwgsc_1bl_v1_3811588;ta_iwgsc_1dl_v1_2247709
c96418.graph_c0	1122	ta_iwgsc_1al_v2_3901946;ta_iwgsc_1bl_v1_3803436
c78369.graph_c0	465	ta_iwgsc_1al_v2_3901946;ta_iwgsc_1bl_v1_3803436;ta_iwgsc_1dl_v1_1230190
c173669.graph_c0	349	ta_iwgsc_1al_v2_3901950;ta_iwgsc_1bl_v1_3813378;ta_iwgsc_1dl_v1_2254765
c212341.graph_c0	236	ta_iwgsc_1al_v2_3902083;ta_iwgsc_1al_v2_3975508;ta_iwgsc_1bl_v1_3897219;ta_iwgsc_1bs_v1_3419832;ta_iwgsc_1dl_v1_2247094;ta_iwgsc_2bl_v1_7948228;ta_iwgsc_2bl_v1_7968427;ta_iwgsc_3b_v1_10650214;ta_iwgsc_4al_v2_7104113;ta_iwgsc_4al_v2_7149734;ta_iwgsc_4al_v2_7151865;ta_iwgsc_4al_v2_7162704;ta_iwgsc_4al_v2_7165039;ta_iwgsc_4al_v2_7171545;ta_iwgsc_4bl_v1_6977993;ta_iwgsc_4bl_v1_6994368;ta_iwgsc_5bl_v1…
c3040.graph_c0	674	ta_iwgsc_1al_v2_3902138
c40107.graph_c0	616	ta_iwgsc_1al_v2_3902138;ta_iwgsc_1bl_v1_3895282;ta_iwgsc_1dl_v1_2257296
c68222.graph_c0	878	ta_iwgsc_1al_v2_3902138;ta_iwgsc_1bl_v1_3895282;ta_iwgsc_1dl_v1_2257296
c122073.graph_c1	1872	ta_iwgsc_1al_v2_3902363;ta_iwgsc_1al_v2_3934266;ta_iwgsc_1as_v1_3254945;ta_iwgsc_1as_v1_3255803;ta_iwgsc_1as_v1_3285787;ta_iwgsc_1as_v1_3307212;ta_iwgsc_1as_v1_3314435;ta_iwgsc_1as_v1_3316719;ta_iwgsc_1bl_v1_3861703;ta_iwgsc_1bl_v1_3875108;ta_iwgsc_1bs_v1_3453712;ta_iwgsc_1bs_v1_3473995;ta_iwgsc_1dl_v1_2240986;ta_iwgsc_1ds_v1_1882055;ta_iwgsc_1ds_v1_1901729;ta_iwgsc_1ds_v1_1909396;ta_iwgsc_1ds_v1…
c157860.graph_c0	206	ta_iwgsc_1al_v2_3902363;ta_iwgsc_1bl_v1_3790443;ta_iwgsc_1dl_v1_1640293
c11733.graph_c0	327	ta_iwgsc_1al_v2_3902446;ta_iwgsc_3al_v1_4365220;ta_iwgsc_5bl_v1_10786408;ta_iwgsc_6as_v1_4399656;ta_iwgsc_6as_v1_4416989
c37440.graph_c0	1278	ta_iwgsc_1al_v2_3902446;ta_iwgsc_3al_v1_4365220;ta_iwgsc_5bl_v1_10786408;ta_iwgsc_6as_v1_4416989
c151420.graph_c0	246	ta_iwgsc_1al_v2_3902518;ta_iwgsc_1bl_v1_3752353;ta_iwgsc_1dl_v1_2171151;ta_iwgsc_2bl_v1_7949442
c115702.graph_c0	1021	ta_iwgsc_1al_v2_3902724
c50215.graph_c0	289	ta_iwgsc_1al_v2_3902724;ta_iwgsc_2as_v1_5238424;ta_iwgsc_4al_v2_7137751;ta_iwgsc_4al_v2_7172258;ta_iwgsc_4al_v2_7172732;ta_iwgsc_7bl_v1_6739260
c68388.graph_c0	276	ta_iwgsc_1al_v2_3902746;ta_iwgsc_1al_v2_3960209;ta_iwgsc_1as_v1_3256519;ta_iwgsc_1bl_v1_3814006;ta_iwgsc_2as_v1_5238424;ta_iwgsc_2as_v1_5304047;ta_iwgsc_2as_v1_5304048;ta_iwgsc_2bl_v1_7983268;ta_iwgsc_2bl_v1_8086859;ta_iwgsc_2dl_v1_9908069;ta_iwgsc_3al_v1_4423097;ta_iwgsc_3as_v1_3295146;ta_iwgsc_3b_v1_10756861;ta_iwgsc_3b_v1_10763006;ta_iwgsc_4as_v2_6010718;ta_iwgsc_5al_v1_2734415;ta_iwgsc_5al_v1…
c61071.graph_c0	612	ta_iwgsc_1al_v2_3902746;ta_iwgsc_1al_v2_3960209;ta_iwgsc_1as_v1_3256519;ta_iwgsc_1bl_v1_3814006;ta_iwgsc_2as_v1_5238424;ta_iwgsc_2bl_v1_7983268;ta_iwgsc_2dl_v1_9899175;ta_iwgsc_2dl_v1_9907696;ta_iwgsc_2dl_v1_9907697;ta_iwgsc_3al_v1_4403699;ta_iwgsc_3al_v1_4450176;ta_iwgsc_3b_v1_10756861;ta_iwgsc_4al_v2_7119289;ta_iwgsc_4al_v2_7174356;ta_iwgsc_4as_v2_6010718;ta_iwgsc_5al_v1_2734415;ta_iwgsc_5al_v1…
c91667.graph_c0	1249	ta_iwgsc_1al_v2_3902746;ta_iwgsc_2bl_v1_7983268;ta_iwgsc_2dl_v1_9907167;ta_iwgsc_2dl_v1_9908846;ta_iwgsc_3al_v1_4423097;ta_iwgsc_3b_v1_10763006;ta_iwgsc_3dl_v1_6921391;ta_iwgsc_4as_v2_6010718;ta_iwgsc_5bl_v1_10805328;ta_iwgsc_5dl_v1_4519119;ta_iwgsc_5ds_v1_2681908;ta_iwgsc_6dl_v1_3237543;ta_iwgsc_7bs_v1_3164902;ta_iwgsc_7dl_v1_3337555;ta_iwgsc_7dl_v1_3340102
c119808.graph_c1	841	ta_iwgsc_1al_v2_3902746;ta_iwgsc_3al_v1_4423097;ta_iwgsc_3b_v1_10763006;ta_iwgsc_4as_v2_6010718
c12250.graph_c0	251	ta_iwgsc_1al_v2_3902772;ta_iwgsc_1bl_v1_3807436;ta_iwgsc_1dl_v1_1697282
c45124.graph_c0	1187	ta_iwgsc_1al_v2_3902803;ta_iwgsc_2bs_v1_5236290;ta_iwgsc_2dl_v1_9905484;ta_iwgsc_3al_v1_4385523;ta_iwgsc_5dl_v1_4538918;ta_iwgsc_5dl_v1_4605492;ta_iwgsc_6al_v1_5755131;ta_iwgsc_7as_v1_4250648;ta_iwgsc_7ds_v1_3941107
c111216.graph_c0	1360	ta_iwgsc_1al_v2_3902956
c56395.graph_c0	207	ta_iwgsc_1al_v2_3902956;ta_iwgsc_1bl_v1_3793980;ta_iwgsc_1dl_v1_133840
c117574.graph_c0	1997	ta_iwgsc_1al_v2_3902960;ta_iwgsc_1bl_v1_3858385;ta_iwgsc_1dl_v1_2283805
c174984.graph_c0	215	ta_iwgsc_1al_v2_3902982;ta_iwgsc_1as_v1_3253647;ta_iwgsc_1as_v1_3288128;ta_iwgsc_1bl_v1_3855573;ta_iwgsc_1dl_v1_2232383;ta_iwgsc_1dl_v1_2238102;ta_iwgsc_1dl_v1_2250931;ta_iwgsc_1dl_v1_2253988;ta_iwgsc_1dl_v1_2256727;ta_iwgsc_1dl_v1_2265025;ta_iwgsc_1dl_v1_2267723;ta_iwgsc_1ds_v1_1883874;ta_iwgsc_1ds_v1_1896498;ta_iwgsc_1ds_v1_1914000;ta_iwgsc_1ds_v1_969452;ta_iwgsc_2al_v1_3803158;ta_iwgsc_2al_v1_…
c206588.graph_c0	242	ta_iwgsc_1al_v2_3902983;ta_iwgsc_3al_v1_4446271;ta_iwgsc_5bs_v1_2287684
c185168.graph_c0	288	ta_iwgsc_1al_v2_3903068;ta_iwgsc_2al_v1_6394978
c198818.graph_c0	232	ta_iwgsc_1al_v2_3903320;ta_iwgsc_1bl_v1_3915248
c111050.graph_c1	450	ta_iwgsc_1al_v2_3903380
c95968.graph_c0	1104	ta_iwgsc_1al_v2_3903380;ta_iwgsc_1bl_v1_3920756;ta_iwgsc_1dl_v1_2277024
c165586.graph_c0	205	ta_iwgsc_1al_v2_3903380;ta_iwgsc_1bl_v1_3920756;ta_iwgsc_1dl_v1_2277024;ta_iwgsc_5bl_v1_2419724
c94963.graph_c0	397	ta_iwgsc_1al_v2_3903427;ta_iwgsc_1al_v2_3930247;ta_iwgsc_1al_v2_3957304;ta_iwgsc_1al_v2_3977312;ta_iwgsc_1bl_v1_3813458;ta_iwgsc_2bl_v1_7939509;ta_iwgsc_2bl_v1_7956476;ta_iwgsc_2bl_v1_7959565;ta_iwgsc_2bl_v1_7996843;ta_iwgsc_2bl_v1_8066584;ta_iwgsc_2bl_v1_8088667;ta_iwgsc_2bs_v1_5178008;ta_iwgsc_2bs_v1_5180326;ta_iwgsc_2bs_v1_5207157;ta_iwgsc_2bs_v1_5233848;ta_iwgsc_3al_v1_4453052;ta_iwgsc_3as_v1…
c154401.graph_c0	267	ta_iwgsc_1al_v2_3903521
c125536.graph_c0	5581	ta_iwgsc_1al_v2_3903521;ta_iwgsc_1bl_v1_3876589
c100677.graph_c0	967	ta_iwgsc_1al_v2_3903530;ta_iwgsc_1bl_v1_3914395;ta_iwgsc_1dl_v1_2275984
c50750.graph_c0	201	ta_iwgsc_1al_v2_3903530;ta_iwgsc_1bl_v1_3914395;ta_iwgsc_1dl_v1_2275984
c58059.graph_c0	221	ta_iwgsc_1al_v2_3903530;ta_iwgsc_1bl_v1_3914395;ta_iwgsc_1dl_v1_2275984
c80013.graph_c0	441	ta_iwgsc_1al_v2_3903530;ta_iwgsc_1bl_v1_3914395;ta_iwgsc_1dl_v1_2275984
c90449.graph_c0	1135	ta_iwgsc_1al_v2_3903530;ta_iwgsc_1bl_v1_3914395;ta_iwgsc_1dl_v1_2275984
c146900.graph_c0	203	ta_iwgsc_1al_v2_3903631;ta_iwgsc_2as_v1_5305709;ta_iwgsc_2dl_v1_9790166;ta_iwgsc_4as_v2_5956022;ta_iwgsc_5bl_v1_10794814;ta_iwgsc_7bs_v1_3077703
c54793.graph_c0	970	ta_iwgsc_1al_v2_3903815;ta_iwgsc_2al_v1_6353819;ta_iwgsc_3al_v1_4331474;ta_iwgsc_6bs_v1_455863;ta_iwgsc_7as_v1_4225132;ta_iwgsc_7ds_v1_3848375
c123237.graph_c0	3283	ta_iwgsc_1al_v2_3903825;ta_iwgsc_1bl_v1_3807956
c14248.graph_c0	413	ta_iwgsc_1al_v2_3903883;ta_iwgsc_2as_v1_5239103
c204205.graph_c0	208	ta_iwgsc_1al_v2_3903883;ta_iwgsc_2as_v1_5239103;ta_iwgsc_7al_v1_4483780;ta_iwgsc_7dl_v1_3284226
c279.graph_c0	262	ta_iwgsc_1al_v2_3903888;ta_iwgsc_1al_v2_3919210;ta_iwgsc_2al_v1_6334967;ta_iwgsc_2as_v1_5291821;ta_iwgsc_2bl_v1_8084039;ta_iwgsc_5al_v1_2800115;ta_iwgsc_7as_v1_4246993
c196134.graph_c0	339	ta_iwgsc_1al_v2_3903888;ta_iwgsc_1bs_v1_3457794;ta_iwgsc_2al_v1_6405708;ta_iwgsc_3as_v1_3324251;ta_iwgsc_3as_v1_3346765;ta_iwgsc_3b_v1_10655181;ta_iwgsc_4dl_v3_14466294;ta_iwgsc_5bl_v1_10844335;ta_iwgsc_5bl_v1_10926796;ta_iwgsc_6as_v1_4431372
c49879.graph_c0	315	ta_iwgsc_1al_v2_3903901;ta_iwgsc_2as_v1_5186686;ta_iwgsc_6as_v1_4403562;ta_iwgsc_6bs_v1_2952176;ta_iwgsc_6ds_v1_2057257
c12643.graph_c0	298	ta_iwgsc_1al_v2_3903905
c122728.graph_c0	3554	ta_iwgsc_1al_v2_3903905;ta_iwgsc_1bl_v1_3818264
c185770.graph_c0	307	ta_iwgsc_1al_v2_3903905;ta_iwgsc_1bl_v1_3818264;ta_iwgsc_1dl_v1_802011
c54156.graph_c0	597	ta_iwgsc_1al_v2_3903905;ta_iwgsc_2bs_v1_5242090;ta_iwgsc_3as_v1_421406;ta_iwgsc_3b_v1_10776288;ta_iwgsc_4as_v2_5936883
c212891.graph_c0	209	ta_iwgsc_1al_v2_3903917;ta_iwgsc_1bl_v1_3877618
c122897.graph_c0	3101	ta_iwgsc_1al_v2_3903977
c168245.graph_c0	235	ta_iwgsc_1al_v2_3903977;ta_iwgsc_1bl_v1_33931;ta_iwgsc_1dl_v1_2089570
c208883.graph_c0	224	ta_iwgsc_1al_v2_3903977;ta_iwgsc_1bl_v1_33931;ta_iwgsc_1dl_v1_2089570
c180749.graph_c0	235	ta_iwgsc_1al_v2_3903987;ta_iwgsc_1bl_v1_3806808;ta_iwgsc_1dl_v1_2286326
c173638.graph_c0	321	ta_iwgsc_1al_v2_3903999;ta_iwgsc_1bl_v1_3830784
c39117.graph_c0	343	ta_iwgsc_1al_v2_3904057
c202746.graph_c0	283	ta_iwgsc_1al_v2_3904126;ta_iwgsc_1al_v2_3929329;ta_iwgsc_1al_v2_3929330;ta_iwgsc_1bl_v1_3839386;ta_iwgsc_5bl_v1_10808118;ta_iwgsc_5bl_v1_10922183
c187307.graph_c0	346	ta_iwgsc_1al_v2_3904140;ta_iwgsc_2bs_v1_2583904;ta_iwgsc_3b_v1_10394479;ta_iwgsc_5dl_v1_4471711;ta_iwgsc_7al_v1_1249755
c212308.graph_c0	226	ta_iwgsc_1al_v2_3904276;ta_iwgsc_2as_v1_5262407;ta_iwgsc_3dl_v1_6407583
c61035.graph_c0	219	ta_iwgsc_1al_v2_3904335;ta_iwgsc_1al_v2_3904830;ta_iwgsc_1al_v2_3977025;ta_iwgsc_1as_v1_3254744;ta_iwgsc_1ds_v1_1890201;ta_iwgsc_1ds_v1_1907747;ta_iwgsc_1ds_v1_1908045;ta_iwgsc_2al_v1_6373765;ta_iwgsc_2al_v1_6400697;ta_iwgsc_2as_v1_5193760;ta_iwgsc_2as_v1_5281212;ta_iwgsc_2bl_v1_7939764;ta_iwgsc_2bl_v1_8045614;ta_iwgsc_2bs_v1_5177146;ta_iwgsc_2ds_v1_5308522;ta_iwgsc_3as_v1_3384644;ta_iwgsc_3as_v1…
c112848.graph_c1	380	ta_iwgsc_1al_v2_3904335;ta_iwgsc_2bs_v1_5168939;ta_iwgsc_3b_v1_10447794;ta_iwgsc_3b_v1_10527326;ta_iwgsc_4bs_v1_4877159;ta_iwgsc_5bl_v1_10917882;ta_iwgsc_6as_v1_4357784
c35057.graph_c0	3099	ta_iwgsc_1al_v2_3904457
c93192.graph_c0	831	ta_iwgsc_1al_v2_3904529;ta_iwgsc_1al_v2_3975796;ta_iwgsc_4al_v2_7093580;ta_iwgsc_4al_v2_7117020;ta_iwgsc_4al_v2_7140757;ta_iwgsc_5dl_v1_4517952
c88202.graph_c0	707	ta_iwgsc_1al_v2_3904532;ta_iwgsc_1bl_v1_3854349;ta_iwgsc_1dl_v1_1403795
c106109.graph_c0	1042	ta_iwgsc_1al_v2_3904584;ta_iwgsc_1bl_v1_3791413
c115489.graph_c1	2204	ta_iwgsc_1al_v2_3904594;ta_iwgsc_4bl_v1_7038959;ta_iwgsc_5dl_v1_4499157
c121241.graph_c0	1987	ta_iwgsc_1al_v2_3904628;ta_iwgsc_1bl_v1_3832909;ta_iwgsc_2bs_v1_5180034
c90657.graph_c0	505	ta_iwgsc_1al_v2_3904635;ta_iwgsc_1bl_v1_3790887;ta_iwgsc_1dl_v1_224748
c79889.graph_c0	1518	ta_iwgsc_1al_v2_3904635;ta_iwgsc_1bl_v1_3899767
c168583.graph_c0	219	ta_iwgsc_1al_v2_3904635;ta_iwgsc_1bl_v1_3899767;ta_iwgsc_1dl_v1_2276507;ta_iwgsc_5bl_v1_10921482
c142764.graph_c0	408	ta_iwgsc_1al_v2_3904706
c160142.graph_c0	355	ta_iwgsc_1al_v2_3904706
c65999.graph_c0	743	ta_iwgsc_1al_v2_3904706
c84538.graph_c0	640	ta_iwgsc_1al_v2_3904706;ta_iwgsc_1al_v2_3926846;ta_iwgsc_1bl_v1_3902666;ta_iwgsc_1dl_v1_1726702
c37543.graph_c0	660	ta_iwgsc_1al_v2_3904724;ta_iwgsc_1bl_v1_3879273;ta_iwgsc_1dl_v1_2252694
c85909.graph_c0	433	ta_iwgsc_1al_v2_3904724;ta_iwgsc_3b_v1_10586731;ta_iwgsc_5bs_v1_2258962;ta_iwgsc_6bl_v1_4395521
c124134.graph_c0	2771	ta_iwgsc_1al_v2_3904825;ta_iwgsc_1bl_v1_3841010;ta_iwgsc_1dl_v1_840080
c121565.graph_c1	2209	ta_iwgsc_1al_v2_3904883;ta_iwgsc_4bl_v1_6962093
c27191.graph_c0	308	ta_iwgsc_1al_v2_3905068;ta_iwgsc_1al_v2_3974502;ta_iwgsc_1bl_v1_3881986;ta_iwgsc_1bs_v1_3412437;ta_iwgsc_1bs_v1_3454683;ta_iwgsc_1dl_v1_2264564;ta_iwgsc_2al_v1_6439816;ta_iwgsc_2as_v1_5275553;ta_iwgsc_2as_v1_5304220;ta_iwgsc_2as_v1_5310048;ta_iwgsc_2bl_v1_1733249;ta_iwgsc_2bl_v1_7950397;ta_iwgsc_2bl_v1_8012451;ta_iwgsc_2bs_v1_5129117;ta_iwgsc_2dl_v1_9879091;ta_iwgsc_2dl_v1_9908523;ta_iwgsc_2ds_v1…
c40029.graph_c0	377	ta_iwgsc_1al_v2_3905102;ta_iwgsc_1bl_v1_3888506
c46675.graph_c0	770	ta_iwgsc_1al_v2_3905102;ta_iwgsc_1bl_v1_3888506
c126993.graph_c0	447	ta_iwgsc_1al_v2_3905139;ta_iwgsc_1bl_v1_3824827;ta_iwgsc_2dl_v1_9853975;ta_iwgsc_2dl_v1_9853976;ta_iwgsc_2dl_v1_9907660;ta_iwgsc_7dl_v1_1203219
c177828.graph_c0	461	ta_iwgsc_1al_v2_3905139;ta_iwgsc_1bl_v1_3824827;ta_iwgsc_2dl_v1_9853975;ta_iwgsc_2dl_v1_9853976;ta_iwgsc_7dl_v1_1203219
c20800.graph_c0	277	ta_iwgsc_1al_v2_3905288
c40115.graph_c0	231	ta_iwgsc_1al_v2_3905288
c40115.graph_c1	664	ta_iwgsc_1al_v2_3905288;ta_iwgsc_1bl_v1_3920055
c88603.graph_c0	661	ta_iwgsc_1al_v2_3905288;ta_iwgsc_1bl_v1_3920055
c206628.graph_c0	253	ta_iwgsc_1al_v2_3905288;ta_iwgsc_1bl_v1_3920055;ta_iwgsc_1dl_v1_1337483;ta_iwgsc_4al_v2_7111896;ta_iwgsc_5bl_v1_10825120
c47120.graph_c0	453	ta_iwgsc_1al_v2_3905288;ta_iwgsc_1bl_v1_3920055;ta_iwgsc_1dl_v1_2198374
c160206.graph_c0	315	ta_iwgsc_1al_v2_3905288;ta_iwgsc_1dl_v1_865773
c180973.graph_c0	220	ta_iwgsc_1al_v2_3905288;ta_iwgsc_1dl_v1_865773
c183538.graph_c0	279	ta_iwgsc_1al_v2_3905422;ta_iwgsc_3al_v1_4449502
c179889.graph_c0	260	ta_iwgsc_1al_v2_3905573;ta_iwgsc_1as_v1_3250340;ta_iwgsc_1bl_v1_3794996;ta_iwgsc_1bl_v1_3852546;ta_iwgsc_1bl_v1_3870050;ta_iwgsc_1bl_v1_3878796;ta_iwgsc_1bl_v1_3886541;ta_iwgsc_1bl_v1_3897937;ta_iwgsc_1bl_v1_3903532;ta_iwgsc_1bl_v1_3913234;ta_iwgsc_1bl_v1_3915510;ta_iwgsc_1bl_v1_3919203;ta_iwgsc_1bs_v1_3419937;ta_iwgsc_1bs_v1_3425444;ta_iwgsc_1dl_v1_2222984;ta_iwgsc_1dl_v1_2224848;ta_iwgsc_1dl_v1…
c43380.graph_c0	225	ta_iwgsc_1al_v2_3905573;ta_iwgsc_1bl_v1_3749593;ta_iwgsc_1bl_v1_3915510;ta_iwgsc_1dl_v1_2224848;ta_iwgsc_1dl_v1_2240654;ta_iwgsc_1dl_v1_2244469;ta_iwgsc_1dl_v1_2253964;ta_iwgsc_1dl_v1_2258374;ta_iwgsc_1dl_v1_2281122;ta_iwgsc_1dl_v1_2282017;ta_iwgsc_1dl_v1_2289561;ta_iwgsc_1dl_v1_2289883;ta_iwgsc_1ds_v1_1906831;ta_iwgsc_2al_v1_3288570;ta_iwgsc_2al_v1_6361557;ta_iwgsc_2al_v1_6372530;ta_iwgsc_2al_v1…
c72388.graph_c0	425	ta_iwgsc_1al_v2_3905573;ta_iwgsc_1bl_v1_3903532;ta_iwgsc_1bl_v1_3915510;ta_iwgsc_1dl_v1_2240654;ta_iwgsc_1dl_v1_2244469;ta_iwgsc_1dl_v1_2258374;ta_iwgsc_1dl_v1_2289883;ta_iwgsc_1ds_v1_1906831;ta_iwgsc_2al_v1_6410873;ta_iwgsc_2al_v1_6439611;ta_iwgsc_2bl_v1_7956830;ta_iwgsc_2bl_v1_8030603;ta_iwgsc_2bl_v1_8031449;ta_iwgsc_2bl_v1_8084471;ta_iwgsc_2bl_v1_8092622;ta_iwgsc_2bs_v1_5178684;ta_iwgsc_2bs_v1…
c2035.graph_c0	390	ta_iwgsc_1al_v2_3905642;ta_iwgsc_1al_v2_3946162;ta_iwgsc_1as_v1_3265340;ta_iwgsc_2as_v1_5258748;ta_iwgsc_2bs_v1_5157636;ta_iwgsc_2bs_v1_728671;ta_iwgsc_2dl_v1_6635061;ta_iwgsc_3as_v1_404730;ta_iwgsc_3dl_v1_6800471;ta_iwgsc_4bs_v1_4954602;ta_iwgsc_4dl_v3_14120427;ta_iwgsc_5bl_v1_10743157;ta_iwgsc_6as_v1_4430388;ta_iwgsc_7as_v1_4245036
c203027.graph_c0	229	ta_iwgsc_1al_v2_3905740;ta_iwgsc_1bl_v1_3881804;ta_iwgsc_1dl_v1_2290859
c59645.graph_c0	524	ta_iwgsc_1al_v2_3905774;ta_iwgsc_1bl_v1_3831528;ta_iwgsc_1dl_v1_2208750
c99905.graph_c0	684	ta_iwgsc_1al_v2_3905774;ta_iwgsc_1bl_v1_3831528;ta_iwgsc_1dl_v1_2208750
c115854.graph_c0	2625	ta_iwgsc_1al_v2_3905823;ta_iwgsc_1al_v2_3974859;ta_iwgsc_2bl_v1_7973981;ta_iwgsc_7ds_v1_3949962
c142283.graph_c0	213	ta_iwgsc_1al_v2_3905863;ta_iwgsc_1dl_v1_2227857
c128414.graph_c0	431	ta_iwgsc_1al_v2_3905886;ta_iwgsc_1dl_v1_2282810
c59557.graph_c0	1180	ta_iwgsc_1al_v2_3905897;ta_iwgsc_1dl_v1_2241081
c188032.graph_c0	324	ta_iwgsc_1al_v2_3905897;ta_iwgsc_1dl_v1_2241081;ta_iwgsc_2al_v1_6363280;ta_iwgsc_2bl_v1_2711552;ta_iwgsc_2bl_v1_8033441;ta_iwgsc_3dl_v1_6904707;ta_iwgsc_4al_v2_7110253;ta_iwgsc_4al_v2_7116467;ta_iwgsc_4as_v2_5935427;ta_iwgsc_4bl_v1_6972465;ta_iwgsc_4dl_v3_14366497;ta_iwgsc_5al_v1_2736480;ta_iwgsc_5as_v1_1516347;ta_iwgsc_5bl_v1_10800668;ta_iwgsc_5dl_v1_4605708;ta_iwgsc_6dl_v1_3281557;ta_iwgsc_7as_…
c23469.graph_c0	204	ta_iwgsc_1al_v2_3905897;ta_iwgsc_1dl_v1_2241081;ta_iwgsc_2al_v1_6363280;ta_iwgsc_3dl_v1_6904707;ta_iwgsc_4al_v2_7110253;ta_iwgsc_4al_v2_7116467;ta_iwgsc_4as_v2_5935427;ta_iwgsc_4bl_v1_6972465;ta_iwgsc_4dl_v3_14366497;ta_iwgsc_4dl_v3_14420415;ta_iwgsc_5al_v1_2736480;ta_iwgsc_5as_v1_1516347;ta_iwgsc_5bl_v1_10800668;ta_iwgsc_5dl_v1_4605708;ta_iwgsc_6dl_v1_3281557;ta_iwgsc_7as_v1_4201630;ta_iwgsc_7ds…
c37918.graph_c0	305	ta_iwgsc_1al_v2_3905897;ta_iwgsc_6dl_v1_3281557
c178805.graph_c0	455	ta_iwgsc_1al_v2_3905952;ta_iwgsc_1bl_v1_3808874
c41227.graph_c0	1348	ta_iwgsc_1al_v2_3905952;ta_iwgsc_1bl_v1_3808874
c12368.graph_c0	316	ta_iwgsc_1al_v2_3905952;ta_iwgsc_1bl_v1_3808874;ta_iwgsc_5as_v1_1508112
c166504.graph_c0	676	ta_iwgsc_1al_v2_3905952;ta_iwgsc_1bl_v1_3808874;ta_iwgsc_5as_v1_1508112
c165010.graph_c0	793	ta_iwgsc_1al_v2_3905952;ta_iwgsc_1bl_v1_3808874;ta_iwgsc_7ds_v1_3938120
c44898.graph_c0	1098	ta_iwgsc_1al_v2_3905954;ta_iwgsc_1as_v1_3255694
c149147.graph_c0	236	ta_iwgsc_1al_v2_3905954;ta_iwgsc_1bl_v1_3793400;ta_iwgsc_1dl_v1_1106224
c140801.graph_c0	536	ta_iwgsc_1al_v2_3905954;ta_iwgsc_1bl_v1_3793400;ta_iwgsc_1dl_v1_1106224;ta_iwgsc_1dl_v1_2222712
c124686.graph_c0	3705	ta_iwgsc_1al_v2_3905998;ta_iwgsc_1bl_v1_3841080;ta_iwgsc_1dl_v1_2237494
c117776.graph_c1	683	ta_iwgsc_1al_v2_3906021;ta_iwgsc_2ds_v1_5345654;ta_iwgsc_3b_v1_10687565;ta_iwgsc_4al_v2_7082689;ta_iwgsc_5al_v1_2805747;ta_iwgsc_6al_v1_5801414
c20777.graph_c0	233	ta_iwgsc_1al_v2_3906021;ta_iwgsc_2ds_v1_5345654;ta_iwgsc_3b_v1_10687565;ta_iwgsc_5al_v1_2787496;ta_iwgsc_5al_v1_2805747;ta_iwgsc_6al_v1_5801414
c120481.graph_c0	1985	ta_iwgsc_1al_v2_3906036;ta_iwgsc_1bl_v1_377705;ta_iwgsc_1dl_v1_2202465
c148028.graph_c0	321	ta_iwgsc_1al_v2_3906036;ta_iwgsc_1bl_v1_377705;ta_iwgsc_1dl_v1_2202465
c49131.graph_c0	243	ta_iwgsc_1al_v2_3906036;ta_iwgsc_1bl_v1_377705;ta_iwgsc_1dl_v1_2202465;ta_iwgsc_5bl_v1_2271974
c181814.graph_c0	205	ta_iwgsc_1al_v2_3906036;ta_iwgsc_1bl_v1_377705;ta_iwgsc_5bl_v1_4866401
c1778.graph_c0	385	ta_iwgsc_1al_v2_3906206
c1778.graph_c1	410	ta_iwgsc_1al_v2_3906206;ta_iwgsc_1dl_v1_2204533
c12080.graph_c0	534	ta_iwgsc_1al_v2_3906300;ta_iwgsc_1bl_v1_3922050;ta_iwgsc_1dl_v1_2244407
c73793.graph_c0	2153	ta_iwgsc_1al_v2_3906304;ta_iwgsc_1ds_v1_1916042
c44234.graph_c0	248	ta_iwgsc_1al_v2_3906350;ta_iwgsc_2al_v1_2470497;ta_iwgsc_2as_v1_5192083;ta_iwgsc_2bs_v1_5166080;ta_iwgsc_3as_v1_1673341;ta_iwgsc_4bl_v1_7035292;ta_iwgsc_4bs_v1_4930555;ta_iwgsc_4bs_v1_4961343;ta_iwgsc_4dl_v3_14427334;ta_iwgsc_4ds_v1_2275626;ta_iwgsc_5al_v1_2736938;ta_iwgsc_6al_v1_5786657;ta_iwgsc_6al_v1_5824711;ta_iwgsc_6as_v1_4355223
c26005.graph_c0	236	ta_iwgsc_1al_v2_3906350;ta_iwgsc_2al_v1_2470497;ta_iwgsc_2as_v1_5192083;ta_iwgsc_3as_v1_1673341;ta_iwgsc_4bs_v1_4961343;ta_iwgsc_4ds_v1_2275626;ta_iwgsc_6al_v1_5786657;ta_iwgsc_6al_v1_5824711;ta_iwgsc_6al_v1_5824712;ta_iwgsc_6as_v1_4355223
c47800.graph_c0	202	ta_iwgsc_1al_v2_3906579;ta_iwgsc_1bl_v1_3871167;ta_iwgsc_1dl_v1_2289649
c110875.graph_c0	1754	ta_iwgsc_1al_v2_3906623
c143910.graph_c0	537	ta_iwgsc_1al_v2_3906623
c44560.graph_c0	300	ta_iwgsc_1al_v2_3906623;ta_iwgsc_1bl_v1_3848935
c46087.graph_c0	309	ta_iwgsc_1al_v2_3906623;ta_iwgsc_1bl_v1_3848935;ta_iwgsc_1dl_v1_1230186
c207290.graph_c0	329	ta_iwgsc_1al_v2_3906884
c197912.graph_c0	206	ta_iwgsc_1al_v2_3906884;ta_iwgsc_2bs_v1_5212069
c184518.graph_c0	219	ta_iwgsc_1al_v2_3906884;ta_iwgsc_6bl_v1_4316727
c129018.graph_c0	244	ta_iwgsc_1al_v2_3906899
c132483.graph_c0	210	ta_iwgsc_1al_v2_3906938;ta_iwgsc_1al_v2_3966456;ta_iwgsc_4al_v2_7087060;ta_iwgsc_5al_v1_1268562;ta_iwgsc_5bl_v1_10866662;ta_iwgsc_5dl_v1_4600067;ta_iwgsc_7ds_v1_3899157
c120341.graph_c1	776	ta_iwgsc_1al_v2_3906938;ta_iwgsc_1al_v2_3966456;ta_iwgsc_4al_v2_7087060;ta_iwgsc_5bl_v1_10866662;ta_iwgsc_5dl_v1_4501929;ta_iwgsc_7ds_v1_3899157
c129944.graph_c0	322	ta_iwgsc_1al_v2_3906961;ta_iwgsc_1al_v2_3967809
c141760.graph_c0	433	ta_iwgsc_1al_v2_3906967;ta_iwgsc_1bl_v1_3822018;ta_iwgsc_2bl_v1_8085666;ta_iwgsc_2bl_v1_8093437
c36305.graph_c0	214	ta_iwgsc_1al_v2_3907051;ta_iwgsc_1al_v2_3933962;ta_iwgsc_1bl_v1_3856040;ta_iwgsc_1dl_v1_1995707;ta_iwgsc_1dl_v1_2245046
c135020.graph_c0	1230	ta_iwgsc_1al_v2_3907051;ta_iwgsc_1dl_v1_1995707
c88197.graph_c0	643	ta_iwgsc_1al_v2_3907098;ta_iwgsc_3b_v1_10459646
c78332.graph_c0	852	ta_iwgsc_1al_v2_3907117;ta_iwgsc_1al_v2_3921766;ta_iwgsc_1al_v2_3963096;ta_iwgsc_1al_v2_3968599;ta_iwgsc_1as_v1_3253647;ta_iwgsc_1as_v1_3284578;ta_iwgsc_1as_v1_3288128;ta_iwgsc_1bl_v1_3806960;ta_iwgsc_1bl_v1_3834322;ta_iwgsc_1bl_v1_3855573;ta_iwgsc_1bs_v1_3447517;ta_iwgsc_1bs_v1_3464366;ta_iwgsc_1dl_v1_2232383;ta_iwgsc_1dl_v1_2253988;ta_iwgsc_1dl_v1_2256727;ta_iwgsc_1dl_v1_2265025;ta_iwgsc_1dl_v1…
c35839.graph_c0	450	ta_iwgsc_1al_v2_3907150;ta_iwgsc_1as_v1_3294053;ta_iwgsc_1as_v1_3299058;ta_iwgsc_1bl_v1_3832819;ta_iwgsc_1bl_v1_3851345;ta_iwgsc_1bs_v1_3423536;ta_iwgsc_2al_v1_6348334;ta_iwgsc_2al_v1_6401626;ta_iwgsc_2as_v1_5250922;ta_iwgsc_2bl_v1_7935937;ta_iwgsc_2bs_v1_5169158;ta_iwgsc_2bs_v1_5227513;ta_iwgsc_3al_v1_4310250;ta_iwgsc_3al_v1_4310251;ta_iwgsc_3as_v1_3338168;ta_iwgsc_3dl_v1_6911298;ta_iwgsc_4bl_v1…
c87099.graph_c1	416	ta_iwgsc_1al_v2_3907152;ta_iwgsc_1dl_v1_2199942
c196323.graph_c0	247	ta_iwgsc_1al_v2_3907197
c137055.graph_c0	501	ta_iwgsc_1al_v2_3907329;ta_iwgsc_1al_v2_3942123;ta_iwgsc_1bl_v1_3799092
c113921.graph_c0	3669	ta_iwgsc_1al_v2_3907329;ta_iwgsc_1bl_v1_3799092;ta_iwgsc_1dl_v1_2230122
c172109.graph_c0	233	ta_iwgsc_1al_v2_3907329;ta_iwgsc_1dl_v1_2264250
c49571.graph_c0	291	ta_iwgsc_1al_v2_3907329;ta_iwgsc_1dl_v1_2264250
c33747.graph_c0	217	ta_iwgsc_1al_v2_3907420;ta_iwgsc_1bl_v1_3858544;ta_iwgsc_1dl_v1_2264927
c96276.graph_c0	550	ta_iwgsc_1al_v2_3907517;ta_iwgsc_1dl_v1_1315376
c67925.graph_c0	714	ta_iwgsc_1al_v2_3907624;ta_iwgsc_1al_v2_3935819;ta_iwgsc_3as_v1_2431843
c135411.graph_c0	523	ta_iwgsc_1al_v2_3907669;ta_iwgsc_1al_v2_3966465;ta_iwgsc_4bs_v1_4913211
c153253.graph_c0	618	ta_iwgsc_1al_v2_3907669;ta_iwgsc_2al_v1_6388771;ta_iwgsc_2dl_v1_9808028;ta_iwgsc_3al_v1_3962099;ta_iwgsc_6as_v1_4395579;ta_iwgsc_6bl_v1_4305706;ta_iwgsc_7dl_v1_3358791
c36980.graph_c0	1388	ta_iwgsc_1al_v2_3907708;ta_iwgsc_1dl_v1_2286304
c36980.graph_c1	263	ta_iwgsc_1al_v2_3907708;ta_iwgsc_1dl_v1_2286304
c150575.graph_c0	347	ta_iwgsc_1al_v2_3907775;ta_iwgsc_2bl_v1_8085524;ta_iwgsc_6al_v1_5778814;ta_iwgsc_6bs_v1_3008624
c1529.graph_c0	396	ta_iwgsc_1al_v2_3907888
c45754.graph_c0	574	ta_iwgsc_1al_v2_3907888;ta_iwgsc_1bl_v1_3907117;ta_iwgsc_1dl_v1_2285574
c114343.graph_c0	2484	ta_iwgsc_1al_v2_3907913
c168058.graph_c0	226	ta_iwgsc_1al_v2_3907913;ta_iwgsc_1bl_v1_3790835;ta_iwgsc_1bl_v1_3793082;ta_iwgsc_1bl_v1_3809434;ta_iwgsc_1bl_v1_3830137;ta_iwgsc_1dl_v1_2245418;ta_iwgsc_1dl_v1_2245419;ta_iwgsc_5bl_v1_23563
c123595.graph_c2	238	ta_iwgsc_1al_v2_3907913;ta_iwgsc_1bl_v1_3790835;ta_iwgsc_1bl_v1_3793082;ta_iwgsc_1dl_v1_2245418;ta_iwgsc_1dl_v1_2245419;ta_iwgsc_5bl_v1_23563
c11528.graph_c0	405	ta_iwgsc_1al_v2_3907914;ta_iwgsc_2al_v1_6407822;ta_iwgsc_2as_v1_5257612;ta_iwgsc_3al_v1_4340593;ta_iwgsc_3as_v1_1036046;ta_iwgsc_3as_v1_3401014;ta_iwgsc_3b_v1_10403592;ta_iwgsc_3b_v1_10558103;ta_iwgsc_3b_v1_10660071;ta_iwgsc_3dl_v1_6888611;ta_iwgsc_3dl_v1_6951971;ta_iwgsc_4bl_v1_7039709;ta_iwgsc_5al_v1_2805626;ta_iwgsc_5bl_v1_10839789;ta_iwgsc_5bl_v1_10902621;ta_iwgsc_5dl_v1_4561255;ta_iwgsc_6as_…
c51401.graph_c1	505	ta_iwgsc_1al_v2_3907957;ta_iwgsc_2al_v1_4249818;ta_iwgsc_2bl_v1_7907009;ta_iwgsc_2bs_v1_5137810;ta_iwgsc_2ds_v1_5390205;ta_iwgsc_5bl_v1_10891395;ta_iwgsc_5dl_v1_4557629;ta_iwgsc_6ds_v1_2058769;ta_iwgsc_7al_v1_4547440
c163488.graph_c0	288	ta_iwgsc_1al_v2_3907957;ta_iwgsc_2as_v1_5290413;ta_iwgsc_2bs_v1_5137810;ta_iwgsc_2ds_v1_5384312;ta_iwgsc_5bl_v1_10865710;ta_iwgsc_5bl_v1_10891395
c190476.graph_c0	335	ta_iwgsc_1al_v2_3907957;ta_iwgsc_2bs_v1_5137810
c203409.graph_c0	279	ta_iwgsc_1al_v2_3907957;ta_iwgsc_2bs_v1_5137810
c151722.graph_c0	563	ta_iwgsc_1al_v2_3907957;ta_iwgsc_2bs_v1_5137810;ta_iwgsc_5bl_v1_10891395
c486.graph_c1	361	ta_iwgsc_1al_v2_3907957;ta_iwgsc_2bs_v1_5137810;ta_iwgsc_5bl_v1_10891395
c486.graph_c0	444	ta_iwgsc_1al_v2_3907957;ta_iwgsc_2bs_v1_5137810;ta_iwgsc_5bl_v1_10891395;ta_iwgsc_6bl_v1_4395615
c196681.graph_c0	209	ta_iwgsc_1al_v2_3908012;ta_iwgsc_1bl_v1_3885158;ta_iwgsc_1dl_v1_2261073
c182734.graph_c0	260	ta_iwgsc_1al_v2_3908012;ta_iwgsc_1dl_v1_2261073
c193519.graph_c0	252	ta_iwgsc_1al_v2_3908108;ta_iwgsc_1as_v1_3234157;ta_iwgsc_1as_v1_3284822;ta_iwgsc_1bl_v1_3847932;ta_iwgsc_1bl_v1_3862760;ta_iwgsc_1bl_v1_3882003;ta_iwgsc_1bl_v1_3920424;ta_iwgsc_1bs_v1_3442514;ta_iwgsc_2al_v1_6328491;ta_iwgsc_2al_v1_6376459;ta_iwgsc_2al_v1_6396162;ta_iwgsc_2al_v1_6413447;ta_iwgsc_2as_v1_5294385;ta_iwgsc_2as_v1_5306538;ta_iwgsc_2bl_v1_7974543;ta_iwgsc_2bl_v1_8015023;ta_iwgsc_2bl_v1…
c147404.graph_c0	485	ta_iwgsc_1al_v2_3908142
c177908.graph_c0	231	ta_iwgsc_1al_v2_3908180;ta_iwgsc_1al_v2_3965825;ta_iwgsc_3as_v1_3280069;ta_iwgsc_3dl_v1_6928257;ta_iwgsc_4dl_v3_10598951;ta_iwgsc_4ds_v1_1723721;ta_iwgsc_5as_v1_1522525;ta_iwgsc_5as_v1_1550960;ta_iwgsc_5bl_v1_10822864
c37143.graph_c0	254	ta_iwgsc_1al_v2_3908214;ta_iwgsc_1bl_v1_3798234
c99916.graph_c0	976	ta_iwgsc_1al_v2_3908214;ta_iwgsc_1bl_v1_3798234
c118332.graph_c0	2269	ta_iwgsc_1al_v2_3908215;ta_iwgsc_1bl_v1_3800305;ta_iwgsc_1dl_v1_1114462
c105994.graph_c0	470	ta_iwgsc_1al_v2_3908234;ta_iwgsc_1bl_v1_3920470
c81948.graph_c1	278	ta_iwgsc_1al_v2_3908348;ta_iwgsc_1bl_v1_3831833;ta_iwgsc_1dl_v1_2268980
c35357.graph_c1	962	ta_iwgsc_1al_v2_3908348;ta_iwgsc_1bl_v1_3914026;ta_iwgsc_1dl_v1_2268980
c35357.graph_c0	208	ta_iwgsc_1al_v2_3908348;ta_iwgsc_1bl_v1_3914026;ta_iwgsc_1dl_v1_2268980;ta_iwgsc_7al_v1_3484467;ta_iwgsc_7as_v1_4252038;ta_iwgsc_7bl_v1_6738036;ta_iwgsc_7bs_v1_3135245;ta_iwgsc_7dl_v1_744466;ta_iwgsc_7ds_v1_3931687
c81948.graph_c0	1344	ta_iwgsc_1al_v2_3908348;ta_iwgsc_1dl_v1_2268980
c93383.graph_c0	896	ta_iwgsc_1al_v2_3908352;ta_iwgsc_2bs_v1_5245220;ta_iwgsc_5bl_v1_10782429;ta_iwgsc_6ds_v1_2092794;ta_iwgsc_7as_v1_4192740;ta_iwgsc_7dl_v1_3337953
c163913.graph_c0	296	ta_iwgsc_1al_v2_3908414;ta_iwgsc_1al_v2_3927369;ta_iwgsc_1al_v2_3934393;ta_iwgsc_1al_v2_3949613;ta_iwgsc_1al_v2_3974795;ta_iwgsc_1al_v2_3975338;ta_iwgsc_1bl_v1_800509;ta_iwgsc_1bs_v1_3412989;ta_iwgsc_2al_v1_6414570;ta_iwgsc_2as_v1_5252821;ta_iwgsc_2as_v1_5308666;ta_iwgsc_2bs_v1_5245446;ta_iwgsc_3al_v1_4392550;ta_iwgsc_3al_v1_4392551;ta_iwgsc_3al_v1_4392552;ta_iwgsc_3as_v1_3415178;ta_iwgsc_3as_v1_…
c124979.graph_c0	3416	ta_iwgsc_1al_v2_3908456
c193238.graph_c0	355	ta_iwgsc_1al_v2_3908456
c146929.graph_c0	275	ta_iwgsc_1al_v2_3908533;ta_iwgsc_1bl_v1_3802037;ta_iwgsc_1dl_v1_2239024
c109531.graph_c0	1832	ta_iwgsc_1al_v2_3908627
c122316.graph_c1	1212	ta_iwgsc_1al_v2_3908627;ta_iwgsc_2bl_v1_8087069;ta_iwgsc_4bl_v1_6969639
c10470.graph_c0	646	ta_iwgsc_1al_v2_3908707;ta_iwgsc_1bl_v1_3916081;ta_iwgsc_1ds_v1_1906278;ta_iwgsc_2al_v1_4730984;ta_iwgsc_3as_v1_3328173;ta_iwgsc_3as_v1_3440125;ta_iwgsc_3dl_v1_6907025;ta_iwgsc_4al_v2_7075717;ta_iwgsc_4al_v2_7075718;ta_iwgsc_4al_v2_7174170;ta_iwgsc_4as_v2_5925494;ta_iwgsc_5al_v1_2736899;ta_iwgsc_6bs_v1_2179823;ta_iwgsc_6dl_v1_3251499;ta_iwgsc_7al_v1_4558325;ta_iwgsc_7as_v1_4115768;ta_iwgsc_7bs_v1…
c194370.graph_c0	320	ta_iwgsc_1al_v2_3908707;ta_iwgsc_2al_v1_4408244;ta_iwgsc_2as_v1_5264486;ta_iwgsc_2bl_v1_8088690;ta_iwgsc_2bs_v1_4650708;ta_iwgsc_2bs_v1_5186464;ta_iwgsc_3as_v1_3433459;ta_iwgsc_3b_v1_10683059;ta_iwgsc_3b_v1_10713968;ta_iwgsc_3dl_v1_6945522;ta_iwgsc_3ds_v1_2601219;ta_iwgsc_4al_v2_7119789;ta_iwgsc_5al_v1_2744023;ta_iwgsc_5as_v1_1507298;ta_iwgsc_5bl_v1_10856741;ta_iwgsc_5bs_v1_2261686;ta_iwgsc_5dl_v…
c146732.graph_c0	671	ta_iwgsc_1al_v2_3908707;ta_iwgsc_2as_v1_5218181
c160459.graph_c0	296	ta_iwgsc_1al_v2_3908707;ta_iwgsc_2as_v1_5218181;ta_iwgsc_2as_v1_5271507;ta_iwgsc_6dl_v1_3249668;ta_iwgsc_7ds_v1_3851534
c187525.graph_c0	294	ta_iwgsc_1al_v2_3908707;ta_iwgsc_2as_v1_5218181;ta_iwgsc_2as_v1_5271507;ta_iwgsc_6dl_v1_3249668;ta_iwgsc_7ds_v1_3851534
c52318.graph_c0	1043	ta_iwgsc_1al_v2_3908707;ta_iwgsc_3as_v1_3357699;ta_iwgsc_7bs_v1_3155464
c17104.graph_c0	332	ta_iwgsc_1al_v2_3908733
c199966.graph_c0	216	ta_iwgsc_1al_v2_3908733
c45494.graph_c0	259	ta_iwgsc_1al_v2_3908733;ta_iwgsc_1bl_v1_3920048;ta_iwgsc_1dl_v1_2230937
c83055.graph_c1	533	ta_iwgsc_1al_v2_3908733;ta_iwgsc_1bl_v1_3920048;ta_iwgsc_1dl_v1_2230937
c67115.graph_c1	279	ta_iwgsc_1al_v2_3908733;ta_iwgsc_1bl_v1_3921873;ta_iwgsc_1bs_v1_3426245;ta_iwgsc_1dl_v1_2196678;ta_iwgsc_1ds_v1_1902324;ta_iwgsc_4ds_v1_2291702
c67115.graph_c0	556	ta_iwgsc_1al_v2_3908733;ta_iwgsc_1dl_v1_2196678
c83055.graph_c0	252	ta_iwgsc_1al_v2_3908733;ta_iwgsc_1dl_v1_2230937
c6384.graph_c0	750	ta_iwgsc_1al_v2_3908772;ta_iwgsc_1dl_v1_2227901
c139763.graph_c0	1353	ta_iwgsc_1al_v2_3908916;ta_iwgsc_1dl_v1_2289544;ta_iwgsc_2al_v1_6351969;ta_iwgsc_3al_v1_4448060;ta_iwgsc_3as_v1_3383911;ta_iwgsc_3b_v1_10394151;ta_iwgsc_5al_v1_2783847;ta_iwgsc_5as_v1_1552960;ta_iwgsc_5bl_v1_10822243;ta_iwgsc_5bl_v1_10849001;ta_iwgsc_6bl_v1_4270526;ta_iwgsc_7al_v1_4556210;ta_iwgsc_7as_v1_4210021;ta_iwgsc_7bl_v1_6740357
c211247.graph_c0	229	ta_iwgsc_1al_v2_3908954;ta_iwgsc_2al_v1_6336511;ta_iwgsc_2bl_v1_7956564;ta_iwgsc_2bl_v1_8070424;ta_iwgsc_3b_v1_10701624;ta_iwgsc_3b_v1_10764510;ta_iwgsc_5dl_v1_4510384;ta_iwgsc_6bl_v1_4258855;ta_iwgsc_7as_v1_4254462;ta_iwgsc_7bs_v1_3107960
c56590.graph_c0	1796	ta_iwgsc_1al_v2_3909083
c92442.graph_c0	680	ta_iwgsc_1al_v2_3909102;ta_iwgsc_1bl_v1_3852055;ta_iwgsc_1dl_v1_2224157
c163926.graph_c0	338	ta_iwgsc_1al_v2_3909165
c56954.graph_c0	433	ta_iwgsc_1al_v2_3909165
c157909.graph_c0	220	ta_iwgsc_1al_v2_3909165;ta_iwgsc_2bs_v1_5191556;ta_iwgsc_6bs_v1_3034251
c102980.graph_c0	1042	ta_iwgsc_1al_v2_3909165;ta_iwgsc_2bs_v1_5230731
c102980.graph_c1	238	ta_iwgsc_1al_v2_3909165;ta_iwgsc_2bs_v1_5230731
c39145.graph_c0	886	ta_iwgsc_1al_v2_3909165;ta_iwgsc_2bs_v1_5242571
c208453.graph_c0	209	ta_iwgsc_1al_v2_3909202
c81737.graph_c0	764	ta_iwgsc_1al_v2_3909202;ta_iwgsc_1ds_v1_1902333;ta_iwgsc_2bl_v1_7952788
c187534.graph_c0	224	ta_iwgsc_1al_v2_3909230
c58318.graph_c0	698	ta_iwgsc_1al_v2_3909243;ta_iwgsc_1bl_v1_3827854;ta_iwgsc_1dl_v1_2263775
c78646.graph_c0	398	ta_iwgsc_1al_v2_3909243;ta_iwgsc_1bl_v1_3827854;ta_iwgsc_1dl_v1_2263775
c130982.graph_c0	221	ta_iwgsc_1al_v2_3909243;ta_iwgsc_1dl_v1_2263775
c193127.graph_c0	244	ta_iwgsc_1al_v2_3909350;ta_iwgsc_1al_v2_3950590;ta_iwgsc_1dl_v1_2238486;ta_iwgsc_1dl_v1_2276309;ta_iwgsc_1ds_v1_1886966;ta_iwgsc_1ds_v1_1906768;ta_iwgsc_2as_v1_5216439;ta_iwgsc_2dl_v1_7763018;ta_iwgsc_2ds_v1_356516;ta_iwgsc_3al_v1_4346235;ta_iwgsc_3b_v1_10766561;ta_iwgsc_3dl_v1_6910533;ta_iwgsc_3dl_v1_6952763;ta_iwgsc_3dl_v1_6952996;ta_iwgsc_3ds_v1_2557820;ta_iwgsc_4al_v2_5350415;ta_iwgsc_4al_v2_…
c120058.graph_c2	736	ta_iwgsc_1al_v2_3909378
c155947.graph_c0	279	ta_iwgsc_1al_v2_3909604;ta_iwgsc_1al_v2_3929516;ta_iwgsc_1as_v1_3289835;ta_iwgsc_1bl_v1_3812843;ta_iwgsc_1bl_v1_3861431;ta_iwgsc_1bl_v1_3869719;ta_iwgsc_1bs_v1_3439437;ta_iwgsc_1dl_v1_2237681;ta_iwgsc_1ds_v1_1891235;ta_iwgsc_2al_v1_6414398;ta_iwgsc_2as_v1_5308242;ta_iwgsc_2bl_v1_8004886;ta_iwgsc_2bl_v1_8086886;ta_iwgsc_2bl_v1_8086887;ta_iwgsc_2bl_v1_8089910;ta_iwgsc_2bs_v1_5196561;ta_iwgsc_2dl_v1…
c133235.graph_c0	277	ta_iwgsc_1al_v2_3909604;ta_iwgsc_1as_v1_3289835;ta_iwgsc_1bl_v1_3792184;ta_iwgsc_1bl_v1_3812844;ta_iwgsc_1bl_v1_3920290;ta_iwgsc_1bl_v1_3921057;ta_iwgsc_1bs_v1_3439437;ta_iwgsc_1bs_v1_3462433;ta_iwgsc_1dl_v1_2224507;ta_iwgsc_1dl_v1_2256576;ta_iwgsc_1ds_v1_1879016;ta_iwgsc_1ds_v1_1891235;ta_iwgsc_2al_v1_6414398;ta_iwgsc_2al_v1_6420614;ta_iwgsc_2as_v1_5308242;ta_iwgsc_2bl_v1_8051010;ta_iwgsc_2bs_v1…
c73343.graph_c1	257	ta_iwgsc_1al_v2_3909614;ta_iwgsc_1bl_v1_3917721;ta_iwgsc_1dl_v1_2265619;ta_iwgsc_5bl_v1_10800439
c140951.graph_c0	850	ta_iwgsc_1al_v2_3909614;ta_iwgsc_5bl_v1_10797774
c12901.graph_c0	254	ta_iwgsc_1al_v2_3909616;ta_iwgsc_1bl_v1_3898326;ta_iwgsc_1dl_v1_2278496
c32399.graph_c0	253	ta_iwgsc_1al_v2_3909616;ta_iwgsc_1bl_v1_3898326;ta_iwgsc_1dl_v1_2278496;ta_iwgsc_5bl_v1_10808481
c171419.graph_c0	206	ta_iwgsc_1al_v2_3909620;ta_iwgsc_3b_v1_10730722;ta_iwgsc_5bl_v1_10881351
c159831.graph_c0	389	ta_iwgsc_1al_v2_3909620;ta_iwgsc_3b_v1_10730722;ta_iwgsc_5bl_v1_10881351;ta_iwgsc_7bl_v1_6480481
c19355.graph_c0	267	ta_iwgsc_1al_v2_3909719;ta_iwgsc_4al_v2_7173015;ta_iwgsc_5bl_v1_10796131;ta_iwgsc_5bl_v1_10824465;ta_iwgsc_7bl_v1_6635569
c125917.graph_c0	235	ta_iwgsc_1al_v2_3909805
c131417.graph_c0	244	ta_iwgsc_1al_v2_3910017;ta_iwgsc_1bl_v1_3912275;ta_iwgsc_2bs_v1_5245004;ta_iwgsc_3as_v1_3302884;ta_iwgsc_3as_v1_3317762;ta_iwgsc_3b_v1_10481622;ta_iwgsc_4al_v2_7086671;ta_iwgsc_4bl_v1_7041808;ta_iwgsc_4dl_v3_10084555;ta_iwgsc_5al_v1_2732429;ta_iwgsc_5dl_v1_4551251;ta_iwgsc_7al_v1_4459880;ta_iwgsc_7as_v1_4193739
c89412.graph_c1	253	ta_iwgsc_1al_v2_3910054;ta_iwgsc_1bl_v1_3799408;ta_iwgsc_1dl_v1_2238225
c89412.graph_c2	339	ta_iwgsc_1al_v2_3910054;ta_iwgsc_1bl_v1_3799408;ta_iwgsc_1dl_v1_2238225
c89412.graph_c3	227	ta_iwgsc_1al_v2_3910054;ta_iwgsc_1bl_v1_3799408;ta_iwgsc_1dl_v1_2238225
c89412.graph_c0	885	ta_iwgsc_1al_v2_3910054;ta_iwgsc_1dl_v1_2238225
c97918.graph_c0	724	ta_iwgsc_1al_v2_3910086;ta_iwgsc_1bl_v1_3855593
c103649.graph_c0	1192	ta_iwgsc_1al_v2_3910114
c208882.graph_c0	207	ta_iwgsc_1al_v2_3910114;ta_iwgsc_1bl_v1_3820174
c189863.graph_c0	303	ta_iwgsc_1al_v2_3910209;ta_iwgsc_1as_v1_3225928;ta_iwgsc_1as_v1_3295153;ta_iwgsc_1as_v1_3310979;ta_iwgsc_1dl_v1_2223297;ta_iwgsc_1dl_v1_2272688;ta_iwgsc_1dl_v1_883366;ta_iwgsc_2bl_v1_8020764;ta_iwgsc_2bs_v1_788727;ta_iwgsc_2dl_v1_9871861;ta_iwgsc_2dl_v1_9894915;ta_iwgsc_2ds_v1_5347626;ta_iwgsc_3as_v1_3443268;ta_iwgsc_3ds_v1_2550742;ta_iwgsc_4al_v2_7131791;ta_iwgsc_4bl_v1_6976183;ta_iwgsc_4bl_v1_7…
c139183.graph_c0	632	ta_iwgsc_1al_v2_3910209;ta_iwgsc_1bs_v1_2385738;ta_iwgsc_1dl_v1_2272688;ta_iwgsc_2bl_v1_8020764;ta_iwgsc_2bs_v1_788727;ta_iwgsc_2dl_v1_9902750;ta_iwgsc_2ds_v1_5347626;ta_iwgsc_2ds_v1_5357075;ta_iwgsc_3ds_v1_2550742;ta_iwgsc_4al_v2_7131791;ta_iwgsc_4bl_v1_6976183;ta_iwgsc_5al_v1_2738518;ta_iwgsc_5dl_v1_4546142;ta_iwgsc_7as_v1_4252985
c98607.graph_c1	223	ta_iwgsc_1al_v2_3910209;ta_iwgsc_1bs_v1_3480636;ta_iwgsc_2as_v1_5220955;ta_iwgsc_2dl_v1_9835930;ta_iwgsc_3b_v1_10520397;ta_iwgsc_4al_v2_7159850;ta_iwgsc_6dl_v1_3272857;ta_iwgsc_6dl_v1_3323904;ta_iwgsc_7dl_v1_3332400
c98818.graph_c0	809	ta_iwgsc_1al_v2_3910254
c175214.graph_c0	231	ta_iwgsc_1al_v2_3910254;ta_iwgsc_1bl_v1_3802059;ta_iwgsc_1dl_v1_454004
c183205.graph_c0	233	ta_iwgsc_1al_v2_3910254;ta_iwgsc_1dl_v1_2240334
c131542.graph_c0	461	ta_iwgsc_1al_v2_3910331;ta_iwgsc_2bs_v1_5184967;ta_iwgsc_6as_v1_4358798
c117980.graph_c0	2550	ta_iwgsc_1al_v2_3910414;ta_iwgsc_1bl_v1_3804689;ta_iwgsc_1dl_v1_2291677
c5696.graph_c0	434	ta_iwgsc_1al_v2_3910414;ta_iwgsc_1bl_v1_3804689;ta_iwgsc_1dl_v1_2291677
c78175.graph_c0	406	ta_iwgsc_1al_v2_3910414;ta_iwgsc_1bl_v1_3804689;ta_iwgsc_1dl_v1_2291677
c197379.graph_c0	396	ta_iwgsc_1al_v2_3910430;ta_iwgsc_1al_v2_3937895;ta_iwgsc_1bl_v1_3794213;ta_iwgsc_1bl_v1_3804805;ta_iwgsc_1bl_v1_3807748;ta_iwgsc_1dl_v1_2227283;ta_iwgsc_1dl_v1_2233011;ta_iwgsc_1dl_v1_2234853;ta_iwgsc_1ds_v1_1877297;ta_iwgsc_2as_v1_5275509;ta_iwgsc_2bl_v1_8059145;ta_iwgsc_2bs_v1_5155704;ta_iwgsc_3b_v1_10455451;ta_iwgsc_4al_v2_7087734;ta_iwgsc_4al_v2_7125468;ta_iwgsc_4bl_v1_7003621;ta_iwgsc_4bs_v1…
c178640.graph_c0	374	ta_iwgsc_1al_v2_3910430;ta_iwgsc_1bl_v1_3792332;ta_iwgsc_1bl_v1_3799258;ta_iwgsc_1bl_v1_3829128;ta_iwgsc_1bl_v1_3844320;ta_iwgsc_1dl_v1_2233011;ta_iwgsc_1dl_v1_2256727;ta_iwgsc_2al_v1_6406331;ta_iwgsc_2as_v1_5238489;ta_iwgsc_2bs_v1_5201688;ta_iwgsc_2bs_v1_5206842;ta_iwgsc_3b_v1_10624264;ta_iwgsc_3b_v1_10676589;ta_iwgsc_3b_v1_10685439;ta_iwgsc_3ds_v1_322116;ta_iwgsc_4al_v2_7171516;ta_iwgsc_4as_v2_…
c132374.graph_c0	594	ta_iwgsc_1al_v2_3910455
c192241.graph_c0	305	ta_iwgsc_1al_v2_3910472
c37801.graph_c0	469	ta_iwgsc_1al_v2_3910472
c37801.graph_c1	210	ta_iwgsc_1al_v2_3910472
c38394.graph_c0	467	ta_iwgsc_1al_v2_3910472
c97761.graph_c0	1124	ta_iwgsc_1al_v2_3910472
c114404.graph_c0	1820	ta_iwgsc_1al_v2_3910472;ta_iwgsc_1bl_v1_3835613
c202797.graph_c0	359	ta_iwgsc_1al_v2_3910479;ta_iwgsc_1bl_v1_3804678;ta_iwgsc_1dl_v1_2290659
c105097.graph_c1	1146	ta_iwgsc_1al_v2_3910479;ta_iwgsc_1bl_v1_3815931;ta_iwgsc_1dl_v1_2290659
c105685.graph_c0	1292	ta_iwgsc_1al_v2_3910479;ta_iwgsc_1bl_v1_3917740;ta_iwgsc_1dl_v1_2290659
c188223.graph_c0	204	ta_iwgsc_1al_v2_3910479;ta_iwgsc_1bl_v1_3917740;ta_iwgsc_1dl_v1_2290659
c156238.graph_c0	271	ta_iwgsc_1al_v2_3910672;ta_iwgsc_1bl_v1_3821304;ta_iwgsc_1dl_v1_2258740
c118839.graph_c2	834	ta_iwgsc_1al_v2_3910835
c42096.graph_c0	310	ta_iwgsc_1al_v2_3910835;ta_iwgsc_1bl_v1_3887375;ta_iwgsc_1ds_v1_1885337;ta_iwgsc_3b_v1_10758709;ta_iwgsc_7as_v1_4076645;ta_iwgsc_7bl_v1_6701581
c179176.graph_c0	242	ta_iwgsc_1al_v2_3910835;ta_iwgsc_7bl_v1_6701581
c163262.graph_c0	383	ta_iwgsc_1al_v2_3910943;ta_iwgsc_2al_v1_6370800;ta_iwgsc_2bs_v1_5198776;ta_iwgsc_3as_v1_905595;ta_iwgsc_5al_v1_2768257;ta_iwgsc_6as_v1_4364659;ta_iwgsc_6dl_v1_3326990;ta_iwgsc_7as_v1_4186379;ta_iwgsc_7bs_v1_3166719
c86630.graph_c0	1059	ta_iwgsc_1al_v2_3910943;ta_iwgsc_2al_v1_6370800;ta_iwgsc_3as_v1_905595;ta_iwgsc_3b_v1_10404189;ta_iwgsc_3b_v1_10455898;ta_iwgsc_5al_v1_2768257;ta_iwgsc_6as_v1_4364659;ta_iwgsc_7as_v1_4186379
c166138.graph_c0	206	ta_iwgsc_1al_v2_3910947;ta_iwgsc_1bl_v1_3890588;ta_iwgsc_1dl_v1_2282354;ta_iwgsc_7as_v1_4248951;ta_iwgsc_7bs_v1_3120178;ta_iwgsc_7ds_v1_2411092
c55436.graph_c0	271	ta_iwgsc_1al_v2_3910947;ta_iwgsc_1bl_v1_3890588;ta_iwgsc_1dl_v1_2282354;ta_iwgsc_7bs_v1_3120178;ta_iwgsc_7ds_v1_2411092
c138972.graph_c0	384	ta_iwgsc_1al_v2_3910978;ta_iwgsc_1bl_v1_3915381;ta_iwgsc_3al_v1_4269156;ta_iwgsc_5al_v1_2455743;ta_iwgsc_6al_v1_5803150;ta_iwgsc_6al_v1_5829818;ta_iwgsc_7ds_v1_3962169
c104142.graph_c0	1063	ta_iwgsc_1al_v2_3911103
c62074.graph_c0	482	ta_iwgsc_1al_v2_3911103;ta_iwgsc_1bl_v1_3846108;ta_iwgsc_1dl_v1_2264371
c49345.graph_c0	334	ta_iwgsc_1al_v2_3911103;ta_iwgsc_1dl_v1_1253272
c191641.graph_c0	234	ta_iwgsc_1al_v2_3911141;ta_iwgsc_1bl_v1_3813164;ta_iwgsc_1dl_v1_1829612
c102894.graph_c0	1737	ta_iwgsc_1al_v2_3911175;ta_iwgsc_1bl_v1_3884969;ta_iwgsc_1dl_v1_2233413
c162162.graph_c0	378	ta_iwgsc_1al_v2_3911282
c200.graph_c0	407	ta_iwgsc_1al_v2_3911282
c200.graph_c1	614	ta_iwgsc_1al_v2_3911282
c3951.graph_c0	499	ta_iwgsc_1al_v2_3911282;ta_iwgsc_1bl_v1_3350490;ta_iwgsc_1dl_v1_2227367
c3951.graph_c1	676	ta_iwgsc_1al_v2_3911282;ta_iwgsc_1dl_v1_2227367
c210480.graph_c0	219	ta_iwgsc_1al_v2_3911323;ta_iwgsc_2as_v1_5214025;ta_iwgsc_2bs_v1_5168905
c79387.graph_c0	1341	ta_iwgsc_1al_v2_3911386;ta_iwgsc_1bl_v1_3865164;ta_iwgsc_1dl_v1_2290319;ta_iwgsc_2as_v1_5307042;ta_iwgsc_2dl_v1_9909637;ta_iwgsc_3b_v1_10420802;ta_iwgsc_4al_v2_7068911;ta_iwgsc_5al_v1_2808000;ta_iwgsc_6bl_v1_4376699;ta_iwgsc_6dl_v1_3251033;ta_iwgsc_7al_v1_4511938;ta_iwgsc_7as_v1_4231322;ta_iwgsc_7ds_v1_3825606
c135384.graph_c0	909	ta_iwgsc_1al_v2_3911522;ta_iwgsc_6as_v1_4349769;ta_iwgsc_7as_v1_4255723
c47313.graph_c0	412	ta_iwgsc_1al_v2_3911586;ta_iwgsc_1bs_v1_3423557;ta_iwgsc_1ds_v1_1897020
c47313.graph_c1	451	ta_iwgsc_1al_v2_3911586;ta_iwgsc_1bs_v1_3423557;ta_iwgsc_1ds_v1_1897020
c47313.graph_c2	834	ta_iwgsc_1al_v2_3911586;ta_iwgsc_1bs_v1_3423557;ta_iwgsc_1ds_v1_1897020
c8341.graph_c0	223	ta_iwgsc_1al_v2_3911586;ta_iwgsc_1bs_v1_3423557;ta_iwgsc_1ds_v1_1897020
c147712.graph_c0	354	ta_iwgsc_1al_v2_3911586;ta_iwgsc_1bs_v1_3423557;ta_iwgsc_1ds_v1_1897020;ta_iwgsc_2al_v1_228493
c199370.graph_c0	210	ta_iwgsc_1al_v2_3911586;ta_iwgsc_1bs_v1_3423557;ta_iwgsc_1ds_v1_1897020;ta_iwgsc_2al_v1_6288725
c170446.graph_c0	220	ta_iwgsc_1al_v2_3911619;ta_iwgsc_1as_v1_3293023;ta_iwgsc_1as_v1_3315256;ta_iwgsc_1bl_v1_3815723;ta_iwgsc_1bs_v1_3481329;ta_iwgsc_1dl_v1_2289886;ta_iwgsc_1ds_v1_1878304;ta_iwgsc_2al_v1_6362639;ta_iwgsc_2as_v1_5218503;ta_iwgsc_2bl_v1_8091287;ta_iwgsc_2bs_v1_5244195;ta_iwgsc_2dl_v1_9859343;ta_iwgsc_3al_v1_4447566;ta_iwgsc_3as_v1_3427340;ta_iwgsc_3b_v1_10664691;ta_iwgsc_3dl_v1_6927505;ta_iwgsc_4bl_v1…
c152807.graph_c0	328	ta_iwgsc_1al_v2_3911619;ta_iwgsc_1as_v1_3293023;ta_iwgsc_1as_v1_3315256;ta_iwgsc_1bl_v1_3865845;ta_iwgsc_1bs_v1_3481329;ta_iwgsc_1dl_v1_2289886;ta_iwgsc_1ds_v1_1878304;ta_iwgsc_2al_v1_6362639;ta_iwgsc_2as_v1_5218503;ta_iwgsc_2bl_v1_8037993;ta_iwgsc_2bl_v1_8091287;ta_iwgsc_2bs_v1_5244195;ta_iwgsc_2dl_v1_1639580;ta_iwgsc_2dl_v1_9859343;ta_iwgsc_3al_v1_4447566;ta_iwgsc_3as_v1_3427340;ta_iwgsc_3b_v1_…
c138095.graph_c0	467	ta_iwgsc_1al_v2_3911682;ta_iwgsc_1al_v2_3924664;ta_iwgsc_1al_v2_3975872;ta_iwgsc_1al_v2_3980689;ta_iwgsc_1bl_v1_3917449;ta_iwgsc_1dl_v1_2228814;ta_iwgsc_1ds_v1_1890420;ta_iwgsc_2al_v1_6381834;ta_iwgsc_4bl_v1_6976276;ta_iwgsc_4bl_v1_6982514;ta_iwgsc_4bs_v1_4887530;ta_iwgsc_4bs_v1_4916801;ta_iwgsc_6as_v1_4427418
c61653.graph_c1	326	ta_iwgsc_1al_v2_3911683;ta_iwgsc_1al_v2_3924664;ta_iwgsc_1al_v2_3975872;ta_iwgsc_1al_v2_3980689;ta_iwgsc_1bl_v1_3917449;ta_iwgsc_1dl_v1_2228814;ta_iwgsc_1ds_v1_1890420;ta_iwgsc_2al_v1_6381834;ta_iwgsc_4bl_v1_6976276;ta_iwgsc_4bl_v1_6982514;ta_iwgsc_4bs_v1_4887530;ta_iwgsc_4bs_v1_4916801;ta_iwgsc_5ds_v1_2768171;ta_iwgsc_6as_v1_4427418
c93147.graph_c0	707	ta_iwgsc_1al_v2_3911745;ta_iwgsc_1bl_v1_3901145
c86842.graph_c0	1066	ta_iwgsc_1al_v2_3911810
c124156.graph_c0	2471	ta_iwgsc_1al_v2_3912079;ta_iwgsc_1bl_v1_3880267
c52504.graph_c0	642	ta_iwgsc_1al_v2_3912093;ta_iwgsc_1al_v2_3974832;ta_iwgsc_1as_v1_3278782;ta_iwgsc_1bl_v1_3855949;ta_iwgsc_1bl_v1_3893480;ta_iwgsc_1bl_v1_3917940;ta_iwgsc_1bl_v1_3922079;ta_iwgsc_1bs_v1_3455536;ta_iwgsc_1dl_v1_2290930;ta_iwgsc_1ds_v1_1878293;ta_iwgsc_1ds_v1_1914788;ta_iwgsc_2al_v1_6435786;ta_iwgsc_2as_v1_5186164;ta_iwgsc_2bl_v1_8027223;ta_iwgsc_2bl_v1_8027224;ta_iwgsc_2bs_v1_5247338;ta_iwgsc_3al_v1…
c158799.graph_c0	201	ta_iwgsc_1al_v2_3912267;ta_iwgsc_1as_v1_3261131;ta_iwgsc_1bl_v1_3833890;ta_iwgsc_1bl_v1_3833891;ta_iwgsc_1bl_v1_3836509;ta_iwgsc_1bl_v1_3876642;ta_iwgsc_1bl_v1_3895415;ta_iwgsc_1dl_v1_2239263;ta_iwgsc_1ds_v1_1893392;ta_iwgsc_1ds_v1_1907662;ta_iwgsc_2al_v1_6419102;ta_iwgsc_2as_v1_5304861;ta_iwgsc_2bl_v1_8036172;ta_iwgsc_2dl_v1_9875946;ta_iwgsc_2ds_v1_5352090;ta_iwgsc_2ds_v1_5352091;ta_iwgsc_3al_v1…
c32794.graph_c0	509	ta_iwgsc_1al_v2_3912350
c42833.graph_c0	935	ta_iwgsc_1al_v2_3912350
c16092.graph_c0	201	ta_iwgsc_1al_v2_3912450;ta_iwgsc_1bl_v1_3908916;ta_iwgsc_1dl_v1_2280172
c207331.graph_c0	272	ta_iwgsc_1al_v2_3912459;ta_iwgsc_1al_v2_3912597;ta_iwgsc_1bl_v1_3920889;ta_iwgsc_1dl_v1_2255881
c140709.graph_c0	451	ta_iwgsc_1al_v2_3912494;ta_iwgsc_1bl_v1_3809719;ta_iwgsc_3dl_v1_6951145;ta_iwgsc_4al_v2_7108794;ta_iwgsc_5al_v1_2747239;ta_iwgsc_7as_v1_4224829
c137251.graph_c0	378	ta_iwgsc_1al_v2_3912549;ta_iwgsc_1dl_v1_2261788
c133995.graph_c0	264	ta_iwgsc_1al_v2_3912597;ta_iwgsc_1bl_v1_3920889;ta_iwgsc_1dl_v1_2255881
c134873.graph_c0	293	ta_iwgsc_1al_v2_3912597;ta_iwgsc_1bl_v1_3920889;ta_iwgsc_1dl_v1_2255881
c45493.graph_c0	205	ta_iwgsc_1al_v2_3912692;ta_iwgsc_3b_v1_2561264;ta_iwgsc_4al_v2_7075580;ta_iwgsc_4as_v2_5938272;ta_iwgsc_4ds_v1_2300876;ta_iwgsc_5al_v1_2800951;ta_iwgsc_5bl_v1_9508097;ta_iwgsc_5bs_v1_2247306;ta_iwgsc_5dl_v1_4551325;ta_iwgsc_6as_v1_4408668;ta_iwgsc_6as_v1_840658;ta_iwgsc_6dl_v1_3213308
c18554.graph_c0	246	ta_iwgsc_1al_v2_3912777;ta_iwgsc_1al_v2_3929347;ta_iwgsc_1as_v1_591800;ta_iwgsc_2as_v1_5255333;ta_iwgsc_3al_v1_4263319;ta_iwgsc_3as_v1_3382067;ta_iwgsc_3b_v1_10427781;ta_iwgsc_5al_v1_2759608;ta_iwgsc_5al_v1_2768433;ta_iwgsc_5dl_v1_678539;ta_iwgsc_7al_v1_4491391;ta_iwgsc_7al_v1_4504663;ta_iwgsc_7al_v1_4555989;ta_iwgsc_7as_v1_4246876;ta_iwgsc_7dl_v1_3334895
c151711.graph_c0	464	ta_iwgsc_1al_v2_3912814;ta_iwgsc_7ds_v1_3847584
c107185.graph_c0	1572	ta_iwgsc_1al_v2_3912843;ta_iwgsc_1bl_v1_3831739
c122443.graph_c0	2755	ta_iwgsc_1al_v2_3912843;ta_iwgsc_1bl_v1_3831739
c199901.graph_c0	233	ta_iwgsc_1al_v2_3912843;ta_iwgsc_1bl_v1_3831739;ta_iwgsc_1dl_v1_2259369
c62488.graph_c0	311	ta_iwgsc_1al_v2_3912856;ta_iwgsc_1as_v1_3301244;ta_iwgsc_1dl_v1_2232524;ta_iwgsc_1dl_v1_2265282;ta_iwgsc_2bs_v1_5245952;ta_iwgsc_2dl_v1_9907517;ta_iwgsc_2ds_v1_5357869;ta_iwgsc_2ds_v1_5374590;ta_iwgsc_4al_v2_7131441;ta_iwgsc_4bl_v1_7039823;ta_iwgsc_5al_v1_1157315;ta_iwgsc_5al_v1_2731665;ta_iwgsc_5al_v1_2811925;ta_iwgsc_5as_v1_1529562;ta_iwgsc_5dl_v1_4495103;ta_iwgsc_5dl_v1_4606362;ta_iwgsc_6dl_v1…
c62551.graph_c0	1028	ta_iwgsc_1al_v2_3912913
c15272.graph_c0	400	ta_iwgsc_1al_v2_3913071;ta_iwgsc_1bl_v1_3881804
c137391.graph_c0	299	ta_iwgsc_1al_v2_3913119;ta_iwgsc_1as_v1_1134738;ta_iwgsc_2as_v1_5206161;ta_iwgsc_3b_v1_10706840;ta_iwgsc_5bl_v1_10919950;ta_iwgsc_6bl_v1_4291513;ta_iwgsc_6dl_v1_3285515;ta_iwgsc_7as_v1_4101670
c114088.graph_c0	327	ta_iwgsc_1al_v2_3913124;ta_iwgsc_1ds_v1_1914991;ta_iwgsc_2al_v1_6368787;ta_iwgsc_2al_v1_6433897;ta_iwgsc_2as_v1_5271078;ta_iwgsc_2bl_v1_7959627;ta_iwgsc_2bl_v1_8001338;ta_iwgsc_2bs_v1_5171261;ta_iwgsc_2dl_v1_9833932;ta_iwgsc_3b_v1_10544419;ta_iwgsc_3dl_v1_6913048;ta_iwgsc_3ds_v1_2599980;ta_iwgsc_4as_v2_5974245;ta_iwgsc_4as_v2_5996756;ta_iwgsc_4as_v2_5996757;ta_iwgsc_4bl_v1_7001782;ta_iwgsc_5al_v1…
c99669.graph_c0	910	ta_iwgsc_1al_v2_3913164;ta_iwgsc_1bl_v1_3803848;ta_iwgsc_1dl_v1_2227902
c136476.graph_c0	289	ta_iwgsc_1al_v2_3913166;ta_iwgsc_1bl_v1_3876172
c124041.graph_c0	3679	ta_iwgsc_1al_v2_3913166;ta_iwgsc_1bs_v1_3419491;ta_iwgsc_2al_v1_6439663;ta_iwgsc_4al_v2_7136658;ta_iwgsc_6al_v1_5775787
c197420.graph_c0	289	ta_iwgsc_1al_v2_3913225
c2856.graph_c0	321	ta_iwgsc_1al_v2_3913242;ta_iwgsc_1bl_v1_3827885;ta_iwgsc_1dl_v1_1156496
c162696.graph_c0	417	ta_iwgsc_1al_v2_3913251;ta_iwgsc_1as_v1_2324892;ta_iwgsc_2as_v1_5253840;ta_iwgsc_2as_v1_5257892;ta_iwgsc_2bl_v1_8085151;ta_iwgsc_2bs_v1_5226011;ta_iwgsc_3b_v1_10775277;ta_iwgsc_6al_v1_5746309;ta_iwgsc_7al_v1_4429953
c151976.graph_c0	617	ta_iwgsc_1al_v2_3913251;ta_iwgsc_1as_v1_2324892;ta_iwgsc_2as_v1_5253840;ta_iwgsc_2as_v1_5257892;ta_iwgsc_2bl_v1_8085151;ta_iwgsc_3b_v1_10775277;ta_iwgsc_6al_v1_5746309;ta_iwgsc_7al_v1_4429953
c76381.graph_c1	524	ta_iwgsc_1al_v2_3913299;ta_iwgsc_1as_v1_3268871
c111674.graph_c0	1471	ta_iwgsc_1al_v2_3913309;ta_iwgsc_1bl_v1_3852979;ta_iwgsc_1dl_v1_2275585;ta_iwgsc_1dl_v1_2275586
c86839.graph_c0	492	ta_iwgsc_1al_v2_3913309;ta_iwgsc_1bl_v1_3852979;ta_iwgsc_1dl_v1_2275585;ta_iwgsc_1dl_v1_2275586
c136717.graph_c0	251	ta_iwgsc_1al_v2_3913309;ta_iwgsc_1dl_v1_2275585;ta_iwgsc_1dl_v1_2275586
c125539.graph_c1	4239	ta_iwgsc_1al_v2_3913351;ta_iwgsc_5al_v1_1777823
c80763.graph_c0	1230	ta_iwgsc_1al_v2_3913355;ta_iwgsc_1bl_v1_3871070
c39758.graph_c0	303	ta_iwgsc_1al_v2_3913358;ta_iwgsc_2al_v1_6438484;ta_iwgsc_5bl_v1_10800888;ta_iwgsc_6bs_v1_3040422;ta_iwgsc_6bs_v1_3048710
c123972.graph_c1	3194	ta_iwgsc_1al_v2_3913415;ta_iwgsc_1bl_v1_3808171;ta_iwgsc_1dl_v1_720554
c215347.graph_c0	217	ta_iwgsc_1al_v2_3913415;ta_iwgsc_1bl_v1_3808171;ta_iwgsc_1dl_v1_720554;ta_iwgsc_5bl_v1_953474
c93522.graph_c0	573	ta_iwgsc_1al_v2_3913415;ta_iwgsc_1dl_v1_720554
c128195.graph_c0	738	ta_iwgsc_1al_v2_3913630
c69632.graph_c0	1877	ta_iwgsc_1al_v2_3913630
c96889.graph_c0	575	ta_iwgsc_1al_v2_3913630;ta_iwgsc_1al_v2_3968415;ta_iwgsc_1as_v1_3313347;ta_iwgsc_1bs_v1_3417666;ta_iwgsc_1bs_v1_3472565;ta_iwgsc_1bs_v1_3472566;ta_iwgsc_2bl_v1_7932157;ta_iwgsc_2bl_v1_7963130;ta_iwgsc_2bl_v1_8046621;ta_iwgsc_2bl_v1_8063721;ta_iwgsc_2bl_v1_8086817;ta_iwgsc_2bs_v1_5207874;ta_iwgsc_2bs_v1_5237822;ta_iwgsc_3b_v1_10430677;ta_iwgsc_3b_v1_10502350;ta_iwgsc_4al_v2_7094835;ta_iwgsc_4al_v2…
c113299.graph_c2	295	ta_iwgsc_1al_v2_3913630;ta_iwgsc_1bl_v1_3824404
c94384.graph_c1	687	ta_iwgsc_1al_v2_3913630;ta_iwgsc_1bl_v1_3824404
c94384.graph_c2	1633	ta_iwgsc_1al_v2_3913630;ta_iwgsc_1bl_v1_3824404
c158805.graph_c0	502	ta_iwgsc_1al_v2_3913630;ta_iwgsc_1bl_v1_3824404;ta_iwgsc_1dl_v1_2289577
c94384.graph_c0	261	ta_iwgsc_1al_v2_3913630;ta_iwgsc_1bl_v1_3824404;ta_iwgsc_1dl_v1_2289577
c40922.graph_c0	371	ta_iwgsc_1al_v2_3913630;ta_iwgsc_1bs_v1_3470544;ta_iwgsc_4bl_v1_7018111
c49407.graph_c0	776	ta_iwgsc_1al_v2_3913630;ta_iwgsc_2dl_v1_9871631;ta_iwgsc_2dl_v1_9895602;ta_iwgsc_2dl_v1_9909898;ta_iwgsc_2dl_v1_9909899;ta_iwgsc_4bs_v1_4905010;ta_iwgsc_6bl_v1_4339137
c40850.graph_c0	1070	ta_iwgsc_1al_v2_3913666;ta_iwgsc_7al_v1_4466188
c118922.graph_c0	989	ta_iwgsc_1al_v2_3913695;ta_iwgsc_1bl_v1_3862760;ta_iwgsc_5as_v1_1552077;ta_iwgsc_6al_v1_5823974;ta_iwgsc_6al_v1_5823975;ta_iwgsc_7al_v1_4492634
c3236.graph_c0	286	ta_iwgsc_1al_v2_3913743;ta_iwgsc_2al_v1_4625841;ta_iwgsc_2as_v1_5305625;ta_iwgsc_3as_v1_2255117;ta_iwgsc_4as_v2_5966696;ta_iwgsc_4bs_v1_4947768;ta_iwgsc_6bs_v1_2997177;ta_iwgsc_7as_v1_4045209;ta_iwgsc_7ds_v1_3919086
c3928.graph_c1	857	ta_iwgsc_1al_v2_3913743;ta_iwgsc_2as_v1_5305625;ta_iwgsc_3as_v1_3442281;ta_iwgsc_4as_v2_5966696;ta_iwgsc_6bs_v1_2997177;ta_iwgsc_7ds_v1_3859624
c114230.graph_c3	390	ta_iwgsc_1al_v2_3913743;ta_iwgsc_2as_v1_5305782;ta_iwgsc_4al_v2_7123738;ta_iwgsc_7as_v1_4250944;ta_iwgsc_7bs_v1_3031861
c94736.graph_c0	978	ta_iwgsc_1al_v2_3913862;ta_iwgsc_1bl_v1_3827560;ta_iwgsc_1dl_v1_2265747
c29141.graph_c0	305	ta_iwgsc_1al_v2_3913994;ta_iwgsc_2bl_v1_8040263;ta_iwgsc_2bs_v1_5236290;ta_iwgsc_2dl_v1_9903007;ta_iwgsc_2dl_v1_9905484;ta_iwgsc_3al_v1_4447355;ta_iwgsc_4dl_v3_14412799;ta_iwgsc_5dl_v1_4538918;ta_iwgsc_5dl_v1_4605492;ta_iwgsc_6al_v1_5755131;ta_iwgsc_6as_v1_4431958;ta_iwgsc_6bs_v1_3044397;ta_iwgsc_7as_v1_4250648;ta_iwgsc_7ds_v1_3906489
c116687.graph_c0	462	ta_iwgsc_1al_v2_3914019;ta_iwgsc_1bl_v1_3907202;ta_iwgsc_1dl_v1_2263812
c84326.graph_c0	674	ta_iwgsc_1al_v2_3914019;ta_iwgsc_1bl_v1_3907202;ta_iwgsc_1dl_v1_2263812
c91599.graph_c0	405	ta_iwgsc_1al_v2_3914019;ta_iwgsc_1bl_v1_3907202;ta_iwgsc_1dl_v1_2263812
c78662.graph_c0	1427	ta_iwgsc_1al_v2_3914101;ta_iwgsc_1bl_v1_3854513;ta_iwgsc_1bl_v1_3854514;ta_iwgsc_5bl_v1_10790561;ta_iwgsc_5bl_v1_10906858
c85789.graph_c0	863	ta_iwgsc_1al_v2_3914108
c136342.graph_c0	224	ta_iwgsc_1al_v2_3914108;ta_iwgsc_1bl_v1_3915727;ta_iwgsc_1dl_v1_2273708
c88358.graph_c0	1328	ta_iwgsc_1al_v2_3914108;ta_iwgsc_1bl_v1_3915727;ta_iwgsc_1dl_v1_2273708
c147252.graph_c0	631	ta_iwgsc_1al_v2_3914114
c34670.graph_c0	339	ta_iwgsc_1al_v2_3914140;ta_iwgsc_1dl_v1_2267573
c34670.graph_c1	229	ta_iwgsc_1al_v2_3914140;ta_iwgsc_1dl_v1_2267573
c122542.graph_c0	2901	ta_iwgsc_1al_v2_3914148;ta_iwgsc_1bl_v1_3905086
c57854.graph_c0	231	ta_iwgsc_1al_v2_3914148;ta_iwgsc_1bl_v1_3905086;ta_iwgsc_1dl_v1_140484
c161945.graph_c0	589	ta_iwgsc_1al_v2_3914148;ta_iwgsc_1bl_v1_3905086;ta_iwgsc_1dl_v1_140484;ta_iwgsc_5bl_v1_10917729;ta_iwgsc_5dl_v1_4534102
c140614.graph_c0	477	ta_iwgsc_1al_v2_3914188
c35261.graph_c0	292	ta_iwgsc_1al_v2_3914188
c35261.graph_c1	1839	ta_iwgsc_1al_v2_3914188
c172649.graph_c0	273	ta_iwgsc_1al_v2_3914188;ta_iwgsc_2dl_v1_9880945
c184655.graph_c0	229	ta_iwgsc_1al_v2_3914226;ta_iwgsc_1bl_v1_3863209;ta_iwgsc_1dl_v1_2267858;ta_iwgsc_2al_v1_6288663
c67913.graph_c0	665	ta_iwgsc_1al_v2_3914226;ta_iwgsc_1dl_v1_2267858;ta_iwgsc_2al_v1_6288663
c162297.graph_c0	414	ta_iwgsc_1al_v2_3914228;ta_iwgsc_1al_v2_3977766;ta_iwgsc_1al_v2_3978178;ta_iwgsc_3b_v1_10529372;ta_iwgsc_5al_v1_2811249
c127572.graph_c0	233	ta_iwgsc_1al_v2_3914249
c118669.graph_c0	2252	ta_iwgsc_1al_v2_3914368;ta_iwgsc_1bl_v1_3813285
c3840.graph_c0	249	ta_iwgsc_1al_v2_3914499;ta_iwgsc_2dl_v1_9909771;ta_iwgsc_3b_v1_10455686;ta_iwgsc_3b_v1_10467731;ta_iwgsc_3b_v1_10735072;ta_iwgsc_3b_v1_10775610;ta_iwgsc_3dl_v1_6891775;ta_iwgsc_3dl_v1_6895151;ta_iwgsc_3dl_v1_6901254;ta_iwgsc_3dl_v1_6917203;ta_iwgsc_5bl_v1_10864005;ta_iwgsc_6as_v1_4336704;ta_iwgsc_6bs_v1_2953011;ta_iwgsc_7bs_v1_3086868
c36772.graph_c0	436	ta_iwgsc_1al_v2_3914499;ta_iwgsc_3b_v1_10458274;ta_iwgsc_3b_v1_10544523;ta_iwgsc_5bl_v1_10864005
c204655.graph_c0	308	ta_iwgsc_1al_v2_3914517;ta_iwgsc_1bl_v1_3870290;ta_iwgsc_1dl_v1_2291126
c119214.graph_c0	304	ta_iwgsc_1al_v2_3914561;ta_iwgsc_6bs_v1_2928914
c124639.graph_c0	609	ta_iwgsc_1al_v2_3914617
c139869.graph_c0	440	ta_iwgsc_1al_v2_3914617
c162508.graph_c0	254	ta_iwgsc_1al_v2_3914617
c82235.graph_c0	329	ta_iwgsc_1al_v2_3914753;ta_iwgsc_2al_v1_6439415;ta_iwgsc_2dl_v1_1129001;ta_iwgsc_2dl_v1_9870785;ta_iwgsc_2dl_v1_9872690;ta_iwgsc_3dl_v1_6888011;ta_iwgsc_3dl_v1_6931908;ta_iwgsc_3dl_v1_6952015;ta_iwgsc_4as_v2_6014929;ta_iwgsc_4dl_v3_14388370;ta_iwgsc_5al_v1_2806088;ta_iwgsc_5dl_v1_4586018;ta_iwgsc_6as_v1_3481427;ta_iwgsc_7al_v1_4445412;ta_iwgsc_7al_v1_4457588;ta_iwgsc_7al_v1_4484103;ta_iwgsc_7al_v…
c114153.graph_c0	1711	ta_iwgsc_1al_v2_3914792;ta_iwgsc_1bl_v1_3833717
c50263.graph_c0	217	ta_iwgsc_1al_v2_3914792;ta_iwgsc_1bl_v1_3833717;ta_iwgsc_1dl_v1_2233300
c50263.graph_c1	232	ta_iwgsc_1al_v2_3914792;ta_iwgsc_1bl_v1_3833717;ta_iwgsc_1dl_v1_2233300;ta_iwgsc_1dl_v1_2238106
c209963.graph_c0	214	ta_iwgsc_1al_v2_3914792;ta_iwgsc_1bl_v1_3833717;ta_iwgsc_1dl_v1_2238106
c107951.graph_c0	1698	ta_iwgsc_1al_v2_3914953;ta_iwgsc_1bl_v1_3081756
c66220.graph_c0	329	ta_iwgsc_1al_v2_3914979;ta_iwgsc_1dl_v1_2238063;ta_iwgsc_4bs_v1_4918891
c70339.graph_c0	420	ta_iwgsc_1al_v2_3915078;ta_iwgsc_1bl_v1_3856283;ta_iwgsc_1dl_v1_347253
c76704.graph_c0	248	ta_iwgsc_1al_v2_3915078;ta_iwgsc_1bl_v1_3856283;ta_iwgsc_1dl_v1_347253
c133417.graph_c0	1628	ta_iwgsc_1al_v2_3915148;ta_iwgsc_1al_v2_3955331;ta_iwgsc_1as_v1_3311206;ta_iwgsc_1bs_v1_3436254;ta_iwgsc_2al_v1_6363418;ta_iwgsc_2bl_v1_8035075;ta_iwgsc_2bs_v1_5223676;ta_iwgsc_3al_v1_4263295;ta_iwgsc_3as_v1_3294255;ta_iwgsc_3b_v1_10729534;ta_iwgsc_4al_v2_7107940;ta_iwgsc_4al_v2_7167506;ta_iwgsc_4as_v2_6013991;ta_iwgsc_4dl_v3_14386808;ta_iwgsc_4ds_v1_2319686;ta_iwgsc_5al_v1_2737026;ta_iwgsc_5al_v…
c143604.graph_c0	204	ta_iwgsc_1al_v2_3915175
c109313.graph_c0	1625	ta_iwgsc_1al_v2_3915175;ta_iwgsc_1bl_v1_3818356
c122136.graph_c0	3177	ta_iwgsc_1al_v2_3915205;ta_iwgsc_1bl_v1_3875871
c700.graph_c0	214	ta_iwgsc_1al_v2_3915238;ta_iwgsc_1bl_v1_563717;ta_iwgsc_1dl_v1_2241851;ta_iwgsc_5bl_v1_10920630
c700.graph_c1	235	ta_iwgsc_1al_v2_3915238;ta_iwgsc_1bl_v1_563717;ta_iwgsc_1dl_v1_2241851;ta_iwgsc_5bl_v1_10920630
c36237.graph_c0	726	ta_iwgsc_1al_v2_3915240;ta_iwgsc_1dl_v1_2205719
c138030.graph_c0	1100	ta_iwgsc_1al_v2_3915299;ta_iwgsc_1bl_v1_3815947
c79161.graph_c1	688	ta_iwgsc_1al_v2_3915299;ta_iwgsc_1bl_v1_3815947;ta_iwgsc_1dl_v1_2184436
c102022.graph_c0	338	ta_iwgsc_1al_v2_3915371;ta_iwgsc_1bl_v1_3810230
c102022.graph_c1	1067	ta_iwgsc_1al_v2_3915371;ta_iwgsc_1bl_v1_3810230;ta_iwgsc_1dl_v1_2227308
c113881.graph_c1	886	ta_iwgsc_1al_v2_3915371;ta_iwgsc_1bl_v1_3810230;ta_iwgsc_1dl_v1_2227308
c149849.graph_c0	1035	ta_iwgsc_1al_v2_3915371;ta_iwgsc_1bl_v1_3810230;ta_iwgsc_1dl_v1_2227308
c181517.graph_c0	221	ta_iwgsc_1al_v2_3915541;ta_iwgsc_1al_v2_3929614;ta_iwgsc_1al_v2_3938037;ta_iwgsc_2as_v1_5208600;ta_iwgsc_2as_v1_5210178;ta_iwgsc_2bl_v1_5716216;ta_iwgsc_2bl_v1_7590434;ta_iwgsc_2bs_v1_5243581;ta_iwgsc_2dl_v1_9908822;ta_iwgsc_2ds_v1_5372542;ta_iwgsc_2ds_v1_5388847;ta_iwgsc_2ds_v1_5388848;ta_iwgsc_2ds_v1_5388849;ta_iwgsc_2ds_v1_5390297;ta_iwgsc_3as_v1_339485;ta_iwgsc_3dl_v1_777805;ta_iwgsc_3ds_v1_2…
c118726.graph_c0	2435	ta_iwgsc_1al_v2_3915588;ta_iwgsc_1bl_v1_3822947;ta_iwgsc_1dl_v1_77660
c110639.graph_c0	1398	ta_iwgsc_1al_v2_3915626
c124433.graph_c0	2369	ta_iwgsc_1al_v2_3915626;ta_iwgsc_6al_v1_5786187
c124433.graph_c2	1075	ta_iwgsc_1al_v2_3915626;ta_iwgsc_6al_v1_5786187
c131571.graph_c0	1446	ta_iwgsc_1al_v2_3915626;ta_iwgsc_6al_v1_5786187
c202787.graph_c0	278	ta_iwgsc_1al_v2_3915680;ta_iwgsc_1bl_v1_3803800;ta_iwgsc_1dl_v1_2233858
c81597.graph_c0	449	ta_iwgsc_1al_v2_3915680;ta_iwgsc_1bl_v1_3803800;ta_iwgsc_1dl_v1_2233858
c82134.graph_c0	759	ta_iwgsc_1al_v2_3915680;ta_iwgsc_1bl_v1_3803800;ta_iwgsc_1dl_v1_2233858
c98519.graph_c0	1372	ta_iwgsc_1al_v2_3915680;ta_iwgsc_1bl_v1_3803800;ta_iwgsc_1dl_v1_2233858
c73068.graph_c0	956	ta_iwgsc_1al_v2_3915699;ta_iwgsc_1bl_v1_3864875
c109158.graph_c0	1070	ta_iwgsc_1al_v2_3915803;ta_iwgsc_1bl_v1_3791451
c112168.graph_c0	1641	ta_iwgsc_1al_v2_3915803;ta_iwgsc_1bl_v1_3791451
c190216.graph_c0	240	ta_iwgsc_1al_v2_3915803;ta_iwgsc_1bl_v1_3791451;ta_iwgsc_1dl_v1_638207;ta_iwgsc_5bl_v1_10921972
c112456.graph_c0	1186	ta_iwgsc_1al_v2_3915818
c120080.graph_c0	3170	ta_iwgsc_1al_v2_3915818
c67376.graph_c0	476	ta_iwgsc_1al_v2_3915818;ta_iwgsc_1bl_v1_3862050
c94078.graph_c0	538	ta_iwgsc_1al_v2_3915948;ta_iwgsc_2al_v1_1812803;ta_iwgsc_2bs_v1_5232761;ta_iwgsc_3as_v1_3381969;ta_iwgsc_3b_v1_10657533;ta_iwgsc_4as_v2_5983426;ta_iwgsc_4bs_v1_4958000;ta_iwgsc_4dl_v3_14197232;ta_iwgsc_5bl_v1_10866916;ta_iwgsc_5dl_v1_4514666;ta_iwgsc_6bl_v1_4339191
c165427.graph_c0	259	ta_iwgsc_1al_v2_3915988;ta_iwgsc_1al_v2_3915989;ta_iwgsc_5dl_v1_4540210;ta_iwgsc_7as_v1_4001084
c103754.graph_c0	2376	ta_iwgsc_1al_v2_3916094;ta_iwgsc_1al_v2_3979186;ta_iwgsc_1as_v1_3288031;ta_iwgsc_1as_v1_3300968;ta_iwgsc_1as_v1_3315723;ta_iwgsc_2al_v1_6337959;ta_iwgsc_2al_v1_6369506;ta_iwgsc_2al_v1_6401909;ta_iwgsc_2al_v1_6428564;ta_iwgsc_4al_v2_7069639;ta_iwgsc_4al_v2_7078299;ta_iwgsc_4al_v2_7107962;ta_iwgsc_4al_v2_7120455;ta_iwgsc_4as_v2_5938128;ta_iwgsc_4as_v2_5961580;ta_iwgsc_4as_v2_5979247;ta_iwgsc_4as_v2…
c87615.graph_c0	628	ta_iwgsc_1al_v2_3916116
c122680.graph_c0	2465	ta_iwgsc_1al_v2_3916116;ta_iwgsc_1bl_v1_3033705;ta_iwgsc_1dl_v1_1646894
c23735.graph_c0	226	ta_iwgsc_1al_v2_3916116;ta_iwgsc_1dl_v1_2251932
c179896.graph_c0	257	ta_iwgsc_1al_v2_3916154;ta_iwgsc_1bs_v1_3454100;ta_iwgsc_1bs_v1_3484813;ta_iwgsc_1dl_v1_2232028;ta_iwgsc_3b_v1_10634919;ta_iwgsc_5bl_v1_10793863;ta_iwgsc_5bl_v1_10869815
c77403.graph_c0	451	ta_iwgsc_1al_v2_3916185;ta_iwgsc_1bl_v1_3853063
c124357.graph_c0	3295	ta_iwgsc_1al_v2_3916185;ta_iwgsc_1bl_v1_3853063;ta_iwgsc_1dl_v1_2263542;ta_iwgsc_1dl_v1_2278619
c14601.graph_c0	237	ta_iwgsc_1al_v2_3916192;ta_iwgsc_1bl_v1_3796283;ta_iwgsc_1dl_v1_1179624
c69755.graph_c0	390	ta_iwgsc_1al_v2_3916192;ta_iwgsc_1bl_v1_3796283;ta_iwgsc_1dl_v1_1179624
c105556.graph_c0	1059	ta_iwgsc_1al_v2_3916192;ta_iwgsc_1bl_v1_3916683;ta_iwgsc_1dl_v1_2292034
c57646.graph_c0	550	ta_iwgsc_1al_v2_3916192;ta_iwgsc_1bl_v1_3916683;ta_iwgsc_1dl_v1_2292034;ta_iwgsc_2al_v1_6367150;ta_iwgsc_6al_v1_5786407
c77347.graph_c0	743	ta_iwgsc_1al_v2_3916192;ta_iwgsc_2al_v1_6367150;ta_iwgsc_4as_v2_5936785
c108168.graph_c0	1483	ta_iwgsc_1al_v2_3916200
c59755.graph_c0	321	ta_iwgsc_1al_v2_3916200;ta_iwgsc_1bl_v1_3794318;ta_iwgsc_1dl_v1_2238997
c401.graph_c0	402	ta_iwgsc_1al_v2_3916200;ta_iwgsc_1dl_v1_2238997
c33532.graph_c0	886	ta_iwgsc_1al_v2_3916337
c114622.graph_c0	1716	ta_iwgsc_1al_v2_3916428;ta_iwgsc_4al_v2_7175301;ta_iwgsc_5bl_v1_10829656;ta_iwgsc_5dl_v1_4507399
c131671.graph_c0	644	ta_iwgsc_1al_v2_3916443
c181439.graph_c0	310	ta_iwgsc_1al_v2_3916443
c1700.graph_c0	478	ta_iwgsc_1al_v2_3916443;ta_iwgsc_1bl_v1_3748938;ta_iwgsc_1dl_v1_2290648
[truncated: 55,332 more rows]
