# Supplementary material for: De Novo Sequencing and Characterization of the Transcriptome of Dwarf Polish Wheat (Triticum polonicum L.)
Source: Int J Genomics. 2016 Jun 27;2016:5781412. doi: 10.1155/2016/5781412 (PMC4939322; doi:10.1155/2016/5781412)
Supplement: Supplementary file 1 — SFile 1 The location of unigenes in wheat chromosomes. SFile 2 Comparative information against T. turgidum. SFile 3 Comparative information against barley. SFile 4 Comparative information against rice. SFile 4 The information of unigenes expressions. SFile 6 The sequences of SSRs in unigenes. SFile 7 The primers of SSRs. [file 5781412.f1.zip › SFile 2 Comparative information against T.Turgidum.xlsx]

## Sheet: DPW2Trans.filtered
#UnigeneID	Unigene_Length	AABB_TransID	Trans_Length	Identity	e-value
c87981.graph_c0	2544	UCW_Tt-k31_contig_32222	2608	454/542(83.76)	7e-86
c87981.graph_c0	2544	UCW_Tt-k25_contig_36763	2076	432/518(83.40)	2e-76
c87981.graph_c0	2544	UCW_Tt-k21_contig_39548	2030	372/445(83.60)	1e-68
c87981.graph_c0	2544	UCW_Tt-k25_contig_32438	1400	183/213(85.92)	2e-40
c87981.graph_c0	2544	UCW_Tt-k41_contig_81150	862	422/526(80.23)	9e-39
c87981.graph_c0	2544	UCW_Tt-k45_contig_9534	3856	292/362(80.66)	2e-33
c87981.graph_c0	2544	UCW_Tt-k31_contig_74946	781	235/288(81.60)	8e-30
c87993.graph_c0	986	UCW_Tt-k31_contig_42573;tt-k55_contig_45169	1307	953/973(97.94)	0
c87993.graph_c0	986	UCW_Tt-k25_contig_42762;tt-k35_contig_54776	1705	649/691(93.92)	0
c87994.graph_c0	1388	UCW_Tt-k25_contig_9286	1502	1384/1388(99.71)	0
c87995.graph_c0	2935	UCW_Tt-k21_contig_13446	1707	871/879(99.09)	0
c87995.graph_c0	2935	UCW_Tt-k21_contig_43765	762	704/706(99.72)	0
c87995.graph_c0	2935	UCW_Tt-k51_contig_66690;tt-k31_contig_73808	1256	552/567(97.35)	0
c87995.graph_c0	2935	UCW_Tt-k61_contig_80825	840	352/391(90.03)	1e-129
c88001.graph_c0	390	UCW_Tt-k41_contig_5135	724	385/391(98.47)	0
c88001.graph_c0	390	UCW_Tt-k63_contig_47611	1900	366/391(93.61)	1e-156
c88001.graph_c0	390	UCW_Tt-k51_contig_20542	4293	315/365(86.30)	6e-79
c88001.graph_c0	390	UCW_Tt-k63_contig_42886	3713	176/211(83.41)	1e-27
c88001.graph_c0	390	UCW_Tt-k35_contig_25032	507	174/210(82.86)	1e-24
c8801.graph_c0	339	UCW_Tt-k51_contig_88184	1104	339/339(100.00)	0
c8801.graph_c0	339	UCW_Tt-k21_contig_68627	737	250/250(100.00)	1e-139
c8801.graph_c0	339	UCW_Tt-k25_contig_69919	1133	215/246(87.40)	6e-63
c88014.graph_c0	766	UCW_Tt-k25_contig_729	2878	763/766(99.61)	0
c88014.graph_c0	766	UCW_Tt-k21_contig_14261	2418	762/766(99.48)	0
c88014.graph_c0	766	UCW_Tt-k21_contig_14260	2162	718/784(91.58)	0
c88017.graph_c0	552	UCW_Tt-k63_contig_75596	831	472/476(99.16)	0
c88020.graph_c0	532	UCW_Tt-k61_contig_13234	2097	527/528(99.81)	0
c88021.graph_c0	646	UCW_Tt-k51_contig_17232	699	354/356(99.44)	0
c88021.graph_c0	646	UCW_Tt-k25_contig_18331	1180	201/201(100.00)	1e-110
c88021.graph_c0	646	UCW_Tt-k31_contig_17232	923	215/221(97.29)	1e-106
c88021.graph_c0	646	UCW_Tt-k55_contig_36133	675	316/359(88.02)	2e-95
c88023.graph_c0	690	UCW_Tt-k63_contig_40899	758	652/670(97.31)	0
c88023.graph_c0	690	UCW_Tt-k51_contig_12408	805	661/691(95.66)	0
c88023.graph_c0	690	UCW_Tt-k31_contig_12644	874	632/662(95.47)	0
c88026.graph_c0	795	UCW_Tt-k25_contig_13458;tt-k21_contig_9955	2165	792/798(99.25)	0
c88026.graph_c0	795	UCW_Tt-k51_contig_24898	1364	502/506(99.21)	0
c88026.graph_c0	795	UCW_Tt-k45_contig_12654	1302	469/477(98.32)	0
c88026.graph_c0	795	UCW_Tt-k63_contig_41133	596	371/371(100.00)	0
c88028.graph_c0	533	UCW_Tt-k51_contig_12614	782	371/371(100.00)	0
c88028.graph_c1	2309	UCW_Tt-k63_contig_61506	1315	1314/1314(100.00)	0
c88028.graph_c1	2309	UCW_Tt-k41_contig_12608	562	562/562(100.00)	0
c88031.graph_c0	521	UCW_Tt-k41_contig_35251	2742	290/290(100.00)	1e-163
c88031.graph_c0	521	UCW_Tt-k61_contig_34805	1960	261/261(100.00)	1e-145
c88031.graph_c0	521	UCW_Tt-k61_contig_39228	1485	240/258(93.02)	1e-99
c88033.graph_c0	1272	UCW_Tt-k45_contig_42399	1824	1271/1272(99.92)	0
c88033.graph_c0	1272	UCW_Tt-k31_contig_54166	2223	800/801(99.88)	0
c88033.graph_c0	1272	UCW_Tt-k21_contig_55183	1773	791/791(100.00)	0
c88033.graph_c0	1272	UCW_Tt-k35_contig_55148	1818	363/363(100.00)	0
c88035.graph_c0	542	UCW_Tt-k35_contig_47838	1430	317/318(99.69)	1e-177
c88035.graph_c2	432	UCW_Tt-k35_contig_47838	1430	361/374(96.52)	0
c88036.graph_c0	1120	UCW_Tt-k63_contig_14706	1627	930/958(97.08)	0
c88036.graph_c0	1120	UCW_Tt-k63_contig_25947	1832	836/903(92.58)	0
c88037.graph_c0	758	UCW_Tt-k63_contig_35741;tt-k41_contig_47432;tt-k45_contig_62847	1729	674/690(97.68)	0
c88037.graph_c0	758	UCW_Tt-k35_contig_45686	1375	564/599(94.16)	0
c88037.graph_c0	758	UCW_Tt-k55_contig_61457	1239	243/243(100.00)	1e-135
c88037.graph_c0	758	UCW_Tt-k35_contig_73118	1764	256/300(85.33)	1e-62
c88037.graph_c0	758	UCW_Tt-k21_contig_19571	1892	256/300(85.33)	1e-62
c88037.graph_c0	758	UCW_Tt-k45_contig_87097	1865	244/306(79.74)	2e-24
c88041.graph_c0	436	UCW_Tt-k41_contig_63578	712	435/436(99.77)	0
c88041.graph_c0	436	UCW_Tt-k51_contig_80338	590	377/402(93.78)	1e-170
c88041.graph_c0	436	UCW_Tt-k41_contig_76946	592	397/436(91.06)	1e-157
c88041.graph_c0	436	UCW_Tt-k45_contig_12137	810	241/274(87.96)	4e-77
c88041.graph_c0	436	UCW_Tt-k25_contig_20643	538	187/212(88.21)	3e-59
c88046.graph_c0	1271	UCW_Tt-k45_contig_82182	1190	1161/1161(100.00)	0
c88046.graph_c0	1271	UCW_Tt-k31_contig_74685	1232	1121/1121(100.00)	0
c88049.graph_c0	1471	UCW_Tt-k45_contig_66137	2064	1460/1468(99.46)	0
c88049.graph_c0	1471	UCW_Tt-k25_contig_39013	2074	1459/1468(99.39)	0
c88049.graph_c0	1471	UCW_Tt-k41_contig_39835	5130	1172/1188(98.65)	0
c88049.graph_c0	1471	UCW_Tt-k21_contig_60715	750	693/744(93.15)	0
c88051.graph_c0	328	UCW_Tt-k51_contig_156	871	261/262(99.62)	1e-144
c88051.graph_c0	328	UCW_Tt-k55_contig_166;tt-k31_contig_4327	1120	243/259(93.82)	1e-105
c88052.graph_c0	480	UCW_Tt-k35_contig_37246	1574	472/480(98.33)	0
c88053.graph_c0	635	UCW_Tt-k45_contig_25909	693	607/610(99.51)	0
c88053.graph_c0	635	UCW_Tt-k41_contig_42458	882	581/634(91.64)	0
c88054.graph_c0	910	UCW_Tt-k61_contig_31624	2068	755/762(99.08)	0
c88054.graph_c0	910	UCW_Tt-k21_contig_4923	4946	755/762(99.08)	0
c88054.graph_c0	910	UCW_Tt-k41_contig_36831;tt-k31_contig_5257	1955	334/347(96.25)	1e-165
c88054.graph_c0	910	UCW_Tt-k41_contig_5294	1423	321/347(92.51)	1e-134
c88054.graph_c0	910	UCW_Tt-k51_contig_17238	1858	426/490(86.94)	1e-131
c88054.graph_c0	910	UCW_Tt-k41_contig_17074	1685	408/473(86.26)	1e-117
c88054.graph_c0	910	UCW_Tt-k51_contig_3953	1840	443/521(85.03)	1e-115
c88054.graph_c0	910	UCW_Tt-k45_contig_17345	772	402/473(84.99)	1e-102
c88054.graph_c0	910	UCW_Tt-k25_contig_4403	1541	449/537(83.61)	1e-100
c88054.graph_c0	910	UCW_Tt-k45_contig_11608	1421	449/537(83.61)	1e-100
c88054.graph_c0	910	UCW_Tt-k51_contig_89677	517	260/298(87.25)	9e-77
c88061.graph_c0	761	UCW_Tt-k45_contig_16341	1566	761/761(100.00)	0
c88065.graph_c0	693	UCW_Tt-k63_contig_25216	1643	661/696(94.97)	0
c88065.graph_c0	693	UCW_Tt-k55_contig_25452;tt-k63_contig_14141;tt-k51_contig_16296	1495	413/456(90.57)	1e-147
c88067.graph_c0	359	UCW_Tt-k31_contig_5566	2399	359/359(100.00)	0
c88067.graph_c0	359	UCW_Tt-k61_contig_39961	2386	359/359(100.00)	0
c88067.graph_c0	359	UCW_Tt-k21_contig_1796;tt-k31_contig_1394	3198	197/223(88.34)	4e-61
c88067.graph_c0	359	UCW_Tt-k45_contig_54821	3314	191/227(84.14)	1e-39
c88067.graph_c0	359	UCW_Tt-k41_contig_43003	1849	186/224(83.04)	3e-28
c88067.graph_c1	505	UCW_Tt-k61_contig_39961	2386	504/505(99.80)	0
c88067.graph_c1	505	UCW_Tt-k31_contig_5566	2399	397/398(99.75)	0
c88067.graph_c1	505	UCW_Tt-k45_contig_54821	3314	423/504(83.93)	2e-97
c88067.graph_c1	505	UCW_Tt-k41_contig_43003	1849	270/308(87.66)	5e-83
c88067.graph_c1	505	UCW_Tt-k31_contig_41619	1644	264/302(87.42)	2e-79
c88067.graph_c1	505	UCW_Tt-k21_contig_1796;tt-k31_contig_1394	3198	262/304(86.18)	4e-71
c88067.graph_c1	505	UCW_Tt-k51_contig_87530	560	263/305(86.23)	3e-69
c88067.graph_c1	505	UCW_Tt-k35_contig_15985	1445	263/305(86.23)	3e-69
c88067.graph_c2	1702	UCW_Tt-k61_contig_39961	2386	1336/1359(98.31)	0
c88067.graph_c2	1702	UCW_Tt-k35_contig_55289	953	623/625(99.68)	0
c88067.graph_c2	1702	UCW_Tt-k21_contig_18375	525	331/417(79.38)	6e-33
c88067.graph_c2	1702	UCW_Tt-k21_contig_1796;tt-k31_contig_1394	3198	160/201(79.60)	2e-11
c88070.graph_c0	535	UCW_Tt-k55_contig_32981	1056	450/463(97.19)	0
c88070.graph_c0	535	UCW_Tt-k51_contig_45067	711	507/545(93.03)	0
c88070.graph_c0	535	UCW_Tt-k21_contig_35339	1885	334/352(94.89)	1e-156
c88070.graph_c0	535	UCW_Tt-k25_contig_32578	1404	334/353(94.62)	1e-152
c88071.graph_c0	783	UCW_Tt-k35_contig_55446	1035	767/779(98.46)	0
c88072.graph_c0	731	UCW_Tt-k41_contig_63806	727	434/434(100.00)	0
c88073.graph_c0	1726	UCW_Tt-k25_contig_47396	1697	1693/1697(99.76)	0
c88073.graph_c0	1726	UCW_Tt-k35_contig_25260	2189	705/708(99.58)	0
c88073.graph_c0	1726	UCW_Tt-k55_contig_57889	1004	877/974(90.04)	0
c88073.graph_c0	1726	UCW_Tt-k21_contig_59681	691	453/453(100.00)	0
c88073.graph_c0	1726	UCW_Tt-k41_contig_26110	2182	415/443(93.68)	0
c88074.graph_c0	906	UCW_Tt-k35_contig_33407	968	780/853(91.44)	0
c88074.graph_c0	906	UCW_Tt-k21_contig_6014	1266	407/412(98.79)	0
c88074.graph_c0	906	UCW_Tt-k63_contig_13403	888	407/412(98.79)	0
c88075.graph_c0	1090	UCW_Tt-k21_contig_29213	1830	983/1014(96.94)	0
c88075.graph_c0	1090	UCW_Tt-k31_contig_37675	2326	972/1012(96.05)	0
c88086.graph_c0	856	UCW_Tt-k31_contig_76687	775	643/645(99.69)	0
c88086.graph_c0	856	UCW_Tt-k35_contig_76647	764	584/585(99.83)	0
c88090.graph_c0	389	UCW_Tt-k55_contig_20620	1005	377/380(99.21)	0
c88090.graph_c0	389	UCW_Tt-k51_contig_21137	756	204/219(93.15)	2e-85
c88090.graph_c1	564	UCW_Tt-k55_contig_20620	1005	562/564(99.65)	0
c88090.graph_c1	564	UCW_Tt-k51_contig_21137	756	483/567(85.19)	1e-128
c88091.graph_c0	1391	UCW_Tt-k21_contig_47641	4578	977/977(100.00)	0
c88091.graph_c0	1391	UCW_Tt-k55_contig_48147	3033	609/612(99.51)	0
c88091.graph_c1	1013	UCW_Tt-k21_contig_47641	4578	1012/1013(99.90)	0
c88091.graph_c1	1013	UCW_Tt-k55_contig_48147	3033	275/275(100.00)	1e-153
c88091.graph_c1	1013	UCW_Tt-k41_contig_59621	2468	556/663(83.86)	1e-125
c88091.graph_c2	2402	UCW_Tt-k21_contig_47641	4578	1196/1212(98.68)	0
c88091.graph_c2	2402	UCW_Tt-k55_contig_48147	3033	1196/1212(98.68)	0
c88091.graph_c2	2402	UCW_Tt-k31_contig_64065	1101	1050/1050(100.00)	0
c88091.graph_c2	2402	UCW_Tt-k25_contig_62149	1054	1046/1046(100.00)	0
c88091.graph_c2	2402	UCW_Tt-k41_contig_59621	2468	1045/1213(86.15)	0
c88091.graph_c2	2402	UCW_Tt-k21_contig_47761	2549	722/864(83.56)	1e-161
c88095.graph_c0	660	UCW_Tt-k41_contig_34539	746	659/660(99.85)	0
c88095.graph_c0	660	UCW_Tt-k61_contig_69052	736	626/665(94.14)	0
c88099.graph_c0	686	UCW_Tt-k25_contig_60729	729	683/686(99.56)	0
c88099.graph_c0	686	UCW_Tt-k25_contig_19800	734	204/247(82.59)	1e-34
c88099.graph_c0	686	UCW_Tt-k55_contig_19344	710	204/247(82.59)	1e-34
c88101.graph_c0	908	UCW_Tt-k21_contig_57326;tt-k41_contig_34698	1078	810/835(97.01)	0
c88101.graph_c0	908	UCW_Tt-k21_contig_41400	948	726/740(98.11)	0
c88101.graph_c0	908	UCW_Tt-k31_contig_33679	633	545/570(95.61)	0
c88102.graph_c0	319	UCW_Tt-k21_contig_36817	940	315/319(98.75)	1e-171
c88102.graph_c0	319	UCW_Tt-k41_contig_76434	706	283/307(92.18)	1e-111
c88102.graph_c1	498	UCW_Tt-k21_contig_36817	940	464/490(94.69)	0
c88102.graph_c1	498	UCW_Tt-k41_contig_76434	706	443/463(95.68)	0
c88102.graph_c1	498	UCW_Tt-k35_contig_23411	964	212/248(85.48)	8e-48
c88104.graph_c0	648	UCW_Tt-k25_contig_5836;tt-k63_contig_12034	1781	285/293(97.27)	1e-145
c88104.graph_c0	648	UCW_Tt-k63_contig_12033	601	251/292(85.96)	5e-65
c88105.graph_c0	1340	UCW_Tt-k51_contig_17960	959	590/691(85.38)	1e-162
c88105.graph_c0	1340	UCW_Tt-k31_contig_18290	1119	220/234(94.02)	2e-94
c88105.graph_c0	1340	UCW_Tt-k63_contig_18483	692	180/205(87.80)	9e-50
c88107.graph_c0	1505	UCW_Tt-k35_contig_38509	1548	1391/1408(98.79)	0
c88107.graph_c0	1505	UCW_Tt-k41_contig_50700	1129	267/273(97.80)	1e-138
c88107.graph_c0	1505	UCW_Tt-k35_contig_57035	1190	313/369(84.82)	5e-64
c88108.graph_c0	914	UCW_Tt-k21_contig_4896	1317	891/912(97.70)	0
c88110.graph_c0	907	UCW_Tt-k41_contig_13608	799	786/797(98.62)	0
c88110.graph_c0	907	UCW_Tt-k21_contig_20531	1199	243/249(97.59)	1e-124
c88110.graph_c0	907	UCW_Tt-k35_contig_68470	823	179/205(87.32)	6e-50
c88113.graph_c0	568	UCW_Tt-k51_contig_4978	942	548/552(99.28)	0
c88113.graph_c0	568	UCW_Tt-k61_contig_13180	873	550/570(96.49)	0
c88113.graph_c0	568	UCW_Tt-k61_contig_10005	855	187/219(85.39)	3e-44
c88113.graph_c0	568	UCW_Tt-k61_contig_63337	814	185/219(84.47)	2e-39
c88113.graph_c0	568	UCW_Tt-k61_contig_40086	536	185/220(84.09)	8e-33
c88113.graph_c0	568	UCW_Tt-k63_contig_8260	762	181/219(82.65)	7e-30
c88113.graph_c0	568	UCW_Tt-k63_contig_6123	589	182/220(82.73)	1e-25
c88114.graph_c0	306	UCW_Tt-k55_contig_56098	836	284/289(98.27)	1e-149
c88114.graph_c0	306	UCW_Tt-k25_contig_50732	1290	284/289(98.27)	1e-149
c88117.graph_c0	830	UCW_Tt-k25_contig_31980	3425	830/830(100.00)	0
c88117.graph_c1	1238	UCW_Tt-k63_contig_7594	983	506/506(100.00)	0
c88117.graph_c1	1238	UCW_Tt-k21_contig_10969	977	510/512(99.61)	0
c88117.graph_c1	1238	UCW_Tt-k25_contig_31980	3425	340/340(100.00)	0
c88117.graph_c1	1238	UCW_Tt-k63_contig_29881	1501	186/214(86.92)	1e-48
c88117.graph_c2	683	UCW_Tt-k25_contig_31980	3425	683/683(100.00)	0
c88117.graph_c2	683	UCW_Tt-k41_contig_60402	830	257/260(98.85)	1e-135
c8812.graph_c0	345	UCW_Tt-k41_contig_79147	1185	307/307(100.00)	1e-173
c8812.graph_c0	345	UCW_Tt-k51_contig_1216	1451	207/249(83.13)	7e-32
c88120.graph_c0	520	UCW_Tt-k41_contig_53404	584	511/513(99.61)	0
c88120.graph_c0	520	UCW_Tt-k45_contig_53863	1498	479/484(98.97)	0
c88120.graph_c0	520	UCW_Tt-k31_contig_50873	2413	277/278(99.64)	1e-153
c88120.graph_c0	520	UCW_Tt-k55_contig_38251	847	268/278(96.40)	1e-132
c88120.graph_c0	520	UCW_Tt-k21_contig_38866;tt-k41_contig_74238	1027	228/273(83.52)	5e-43
c88120.graph_c0	520	UCW_Tt-k35_contig_20021	1160	220/269(81.78)	2e-33
c88120.graph_c0	520	UCW_Tt-k21_contig_23157	3935	198/242(81.82)	3e-29
c88120.graph_c0	520	UCW_Tt-k35_contig_63243	1147	189/230(82.17)	3e-29
c88120.graph_c0	520	UCW_Tt-k51_contig_40748	1324	198/242(81.82)	3e-29
c88120.graph_c0	520	UCW_Tt-k55_contig_77418	1192	189/230(82.17)	3e-29
c88120.graph_c0	520	UCW_Tt-k61_contig_40313	1238	189/230(82.17)	3e-29
c88120.graph_c0	520	UCW_Tt-k25_contig_36586	1279	175/211(82.94)	2e-27
c88120.graph_c0	520	UCW_Tt-k61_contig_57412	3353	224/276(81.16)	6e-27
c88120.graph_c0	520	UCW_Tt-k63_contig_58316	3076	217/269(80.67)	3e-26
c88120.graph_c0	520	UCW_Tt-k45_contig_57275	3708	217/269(80.67)	3e-26
c88120.graph_c0	520	UCW_Tt-k63_contig_74430;tt-k31_contig_28209	1121	217/269(80.67)	3e-26
c88120.graph_c0	520	UCW_Tt-k51_contig_16803	1331	218/271(80.44)	4e-25
c88120.graph_c0	520	UCW_Tt-k21_contig_20891	1090	218/272(80.15)	2e-23
c88120.graph_c0	520	UCW_Tt-k35_contig_36228	1418	191/236(80.93)	2e-23
c88120.graph_c0	520	UCW_Tt-k31_contig_30578	1329	191/236(80.93)	2e-23
c88120.graph_c0	520	UCW_Tt-k61_contig_38789	1357	191/236(80.93)	2e-23
c88120.graph_c0	520	UCW_Tt-k41_contig_29348	1132	218/272(80.15)	2e-23
c88120.graph_c0	520	UCW_Tt-k61_contig_42991	1110	196/243(80.66)	1e-22
c88120.graph_c0	520	UCW_Tt-k31_contig_20144	994	189/234(80.77)	4e-22
c88120.graph_c0	520	UCW_Tt-k41_contig_32155	862	211/264(79.92)	6e-21
c88120.graph_c0	520	UCW_Tt-k41_contig_10060	1389	188/234(80.34)	9e-20
c88120.graph_c0	520	UCW_Tt-k63_contig_53087	1417	176/218(80.73)	9e-20
c88120.graph_c0	520	UCW_Tt-k41_contig_30683	1029	170/210(80.95)	9e-20
c88120.graph_c0	520	UCW_Tt-k63_contig_6143	1357	188/234(80.34)	9e-20
c88120.graph_c0	520	UCW_Tt-k45_contig_75335	939	170/210(80.95)	9e-20
c88121.graph_c0	683	UCW_Tt-k31_contig_13897	2125	578/588(98.30)	0
c88121.graph_c0	683	UCW_Tt-k51_contig_6700	1321	418/436(95.87)	0
c88121.graph_c0	683	UCW_Tt-k31_contig_7483;tt-k35_contig_2167	1725	289/304(95.07)	1e-135
c88130.graph_c0	571	UCW_Tt-k35_contig_27521	2001	563/571(98.60)	0
c88130.graph_c0	571	UCW_Tt-k25_contig_61038	522	397/407(97.54)	0
c88139.graph_c0	590	UCW_Tt-k31_contig_9601	2034	590/590(100.00)	0
c88139.graph_c0	590	UCW_Tt-k41_contig_2245	1948	529/587(90.12)	0
c88141.graph_c0	871	UCW_Tt-k35_contig_78521	678	269/322(83.54)	6e-56
c88141.graph_c0	871	UCW_Tt-k31_contig_62183;tt-k35_contig_69707	1327	379/470(80.64)	6e-53
c88141.graph_c0	871	UCW_Tt-k21_contig_56100;tt-k31_contig_55151	2808	335/413(81.11)	6e-50
c88141.graph_c0	871	UCW_Tt-k31_contig_58421	517	293/359(81.62)	2e-46
c88147.graph_c0	806	UCW_Tt-k45_contig_10299	572	545/572(95.28)	0
c88147.graph_c0	806	UCW_Tt-k63_contig_6703	1461	250/252(99.21)	1e-135
c88147.graph_c0	806	UCW_Tt-k25_contig_22555;tt-k55_contig_29606;tt-k35_contig_15909	2161	224/262(85.50)	1e-50
c88147.graph_c0	806	UCW_Tt-k61_contig_21991	1080	215/253(84.98)	3e-45
c88147.graph_c1	414	UCW_Tt-k31_contig_8027	612	407/414(98.31)	0
c88147.graph_c1	414	UCW_Tt-k63_contig_6703	1461	394/416(94.71)	1e-180
c88147.graph_c1	414	UCW_Tt-k31_contig_8026	602	394/416(94.71)	1e-180
c88148.graph_c0	794	UCW_Tt-k31_contig_34391	766	682/682(100.00)	0
c88148.graph_c0	794	UCW_Tt-k31_contig_41622	942	572/601(95.17)	0
c88154.graph_c0	3196	UCW_Tt-k55_contig_78266	3460	1343/1419(94.64)	0
c88154.graph_c0	3196	UCW_Tt-k31_contig_75504	1552	1044/1136(91.90)	0
c88154.graph_c0	3196	UCW_Tt-k45_contig_82992;tt-k35_contig_77799	1550	959/1067(89.88)	0
c88154.graph_c0	3196	UCW_Tt-k35_contig_78266	706	633/707(89.53)	0
c88154.graph_c0	3196	UCW_Tt-k45_contig_83061	1703	560/652(85.89)	1e-157
c88154.graph_c0	3196	UCW_Tt-k21_contig_28008	2407	335/397(84.38)	5e-78
c88154.graph_c0	3196	UCW_Tt-k41_contig_80676	601	292/341(85.63)	1e-75
c88154.graph_c0	3196	UCW_Tt-k21_contig_24747;tt-k35_contig_40139	4025	177/216(81.94)	6e-25
c88156.graph_c0	617	UCW_Tt-k55_contig_36552;tt-k25_contig_35740	1043	614/617(99.51)	0
c88156.graph_c0	617	UCW_Tt-k21_contig_38698	853	469/471(99.58)	0
c88156.graph_c0	617	UCW_Tt-k45_contig_50386	685	271/272(99.63)	1e-150
c88161.graph_c0	202	UCW_Tt-k35_contig_13141	2893	200/202(99.01)	1e-106
c88161.graph_c0	202	UCW_Tt-k63_contig_43238	2636	200/202(99.01)	1e-106
c88167.graph_c0	728	UCW_Tt-k35_contig_57806	723	541/541(100.00)	0
c88168.graph_c0	1048	UCW_Tt-k41_contig_17420	1441	950/991(95.86)	0
c88168.graph_c0	1048	UCW_Tt-k51_contig_9590	1371	627/645(97.21)	0
c88168.graph_c0	1048	UCW_Tt-k35_contig_20870	1637	445/457(97.37)	0
c88168.graph_c0	1048	UCW_Tt-k45_contig_66620;tt-k61_contig_67419;tt-k55_contig_68776	1011	254/288(88.19)	9e-74
c88170.graph_c0	803	UCW_Tt-k61_contig_36125	779	677/677(100.00)	0
c88170.graph_c0	803	UCW_Tt-k45_contig_14032;tt-k25_contig_14717	973	755/801(94.26)	0
c88170.graph_c0	803	UCW_Tt-k51_contig_34088	832	594/594(100.00)	0
c88170.graph_c0	803	UCW_Tt-k61_contig_69779	820	248/258(96.12)	1e-120
c88170.graph_c0	803	UCW_Tt-k45_contig_1478	3622	343/410(83.66)	7e-74
c88170.graph_c0	803	UCW_Tt-k31_contig_33184	1121	341/410(83.17)	4e-69
c88170.graph_c0	803	UCW_Tt-k25_contig_2148	2945	177/204(86.76)	5e-47
c88170.graph_c0	803	UCW_Tt-k25_contig_33577	1033	177/205(86.34)	3e-45
c88171.graph_c0	847	UCW_Tt-k21_contig_24290	1931	845/847(99.76)	0
c88173.graph_c0	403	UCW_Tt-k31_contig_33484	1284	400/403(99.26)	0
c88173.graph_c0	403	UCW_Tt-k35_contig_10799	1966	339/342(99.12)	0
c88173.graph_c0	403	UCW_Tt-k61_contig_60550	901	364/403(90.32)	1e-137
c88173.graph_c0	403	UCW_Tt-k41_contig_24764	4742	358/403(88.83)	1e-123
c88173.graph_c0	403	UCW_Tt-k25_contig_25240	576	314/360(87.22)	3e-93
c88173.graph_c0	403	UCW_Tt-k35_contig_24384	3546	337/399(84.46)	4e-80
c88173.graph_c0	403	UCW_Tt-k41_contig_23694;tt-k51_contig_47281	2602	337/399(84.46)	4e-80
c88174.graph_c0	1645	UCW_Tt-k63_contig_21034	2999	1553/1553(100.00)	0
c88174.graph_c0	1645	UCW_Tt-k55_contig_23610	4420	965/965(100.00)	0
c88174.graph_c0	1645	UCW_Tt-k41_contig_16339	5455	811/811(100.00)	0
c88174.graph_c0	1645	UCW_Tt-k51_contig_33585	1503	804/804(100.00)	0
c88174.graph_c0	1645	UCW_Tt-k35_contig_23437	4060	642/694(92.51)	0
c88174.graph_c1	662	UCW_Tt-k31_contig_23368	3905	592/669(88.49)	0
c88174.graph_c1	662	UCW_Tt-k51_contig_24010	2038	592/669(88.49)	0
c88174.graph_c1	662	UCW_Tt-k51_contig_33585	1503	227/271(83.76)	4e-47
c88181.graph_c0	968	UCW_Tt-k63_contig_73119	1250	726/759(95.65)	0
c88181.graph_c0	968	UCW_Tt-k63_contig_69500	1176	784/843(93.00)	0
c88184.graph_c0	449	UCW_Tt-k61_contig_34067	1027	341/348(97.99)	1e-178
c88184.graph_c0	449	UCW_Tt-k55_contig_26412	2646	341/348(97.99)	1e-178
c88185.graph_c0	699	UCW_Tt-k41_contig_18336	1134	210/245(85.71)	2e-52
c88185.graph_c0	699	UCW_Tt-k21_contig_13921	1190	210/245(85.71)	2e-52
c88188.graph_c0	357	UCW_Tt-k45_contig_39076;tt-k41_contig_38610	1340	348/357(97.48)	0
c88188.graph_c0	357	UCW_Tt-k21_contig_7794	858	327/357(91.60)	1e-137
c88195.graph_c0	1190	UCW_Tt-k31_contig_48402	1198	1042/1063(98.02)	0
c88195.graph_c0	1190	UCW_Tt-k45_contig_52949	1201	957/977(97.95)	0
c88195.graph_c0	1190	UCW_Tt-k21_contig_32791	1527	447/459(97.39)	0
c88195.graph_c0	1190	UCW_Tt-k31_contig_53747;tt-k63_contig_67560	1046	252/269(93.68)	1e-107
c88197.graph_c0	643	UCW_Tt-k55_contig_49307	1962	643/643(100.00)	0
c88197.graph_c0	643	UCW_Tt-k51_contig_51123	1574	643/643(100.00)	0
c88197.graph_c0	643	UCW_Tt-k25_contig_25329	587	394/438(89.95)	1e-146
c88197.graph_c0	643	UCW_Tt-k41_contig_56372	728	239/252(94.84)	1e-109
c88197.graph_c0	643	UCW_Tt-k45_contig_13396	2135	361/420(85.95)	1e-99
c88197.graph_c0	643	UCW_Tt-k35_contig_24753	2117	361/420(85.95)	1e-99
c88197.graph_c0	643	UCW_Tt-k45_contig_24835	2388	360/420(85.71)	3e-97
c88197.graph_c0	643	UCW_Tt-k51_contig_25579	1394	360/420(85.71)	3e-97
c88197.graph_c0	643	UCW_Tt-k31_contig_14165	2735	360/420(85.71)	3e-97
c88197.graph_c0	643	UCW_Tt-k21_contig_28041	499	275/309(89.00)	5e-93
c88197.graph_c0	643	UCW_Tt-k51_contig_27994	1094	383/456(83.99)	1e-87
c88197.graph_c0	643	UCW_Tt-k25_contig_14529	1164	383/456(83.99)	1e-87
c88200.graph_c0	713	UCW_Tt-k35_contig_3278;tt-k41_contig_33952	2380	404/407(99.26)	0
c88202.graph_c0	707	UCW_Tt-k31_contig_57414	777	699/718(97.35)	0
c88210.graph_c0	752	UCW_Tt-k31_contig_32778;tt-k45_contig_33166	916	751/752(99.87)	0
c88210.graph_c0	752	UCW_Tt-k51_contig_33934	915	650/692(93.93)	0
c88212.graph_c0	764	UCW_Tt-k61_contig_70627	848	759/766(99.09)	0
c88215.graph_c0	1113	UCW_Tt-k31_contig_30004	1293	719/808(88.99)	0
c88215.graph_c0	1113	UCW_Tt-k51_contig_74646	695	442/442(100.00)	0
c88224.graph_c0	214	UCW_Tt-k31_contig_27058	4864	188/214(87.85)	6e-56
c88224.graph_c0	214	UCW_Tt-k41_contig_83174;tt-k31_contig_67288	3234	185/214(86.45)	8e-49
c88224.graph_c1	325	UCW_Tt-k25_contig_19766	1102	287/322(89.13)	1e-98
c88224.graph_c1	325	UCW_Tt-k61_contig_19047	2092	286/322(88.82)	2e-96
c88224.graph_c1	325	UCW_Tt-k63_contig_11869	1185	199/224(88.84)	4e-64
c88224.graph_c3	748	UCW_Tt-k45_contig_67424;tt-k31_contig_48107;tt-k35_contig_51634	3474	508/627(81.02)	4e-75
c88224.graph_c3	748	UCW_Tt-k31_contig_27058	4864	393/479(82.05)	4e-66
c88224.graph_c3	748	UCW_Tt-k41_contig_83174;tt-k31_contig_67288	3234	516/642(80.37)	4e-66
c88224.graph_c3	748	UCW_Tt-k21_contig_20383	2424	348/427(81.50)	2e-52
c88224.graph_c4	859	UCW_Tt-k41_contig_83174;tt-k31_contig_67288	3234	764/858(89.04)	0
c88224.graph_c4	859	UCW_Tt-k31_contig_27058	4864	734/838(87.59)	0
c88224.graph_c4	859	UCW_Tt-k21_contig_20383	2424	398/458(86.90)	1e-120
c88224.graph_c4	859	UCW_Tt-k45_contig_67424;tt-k31_contig_48107;tt-k35_contig_51634	3474	398/458(86.90)	1e-120
c88224.graph_c5	1086	UCW_Tt-k63_contig_11869	1185	329/396(83.08)	6e-66
c88224.graph_c5	1086	UCW_Tt-k25_contig_19766	1102	329/396(83.08)	6e-66
c88224.graph_c5	1086	UCW_Tt-k61_contig_19047	2092	328/409(80.20)	3e-40
c88224.graph_c6	984	UCW_Tt-k31_contig_27058	4864	674/767(87.87)	0
c88224.graph_c6	984	UCW_Tt-k41_contig_83174;tt-k31_contig_67288	3234	552/622(88.75)	0
c88224.graph_c6	984	UCW_Tt-k35_contig_18212	1121	470/548(85.77)	1e-127
c88224.graph_c6	984	UCW_Tt-k51_contig_17874	1296	470/548(85.77)	1e-127
c88224.graph_c6	984	UCW_Tt-k21_contig_20384	1062	470/548(85.77)	1e-127
c88224.graph_c6	984	UCW_Tt-k45_contig_67424;tt-k31_contig_48107;tt-k35_contig_51634	3474	594/732(81.15)	3e-98
c88224.graph_c6	984	UCW_Tt-k21_contig_20383	2424	378/456(82.89)	1e-75
c88224.graph_c7	478	UCW_Tt-k41_contig_83174;tt-k31_contig_67288	3234	433/478(90.59)	1e-168
c88224.graph_c7	478	UCW_Tt-k31_contig_27058	4864	416/478(87.03)	1e-127
c88224.graph_c7	478	UCW_Tt-k21_contig_20383	2424	410/476(86.13)	1e-116
c88224.graph_c7	478	UCW_Tt-k45_contig_67424;tt-k31_contig_48107;tt-k35_contig_51634	3474	410/476(86.13)	1e-116
c88225.graph_c0	831	UCW_Tt-k31_contig_35170	887	807/830(97.23)	0
c88225.graph_c0	831	UCW_Tt-k51_contig_37080	941	693/739(93.78)	0
c88227.graph_c0	1061	UCW_Tt-k51_contig_79280;tt-k31_contig_70244	1112	1033/1080(95.65)	0
c88227.graph_c0	1061	UCW_Tt-k21_contig_43402	562	464/467(99.36)	0
c88227.graph_c0	1061	UCW_Tt-k25_contig_40575	523	226/227(99.56)	1e-122
c88227.graph_c0	1061	UCW_Tt-k31_contig_44212	822	204/237(86.08)	2e-47
c88227.graph_c0	1061	UCW_Tt-k35_contig_44699	795	204/237(86.08)	2e-47
c88229.graph_c0	732	UCW_Tt-k41_contig_5865	729	685/695(98.56)	0
c88229.graph_c0	732	UCW_Tt-k25_contig_6456	1030	521/532(97.93)	0
c88229.graph_c0	732	UCW_Tt-k51_contig_6035	717	435/465(93.55)	0
c88229.graph_c0	732	UCW_Tt-k35_contig_64541	723	210/239(87.87)	2e-58
c8823.graph_c0	437	UCW_Tt-k25_contig_58915	809	328/328(100.00)	0
c8823.graph_c0	437	UCW_Tt-k25_contig_7544;tt-k45_contig_29992	2291	404/448(90.18)	1e-148
c88230.graph_c0	330	UCW_Tt-k41_contig_30759	1512	225/252(89.29)	5e-76
c88230.graph_c0	330	UCW_Tt-k25_contig_17446;tt-k55_contig_76199	4324	283/330(85.76)	7e-75
c88235.graph_c0	591	UCW_Tt-k45_contig_31169	2696	577/591(97.63)	0
c88235.graph_c0	591	UCW_Tt-k61_contig_9400	1438	224/264(84.85)	6e-46
c88238.graph_c0	322	UCW_Tt-k51_contig_39086	1494	267/269(99.26)	1e-146
c88241.graph_c0	685	UCW_Tt-k31_contig_31027	815	660/668(98.80)	0
c88241.graph_c0	685	UCW_Tt-k35_contig_31167	783	636/667(95.35)	0
c88241.graph_c0	685	UCW_Tt-k25_contig_31684	1276	308/317(97.16)	1e-157
c88249.graph_c0	1469	UCW_Tt-k25_contig_44089	1509	1442/1466(98.36)	0
c88249.graph_c0	1469	UCW_Tt-k21_contig_46657	3043	915/945(96.83)	0
c88249.graph_c0	1469	UCW_Tt-k25_contig_31535;tt-k63_contig_45143;tt-k35_contig_43672	4094	915/945(96.83)	0
c88251.graph_c0	1357	UCW_Tt-k41_contig_15557	1445	1262/1262(100.00)	0
c88251.graph_c0	1357	UCW_Tt-k25_contig_15927	3368	1101/1102(99.91)	0
c88251.graph_c0	1357	UCW_Tt-k21_contig_34182	2536	558/617(90.44)	0
c88251.graph_c0	1357	UCW_Tt-k21_contig_12516	3581	592/711(83.26)	1e-129
c88251.graph_c0	1357	UCW_Tt-k35_contig_40522	3786	592/711(83.26)	1e-129
c88251.graph_c0	1357	UCW_Tt-k41_contig_31863	636	504/594(84.85)	1e-129
c88251.graph_c0	1357	UCW_Tt-k41_contig_10545	1386	578/693(83.41)	1e-126
c88251.graph_c0	1357	UCW_Tt-k21_contig_34183	1351	458/554(82.67)	6e-91
c88251.graph_c0	1357	UCW_Tt-k25_contig_40732	923	183/212(86.32)	9e-47
c88251.graph_c0	1357	UCW_Tt-k51_contig_78366	614	204/244(83.61)	1e-39
c88254.graph_c0	457	UCW_Tt-k55_contig_12766	1780	446/457(97.59)	0
c88254.graph_c0	457	UCW_Tt-k63_contig_10533	957	446/458(97.38)	0
c88255.graph_c0	1166	UCW_Tt-k35_contig_24069	622	575/582(98.80)	0
c88255.graph_c0	1166	UCW_Tt-k61_contig_39269	562	540/548(98.54)	0
c88255.graph_c0	1166	UCW_Tt-k61_contig_41885	536	497/506(98.22)	0
c88256.graph_c0	529	UCW_Tt-k31_contig_16541;tt-k61_contig_15591	3759	261/266(98.12)	1e-135
c88256.graph_c0	529	UCW_Tt-k21_contig_448	3383	221/277(79.78)	7e-27
c88256.graph_c0	529	UCW_Tt-k35_contig_2796	5169	221/277(79.78)	7e-27
c88256.graph_c0	529	UCW_Tt-k45_contig_3146	684	167/203(82.27)	3e-26
c88258.graph_c0	357	UCW_Tt-k63_contig_10288	824	334/334(100.00)	0
c88258.graph_c0	357	UCW_Tt-k61_contig_781	2000	320/375(85.33)	9e-87
c88259.graph_c0	539	UCW_Tt-k31_contig_2623	1237	451/515(87.57)	1e-135
c88260.graph_c0	2529	UCW_Tt-k31_contig_50490	1657	178/218(81.65)	2e-15
c88265.graph_c0	1031	UCW_Tt-k63_contig_23196;tt-k55_contig_26615	1741	730/737(99.05)	0
c88265.graph_c0	1031	UCW_Tt-k25_contig_42463	1596	350/386(90.67)	1e-126
c88265.graph_c0	1031	UCW_Tt-k31_contig_44614	3579	350/386(90.67)	1e-126
c88265.graph_c0	1031	UCW_Tt-k63_contig_66035	1178	200/228(87.72)	5e-54
c88265.graph_c0	1031	UCW_Tt-k31_contig_39895	2278	200/228(87.72)	1e-51
c88265.graph_c0	1031	UCW_Tt-k25_contig_42462	1540	200/228(87.72)	1e-51
c88265.graph_c0	1031	UCW_Tt-k45_contig_58704	571	200/228(87.72)	1e-51
c88265.graph_c0	1031	UCW_Tt-k21_contig_43026	1266	203/233(87.12)	7e-50
c88265.graph_c0	1031	UCW_Tt-k25_contig_33471	1546	192/225(85.33)	2e-40
c88265.graph_c0	1031	UCW_Tt-k63_contig_28084	5015	181/215(84.19)	2e-31
c88265.graph_c0	1031	UCW_Tt-k41_contig_50617	2348	178/215(82.79)	3e-24
c88265.graph_c0	1031	UCW_Tt-k21_contig_39285	1921	178/215(82.79)	3e-24
c88267.graph_c0	907	UCW_Tt-k31_contig_24844	1562	471/546(86.26)	1e-131
c88267.graph_c0	907	UCW_Tt-k51_contig_75181	819	471/546(86.26)	1e-131
c88267.graph_c0	907	UCW_Tt-k61_contig_73739	870	471/546(86.26)	1e-131
c88270.graph_c0	607	UCW_Tt-k63_contig_21728;tt-k21_contig_12188	2562	571/571(100.00)	0
c88270.graph_c0	607	UCW_Tt-k35_contig_23805	1367	333/368(90.49)	1e-127
c88270.graph_c0	607	UCW_Tt-k31_contig_23848	1603	333/368(90.49)	1e-127
c88270.graph_c0	607	UCW_Tt-k51_contig_40938	640	333/368(90.49)	1e-127
c88273.graph_c0	500	UCW_Tt-k35_contig_6208	1028	484/507(95.46)	0
c88273.graph_c0	500	UCW_Tt-k61_contig_43284	991	221/221(100.00)	1e-122
c88273.graph_c0	500	UCW_Tt-k51_contig_6068	567	184/210(87.62)	3e-53
c88273.graph_c0	500	UCW_Tt-k21_contig_30961	2985	184/210(87.62)	3e-53
c88273.graph_c0	500	UCW_Tt-k45_contig_5736	890	182/210(86.67)	2e-48
c88273.graph_c1	456	UCW_Tt-k61_contig_43284	991	456/456(100.00)	0
c88273.graph_c1	456	UCW_Tt-k35_contig_6208	1028	433/457(94.75)	0
c88273.graph_c1	456	UCW_Tt-k21_contig_30961	2985	203/223(91.03)	3e-75
c88273.graph_c1	456	UCW_Tt-k45_contig_5736	890	203/223(91.03)	3e-75
c88273.graph_c1	456	UCW_Tt-k51_contig_6068	567	195/214(91.12)	2e-72
c88274.graph_c0	655	UCW_Tt-k31_contig_12769	766	441/443(99.55)	0
c88278.graph_c0	257	UCW_Tt-k31_contig_36997	1087	230/260(88.46)	1e-72
c88278.graph_c0	257	UCW_Tt-k35_contig_37428	1147	202/237(85.23)	1e-45
c88279.graph_c0	411	UCW_Tt-k51_contig_38645	1201	385/398(96.73)	0
c88279.graph_c0	411	UCW_Tt-k41_contig_66018	617	374/398(93.97)	1e-168
c88280.graph_c0	2315	UCW_Tt-k41_contig_58496	2153	2067/2067(100.00)	0
c88280.graph_c0	2315	UCW_Tt-k61_contig_42929	1113	529/529(100.00)	0
c88286.graph_c0	343	UCW_Tt-k45_contig_81258	3583	339/343(98.83)	0
c88286.graph_c1	289	UCW_Tt-k45_contig_81258	3583	288/289(99.65)	1e-160
c88286.graph_c1	289	UCW_Tt-k63_contig_74349;tt-k35_contig_67586;tt-k41_contig_40736	2767	246/289(85.12)	5e-60
c88286.graph_c1	289	UCW_Tt-k63_contig_79720	914	239/282(84.75)	8e-56
c88286.graph_c2	439	UCW_Tt-k45_contig_81258	3583	438/439(99.77)	0
c88288.graph_c0	596	UCW_Tt-k55_contig_53209	1451	584/595(98.15)	0
c88288.graph_c0	596	UCW_Tt-k45_contig_68073	1580	174/210(82.86)	5e-28
c88296.graph_c0	576	UCW_Tt-k63_contig_60843	553	500/524(95.42)	0
c88296.graph_c0	576	UCW_Tt-k41_contig_28943	1421	289/291(99.31)	1e-159
c88299.graph_c0	859	UCW_Tt-k51_contig_25006	2323	840/854(98.36)	0
c88299.graph_c0	859	UCW_Tt-k41_contig_47013	1765	614/760(80.79)	2e-93
c88299.graph_c0	859	UCW_Tt-k45_contig_4369;tt-k25_contig_7860	2099	187/227(82.38)	1e-29
c88299.graph_c0	859	UCW_Tt-k51_contig_3897	2080	177/216(81.94)	2e-25
c88299.graph_c0	859	UCW_Tt-k35_contig_16222	2663	177/216(81.94)	2e-25
c88299.graph_c0	859	UCW_Tt-k21_contig_8854;tt-k51_contig_7082;tt-k31_contig_4708	2640	177/216(81.94)	2e-25
c88301.graph_c0	629	UCW_Tt-k31_contig_31779	730	613/629(97.46)	0
c88301.graph_c0	629	UCW_Tt-k31_contig_27715	820	596/625(95.36)	0
c88304.graph_c0	2172	UCW_Tt-k51_contig_60680	1791	1145/1148(99.74)	0
c88310.graph_c0	730	UCW_Tt-k63_contig_1508	795	726/730(99.45)	0
c88310.graph_c0	730	UCW_Tt-k21_contig_2007	1053	707/723(97.79)	0
c88310.graph_c0	730	UCW_Tt-k63_contig_1509	865	687/732(93.85)	0
c88317.graph_c0	909	UCW_Tt-k51_contig_66456	953	877/902(97.23)	0
c88317.graph_c0	909	UCW_Tt-k31_contig_67508	1301	787/839(93.80)	0
c88317.graph_c0	909	UCW_Tt-k45_contig_9214	1719	325/339(95.87)	1e-159
c88321.graph_c0	755	UCW_Tt-k63_contig_61703	722	708/735(96.33)	0
c88321.graph_c0	755	UCW_Tt-k61_contig_24886;tt-k63_contig_26163	867	619/636(97.33)	0
c88324.graph_c0	818	UCW_Tt-k35_contig_9205	839	802/807(99.38)	0
c88324.graph_c0	818	UCW_Tt-k31_contig_9325	840	743/779(95.38)	0
c88324.graph_c0	818	UCW_Tt-k51_contig_8735	900	634/692(91.62)	0
c88326.graph_c0	1523	UCW_Tt-k31_contig_14199	1174	1067/1068(99.91)	0
c88330.graph_c0	1451	UCW_Tt-k55_contig_37136	1455	1395/1395(100.00)	0
c88330.graph_c0	1451	UCW_Tt-k55_contig_47795	591	350/368(95.11)	1e-166
c88330.graph_c0	1451	UCW_Tt-k45_contig_46008	586	293/311(94.21)	1e-132
c88332.graph_c0	655	UCW_Tt-k61_contig_11959	787	527/527(100.00)	0
c88332.graph_c0	655	UCW_Tt-k63_contig_8026	720	606/641(94.54)	0
c88337.graph_c0	678	UCW_Tt-k51_contig_36192	845	665/688(96.66)	0
c88338.graph_c0	733	UCW_Tt-k31_contig_1933	968	731/733(99.73)	0
c88338.graph_c0	733	UCW_Tt-k31_contig_4597	1075	557/577(96.53)	0
c88338.graph_c0	733	UCW_Tt-k25_contig_2001	501	419/424(98.82)	0
c8834.graph_c0	750	UCW_Tt-k63_contig_70497	865	749/750(99.87)	0
c8834.graph_c0	750	UCW_Tt-k51_contig_65422	824	710/753(94.29)	0
c88342.graph_c0	922	UCW_Tt-k51_contig_43060	1095	842/885(95.14)	0
c88342.graph_c0	922	UCW_Tt-k45_contig_24614;tt-k35_contig_24486	1339	548/553(99.10)	0
c88348.graph_c0	359	UCW_Tt-k51_contig_38341	685	330/371(88.95)	1e-117
c88348.graph_c1	413	UCW_Tt-k41_contig_57457	781	234/241(97.10)	1e-117
c88348.graph_c1	413	UCW_Tt-k51_contig_38341	685	207/207(100.00)	1e-113
c88348.graph_c1	413	UCW_Tt-k51_contig_54038	859	348/413(84.26)	2e-82
c88348.graph_c1	413	UCW_Tt-k31_contig_42353	757	345/413(83.54)	2e-75
c88348.graph_c1	413	UCW_Tt-k63_contig_33569	1041	339/413(82.08)	5e-61
c88348.graph_c1	413	UCW_Tt-k31_contig_31871	2041	336/413(81.36)	7e-54
c88348.graph_c1	413	UCW_Tt-k41_contig_49847	991	198/232(85.34)	2e-45
c88348.graph_c2	515	UCW_Tt-k41_contig_57457	781	506/515(98.25)	0
c88348.graph_c2	515	UCW_Tt-k21_contig_37769	1581	505/515(98.06)	0
c88348.graph_c2	515	UCW_Tt-k35_contig_31640	3198	505/515(98.06)	0
c88348.graph_c2	515	UCW_Tt-k41_contig_57449	806	475/500(95.00)	0
c88351.graph_c0	478	UCW_Tt-k55_contig_13594	1281	464/474(97.89)	0
c88351.graph_c0	478	UCW_Tt-k21_contig_3754	953	440/450(97.78)	0
c88351.graph_c0	478	UCW_Tt-k41_contig_2930;tt-k55_contig_2975	1406	449/466(96.35)	0
c88354.graph_c0	684	UCW_Tt-k35_contig_10753;tt-k45_contig_10019	669	217/257(84.44)	1e-47
c88354.graph_c0	684	UCW_Tt-k25_contig_492	795	206/248(83.06)	2e-37
c88356.graph_c0	767	UCW_Tt-k45_contig_29489	2218	767/767(100.00)	0
c88356.graph_c0	767	UCW_Tt-k51_contig_38602	2421	384/425(90.35)	1e-144
c88356.graph_c0	767	UCW_Tt-k51_contig_13169	1594	195/245(79.59)	2e-15
c88357.graph_c0	1118	UCW_Tt-k25_contig_42526	1151	1116/1118(99.82)	0
c88358.graph_c0	1328	UCW_Tt-k35_contig_23399	1307	1281/1287(99.53)	0
c88358.graph_c0	1328	UCW_Tt-k61_contig_25334	813	357/382(93.46)	1e-148
c88358.graph_c0	1328	UCW_Tt-k31_contig_18983	978	341/363(93.94)	1e-148
c88360.graph_c0	600	UCW_Tt-k21_contig_21523;tt-k41_contig_19478	2170	595/599(99.33)	0
c88360.graph_c0	600	UCW_Tt-k31_contig_34721	2248	376/440(85.45)	1e-99
c88360.graph_c0	600	UCW_Tt-k41_contig_12375	2634	326/411(79.32)	3e-32
c88360.graph_c0	600	UCW_Tt-k45_contig_12334	1468	302/385(78.44)	2e-21
c88362.graph_c0	1387	UCW_Tt-k41_contig_13289	1379	1272/1289(98.68)	0
c88362.graph_c0	1387	UCW_Tt-k41_contig_13290	980	903/962(93.87)	0
c88362.graph_c0	1387	UCW_Tt-k25_contig_12919	535	452/453(99.78)	0
c88367.graph_c0	904	UCW_Tt-k25_contig_34140	1006	904/904(100.00)	0
c88367.graph_c0	904	UCW_Tt-k51_contig_34555	1009	904/904(100.00)	0
c88367.graph_c0	904	UCW_Tt-k41_contig_52221	801	372/389(95.63)	1e-179
c88368.graph_c0	589	UCW_Tt-k35_contig_71359	609	577/578(99.83)	0
c88368.graph_c0	589	UCW_Tt-k25_contig_63725	484	278/299(92.98)	1e-107
c88371.graph_c0	747	UCW_Tt-k61_contig_50986;tt-k51_contig_51974	1510	725/747(97.05)	0
c88371.graph_c0	747	UCW_Tt-k63_contig_60062	1329	580/590(98.31)	0
c88371.graph_c0	747	UCW_Tt-k25_contig_22019	842	372/375(99.20)	0
c88372.graph_c0	646	UCW_Tt-k25_contig_67966	468	439/442(99.32)	0
c88373.graph_c0	461	UCW_Tt-k55_contig_65287	517	459/461(99.57)	0
c88374.graph_c0	765	UCW_Tt-k51_contig_67331	1234	749/765(97.91)	0
c88374.graph_c0	765	UCW_Tt-k61_contig_66607	512	307/322(95.34)	1e-147
c88382.graph_c0	452	UCW_Tt-k41_contig_9450	714	276/285(96.84)	1e-138
c88382.graph_c0	452	UCW_Tt-k63_contig_10194	1333	240/240(100.00)	1e-133
c88385.graph_c0	446	UCW_Tt-k61_contig_44395	2087	432/438(98.63)	0
c88385.graph_c0	446	UCW_Tt-k35_contig_37026	2496	432/438(98.63)	0
c88385.graph_c0	446	UCW_Tt-k25_contig_13151	1388	429/438(97.95)	0
c88385.graph_c1	342	UCW_Tt-k61_contig_44395	2087	340/342(99.42)	0
c88385.graph_c1	342	UCW_Tt-k25_contig_13151	1388	340/342(99.42)	0
c88385.graph_c1	342	UCW_Tt-k35_contig_37026	2496	340/342(99.42)	0
c88387.graph_c0	739	UCW_Tt-k25_contig_4258;tt-k51_contig_7208;tt-k31_contig_5939	4392	727/739(98.38)	0
c88387.graph_c0	739	UCW_Tt-k35_contig_13093	2587	357/412(86.65)	1e-103
c88387.graph_c0	739	UCW_Tt-k31_contig_5938	2040	239/252(94.84)	1e-101
c88387.graph_c1	423	UCW_Tt-k55_contig_5469	1242	423/423(100.00)	0
c88392.graph_c0	638	UCW_Tt-k63_contig_4477	2036	638/638(100.00)	0
c88392.graph_c0	638	UCW_Tt-k61_contig_4788	2094	493/522(94.44)	0
c88397.graph_c0	559	UCW_Tt-k25_contig_20919;tt-k51_contig_5341	2244	506/577(87.69)	1e-150
c88397.graph_c0	559	UCW_Tt-k35_contig_25661	667	311/357(87.11)	6e-86
c884.graph_c0	234	UCW_Tt-k21_contig_60382	585	234/234(100.00)	1e-130
c88408.graph_c0	989	UCW_Tt-k61_contig_14765;tt-k35_contig_5570	995	853/887(96.17)	0
c88408.graph_c0	989	UCW_Tt-k61_contig_4960	689	521/528(98.67)	0
c88409.graph_c0	215	UCW_Tt-k41_contig_20958	5258	213/215(99.07)	1e-114
c88409.graph_c0	215	UCW_Tt-k21_contig_23102;tt-k61_contig_64846	6812	213/215(99.07)	1e-114
c88409.graph_c0	215	UCW_Tt-k45_contig_18202	6742	178/201(88.56)	2e-55
c88409.graph_c1	571	UCW_Tt-k41_contig_20958	5258	567/571(99.30)	0
c88409.graph_c1	571	UCW_Tt-k21_contig_23102;tt-k61_contig_64846	6812	567/571(99.30)	0
c88409.graph_c1	571	UCW_Tt-k45_contig_18202	6742	171/205(83.41)	5e-31
c88410.graph_c0	327	UCW_Tt-k63_contig_74	1163	327/327(100.00)	0
c88410.graph_c0	327	UCW_Tt-k21_contig_304	2137	326/327(99.69)	0
c88410.graph_c0	327	UCW_Tt-k25_contig_312;tt-k55_contig_127	1373	326/327(99.69)	0
c88410.graph_c0	327	UCW_Tt-k31_contig_152	527	199/201(99.00)	1e-105
c88410.graph_c1	592	UCW_Tt-k25_contig_312;tt-k55_contig_127	1373	560/561(99.82)	0
c88410.graph_c1	592	UCW_Tt-k63_contig_74	1163	575/592(97.13)	0
c88410.graph_c1	592	UCW_Tt-k21_contig_304	2137	212/212(100.00)	1e-116
c88413.graph_c0	897	UCW_Tt-k55_contig_17901	1052	877/901(97.34)	0
c88413.graph_c0	897	UCW_Tt-k63_contig_11612	973	698/713(97.90)	0
c88413.graph_c0	897	UCW_Tt-k21_contig_15571	1104	684/706(96.88)	0
c88413.graph_c0	897	UCW_Tt-k55_contig_3864	2302	495/587(84.33)	1e-120
c88413.graph_c0	897	UCW_Tt-k45_contig_28028;tt-k63_contig_34712	2025	237/301(78.74)	2e-16
c88414.graph_c0	1560	UCW_Tt-k21_contig_41985	2205	618/619(99.84)	0
c88414.graph_c1	226	UCW_Tt-k21_contig_41985	2205	226/226(100.00)	1e-125
c88414.graph_c1	226	UCW_Tt-k41_contig_59662	2048	185/225(82.22)	6e-25
c88414.graph_c2	341	UCW_Tt-k35_contig_61758	2456	338/341(99.12)	0
c88414.graph_c2	341	UCW_Tt-k41_contig_74357;tt-k45_contig_83630	2573	297/341(87.10)	1e-88
c88414.graph_c2	341	UCW_Tt-k35_contig_78144	717	284/339(83.78)	4e-61
c88414.graph_c2	341	UCW_Tt-k41_contig_59662	2048	282/340(82.94)	1e-54
c88414.graph_c2	341	UCW_Tt-k61_contig_13489	2489	263/316(83.23)	4e-52
c88414.graph_c2	341	UCW_Tt-k45_contig_85137	2446	228/275(82.91)	5e-42
c88414.graph_c2	341	UCW_Tt-k51_contig_73788	2613	226/275(82.18)	3e-37
c88414.graph_c2	341	UCW_Tt-k45_contig_23446	2644	169/206(82.04)	1e-24
c88414.graph_c3	454	UCW_Tt-k35_contig_61758	2456	452/454(99.56)	0
c88414.graph_c3	454	UCW_Tt-k21_contig_41985	2205	178/215(82.79)	6e-30
c88416.graph_c0	486	UCW_Tt-k45_contig_74629;tt-k41_contig_73220	1052	432/442(97.74)	0
c88419.graph_c0	455	UCW_Tt-k51_contig_2613	1410	223/240(92.92)	1e-89
c88420.graph_c0	1400	UCW_Tt-k55_contig_1673	634	573/573(100.00)	0
c88420.graph_c0	1400	UCW_Tt-k55_contig_38692	693	255/294(86.73)	3e-68
c88420.graph_c1	3475	UCW_Tt-k63_contig_16407	3116	2364/2366(99.92)	0
c88420.graph_c1	3475	UCW_Tt-k55_contig_52357	2831	486/577(84.23)	2e-96
c88420.graph_c1	3475	UCW_Tt-k55_contig_79863	594	384/455(84.40)	2e-71
c88420.graph_c1	3475	UCW_Tt-k31_contig_15426	2885	380/461(82.43)	1e-51
c88421.graph_c0	2976	UCW_Tt-k63_contig_4612	2456	1748/1748(100.00)	0
c88421.graph_c0	2976	UCW_Tt-k45_contig_40408	1056	643/643(100.00)	0
c88421.graph_c0	2976	UCW_Tt-k31_contig_52070	898	287/349(82.23)	8e-49
c88423.graph_c0	642	UCW_Tt-k41_contig_16223	837	627/642(97.66)	0
c88423.graph_c0	642	UCW_Tt-k21_contig_18587;tt-k31_contig_8352	1844	532/546(97.44)	0
c88423.graph_c0	642	UCW_Tt-k21_contig_31881;tt-k51_contig_32461	2076	596/648(91.98)	0
c88423.graph_c0	642	UCW_Tt-k55_contig_38827;tt-k63_contig_35094	1642	288/337(85.46)	6e-74
c88423.graph_c0	642	UCW_Tt-k61_contig_79853	854	287/337(85.16)	1e-71
c88424.graph_c0	1426	UCW_Tt-k63_contig_11104;tt-k21_contig_15614	1608	667/693(96.25)	0
c88424.graph_c0	1426	UCW_Tt-k51_contig_39062	865	265/265(100.00)	1e-147
c88424.graph_c0	1426	UCW_Tt-k61_contig_16498	568	269/291(92.44)	1e-111
c88426.graph_c0	394	UCW_Tt-k45_contig_43444	1146	377/378(99.74)	0
c88426.graph_c1	1271	UCW_Tt-k61_contig_50159;tt-k41_contig_50197	912	738/766(96.34)	0
c88426.graph_c1	1271	UCW_Tt-k31_contig_47795	1767	680/708(96.05)	0
c88426.graph_c1	1271	UCW_Tt-k51_contig_15406	1203	509/555(91.71)	0
c88426.graph_c1	1271	UCW_Tt-k31_contig_15998	1229	509/555(91.71)	0
c88429.graph_c0	487	UCW_Tt-k31_contig_30982	1817	487/487(100.00)	0
c88429.graph_c0	487	UCW_Tt-k51_contig_55387	535	398/406(98.03)	0
c88429.graph_c0	487	UCW_Tt-k35_contig_31045	555	327/327(100.00)	0
c88433.graph_c0	608	UCW_Tt-k35_contig_9777	3977	603/608(99.18)	0
c88433.graph_c0	608	UCW_Tt-k25_contig_11686	4190	603/608(99.18)	0
c88433.graph_c0	608	UCW_Tt-k45_contig_27307	1131	459/497(92.35)	0
c88434.graph_c0	578	UCW_Tt-k25_contig_23453	1112	565/574(98.43)	0
c8844.graph_c0	740	UCW_Tt-k21_contig_17436	4089	740/740(100.00)	0
c8844.graph_c0	740	UCW_Tt-k35_contig_14987	3840	486/486(100.00)	0
c8844.graph_c0	740	UCW_Tt-k41_contig_42437	2042	480/527(91.08)	0
c8844.graph_c0	740	UCW_Tt-k35_contig_60644;tt-k41_contig_63320;tt-k31_contig_55231	2359	477/527(90.51)	0
c8844.graph_c0	740	UCW_Tt-k41_contig_6087	2613	258/297(86.87)	7e-74
c8844.graph_c0	740	UCW_Tt-k21_contig_57916	741	203/227(89.43)	6e-68
c8844.graph_c0	740	UCW_Tt-k61_contig_29603;tt-k41_contig_29787	2743	239/275(86.91)	4e-63
c8844.graph_c0	740	UCW_Tt-k41_contig_6773;tt-k21_contig_44715;tt-k51_contig_45678	2697	247/290(85.17)	4e-60
c8844.graph_c0	740	UCW_Tt-k35_contig_62283;tt-k45_contig_65888	693	244/289(84.43)	2e-52
c8844.graph_c0	740	UCW_Tt-k45_contig_36022	2983	244/289(84.43)	5e-50
c88441.graph_c0	914	UCW_Tt-k45_contig_5536	2553	320/332(96.39)	1e-157
c88446.graph_c0	2651	UCW_Tt-k45_contig_42366	1869	797/815(97.79)	0
c88446.graph_c0	2651	UCW_Tt-k35_contig_40999	1792	526/536(98.13)	0
c88446.graph_c0	2651	UCW_Tt-k61_contig_37162	2148	502/602(83.39)	3e-91
c88446.graph_c0	2651	UCW_Tt-k61_contig_45468	1506	450/547(82.27)	2e-83
c88446.graph_c0	2651	UCW_Tt-k41_contig_43632	3474	264/297(88.89)	1e-81
c88446.graph_c0	2651	UCW_Tt-k51_contig_45052	4013	449/547(82.08)	4e-81
c88446.graph_c0	2651	UCW_Tt-k25_contig_50598	597	224/250(89.60)	3e-76
c88446.graph_c0	2651	UCW_Tt-k41_contig_70605	576	235/269(87.36)	1e-68
c88446.graph_c0	2651	UCW_Tt-k63_contig_78231	1694	218/249(87.55)	9e-64
c88446.graph_c0	2651	UCW_Tt-k31_contig_42304	1832	218/249(87.55)	9e-64
c88446.graph_c0	2651	UCW_Tt-k35_contig_29480	1338	188/212(88.68)	2e-58
c88446.graph_c0	2651	UCW_Tt-k31_contig_53847	1555	212/246(86.18)	8e-55
c88446.graph_c0	2651	UCW_Tt-k35_contig_11420	15281	178/202(88.12)	2e-52
c88446.graph_c0	2651	UCW_Tt-k31_contig_58362	510	186/217(85.71)	2e-43
c88446.graph_c0	2651	UCW_Tt-k55_contig_69033	1048	171/201(85.07)	2e-37
c88446.graph_c0	2651	UCW_Tt-k35_contig_55524	996	171/201(85.07)	2e-37
c88446.graph_c0	2651	UCW_Tt-k25_contig_42344	708	168/202(83.17)	2e-21
c88447.graph_c0	873	UCW_Tt-k31_contig_9631	984	872/873(99.89)	0
c88447.graph_c0	873	UCW_Tt-k55_contig_51082	758	438/486(90.12)	1e-163
c88449.graph_c0	937	UCW_Tt-k41_contig_48538	1030	931/933(99.79)	0
c88449.graph_c0	937	UCW_Tt-k25_contig_40656	575	409/419(97.61)	0
c88450.graph_c0	992	UCW_Tt-k51_contig_42831	1737	550/550(100.00)	0
c88450.graph_c0	992	UCW_Tt-k31_contig_22898;tt-k51_contig_33524	2156	330/330(100.00)	0
c88450.graph_c0	992	UCW_Tt-k61_contig_66303	503	233/277(84.12)	4e-39
c88451.graph_c0	1046	UCW_Tt-k55_contig_77448	1381	885/902(98.12)	0
c88451.graph_c0	1046	UCW_Tt-k35_contig_64245	1627	756/766(98.69)	0
c88451.graph_c0	1046	UCW_Tt-k25_contig_60925;tt-k45_contig_75646	1686	686/721(95.15)	0
c88454.graph_c0	632	UCW_Tt-k61_contig_48962	720	625/632(98.89)	0
c88454.graph_c0	632	UCW_Tt-k31_contig_18018	2126	354/355(99.72)	0
c88457.graph_c0	822	UCW_Tt-k61_contig_59345	526	466/510(91.37)	0
c88473.graph_c0	644	UCW_Tt-k45_contig_49908	679	641/644(99.53)	0
c88473.graph_c0	644	UCW_Tt-k25_contig_47126	731	594/637(93.25)	0
c88477.graph_c0	511	UCW_Tt-k63_contig_52055	1447	437/481(90.85)	1e-169
c88479.graph_c0	799	UCW_Tt-k55_contig_736	4264	782/801(97.63)	0
c88479.graph_c0	799	UCW_Tt-k45_contig_23907	2347	653/700(93.29)	0
c88481.graph_c0	738	UCW_Tt-k35_contig_72789	688	606/614(98.70)	0
c88487.graph_c0	265	UCW_Tt-k51_contig_42888	965	241/263(91.63)	7e-87
c88487.graph_c0	265	UCW_Tt-k63_contig_53558	502	241/263(91.63)	7e-87
c88489.graph_c0	781	UCW_Tt-k51_contig_13998	967	748/794(94.21)	0
c88489.graph_c0	781	UCW_Tt-k25_contig_14694	1514	735/781(94.11)	0
c88489.graph_c0	781	UCW_Tt-k55_contig_29687	1182	603/624(96.63)	0
c88489.graph_c0	781	UCW_Tt-k21_contig_16499;tt-k35_contig_28899	1519	603/624(96.63)	0
c88490.graph_c0	1911	UCW_Tt-k25_contig_42948	1708	1678/1695(99.00)	0
c88490.graph_c0	1911	UCW_Tt-k45_contig_60113	1237	1204/1207(99.75)	0
c88490.graph_c0	1911	UCW_Tt-k31_contig_3018	3423	949/986(96.25)	0
c88490.graph_c0	1911	UCW_Tt-k35_contig_57074	971	812/866(93.76)	0
c88490.graph_c0	1911	UCW_Tt-k45_contig_70697	923	600/689(87.08)	1e-172
c88490.graph_c0	1911	UCW_Tt-k51_contig_72770	986	464/532(87.22)	1e-136
c88496.graph_c0	1304	UCW_Tt-k25_contig_43088	1321	1253/1306(95.94)	0
c88496.graph_c0	1304	UCW_Tt-k31_contig_42860	1519	1007/1070(94.11)	0
c88497.graph_c0	251	UCW_Tt-k45_contig_11118	1846	240/253(94.86)	1e-109
c88497.graph_c0	251	UCW_Tt-k55_contig_3589	2047	224/250(89.60)	1e-75
c88497.graph_c0	251	UCW_Tt-k21_contig_5205	1997	193/212(91.04)	3e-70
c88497.graph_c1	507	UCW_Tt-k45_contig_11118	1846	484/507(95.46)	0
c88497.graph_c1	507	UCW_Tt-k55_contig_3589	2047	474/507(93.49)	0
c88497.graph_c1	507	UCW_Tt-k21_contig_5205	1997	474/507(93.49)	0
c88497.graph_c1	507	UCW_Tt-k55_contig_6633	1263	425/507(83.83)	9e-97
c88497.graph_c1	507	UCW_Tt-k35_contig_75761	1614	411/495(83.03)	8e-85
c88497.graph_c1	507	UCW_Tt-k61_contig_1052	1754	415/507(81.85)	7e-73
c88497.graph_c2	517	UCW_Tt-k45_contig_11118	1846	512/517(99.03)	0
c88497.graph_c2	517	UCW_Tt-k55_contig_3589	2047	478/517(92.46)	0
c88497.graph_c2	517	UCW_Tt-k21_contig_5205	1997	478/517(92.46)	0
c88497.graph_c2	517	UCW_Tt-k35_contig_75761	1614	393/462(85.06)	1e-101
c88497.graph_c2	517	UCW_Tt-k61_contig_1052	1754	405/484(83.68)	9e-91
c88497.graph_c2	517	UCW_Tt-k51_contig_21360;tt-k61_contig_13392	1653	391/473(82.66)	2e-76
c88497.graph_c2	517	UCW_Tt-k55_contig_6633	1263	234/269(86.99)	7e-67
c88497.graph_c2	517	UCW_Tt-k41_contig_83038	1147	343/420(81.67)	9e-57
c88497.graph_c2	517	UCW_Tt-k35_contig_6678	546	187/215(86.98)	2e-51
c88497.graph_c2	517	UCW_Tt-k21_contig_7203	1134	226/268(84.33)	3e-50
c88497.graph_c2	517	UCW_Tt-k41_contig_41907	1601	173/205(84.39)	7e-36
c885.graph_c0	318	UCW_Tt-k51_contig_67549	1168	318/321(99.07)	1e-173
c885.graph_c0	318	UCW_Tt-k21_contig_54262	1629	318/321(99.07)	1e-173
c88509.graph_c0	653	UCW_Tt-k45_contig_70052	1082	632/653(96.78)	0
c88509.graph_c0	653	UCW_Tt-k21_contig_62313	747	350/350(100.00)	0
c88509.graph_c1	445	UCW_Tt-k21_contig_62313	747	410/419(97.85)	0
c88509.graph_c1	445	UCW_Tt-k45_contig_70052	1082	410/422(97.16)	0
c88516.graph_c0	325	UCW_Tt-k61_contig_78900	582	226/262(86.26)	6e-60
c88516.graph_c0	325	UCW_Tt-k25_contig_1955	3902	223/262(85.11)	9e-53
c88516.graph_c0	325	UCW_Tt-k25_contig_11612	1512	228/269(84.76)	1e-51
c88516.graph_c0	325	UCW_Tt-k55_contig_63448	776	212/250(84.80)	5e-48
c88516.graph_c0	325	UCW_Tt-k55_contig_72641	1354	219/260(84.23)	8e-47
c88521.graph_c0	1278	UCW_Tt-k55_contig_49037	1452	1081/1081(100.00)	0
c88521.graph_c0	1278	UCW_Tt-k61_contig_61737	765	522/551(94.74)	0
c88521.graph_c0	1278	UCW_Tt-k31_contig_72275	1254	225/226(99.56)	1e-122
c88521.graph_c0	1278	UCW_Tt-k45_contig_86316	1360	179/208(86.06)	3e-43
c88521.graph_c0	1278	UCW_Tt-k35_contig_80812	1374	175/208(84.13)	1e-33
c88522.graph_c0	352	UCW_Tt-k61_contig_4600;tt-k63_contig_4505	4376	347/352(98.58)	0
c88522.graph_c0	352	UCW_Tt-k31_contig_24442	727	261/266(98.12)	1e-137
c88525.graph_c0	716	UCW_Tt-k21_contig_56171	534	520/537(96.83)	0
c88532.graph_c0	906	UCW_Tt-k55_contig_17403	941	861/885(97.29)	0
c88532.graph_c0	906	UCW_Tt-k21_contig_16438	597	309/311(99.36)	1e-168
c88536.graph_c0	666	UCW_Tt-k51_contig_53905	739	649/673(96.43)	0
c88536.graph_c0	666	UCW_Tt-k41_contig_15045	2047	301/320(94.06)	1e-130
c88541.graph_c0	1681	UCW_Tt-k41_contig_54708	1564	1340/1340(100.00)	0
c88541.graph_c0	1681	UCW_Tt-k21_contig_30550	1692	1206/1206(100.00)	0
c88541.graph_c0	1681	UCW_Tt-k21_contig_50825	1951	1010/1120(90.18)	0
c88541.graph_c0	1681	UCW_Tt-k55_contig_76948	1102	553/576(96.01)	0
c88541.graph_c0	1681	UCW_Tt-k35_contig_27967	755	423/423(100.00)	0
c88541.graph_c0	1681	UCW_Tt-k25_contig_61669	552	341/343(99.42)	0
c88541.graph_c0	1681	UCW_Tt-k45_contig_76752	782	195/206(94.66)	4e-86
c88541.graph_c0	1681	UCW_Tt-k61_contig_34832	857	201/250(80.40)	7e-14
c88541.graph_c1	238	UCW_Tt-k55_contig_76948	1102	238/238(100.00)	1e-132
c88541.graph_c1	238	UCW_Tt-k35_contig_27967	755	238/238(100.00)	1e-132
c88541.graph_c1	238	UCW_Tt-k41_contig_54708	1564	238/238(100.00)	1e-132
c88541.graph_c1	238	UCW_Tt-k63_contig_47555	965	190/235(80.85)	6e-16
c88547.graph_c0	1779	UCW_Tt-k45_contig_9357	6078	1225/1253(97.77)	0
c88547.graph_c0	1779	UCW_Tt-k25_contig_42752	2481	952/959(99.27)	0
c88547.graph_c0	1779	UCW_Tt-k45_contig_3732;tt-k55_contig_3470;tt-k31_contig_3355	2419	645/645(100.00)	0
c88549.graph_c0	368	UCW_Tt-k51_contig_59837	1137	354/357(99.16)	0
c88549.graph_c0	368	UCW_Tt-k51_contig_66590	992	358/376(95.21)	1e-168
c88559.graph_c0	380	UCW_Tt-k45_contig_49018	8554	366/377(97.08)	0
c88559.graph_c0	380	UCW_Tt-k25_contig_23690	10051	366/377(97.08)	0
c88559.graph_c1	234	UCW_Tt-k45_contig_49018	8554	217/230(94.35)	2e-96
c88559.graph_c1	234	UCW_Tt-k25_contig_23690	10051	217/230(94.35)	2e-96
c88559.graph_c2	360	UCW_Tt-k45_contig_49018	8554	340/342(99.42)	0
c88559.graph_c2	360	UCW_Tt-k25_contig_23690	10051	340/342(99.42)	0
c88561.graph_c0	806	UCW_Tt-k63_contig_17972	1856	416/416(100.00)	0
c88568.graph_c0	253	UCW_Tt-k45_contig_81476	590	249/253(98.42)	1e-131
c88568.graph_c0	253	UCW_Tt-k51_contig_42454	1695	242/253(95.65)	1e-115
c88568.graph_c0	253	UCW_Tt-k31_contig_40167	684	224/250(89.60)	2e-77
c88568.graph_c0	253	UCW_Tt-k45_contig_26608	1822	219/253(86.56)	5e-60
c88574.graph_c0	789	UCW_Tt-k63_contig_53836	1336	598/598(100.00)	0
c88574.graph_c0	789	UCW_Tt-k63_contig_64469	826	221/254(87.01)	1e-59
c88574.graph_c0	789	UCW_Tt-k31_contig_68150	839	172/211(81.52)	4e-20
c88575.graph_c0	693	UCW_Tt-k45_contig_31520;tt-k35_contig_30928	1922	691/693(99.71)	0
c88575.graph_c0	693	UCW_Tt-k25_contig_31739	829	309/309(100.00)	1e-174
c88586.graph_c0	1020	UCW_Tt-k63_contig_14916	1095	1019/1020(99.90)	0
c88586.graph_c0	1020	UCW_Tt-k31_contig_10328	1034	359/405(88.64)	1e-121
c88587.graph_c0	2343	UCW_Tt-k35_contig_51911	529	462/465(99.35)	0
c88587.graph_c0	2343	UCW_Tt-k25_contig_66157	749	350/409(85.57)	7e-92
c88587.graph_c0	2343	UCW_Tt-k21_contig_66450	448	192/220(87.27)	1e-53
c88587.graph_c0	2343	UCW_Tt-k35_contig_36726	1898	247/293(84.30)	6e-52
c88587.graph_c0	2343	UCW_Tt-k21_contig_67024	1425	233/272(85.66)	6e-52
c88587.graph_c0	2343	UCW_Tt-k35_contig_77241;tt-k31_contig_74798	1250	185/216(85.65)	4e-44
c88589.graph_c0	282	UCW_Tt-k35_contig_11438	1912	279/281(99.29)	1e-153
c88589.graph_c0	282	UCW_Tt-k63_contig_11115;tt-k21_contig_13303	2637	279/281(99.29)	1e-153
c88589.graph_c0	282	UCW_Tt-k63_contig_20728	881	249/262(95.04)	1e-113
c8859.graph_c0	1085	UCW_Tt-k35_contig_62743	1643	1082/1085(99.72)	0
c88592.graph_c0	513	UCW_Tt-k61_contig_46814	1433	513/513(100.00)	0
c88592.graph_c0	513	UCW_Tt-k21_contig_13140	1881	244/286(85.31)	2e-54
c88599.graph_c0	1669	UCW_Tt-k61_contig_56284;tt-k63_contig_55826	1638	1517/1519(99.87)	0
c88599.graph_c0	1669	UCW_Tt-k61_contig_4712;tt-k45_contig_44244	3858	1547/1650(93.76)	0
c88599.graph_c0	1669	UCW_Tt-k55_contig_39121;tt-k31_contig_42242	3026	954/954(100.00)	0
c88599.graph_c0	1669	UCW_Tt-k35_contig_37954	1919	273/299(91.30)	3e-99
c886.graph_c0	264	UCW_Tt-k31_contig_41714	1865	264/264(100.00)	1e-148
c886.graph_c0	264	UCW_Tt-k51_contig_23306	5822	217/260(83.46)	4e-42
c886.graph_c1	254	UCW_Tt-k31_contig_41714	1865	254/254(100.00)	1e-142
c88600.graph_c0	717	UCW_Tt-k21_contig_34454	669	479/483(99.17)	0
c88600.graph_c0	717	UCW_Tt-k51_contig_32413	1078	445/446(99.78)	0
c88600.graph_c1	436	UCW_Tt-k63_contig_48070	639	309/310(99.68)	1e-172
c88600.graph_c1	436	UCW_Tt-k51_contig_32413	1078	309/310(99.68)	1e-172
c88602.graph_c0	658	UCW_Tt-k45_contig_11779;tt-k21_contig_12290	1092	477/481(99.17)	0
c88602.graph_c0	658	UCW_Tt-k45_contig_74073	1430	322/385(83.64)	9e-70
c88602.graph_c0	658	UCW_Tt-k25_contig_1990	1219	245/288(85.07)	1e-59
c88602.graph_c0	658	UCW_Tt-k63_contig_6771;tt-k25_contig_2457	1046	267/337(79.23)	8e-24
c88602.graph_c0	658	UCW_Tt-k63_contig_94	1128	260/333(78.08)	3e-14
c88602.graph_c0	658	UCW_Tt-k21_contig_2232;tt-k41_contig_2789	987	260/333(78.08)	3e-14
c88602.graph_c0	658	UCW_Tt-k55_contig_397	1032	222/285(77.89)	2e-09
c88602.graph_c1	564	UCW_Tt-k45_contig_11779;tt-k21_contig_12290	1092	564/564(100.00)	0
c88602.graph_c1	564	UCW_Tt-k51_contig_74410	643	446/485(91.96)	1e-178
c88602.graph_c1	564	UCW_Tt-k45_contig_74073	1430	218/259(84.17)	1e-46
c88602.graph_c1	564	UCW_Tt-k25_contig_1990	1219	218/259(84.17)	1e-46
c88602.graph_c1	564	UCW_Tt-k35_contig_698;tt-k51_contig_548	1993	194/236(82.20)	2e-30
c88602.graph_c1	564	UCW_Tt-k25_contig_1906;tt-k31_contig_735	1481	193/236(81.78)	4e-28
c88602.graph_c1	564	UCW_Tt-k63_contig_513	1066	192/236(81.36)	1e-25
c88602.graph_c1	564	UCW_Tt-k25_contig_778	1606	191/236(80.93)	3e-23
c88602.graph_c1	564	UCW_Tt-k61_contig_2018;tt-k35_contig_2261	1630	191/236(80.93)	3e-23
c88603.graph_c0	661	UCW_Tt-k61_contig_14962	778	642/661(97.13)	0
c88603.graph_c0	661	UCW_Tt-k61_contig_14963	602	552/576(95.83)	0
c88603.graph_c0	661	UCW_Tt-k31_contig_13313	555	448/449(99.78)	0
c88605.graph_c0	591	UCW_Tt-k45_contig_50664;tt-k55_contig_17088	1132	585/591(98.98)	0
c88605.graph_c0	591	UCW_Tt-k31_contig_14693	697	251/254(98.82)	1e-134
c88608.graph_c0	677	UCW_Tt-k31_contig_23407	1650	646/657(98.33)	0
c88608.graph_c0	677	UCW_Tt-k35_contig_68055	931	403/452(89.16)	1e-142
c88608.graph_c0	677	UCW_Tt-k35_contig_68044	1030	377/431(87.47)	1e-118
c88608.graph_c0	677	UCW_Tt-k31_contig_62689	995	280/320(87.50)	3e-85
c88608.graph_c0	677	UCW_Tt-k21_contig_602	569	245/279(87.81)	4e-75
c88608.graph_c0	677	UCW_Tt-k55_contig_459	1037	190/228(83.33)	4e-35
c88609.graph_c0	1765	UCW_Tt-k21_contig_69369	1432	518/523(99.04)	0
c88612.graph_c0	1175	UCW_Tt-k55_contig_71954	2289	1099/1104(99.55)	0
c88612.graph_c0	1175	UCW_Tt-k45_contig_74614	722	222/269(82.53)	4e-33
c88616.graph_c0	1170	UCW_Tt-k61_contig_52907	1716	688/688(100.00)	0
c88616.graph_c0	1170	UCW_Tt-k31_contig_5496	1489	688/688(100.00)	0
c88616.graph_c0	1170	UCW_Tt-k51_contig_51192;tt-k41_contig_50250	3546	688/688(100.00)	0
c88616.graph_c0	1170	UCW_Tt-k35_contig_75682	665	189/225(84.00)	2e-29
c88617.graph_c0	924	UCW_Tt-k55_contig_26802	1184	590/623(94.70)	0
c88617.graph_c0	924	UCW_Tt-k45_contig_27831	987	464/465(99.78)	0
c88617.graph_c0	924	UCW_Tt-k35_contig_27363	780	372/374(99.47)	0
c88619.graph_c0	1165	UCW_Tt-k41_contig_48731	1061	1016/1066(95.31)	0
c88619.graph_c0	1165	UCW_Tt-k41_contig_68864	1136	695/757(91.81)	0
c88623.graph_c0	533	UCW_Tt-k61_contig_7188	2712	533/533(100.00)	0
c88623.graph_c0	533	UCW_Tt-k45_contig_23674	1721	533/533(100.00)	0
c88627.graph_c0	1131	UCW_Tt-k45_contig_24914	1239	1130/1130(100.00)	0
c88627.graph_c0	1131	UCW_Tt-k31_contig_52323	1284	916/999(91.69)	0
c88634.graph_c0	324	UCW_Tt-k21_contig_4179;tt-k45_contig_11778	1329	321/324(99.07)	1e-176
c88635.graph_c0	622	UCW_Tt-k51_contig_47905	1901	621/622(99.84)	0
c88635.graph_c0	622	UCW_Tt-k45_contig_67575	867	574/622(92.28)	0
c88635.graph_c0	622	UCW_Tt-k31_contig_44851	736	436/475(91.79)	1e-180
c88635.graph_c0	622	UCW_Tt-k31_contig_12968	1701	261/319(81.82)	2e-42
c88635.graph_c0	622	UCW_Tt-k51_contig_10917;tt-k35_contig_12715	2771	261/319(81.82)	2e-42
c88636.graph_c0	960	UCW_Tt-k51_contig_51870	2078	551/551(100.00)	0
c88636.graph_c0	960	UCW_Tt-k31_contig_56693	1016	551/551(100.00)	0
c88636.graph_c0	960	UCW_Tt-k41_contig_30823	2062	201/248(81.05)	1e-23
c88642.graph_c0	1220	UCW_Tt-k63_contig_23637	1328	1086/1086(100.00)	0
c88642.graph_c0	1220	UCW_Tt-k63_contig_77618	1485	1045/1117(93.55)	0
c88642.graph_c0	1220	UCW_Tt-k21_contig_48083	1634	904/943(95.86)	0
c88642.graph_c1	351	UCW_Tt-k21_contig_48083	1634	351/351(100.00)	0
c88642.graph_c1	351	UCW_Tt-k63_contig_23637	1328	264/264(100.00)	1e-147
c88642.graph_c1	351	UCW_Tt-k63_contig_77618	1485	256/265(96.60)	1e-127
c88647.graph_c0	955	UCW_Tt-k21_contig_25856	1131	946/962(98.34)	0
c88647.graph_c0	955	UCW_Tt-k35_contig_23356	863	714/714(100.00)	0
c88651.graph_c0	1031	UCW_Tt-k61_contig_23589	4124	1029/1031(99.81)	0
c88651.graph_c0	1031	UCW_Tt-k45_contig_36556	3394	1029/1031(99.81)	0
c88651.graph_c0	1031	UCW_Tt-k41_contig_69474	1004	183/219(83.56)	1e-32
c88652.graph_c0	1635	UCW_Tt-k25_contig_13392	1170	1167/1169(99.83)	0
c88652.graph_c0	1635	UCW_Tt-k25_contig_68586	876	230/267(86.14)	3e-56
c88652.graph_c0	1635	UCW_Tt-k63_contig_28045	2927	178/208(85.58)	6e-42
c88652.graph_c0	1635	UCW_Tt-k41_contig_43498	1997	174/207(84.06)	4e-34
c88652.graph_c0	1635	UCW_Tt-k31_contig_52641	1548	197/235(83.83)	2e-32
c88652.graph_c0	1635	UCW_Tt-k25_contig_4011	1472	178/212(83.96)	1e-27
c88658.graph_c0	1062	UCW_Tt-k25_contig_49595	1269	1061/1062(99.91)	0
c88658.graph_c0	1062	UCW_Tt-k31_contig_53070	1764	783/820(95.49)	0
c88658.graph_c0	1062	UCW_Tt-k41_contig_52274	790	657/661(99.39)	0
c88658.graph_c0	1062	UCW_Tt-k21_contig_51797;tt-k35_contig_55988;tt-k55_contig_62164	3236	578/603(95.85)	0
c88658.graph_c0	1062	UCW_Tt-k55_contig_74952	529	493/529(93.19)	0
c88662.graph_c0	713	UCW_Tt-k55_contig_45939	795	702/722(97.23)	0
c88662.graph_c0	713	UCW_Tt-k61_contig_65817	789	675/719(93.88)	0
c88675.graph_c0	4601	UCW_Tt-k51_contig_4015	6401	3418/3430(99.65)	0
c88675.graph_c0	4601	UCW_Tt-k61_contig_36130	2443	558/706(79.04)	3e-52
c88676.graph_c0	567	UCW_Tt-k25_contig_4449	962	446/447(99.78)	0
c88676.graph_c0	567	UCW_Tt-k51_contig_4101	1802	441/446(98.88)	0
c88680.graph_c0	595	UCW_Tt-k31_contig_11842	1755	589/595(98.99)	0
c88682.graph_c0	1068	UCW_Tt-k41_contig_58469	534	487/488(99.80)	0
c88682.graph_c0	1068	UCW_Tt-k41_contig_59961	578	352/386(91.19)	1e-136
c88689.graph_c0	676	UCW_Tt-k35_contig_8090	748	675/687(98.25)	0
c88689.graph_c0	676	UCW_Tt-k21_contig_15438	672	574/630(91.11)	0
c88691.graph_c0	470	UCW_Tt-k35_contig_24502	1425	453/479(94.57)	0
c88691.graph_c0	470	UCW_Tt-k51_contig_41366	662	291/318(91.51)	1e-117
c88692.graph_c0	613	UCW_Tt-k25_contig_4912	800	612/613(99.84)	0
c88692.graph_c0	613	UCW_Tt-k55_contig_4378	584	498/523(95.22)	0
c88697.graph_c0	458	UCW_Tt-k35_contig_40582	2390	458/458(100.00)	0
c88697.graph_c0	458	UCW_Tt-k45_contig_41975	3359	434/459(94.55)	0
c88697.graph_c1	631	UCW_Tt-k35_contig_40582	2390	628/631(99.52)	0
c88697.graph_c1	631	UCW_Tt-k45_contig_41975	3359	628/631(99.52)	0
c88698.graph_c0	3561	UCW_Tt-k31_contig_66509	791	413/502(82.27)	1e-66
c88698.graph_c1	1489	UCW_Tt-k55_contig_60107	6320	703/835(84.19)	1e-170
c88698.graph_c1	1489	UCW_Tt-k31_contig_51815	1483	241/286(84.27)	9e-38
c88698.graph_c1	1489	UCW_Tt-k21_contig_48817	1438	241/286(84.27)	9e-38
c88698.graph_c1	1489	UCW_Tt-k35_contig_52496	1446	241/286(84.27)	9e-38
c88698.graph_c1	1489	UCW_Tt-k25_contig_65764	895	239/286(83.57)	8e-29
c88700.graph_c0	493	UCW_Tt-k51_contig_43836	2537	477/494(96.56)	0
c88700.graph_c0	493	UCW_Tt-k31_contig_41375	2084	477/494(96.56)	0
c88701.graph_c0	1178	UCW_Tt-k25_contig_54576	1613	649/655(99.08)	0
c88701.graph_c0	1178	UCW_Tt-k21_contig_52085	2010	421/423(99.53)	0
c88706.graph_c0	788	UCW_Tt-k51_contig_27665	822	768/779(98.59)	0
c88706.graph_c0	788	UCW_Tt-k51_contig_27664	824	712/742(95.96)	0
c88706.graph_c0	788	UCW_Tt-k45_contig_10330	1172	406/418(97.13)	0
c88710.graph_c0	816	UCW_Tt-k61_contig_29691	1519	667/670(99.55)	0
c88715.graph_c0	667	UCW_Tt-k63_contig_23952	991	649/667(97.30)	0
c88715.graph_c0	667	UCW_Tt-k41_contig_58717	700	614/660(93.03)	0
c88715.graph_c1	248	UCW_Tt-k63_contig_23952	991	248/248(100.00)	1e-138
c88718.graph_c0	948	UCW_Tt-k51_contig_37746	2531	946/948(99.79)	0
c88718.graph_c0	948	UCW_Tt-k25_contig_4152	3298	946/948(99.79)	0
c88718.graph_c1	614	UCW_Tt-k51_contig_37746	2531	605/614(98.53)	0
c88718.graph_c1	614	UCW_Tt-k25_contig_4152	3298	605/614(98.53)	0
c88718.graph_c2	789	UCW_Tt-k25_contig_4152	3298	789/789(100.00)	0
c88718.graph_c2	789	UCW_Tt-k51_contig_37746	2531	517/517(100.00)	0
c88721.graph_c0	1333	UCW_Tt-k61_contig_22761	4015	1333/1334(99.93)	0
c88721.graph_c0	1333	UCW_Tt-k51_contig_26234	5032	1333/1334(99.93)	0
c88721.graph_c0	1333	UCW_Tt-k35_contig_22921	5885	927/930(99.68)	0
c88721.graph_c1	257	UCW_Tt-k35_contig_22921	5885	257/257(100.00)	1e-143
c88721.graph_c1	257	UCW_Tt-k61_contig_22761	4015	257/257(100.00)	1e-143
c88721.graph_c1	257	UCW_Tt-k51_contig_26234	5032	257/257(100.00)	1e-143
c88724.graph_c0	843	UCW_Tt-k45_contig_970	2067	843/843(100.00)	0
c88724.graph_c0	843	UCW_Tt-k61_contig_19902	532	378/413(91.53)	1e-139
c88725.graph_c0	791	UCW_Tt-k35_contig_45236	1446	791/791(100.00)	0
c88725.graph_c0	791	UCW_Tt-k25_contig_44820	2880	788/793(99.37)	0
c88725.graph_c0	791	UCW_Tt-k51_contig_47850	3481	431/432(99.77)	0
c88728.graph_c0	619	UCW_Tt-k21_contig_6998	1943	601/614(97.88)	0
c88728.graph_c0	619	UCW_Tt-k61_contig_14913	597	562/604(93.05)	0
c88728.graph_c0	619	UCW_Tt-k25_contig_6185;tt-k31_contig_5779	2492	433/454(95.37)	0
c88728.graph_c0	619	UCW_Tt-k31_contig_35304	805	343/355(96.62)	1e-170
c88729.graph_c0	806	UCW_Tt-k21_contig_1266;tt-k51_contig_753	4850	739/795(92.96)	0
c88729.graph_c0	806	UCW_Tt-k21_contig_1281	4739	448/479(93.53)	0
c88729.graph_c0	806	UCW_Tt-k35_contig_838	5545	447/479(93.32)	0
c88730.graph_c0	939	UCW_Tt-k55_contig_66258	1189	939/939(100.00)	0
c88730.graph_c0	939	UCW_Tt-k25_contig_15175	2113	789/789(100.00)	0
c88730.graph_c0	939	UCW_Tt-k35_contig_17940	4643	187/207(90.34)	5e-63
c88730.graph_c0	939	UCW_Tt-k35_contig_17939	1171	199/240(82.92)	3e-30
c88730.graph_c0	939	UCW_Tt-k31_contig_31586;tt-k25_contig_29458	1778	199/240(82.92)	3e-30
c88731.graph_c0	706	UCW_Tt-k55_contig_646	3316	370/375(98.67)	0
c88731.graph_c0	706	UCW_Tt-k31_contig_1003	896	307/360(85.28)	4e-78
c88731.graph_c0	706	UCW_Tt-k45_contig_13990;tt-k61_contig_607	3549	307/360(85.28)	4e-78
c88731.graph_c0	706	UCW_Tt-k61_contig_2201	1186	284/341(83.28)	5e-56
c88731.graph_c0	706	UCW_Tt-k61_contig_759	1159	259/310(83.55)	5e-53
c88731.graph_c0	706	UCW_Tt-k55_contig_7713;tt-k35_contig_16934	1426	249/305(81.64)	4e-38
c88731.graph_c0	706	UCW_Tt-k35_contig_5811	1157	201/246(81.71)	4e-29
c88731.graph_c0	706	UCW_Tt-k25_contig_7461;tt-k35_contig_6852	1854	222/275(80.73)	2e-27
c88733.graph_c0	569	UCW_Tt-k55_contig_11511	1290	568/580(97.93)	0
c88733.graph_c0	569	UCW_Tt-k51_contig_74883	570	473/501(94.41)	0
c88733.graph_c0	569	UCW_Tt-k35_contig_9770	1793	290/359(80.78)	2e-39
c88733.graph_c0	569	UCW_Tt-k41_contig_9439	1881	278/344(80.81)	1e-37
c88733.graph_c1	329	UCW_Tt-k55_contig_11511	1290	257/258(99.61)	1e-141
c88733.graph_c1	329	UCW_Tt-k41_contig_9439	1881	222/259(85.71)	1e-51
c88733.graph_c1	329	UCW_Tt-k35_contig_9770	1793	218/259(84.17)	5e-42
c88733.graph_c1	329	UCW_Tt-k25_contig_19913	553	206/244(84.43)	3e-40
c88735.graph_c0	3789	UCW_Tt-k51_contig_50629;tt-k63_contig_31171	3695	2402/2403(99.96)	0
c88735.graph_c0	3789	UCW_Tt-k35_contig_42140	4096	1626/1627(99.94)	0
c88735.graph_c0	3789	UCW_Tt-k45_contig_53522	2337	780/927(84.14)	0
c88735.graph_c0	3789	UCW_Tt-k31_contig_69444	730	229/279(82.08)	3e-30
c88735.graph_c1	576	UCW_Tt-k35_contig_42140	4096	576/576(100.00)	0
c88735.graph_c2	1166	UCW_Tt-k35_contig_42140	4096	1166/1166(100.00)	0
c88743.graph_c0	607	UCW_Tt-k61_contig_24169	7407	573/577(99.31)	0
c88747.graph_c0	679	UCW_Tt-k35_contig_56417	875	641/648(98.92)	0
c88747.graph_c0	679	UCW_Tt-k25_contig_54491	756	644/679(94.85)	0
c88752.graph_c0	590	UCW_Tt-k63_contig_6372	839	588/590(99.66)	0
c88752.graph_c0	590	UCW_Tt-k63_contig_69938;tt-k25_contig_33527	1297	434/435(99.77)	0
c88752.graph_c0	590	UCW_Tt-k21_contig_36155;tt-k55_contig_53335	2041	454/480(94.58)	0
c88756.graph_c0	639	UCW_Tt-k63_contig_35586	947	639/639(100.00)	0
c88756.graph_c0	639	UCW_Tt-k35_contig_7979	1742	623/623(100.00)	0
c88762.graph_c0	606	UCW_Tt-k51_contig_3203	734	598/602(99.34)	0
c88762.graph_c0	606	UCW_Tt-k31_contig_16098;tt-k21_contig_3762	1324	309/309(100.00)	1e-174
c88765.graph_c0	2033	UCW_Tt-k45_contig_11100	2124	1551/1553(99.87)	0
c88765.graph_c0	2033	UCW_Tt-k61_contig_78548	641	522/541(96.49)	0
c88765.graph_c0	2033	UCW_Tt-k45_contig_25977	2713	166/204(81.37)	2e-20
c88768.graph_c0	389	UCW_Tt-k31_contig_50932	919	384/391(98.21)	0
c88768.graph_c0	389	UCW_Tt-k35_contig_51626	769	379/386(98.19)	0
c88772.graph_c0	698	UCW_Tt-k31_contig_29594;tt-k61_contig_29251	3640	689/698(98.71)	0
c88772.graph_c0	698	UCW_Tt-k51_contig_52407;tt-k25_contig_45307;tt-k21_contig_47804	3220	384/438(87.67)	1e-122
c88773.graph_c0	1461	UCW_Tt-k25_contig_24788;tt-k41_contig_24758	2826	1404/1453(96.63)	0
c88774.graph_c0	1074	UCW_Tt-k61_contig_46923	1093	851/868(98.04)	0
c88774.graph_c0	1074	UCW_Tt-k31_contig_43618	1396	713/713(100.00)	0
c88774.graph_c0	1074	UCW_Tt-k51_contig_50222	1069	791/853(92.73)	0
c88774.graph_c0	1074	UCW_Tt-k21_contig_63179	558	387/403(96.03)	0
c88774.graph_c0	1074	UCW_Tt-k41_contig_37325	1441	331/373(88.74)	1e-117
c88776.graph_c0	218	UCW_Tt-k61_contig_70920	720	191/209(91.39)	4e-72
c88776.graph_c0	218	UCW_Tt-k41_contig_4878	1138	193/217(88.94)	2e-62
c88776.graph_c0	218	UCW_Tt-k51_contig_72157	874	193/217(88.94)	2e-62
c88776.graph_c0	218	UCW_Tt-k63_contig_70529	905	197/224(87.95)	4e-57
c88776.graph_c0	218	UCW_Tt-k31_contig_34490	593	196/221(88.69)	4e-57
c88776.graph_c0	218	UCW_Tt-k61_contig_21989	2879	195/223(87.44)	3e-51
c88776.graph_c0	218	UCW_Tt-k61_contig_58469	829	191/220(86.82)	5e-50
c88776.graph_c0	218	UCW_Tt-k45_contig_25750	850	191/220(86.82)	5e-50
c88776.graph_c0	218	UCW_Tt-k63_contig_287	2102	181/210(86.19)	2e-46
c88776.graph_c0	218	UCW_Tt-k51_contig_42572	1034	188/223(84.30)	7e-34
c88776.graph_c0	218	UCW_Tt-k51_contig_26284	3473	186/224(83.04)	2e-28
c88776.graph_c0	218	UCW_Tt-k55_contig_35703	1160	175/211(82.94)	2e-24
c88776.graph_c0	218	UCW_Tt-k51_contig_39492	1179	175/211(82.94)	2e-24
c88776.graph_c0	218	UCW_Tt-k63_contig_45502	1240	175/211(82.94)	2e-24
c88791.graph_c0	1118	UCW_Tt-k41_contig_3694	3431	1118/1118(100.00)	0
c88791.graph_c0	1118	UCW_Tt-k51_contig_28538	1932	235/265(88.68)	2e-72
c88794.graph_c0	2086	UCW_Tt-k31_contig_60619	2442	1781/1788(99.61)	0
c88794.graph_c0	2086	UCW_Tt-k21_contig_36802	1235	452/452(100.00)	0
c88794.graph_c0	2086	UCW_Tt-k45_contig_8756;tt-k31_contig_9019;tt-k41_contig_13247	2772	223/250(89.20)	8e-73
c88794.graph_c0	2086	UCW_Tt-k21_contig_19318	644	220/247(89.07)	5e-71
c88794.graph_c0	2086	UCW_Tt-k25_contig_19785	2126	220/250(88.00)	1e-65
c88794.graph_c0	2086	UCW_Tt-k63_contig_56529	1470	219/250(87.60)	3e-63
c88794.graph_c0	2086	UCW_Tt-k51_contig_57717	1093	219/250(87.60)	3e-63
c88794.graph_c0	2086	UCW_Tt-k45_contig_57789	1321	197/224(87.95)	2e-57
c88794.graph_c0	2086	UCW_Tt-k35_contig_54494	856	211/248(85.08)	1e-43
c88794.graph_c0	2086	UCW_Tt-k41_contig_50513	1335	207/244(84.84)	1e-43
c88794.graph_c0	2086	UCW_Tt-k55_contig_7086	4110	215/255(84.31)	2e-42
c88794.graph_c0	2086	UCW_Tt-k35_contig_50444	2620	191/226(84.51)	3e-38
c88794.graph_c0	2086	UCW_Tt-k25_contig_29413	1000	184/224(82.14)	1e-22
c88795.graph_c0	928	UCW_Tt-k45_contig_52934	1069	539/548(98.36)	0
c88795.graph_c0	928	UCW_Tt-k63_contig_52886	871	314/322(97.52)	1e-162
c88795.graph_c0	928	UCW_Tt-k31_contig_57914	1191	321/362(88.67)	1e-105
c88795.graph_c0	928	UCW_Tt-k21_contig_58137	1657	293/334(87.72)	4e-88
c88796.graph_c0	349	UCW_Tt-k63_contig_17132	651	331/348(95.11)	1e-154
c88802.graph_c0	1489	UCW_Tt-k21_contig_20307;tt-k55_contig_17610	1862	1489/1489(100.00)	0
c88802.graph_c0	1489	UCW_Tt-k41_contig_39452	1814	277/317(87.38)	4e-83
c88802.graph_c0	1489	UCW_Tt-k21_contig_40799	2042	305/356(85.67)	4e-80
c88802.graph_c0	1489	UCW_Tt-k41_contig_38722	2033	305/356(85.67)	4e-80
c88802.graph_c0	1489	UCW_Tt-k51_contig_66037	3087	258/310(83.23)	2e-45
c88802.graph_c0	1489	UCW_Tt-k21_contig_49914	2769	258/310(83.23)	2e-45
c88802.graph_c0	1489	UCW_Tt-k45_contig_30250	5409	281/341(82.40)	6e-45
c88802.graph_c0	1489	UCW_Tt-k55_contig_37922	7893	281/341(82.40)	6e-45
c88802.graph_c0	1489	UCW_Tt-k21_contig_35584	2889	281/341(82.40)	6e-45
c88802.graph_c0	1489	UCW_Tt-k51_contig_8089	2600	284/345(82.32)	6e-45
c88802.graph_c0	1489	UCW_Tt-k31_contig_29437	4469	281/341(82.40)	6e-45
c88802.graph_c0	1489	UCW_Tt-k25_contig_33049;tt-k35_contig_9712	5578	281/341(82.40)	6e-45
c88802.graph_c0	1489	UCW_Tt-k35_contig_63699	712	197/232(84.91)	1e-39
c88802.graph_c0	1489	UCW_Tt-k51_contig_56508	1806	254/309(82.20)	9e-38
c88802.graph_c0	1489	UCW_Tt-k31_contig_37994	1623	177/212(83.49)	2e-32
c88802.graph_c0	1489	UCW_Tt-k45_contig_54645	603	189/229(82.53)	7e-26
c88803.graph_c0	654	UCW_Tt-k51_contig_22680	1395	520/522(99.62)	0
c88803.graph_c0	654	UCW_Tt-k21_contig_23690	2174	466/490(95.10)	0
c88805.graph_c0	980	UCW_Tt-k25_contig_44355	1740	941/981(95.92)	0
c88805.graph_c0	980	UCW_Tt-k45_contig_46726	1143	518/549(94.35)	0
c88810.graph_c0	655	UCW_Tt-k55_contig_73531	709	648/651(99.54)	0
c88811.graph_c0	3033	UCW_Tt-k21_contig_26892	2667	1788/1788(100.00)	0
c88811.graph_c0	3033	UCW_Tt-k61_contig_59497	1044	988/988(100.00)	0
c88811.graph_c0	3033	UCW_Tt-k35_contig_55673	1171	871/932(93.45)	0
c88811.graph_c0	3033	UCW_Tt-k21_contig_51891;tt-k35_contig_50760	3712	954/1187(80.37)	1e-135
c88813.graph_c0	1845	UCW_Tt-k63_contig_55206	2176	1266/1284(98.60)	0
c88813.graph_c0	1845	UCW_Tt-k31_contig_51050	2282	1214/1232(98.54)	0
c88813.graph_c0	1845	UCW_Tt-k31_contig_70986	1461	351/425(82.59)	2e-66
c88815.graph_c0	650	UCW_Tt-k25_contig_44725	2173	437/454(96.26)	0
c88815.graph_c0	650	UCW_Tt-k51_contig_25129	795	263/266(98.87)	1e-141
c88820.graph_c0	216	UCW_Tt-k51_contig_19015	4190	216/217(99.54)	1e-115
c88820.graph_c1	1508	UCW_Tt-k45_contig_45137	2587	1503/1508(99.67)	0
c88820.graph_c2	2557	UCW_Tt-k21_contig_69233	555	554/555(99.82)	0
c88820.graph_c2	2557	UCW_Tt-k21_contig_71857	564	402/402(100.00)	0
c88820.graph_c2	2557	UCW_Tt-k25_contig_74422	532	349/350(99.71)	0
c88820.graph_c3	619	UCW_Tt-k51_contig_19015	4190	618/619(99.84)	0
c88824.graph_c0	2550	UCW_Tt-k25_contig_1805	3756	2198/2199(99.95)	0
c88828.graph_c0	802	UCW_Tt-k21_contig_29116;tt-k25_contig_26495	780	620/640(96.88)	0
c88832.graph_c0	648	UCW_Tt-k61_contig_23069	1646	588/609(96.55)	0
c88832.graph_c0	648	UCW_Tt-k61_contig_56961	1525	449/458(98.03)	0
c88832.graph_c0	648	UCW_Tt-k31_contig_52844	582	241/242(99.59)	1e-132
c88832.graph_c0	648	UCW_Tt-k63_contig_25621	1749	267/317(84.23)	7e-55
c88832.graph_c0	648	UCW_Tt-k51_contig_40886	638	175/211(82.94)	8e-30
c88836.graph_c0	1469	UCW_Tt-k61_contig_43090	1089	858/859(99.88)	0
c88836.graph_c0	1469	UCW_Tt-k61_contig_64180	711	668/668(100.00)	0
c88836.graph_c0	1469	UCW_Tt-k63_contig_69015	674	594/643(92.38)	0
c88836.graph_c0	1469	UCW_Tt-k21_contig_59097	695	551/600(91.83)	0
c88838.graph_c0	657	UCW_Tt-k21_contig_39652	526	506/512(98.83)	0
c88838.graph_c0	657	UCW_Tt-k41_contig_37805	515	479/505(94.85)	0
c88838.graph_c0	657	UCW_Tt-k21_contig_10126;tt-k51_contig_9478;tt-k41_contig_4336	2682	334/407(82.06)	5e-59
c88838.graph_c0	657	UCW_Tt-k45_contig_29727	599	262/320(81.88)	2e-42
c88838.graph_c0	657	UCW_Tt-k61_contig_21227	529	190/232(81.90)	5e-28
c88839.graph_c0	802	UCW_Tt-k21_contig_27393	3103	331/343(96.50)	1e-166
c88839.graph_c0	802	UCW_Tt-k45_contig_62233	2300	322/342(94.15)	1e-142
c88839.graph_c0	802	UCW_Tt-k63_contig_45854	986	279/295(94.58)	1e-125
c88839.graph_c0	802	UCW_Tt-k41_contig_25984	616	265/294(90.14)	1e-93
c8884.graph_c0	431	UCW_Tt-k31_contig_64931;tt-k21_contig_35889	3183	428/431(99.30)	0
c8884.graph_c0	431	UCW_Tt-k35_contig_74892	876	252/308(81.82)	4e-40
c8884.graph_c0	431	UCW_Tt-k41_contig_41096	1353	256/314(81.53)	2e-39
c8884.graph_c0	431	UCW_Tt-k25_contig_56512	3351	189/226(83.63)	1e-36
c8884.graph_c0	431	UCW_Tt-k31_contig_57543;tt-k21_contig_57968	1651	235/289(81.31)	1e-33
c88841.graph_c0	1802	UCW_Tt-k63_contig_36255	1331	1276/1281(99.61)	0
c88841.graph_c0	1802	UCW_Tt-k31_contig_8961	1642	828/832(99.52)	0
c88841.graph_c0	1802	UCW_Tt-k35_contig_8842	945	578/582(99.31)	0
c88841.graph_c0	1802	UCW_Tt-k35_contig_67531	536	407/470(86.60)	1e-111
c88841.graph_c0	1802	UCW_Tt-k55_contig_43678	3798	217/243(89.30)	3e-72
c88841.graph_c0	1802	UCW_Tt-k61_contig_43376	1231	217/243(89.30)	3e-72
c88841.graph_c0	1802	UCW_Tt-k51_contig_70962	1327	212/240(88.33)	9e-66
c88841.graph_c0	1802	UCW_Tt-k21_contig_26362;tt-k45_contig_26771	5970	189/215(87.91)	1e-55
c88847.graph_c0	1098	UCW_Tt-k61_contig_69691	1221	1014/1021(99.31)	0
c88847.graph_c0	1098	UCW_Tt-k25_contig_54154	1208	930/938(99.15)	0
c88847.graph_c0	1098	UCW_Tt-k21_contig_3458	1868	553/557(99.28)	0
c88847.graph_c0	1098	UCW_Tt-k25_contig_47324;tt-k55_contig_51725	4105	495/522(94.83)	0
c88847.graph_c0	1098	UCW_Tt-k31_contig_65739	600	258/263(98.10)	1e-134
c88847.graph_c0	1098	UCW_Tt-k45_contig_21704	3228	450/543(82.87)	5e-88
c88847.graph_c0	1098	UCW_Tt-k55_contig_22223	3299	450/543(82.87)	5e-88
c88847.graph_c0	1098	UCW_Tt-k41_contig_10356	3958	450/543(82.87)	5e-88
c88847.graph_c0	1098	UCW_Tt-k41_contig_51287	1446	529/649(81.51)	7e-81
c88847.graph_c0	1098	UCW_Tt-k35_contig_67400	1483	532/655(81.22)	3e-80
c88847.graph_c0	1098	UCW_Tt-k31_contig_48907	2371	528/649(81.36)	2e-78
c88847.graph_c0	1098	UCW_Tt-k61_contig_60999	2232	502/618(81.23)	1e-76
c88847.graph_c0	1098	UCW_Tt-k51_contig_3110	4195	503/620(81.13)	2e-75
c88847.graph_c0	1098	UCW_Tt-k35_contig_41832	710	491/605(81.16)	1e-73
c88847.graph_c0	1098	UCW_Tt-k41_contig_3091;tt-k25_contig_3187;tt-k51_contig_3108	3026	502/620(80.97)	4e-73
c88847.graph_c0	1098	UCW_Tt-k31_contig_38287	1227	454/558(81.36)	1e-69
c88847.graph_c0	1098	UCW_Tt-k61_contig_38734	3241	438/539(81.26)	2e-65
c88847.graph_c0	1098	UCW_Tt-k35_contig_56320	2708	660/840(78.57)	9e-65
c88847.graph_c0	1098	UCW_Tt-k51_contig_49206	3971	491/607(80.89)	5e-63
c88847.graph_c0	1098	UCW_Tt-k55_contig_52769	2763	496/625(79.36)	3e-58
c88847.graph_c0	1098	UCW_Tt-k55_contig_54086	4230	462/570(81.05)	3e-58
c88847.graph_c0	1098	UCW_Tt-k61_contig_74035	681	337/409(82.40)	5e-57
c88847.graph_c0	1098	UCW_Tt-k55_contig_66467	604	344/422(81.52)	1e-48
c88847.graph_c0	1098	UCW_Tt-k31_contig_23103	710	383/481(79.63)	4e-45
c88847.graph_c0	1098	UCW_Tt-k35_contig_37120	998	370/462(80.09)	4e-42
c88847.graph_c0	1098	UCW_Tt-k41_contig_44757	1746	352/439(80.18)	3e-37
c88847.graph_c0	1098	UCW_Tt-k41_contig_55645	1266	182/221(82.35)	2e-28
c88847.graph_c0	1098	UCW_Tt-k55_contig_52870	3353	484/620(78.06)	2e-28
c88847.graph_c0	1098	UCW_Tt-k35_contig_55343	1780	484/620(78.06)	2e-28
c88847.graph_c0	1098	UCW_Tt-k35_contig_21863	15755	186/232(80.17)	3e-18
c88847.graph_c0	1098	UCW_Tt-k51_contig_29911	16489	186/232(80.17)	3e-18
c88847.graph_c0	1098	UCW_Tt-k31_contig_58190	1130	196/247(79.35)	7e-13
c88849.graph_c0	1148	UCW_Tt-k31_contig_19810	1216	1084/1146(94.59)	0
c88849.graph_c0	1148	UCW_Tt-k31_contig_26632	1190	820/851(96.36)	0
c8885.graph_c0	557	UCW_Tt-k45_contig_14083	1487	557/557(100.00)	0
c8885.graph_c0	557	UCW_Tt-k35_contig_4019;tt-k21_contig_16767	2966	555/557(99.64)	0
c88851.graph_c0	614	UCW_Tt-k61_contig_9949	535	492/497(98.99)	0
c88851.graph_c0	614	UCW_Tt-k63_contig_28638;tt-k21_contig_13521;tt-k51_contig_5174	3161	564/616(91.56)	0
c88851.graph_c0	614	UCW_Tt-k21_contig_12696	1621	338/363(93.11)	1e-147
c88851.graph_c0	614	UCW_Tt-k31_contig_10764	1674	220/248(88.71)	5e-71
c88851.graph_c0	614	UCW_Tt-k51_contig_25126	1154	312/372(83.87)	5e-71
c88851.graph_c0	614	UCW_Tt-k25_contig_16975	1423	312/372(83.87)	5e-71
c88851.graph_c0	614	UCW_Tt-k45_contig_13056	1850	290/342(84.80)	8e-70
c88851.graph_c0	614	UCW_Tt-k51_contig_25125	1102	311/372(83.60)	1e-68
c88851.graph_c0	614	UCW_Tt-k31_contig_541	4958	272/321(84.74)	2e-64
c88851.graph_c0	614	UCW_Tt-k35_contig_13708	2174	188/210(89.52)	1e-62
c88851.graph_c0	614	UCW_Tt-k63_contig_50634	949	241/282(85.46)	3e-60
c88851.graph_c0	614	UCW_Tt-k45_contig_30772	1664	236/277(85.20)	7e-58
c88851.graph_c0	614	UCW_Tt-k51_contig_31385	1317	236/277(85.20)	7e-58
c88851.graph_c0	614	UCW_Tt-k25_contig_11347	1178	182/208(87.50)	7e-52
c88851.graph_c0	614	UCW_Tt-k21_contig_12698	1674	185/214(86.45)	1e-43
c88851.graph_c0	614	UCW_Tt-k51_contig_43705	1076	185/214(86.45)	1e-43
c88853.graph_c0	1163	UCW_Tt-k63_contig_55944	1435	893/893(100.00)	0
c88853.graph_c0	1163	UCW_Tt-k41_contig_57607	505	288/288(100.00)	1e-161
c88858.graph_c0	3633	UCW_Tt-k25_contig_28349	2242	2184/2184(100.00)	0
c88858.graph_c0	3633	UCW_Tt-k35_contig_29611	1341	1276/1276(100.00)	0
c88858.graph_c0	3633	UCW_Tt-k51_contig_1525	2845	197/243(81.07)	7e-22
c88858.graph_c0	3633	UCW_Tt-k55_contig_34661;tt-k25_contig_27024	1849	193/242(79.75)	4e-14
c88859.graph_c0	634	UCW_Tt-k35_contig_17960	709	625/633(98.74)	0
c88859.graph_c0	634	UCW_Tt-k25_contig_17622	691	613/632(96.99)	0
c88859.graph_c0	634	UCW_Tt-k45_contig_17237	660	606/627(96.65)	0
c88869.graph_c0	629	UCW_Tt-k25_contig_25446	3307	531/621(85.51)	1e-145
c88869.graph_c0	629	UCW_Tt-k51_contig_25482	3460	531/621(85.51)	1e-145
c88869.graph_c0	629	UCW_Tt-k51_contig_18672	3439	434/535(81.12)	5e-68
c88869.graph_c0	629	UCW_Tt-k41_contig_69011	661	281/334(84.13)	1e-62
c88869.graph_c0	629	UCW_Tt-k51_contig_74263;tt-k21_contig_20856	4047	354/435(81.38)	7e-55
c88869.graph_c0	629	UCW_Tt-k21_contig_35569;tt-k25_contig_32757	1596	354/435(81.38)	7e-55
c88869.graph_c0	629	UCW_Tt-k35_contig_68835	545	185/215(86.05)	2e-46
c88869.graph_c0	629	UCW_Tt-k45_contig_47163	925	270/330(81.82)	2e-43
c88869.graph_c0	629	UCW_Tt-k51_contig_30614	2507	328/410(80.00)	9e-39
c88869.graph_c0	629	UCW_Tt-k25_contig_17152	1736	331/425(77.88)	4e-19
c88869.graph_c0	629	UCW_Tt-k61_contig_19959	2180	331/425(77.88)	4e-19
c88870.graph_c0	2118	UCW_Tt-k63_contig_44638	1437	1419/1420(99.93)	0
c88870.graph_c0	2118	UCW_Tt-k21_contig_26364;tt-k35_contig_19642	3113	995/996(99.90)	0
c88870.graph_c0	2118	UCW_Tt-k51_contig_58325	667	571/572(99.83)	0
c88870.graph_c0	2118	UCW_Tt-k35_contig_76132	713	501/502(99.80)	0
c88870.graph_c0	2118	UCW_Tt-k31_contig_67124	1047	455/455(100.00)	0
c88870.graph_c0	2118	UCW_Tt-k31_contig_53174	589	448/448(100.00)	0
c88882.graph_c0	1610	UCW_Tt-k63_contig_31537;tt-k61_contig_33040	1326	665/671(99.11)	0
c88882.graph_c0	1610	UCW_Tt-k63_contig_51252	510	506/510(99.22)	0
c88882.graph_c0	1610	UCW_Tt-k55_contig_12013	769	352/357(98.60)	0
c88888.graph_c0	605	UCW_Tt-k35_contig_4986;tt-k51_contig_5102	3976	603/605(99.67)	0
c88888.graph_c0	605	UCW_Tt-k55_contig_19792	702	437/462(94.59)	0
c88890.graph_c0	433	UCW_Tt-k63_contig_2111;tt-k25_contig_2648;tt-k21_contig_7542	4809	338/348(97.13)	1e-174
c88890.graph_c0	433	UCW_Tt-k25_contig_9778;tt-k51_contig_42568	2588	284/341(83.28)	2e-57
c88890.graph_c0	433	UCW_Tt-k51_contig_42567	664	283/341(82.99)	5e-55
c88890.graph_c0	433	UCW_Tt-k25_contig_1504	3018	189/235(80.43)	2e-20
c88890.graph_c0	433	UCW_Tt-k63_contig_11067	1637	184/230(80.00)	2e-17
c88893.graph_c0	1335	UCW_Tt-k41_contig_53472	1464	998/1003(99.50)	0
c88893.graph_c0	1335	UCW_Tt-k31_contig_9752;tt-k45_contig_65825	1970	729/790(92.28)	0
c88900.graph_c0	782	UCW_Tt-k25_contig_18900	2493	775/782(99.10)	0
c88901.graph_c0	1406	UCW_Tt-k51_contig_54640	1282	1115/1115(100.00)	0
c88901.graph_c0	1406	UCW_Tt-k51_contig_38535;tt-k41_contig_76419	1833	827/957(86.42)	0
c88901.graph_c0	1406	UCW_Tt-k51_contig_56402	1887	724/853(84.88)	0
c88901.graph_c0	1406	UCW_Tt-k41_contig_54162	1728	593/683(86.82)	0
c88901.graph_c0	1406	UCW_Tt-k51_contig_74796	850	302/368(82.07)	1e-55
c88901.graph_c0	1406	UCW_Tt-k41_contig_84844	804	292/358(81.56)	1e-45
c88901.graph_c0	1406	UCW_Tt-k21_contig_64434;tt-k41_contig_83699	804	210/256(82.03)	2e-32
c88901.graph_c1	220	UCW_Tt-k51_contig_38535;tt-k41_contig_76419	1833	220/220(100.00)	1e-121
c88905.graph_c0	443	UCW_Tt-k31_contig_10342	3016	295/302(97.68)	1e-151
c88905.graph_c1	2676	UCW_Tt-k31_contig_10342	3016	2610/2658(98.19)	0
c88905.graph_c1	2676	UCW_Tt-k31_contig_10343	3133	710/848(83.73)	1e-166
c88905.graph_c1	2676	UCW_Tt-k25_contig_30607	5296	755/915(82.51)	1e-153
c88905.graph_c1	2676	UCW_Tt-k61_contig_2550;tt-k31_contig_1526	6901	755/915(82.51)	1e-153
c88905.graph_c1	2676	UCW_Tt-k31_contig_18618	2294	179/217(82.49)	6e-28
c88905.graph_c1	2676	UCW_Tt-k51_contig_8230	2458	299/379(78.89)	2e-24
c88907.graph_c1	475	UCW_Tt-k55_contig_29674	850	468/469(99.79)	0
c88907.graph_c1	475	UCW_Tt-k61_contig_27194	839	212/232(91.38)	1e-80
c88913.graph_c0	770	UCW_Tt-k45_contig_18011	1998	769/770(99.87)	0
c88913.graph_c0	770	UCW_Tt-k25_contig_16987	1034	312/357(87.39)	2e-95
c88913.graph_c0	770	UCW_Tt-k41_contig_16426	1409	312/357(87.39)	2e-95
c88913.graph_c0	770	UCW_Tt-k51_contig_12731;tt-k55_contig_13077;tt-k61_contig_18734	2626	312/357(87.39)	2e-95
c88913.graph_c0	770	UCW_Tt-k25_contig_16988	777	274/307(89.25)	4e-94
c88913.graph_c0	770	UCW_Tt-k45_contig_16307;tt-k55_contig_15982	1659	274/307(89.25)	4e-94
c88913.graph_c0	770	UCW_Tt-k21_contig_20470	1290	311/357(87.11)	6e-93
c88916.graph_c0	386	UCW_Tt-k51_contig_23791;tt-k31_contig_23726	1626	381/386(98.70)	0
c88916.graph_c0	386	UCW_Tt-k31_contig_4819	1088	380/386(98.45)	0
c88916.graph_c0	386	UCW_Tt-k31_contig_4820	1957	295/361(81.72)	6e-48
c88916.graph_c1	395	UCW_Tt-k51_contig_23791;tt-k31_contig_23726	1626	394/395(99.75)	0
c88916.graph_c1	395	UCW_Tt-k31_contig_4819	1088	344/391(87.98)	1e-101
c88919.graph_c0	1017	UCW_Tt-k31_contig_70342	1013	994/997(99.70)	0
c88919.graph_c0	1017	UCW_Tt-k21_contig_176	931	714/715(99.86)	0
c88919.graph_c0	1017	UCW_Tt-k21_contig_42849	557	347/356(97.47)	1e-179
c88919.graph_c0	1017	UCW_Tt-k51_contig_82921	725	421/495(85.05)	1e-116
c8892.graph_c0	368	UCW_Tt-k25_contig_59330	2692	368/368(100.00)	0
c8892.graph_c0	368	UCW_Tt-k31_contig_46798;tt-k21_contig_49102	3519	368/368(100.00)	0
c88920.graph_c0	836	UCW_Tt-k35_contig_25321	1924	818/828(98.79)	0
c88925.graph_c0	972	UCW_Tt-k51_contig_60143	1087	972/972(100.00)	0
c88925.graph_c0	972	UCW_Tt-k25_contig_53774	623	447/447(100.00)	0
c88925.graph_c0	972	UCW_Tt-k21_contig_43475	591	526/606(86.80)	1e-153
c88930.graph_c0	1246	UCW_Tt-k45_contig_59530	1700	1088/1088(100.00)	0
c88930.graph_c0	1246	UCW_Tt-k41_contig_35647	4518	1088/1088(100.00)	0
c88930.graph_c0	1246	UCW_Tt-k21_contig_18145	4999	1081/1081(100.00)	0
c88930.graph_c0	1246	UCW_Tt-k55_contig_39318	987	248/273(90.84)	9e-93
c88930.graph_c0	1246	UCW_Tt-k25_contig_21997	7217	215/255(84.31)	3e-46
c88933.graph_c0	882	UCW_Tt-k25_contig_43241	602	509/518(98.26)	0
c88935.graph_c0	413	UCW_Tt-k21_contig_4471	1455	376/383(98.17)	0
c88935.graph_c0	413	UCW_Tt-k31_contig_26474	666	177/206(85.92)	1e-43
c88935.graph_c0	413	UCW_Tt-k61_contig_1660	1571	178/208(85.58)	2e-42
c88935.graph_c0	413	UCW_Tt-k63_contig_22057;tt-k31_contig_1306	1192	176/206(85.44)	2e-41
c88935.graph_c0	413	UCW_Tt-k63_contig_26673	527	177/208(85.10)	4e-40
c88935.graph_c0	413	UCW_Tt-k21_contig_19653	546	176/209(84.21)	6e-36
c88935.graph_c0	413	UCW_Tt-k63_contig_23205	1282	173/206(83.98)	3e-34
c88935.graph_c0	413	UCW_Tt-k63_contig_31343	765	173/206(83.98)	3e-34
c88935.graph_c0	413	UCW_Tt-k63_contig_38828	532	172/208(82.69)	3e-28
c88938.graph_c0	2021	UCW_Tt-k25_contig_41884	873	873/873(100.00)	0
c88938.graph_c0	2021	UCW_Tt-k55_contig_45014	805	804/805(99.88)	0
c88938.graph_c0	2021	UCW_Tt-k35_contig_59208	886	624/625(99.84)	0
c88938.graph_c0	2021	UCW_Tt-k51_contig_44958	553	302/302(100.00)	1e-169
c88941.graph_c0	547	UCW_Tt-k41_contig_69009	676	487/493(98.78)	0
c88941.graph_c0	547	UCW_Tt-k55_contig_72327	2554	431/437(98.63)	0
c88941.graph_c0	547	UCW_Tt-k35_contig_32408	1213	224/238(94.12)	4e-96
c88945.graph_c0	1566	UCW_Tt-k55_contig_2607	2956	1566/1566(100.00)	0
c88945.graph_c0	1566	UCW_Tt-k41_contig_2852	2767	791/888(89.08)	0
c88953.graph_c0	906	UCW_Tt-k55_contig_41425	2243	906/906(100.00)	0
c88953.graph_c0	906	UCW_Tt-k25_contig_37444	2597	769/915(84.04)	0
c88953.graph_c0	906	UCW_Tt-k55_contig_53191	3323	713/850(83.88)	1e-177
c88953.graph_c0	906	UCW_Tt-k41_contig_74027	1188	234/262(89.31)	3e-70
c88954.graph_c0	352	UCW_Tt-k21_contig_54053;tt-k55_contig_47709;tt-k63_contig_54386;tt-	3521	349/352(99.15)	0
c88954.graph_c0	352	UCW_Tt-k41_contig_60448	3754	238/289(82.35)	8e-41
c88954.graph_c1	320	UCW_Tt-k21_contig_54053;tt-k55_contig_47709;tt-k63_contig_54386;tt-	3521	320/320(100.00)	0
c88954.graph_c1	320	UCW_Tt-k41_contig_60448	3754	273/320(85.31)	7e-69
c88954.graph_c2	690	UCW_Tt-k21_contig_54053;tt-k55_contig_47709;tt-k63_contig_54386;tt-	3521	689/690(99.86)	0
c88954.graph_c2	690	UCW_Tt-k41_contig_60448	3754	568/690(82.32)	1e-111
c88956.graph_c0	705	UCW_Tt-k25_contig_49017	797	648/666(97.30)	0
c88961.graph_c0	922	UCW_Tt-k51_contig_45495	910	899/901(99.78)	0
c88961.graph_c0	922	UCW_Tt-k55_contig_55180	895	594/617(96.27)	0
c88964.graph_c0	1346	UCW_Tt-k31_contig_3042	1526	755/755(100.00)	0
c88964.graph_c0	1346	UCW_Tt-k51_contig_78352	1328	714/715(99.86)	0
c88964.graph_c0	1346	UCW_Tt-k35_contig_53045	983	603/603(100.00)	0
c88964.graph_c0	1346	UCW_Tt-k25_contig_71498	603	554/554(100.00)	0
c88964.graph_c0	1346	UCW_Tt-k21_contig_59069	670	370/370(100.00)	0
c88968.graph_c0	694	UCW_Tt-k55_contig_85897;tt-k45_contig_84781	1185	693/694(99.86)	0
c88968.graph_c0	694	UCW_Tt-k41_contig_71951;tt-k45_contig_81640	1067	586/622(94.21)	0
c88970.graph_c0	403	UCW_Tt-k25_contig_11396	3214	230/230(100.00)	1e-127
c88970.graph_c0	403	UCW_Tt-k63_contig_74628	581	223/223(100.00)	1e-123
c88971.graph_c0	1085	UCW_Tt-k25_contig_12051	1986	1063/1079(98.52)	0
c88972.graph_c0	541	UCW_Tt-k31_contig_24921	1464	540/541(99.82)	0
c88972.graph_c0	541	UCW_Tt-k51_contig_25146	1477	540/541(99.82)	0
c88972.graph_c0	541	UCW_Tt-k35_contig_16788	1354	518/541(95.75)	0
c88972.graph_c0	541	UCW_Tt-k25_contig_17423	1589	461/541(85.21)	1e-122
c88972.graph_c0	541	UCW_Tt-k31_contig_44622;tt-k61_contig_81291	1701	421/495(85.05)	1e-108
c88976.graph_c0	303	UCW_Tt-k63_contig_34384	1898	303/303(100.00)	1e-171
c88976.graph_c0	303	UCW_Tt-k25_contig_35911	3732	296/306(96.73)	1e-147
c88976.graph_c1	496	UCW_Tt-k63_contig_34384	1898	491/496(98.99)	0
c88976.graph_c1	496	UCW_Tt-k25_contig_35911	3732	490/496(98.79)	0
c88976.graph_c1	496	UCW_Tt-k41_contig_78128	1533	395/496(79.64)	4e-37
c88976.graph_c1	496	UCW_Tt-k51_contig_85028	1536	297/368(80.71)	4e-37
c88982.graph_c0	785	UCW_Tt-k35_contig_62283;tt-k45_contig_65888	693	362/364(99.45)	0
c88982.graph_c0	785	UCW_Tt-k21_contig_17436	4089	345/359(96.10)	1e-170
c88982.graph_c0	785	UCW_Tt-k41_contig_42437	2042	345/359(96.10)	1e-170
c88982.graph_c0	785	UCW_Tt-k61_contig_29603;tt-k41_contig_29787	2743	173/214(80.84)	3e-17
c88983.graph_c0	626	UCW_Tt-k31_contig_16646	1146	320/332(96.39)	1e-160
c88984.graph_c0	1004	UCW_Tt-k35_contig_62883	551	273/306(89.22)	4e-91
c88984.graph_c0	1004	UCW_Tt-k31_contig_35406	1101	293/346(84.68)	2e-56
c88992.graph_c0	919	UCW_Tt-k35_contig_35743	945	871/929(93.76)	0
c88992.graph_c0	919	UCW_Tt-k25_contig_64255	536	309/309(100.00)	1e-174
c88995.graph_c0	1509	UCW_Tt-k21_contig_1732	4201	1326/1331(99.62)	0
c88995.graph_c0	1509	UCW_Tt-k45_contig_49665	2108	787/916(85.92)	0
c88995.graph_c0	1509	UCW_Tt-k25_contig_40970	609	233/247(94.33)	1e-101
c88997.graph_c0	1780	UCW_Tt-k55_contig_68003	556	231/266(86.84)	1e-64
c88999.graph_c0	837	UCW_Tt-k21_contig_17782	1201	836/837(99.88)	0
c88999.graph_c0	837	UCW_Tt-k51_contig_38142	818	582/583(99.83)	0
c88999.graph_c0	837	UCW_Tt-k63_contig_57792	1965	288/331(87.01)	3e-79
c89003.graph_c0	623	UCW_Tt-k41_contig_30883	705	595/596(99.83)	0
c89005.graph_c0	966	UCW_Tt-k31_contig_53019	1078	952/966(98.55)	0
c89005.graph_c0	966	UCW_Tt-k25_contig_10465	1814	682/698(97.71)	0
c89005.graph_c0	966	UCW_Tt-k31_contig_45279;tt-k61_contig_48593	921	712/756(94.18)	0
c89006.graph_c0	1714	UCW_Tt-k51_contig_8478	1786	1714/1714(100.00)	0
c89006.graph_c0	1714	UCW_Tt-k25_contig_9802	1775	1655/1704(97.12)	0
c89006.graph_c0	1714	UCW_Tt-k45_contig_8675	787	688/715(96.22)	0
c8901.graph_c0	473	UCW_Tt-k55_contig_79108	546	473/473(100.00)	0
c89013.graph_c0	294	UCW_Tt-k41_contig_8337	3780	294/294(100.00)	1e-165
c89013.graph_c1	936	UCW_Tt-k41_contig_8337	3780	936/936(100.00)	0
c89013.graph_c1	936	UCW_Tt-k41_contig_42981	906	274/325(84.31)	7e-62
c89013.graph_c1	936	UCW_Tt-k21_contig_15977	2163	249/295(84.41)	7e-56
c89013.graph_c1	936	UCW_Tt-k31_contig_34544	2618	243/289(84.08)	3e-52
c89013.graph_c1	936	UCW_Tt-k41_contig_29763;tt-k31_contig_28959	5009	293/356(82.30)	1e-51
c89013.graph_c1	936	UCW_Tt-k25_contig_40251	3522	273/330(82.73)	2e-49
c89013.graph_c1	936	UCW_Tt-k41_contig_5269	4003	253/304(83.22)	2e-49
c89013.graph_c1	936	UCW_Tt-k41_contig_7750	2950	238/287(82.93)	6e-44
c89013.graph_c1	936	UCW_Tt-k51_contig_84545	3508	243/295(82.37)	1e-41
c89013.graph_c1	936	UCW_Tt-k41_contig_80380	3631	238/290(82.07)	1e-38
c89013.graph_c1	936	UCW_Tt-k21_contig_58935;tt-k35_contig_73893	1028	257/317(81.07)	2e-34
c89013.graph_c1	936	UCW_Tt-k35_contig_77911	3240	256/317(80.76)	5e-32
c89013.graph_c1	936	UCW_Tt-k35_contig_77847	1495	244/304(80.26)	8e-28
c89013.graph_c1	936	UCW_Tt-k51_contig_83680	3345	247/309(79.94)	7e-25
c89013.graph_c1	936	UCW_Tt-k41_contig_60448	3754	210/262(80.15)	7e-22
c89013.graph_c1	936	UCW_Tt-k41_contig_65583	4333	227/285(79.65)	3e-21
c89013.graph_c1	936	UCW_Tt-k21_contig_54053;tt-k55_contig_47709;tt-k63_contig_54386;tt-	3521	216/274(78.83)	1e-14
c89013.graph_c2	2241	UCW_Tt-k41_contig_8337	3780	2240/2241(99.96)	0
c89013.graph_c2	2241	UCW_Tt-k21_contig_15977	2163	532/663(80.24)	3e-72
c89013.graph_c2	2241	UCW_Tt-k31_contig_34544	2618	532/663(80.24)	3e-72
c89013.graph_c2	2241	UCW_Tt-k21_contig_37861	1164	517/644(80.28)	2e-70
c89013.graph_c2	2241	UCW_Tt-k35_contig_34628	2524	304/375(81.07)	1e-43
c89013.graph_c2	2241	UCW_Tt-k45_contig_46179	1160	283/348(81.32)	9e-42
c89013.graph_c2	2241	UCW_Tt-k41_contig_7750	2950	616/803(76.71)	4e-22
c89015.graph_c0	1041	UCW_Tt-k31_contig_22478	1164	878/886(99.10)	0
c89016.graph_c0	1036	UCW_Tt-k41_contig_70446	1090	999/1026(97.37)	0
c89016.graph_c0	1036	UCW_Tt-k45_contig_77759	776	491/514(95.53)	0
c89016.graph_c0	1036	UCW_Tt-k51_contig_79239	870	402/424(94.81)	0
c89016.graph_c0	1036	UCW_Tt-k25_contig_7203	854	259/259(100.00)	1e-144
c89016.graph_c0	1036	UCW_Tt-k25_contig_58575	829	339/390(86.92)	1e-88
c89026.graph_c0	3471	UCW_Tt-k35_contig_76909	3367	3263/3263(100.00)	0
c89026.graph_c0	3471	UCW_Tt-k21_contig_62148	3317	2721/2721(100.00)	0
c89026.graph_c0	3471	UCW_Tt-k41_contig_32327	2370	344/405(84.94)	6e-84
c89026.graph_c0	3471	UCW_Tt-k21_contig_49856	3299	405/502(80.68)	4e-60
c89026.graph_c0	3471	UCW_Tt-k41_contig_49826	3825	405/502(80.68)	4e-60
c89026.graph_c0	3471	UCW_Tt-k63_contig_2859	4223	248/294(84.35)	6e-56
c89027.graph_c0	1063	UCW_Tt-k35_contig_6525;tt-k21_contig_7686;tt-k63_contig_8344	2041	1046/1063(98.40)	0
c89027.graph_c0	1063	UCW_Tt-k35_contig_11979	1130	989/1064(92.95)	0
c89037.graph_c0	942	UCW_Tt-k45_contig_45878	1135	924/938(98.51)	0
c89037.graph_c0	942	UCW_Tt-k21_contig_2457	1843	862/867(99.42)	0
c89040.graph_c0	1288	UCW_Tt-k45_contig_30278	1337	1288/1288(100.00)	0
c89040.graph_c0	1288	UCW_Tt-k31_contig_29714	1383	1017/1106(91.95)	0
c89043.graph_c0	783	UCW_Tt-k63_contig_8634	724	561/562(99.82)	0
c89043.graph_c0	783	UCW_Tt-k25_contig_5584	1529	326/334(97.60)	1e-167
c89043.graph_c0	783	UCW_Tt-k45_contig_5374	1532	323/334(96.71)	1e-163
c89044.graph_c0	1090	UCW_Tt-k63_contig_24731	1165	1090/1090(100.00)	0
c89044.graph_c0	1090	UCW_Tt-k63_contig_15971	885	461/493(93.51)	0
c89044.graph_c0	1090	UCW_Tt-k25_contig_20975	2198	402/417(96.40)	0
c89046.graph_c0	1893	UCW_Tt-k25_contig_33065	1230	1170/1170(100.00)	0
c89046.graph_c0	1893	UCW_Tt-k41_contig_34844	570	483/483(100.00)	0
c89046.graph_c0	1893	UCW_Tt-k25_contig_35760	802	213/248(85.89)	2e-48
c89051.graph_c0	694	UCW_Tt-k35_contig_53345	1925	630/644(97.83)	0
c89051.graph_c0	694	UCW_Tt-k35_contig_32562	1981	634/714(88.80)	0
c89055.graph_c0	206	UCW_Tt-k45_contig_1236	4904	204/206(99.03)	1e-108
c89055.graph_c0	206	UCW_Tt-k21_contig_2682	3370	182/205(88.78)	9e-58
c89055.graph_c0	206	UCW_Tt-k45_contig_1433	4210	182/205(88.78)	9e-58
c89055.graph_c0	206	UCW_Tt-k63_contig_16078;tt-k35_contig_1915	2032	179/204(87.75)	2e-52
c89055.graph_c0	206	UCW_Tt-k35_contig_1232	4234	174/202(86.14)	5e-44
c89055.graph_c1	315	UCW_Tt-k45_contig_1236	4904	312/315(99.05)	1e-171
c89055.graph_c1	315	UCW_Tt-k21_contig_2682	3370	266/298(89.26)	1e-91
c89055.graph_c1	315	UCW_Tt-k45_contig_1433	4210	266/298(89.26)	1e-91
c89055.graph_c1	315	UCW_Tt-k51_contig_13824;tt-k63_contig_18931	2726	265/299(88.63)	2e-87
c89055.graph_c1	315	UCW_Tt-k45_contig_7213	4585	249/284(87.68)	4e-76
c89055.graph_c1	315	UCW_Tt-k63_contig_16078;tt-k35_contig_1915	2032	255/297(85.86)	4e-67
c89055.graph_c1	315	UCW_Tt-k35_contig_1232	4234	256/299(85.62)	6e-66
c89056.graph_c0	570	UCW_Tt-k63_contig_31943	2173	551/560(98.39)	0
c89056.graph_c0	570	UCW_Tt-k41_contig_32078	511	429/438(97.95)	0
c89056.graph_c0	570	UCW_Tt-k45_contig_62864	545	268/295(90.85)	1e-101
c89057.graph_c0	1285	UCW_Tt-k35_contig_17783	2921	434/469(92.54)	0
c89060.graph_c0	553	UCW_Tt-k25_contig_54894;tt-k45_contig_60315	811	453/454(99.78)	0
c89060.graph_c0	553	UCW_Tt-k25_contig_35684	674	429/463(92.66)	0
c89061.graph_c0	1640	UCW_Tt-k31_contig_47627;tt-k21_contig_20838	1074	897/940(95.43)	0
c89061.graph_c0	1640	UCW_Tt-k55_contig_4300;tt-k51_contig_7825	1916	592/592(100.00)	0
c89061.graph_c0	1640	UCW_Tt-k41_contig_19135	1091	619/719(86.09)	1e-177
c89061.graph_c0	1640	UCW_Tt-k55_contig_7598	1747	541/629(86.01)	1e-163
c89061.graph_c0	1640	UCW_Tt-k25_contig_7896	1086	541/629(86.01)	1e-163
c89061.graph_c0	1640	UCW_Tt-k21_contig_5841;tt-k45_contig_5924	2697	607/719(84.42)	1e-151
c89061.graph_c0	1640	UCW_Tt-k55_contig_10071	1132	201/247(81.38)	5e-27
c89061.graph_c0	1640	UCW_Tt-k41_contig_3982	1146	200/247(80.97)	1e-24
c89061.graph_c0	1640	UCW_Tt-k55_contig_3587	1152	200/247(80.97)	1e-24
c89061.graph_c0	1640	UCW_Tt-k63_contig_3637	1154	165/206(80.10)	2e-14
c89063.graph_c0	539	UCW_Tt-k45_contig_36772	5540	494/535(92.34)	0
c89063.graph_c0	539	UCW_Tt-k51_contig_49206	3971	494/535(92.34)	0
c89063.graph_c0	539	UCW_Tt-k41_contig_74533	580	489/535(91.40)	0
c89063.graph_c0	539	UCW_Tt-k51_contig_3110	4195	478/535(89.35)	1e-173
c89063.graph_c0	539	UCW_Tt-k45_contig_48613	1338	477/537(88.83)	1e-166
c89063.graph_c0	539	UCW_Tt-k25_contig_61724	889	477/537(88.83)	1e-166
c89063.graph_c0	539	UCW_Tt-k41_contig_71393	638	337/355(94.93)	1e-159
c89063.graph_c0	539	UCW_Tt-k61_contig_82356	736	396/440(90.00)	1e-147
c89063.graph_c0	539	UCW_Tt-k61_contig_76043	564	306/323(94.74)	1e-142
c89063.graph_c0	539	UCW_Tt-k41_contig_51288	952	294/321(91.59)	1e-117
c89063.graph_c0	539	UCW_Tt-k63_contig_50614	2145	302/333(90.69)	1e-114
c89063.graph_c0	539	UCW_Tt-k55_contig_76746	795	368/433(84.99)	4e-96
c89063.graph_c0	539	UCW_Tt-k25_contig_7294	1174	214/231(92.64)	4e-87
c89063.graph_c0	539	UCW_Tt-k31_contig_58190	1130	191/201(95.02)	6e-86
c89063.graph_c0	539	UCW_Tt-k55_contig_46942	2103	432/529(81.66)	5e-74
c89063.graph_c0	539	UCW_Tt-k31_contig_43777	1397	432/529(81.66)	5e-74
c89063.graph_c0	539	UCW_Tt-k21_contig_46438	913	368/444(82.88)	2e-73
c89063.graph_c0	539	UCW_Tt-k61_contig_72689;tt-k21_contig_63000	837	343/418(82.06)	3e-60
c89063.graph_c0	539	UCW_Tt-k25_contig_49530;tt-k35_contig_57780	1799	286/340(84.12)	4e-59
c89063.graph_c0	539	UCW_Tt-k45_contig_21704	3228	399/494(80.77)	2e-55
c89063.graph_c0	539	UCW_Tt-k41_contig_22029	1721	399/494(80.77)	2e-55
c89063.graph_c0	539	UCW_Tt-k55_contig_22223	3299	399/494(80.77)	2e-55
c89063.graph_c0	539	UCW_Tt-k63_contig_11583	2141	423/529(79.96)	1e-52
c89063.graph_c0	539	UCW_Tt-k31_contig_21651	1452	423/529(79.96)	1e-52
c89063.graph_c0	539	UCW_Tt-k35_contig_21863	15755	422/528(79.92)	1e-49
c89063.graph_c0	539	UCW_Tt-k51_contig_29911	16489	422/528(79.92)	1e-49
c89063.graph_c0	539	UCW_Tt-k61_contig_42880	985	223/267(83.52)	3e-44
c89063.graph_c0	539	UCW_Tt-k21_contig_8134	616	189/229(82.53)	5e-34
c89063.graph_c0	539	UCW_Tt-k31_contig_59198	539	351/445(78.88)	1e-28
c89063.graph_c0	539	UCW_Tt-k45_contig_64046	496	174/210(82.86)	7e-27
c89065.graph_c0	569	UCW_Tt-k61_contig_72165;tt-k21_contig_2912	4801	508/518(98.07)	0
c89065.graph_c0	569	UCW_Tt-k25_contig_2587	607	312/325(96.00)	1e-151
c8907.graph_c0	302	UCW_Tt-k51_contig_74659	664	301/302(99.67)	1e-168
c89075.graph_c0	900	UCW_Tt-k45_contig_30916	1014	551/552(99.82)	0
c89077.graph_c0	1600	UCW_Tt-k25_contig_18988	5660	1326/1328(99.85)	0
c89077.graph_c0	1600	UCW_Tt-k35_contig_33344	1363	1303/1305(99.85)	0
c89077.graph_c0	1600	UCW_Tt-k35_contig_15866;tt-k51_contig_33071	6188	765/897(85.28)	0
c89077.graph_c0	1600	UCW_Tt-k51_contig_64199	1139	426/468(91.03)	1e-168
c89077.graph_c0	1600	UCW_Tt-k51_contig_48516	577	476/545(87.34)	1e-153
c89077.graph_c0	1600	UCW_Tt-k21_contig_39574	1559	325/343(94.75)	1e-151
c89077.graph_c0	1600	UCW_Tt-k21_contig_8339	3216	455/533(85.37)	1e-119
c89077.graph_c0	1600	UCW_Tt-k31_contig_11758	1322	427/503(84.89)	1e-103
c89077.graph_c0	1600	UCW_Tt-k21_contig_36504	620	268/294(91.16)	1e-103
c89077.graph_c0	1600	UCW_Tt-k21_contig_190	1457	298/335(88.96)	1e-86
c89077.graph_c0	1600	UCW_Tt-k45_contig_45438	1297	298/335(88.96)	1e-86
c89077.graph_c0	1600	UCW_Tt-k35_contig_3595	1755	297/335(88.66)	3e-84
c89077.graph_c0	1600	UCW_Tt-k51_contig_60975	1639	322/385(83.64)	2e-63
c89077.graph_c0	1600	UCW_Tt-k21_contig_45534	1147	181/205(88.29)	2e-54
c89077.graph_c0	1600	UCW_Tt-k21_contig_13759	610	237/282(84.04)	4e-46
c89077.graph_c0	1600	UCW_Tt-k31_contig_68773	1239	205/242(84.71)	2e-38
c89077.graph_c0	1600	UCW_Tt-k21_contig_33608	1194	206/255(80.78)	5e-21
c89077.graph_c1	953	UCW_Tt-k35_contig_15866;tt-k51_contig_33071	6188	262/309(84.79)	7e-59
c89078.graph_c0	1291	UCW_Tt-k45_contig_54370	1407	1123/1140(98.51)	0
c89078.graph_c0	1291	UCW_Tt-k51_contig_73037	1051	686/709(96.76)	0
c89078.graph_c0	1291	UCW_Tt-k25_contig_50971	1832	531/538(98.70)	0
c89078.graph_c0	1291	UCW_Tt-k31_contig_64896	1121	477/510(93.53)	0
c89078.graph_c0	1291	UCW_Tt-k21_contig_39044	3384	351/358(98.04)	0
c89088.graph_c0	1556	UCW_Tt-k35_contig_15451;tt-k21_contig_20816	2174	1366/1479(92.36)	0
c89088.graph_c0	1556	UCW_Tt-k45_contig_25563	1387	1117/1169(95.55)	0
c89088.graph_c0	1556	UCW_Tt-k31_contig_14830	1147	626/650(96.31)	0
c89090.graph_c0	718	UCW_Tt-k63_contig_15696	689	637/639(99.69)	0
c89090.graph_c0	718	UCW_Tt-k21_contig_25067	2974	415/419(99.05)	0
c89090.graph_c0	718	UCW_Tt-k25_contig_12051	1986	414/419(98.81)	0
c89096.graph_c0	647	UCW_Tt-k63_contig_55624	735	631/652(96.78)	0
c89096.graph_c0	647	UCW_Tt-k63_contig_65241	1169	436/452(96.46)	0
c89096.graph_c0	647	UCW_Tt-k25_contig_51121	1285	370/386(95.85)	0
c89098.graph_c0	663	UCW_Tt-k41_contig_29270	807	657/660(99.55)	0
c89114.graph_c0	574	UCW_Tt-k35_contig_22115	2416	569/574(99.13)	0
c89114.graph_c0	574	UCW_Tt-k31_contig_22423	2479	569/574(99.13)	0
c89114.graph_c0	574	UCW_Tt-k45_contig_76744	810	519/544(95.40)	0
c89116.graph_c0	563	UCW_Tt-k61_contig_12278	1355	562/563(99.82)	0
c89116.graph_c0	563	UCW_Tt-k35_contig_10957	1776	561/563(99.64)	0
c89116.graph_c0	563	UCW_Tt-k61_contig_12279	1862	538/565(95.22)	0
c89121.graph_c0	383	UCW_Tt-k63_contig_24370	1209	383/383(100.00)	0
c89121.graph_c0	383	UCW_Tt-k35_contig_16493;tt-k21_contig_23789	3230	305/305(100.00)	1e-172
c89121.graph_c1	465	UCW_Tt-k63_contig_24370	1209	464/465(99.78)	0
c89121.graph_c1	465	UCW_Tt-k25_contig_21536;tt-k41_contig_16694;tt-k55_contig_15316	2582	464/465(99.78)	0
c89121.graph_c1	465	UCW_Tt-k35_contig_16493;tt-k21_contig_23789	3230	464/465(99.78)	0
c89121.graph_c1	465	UCW_Tt-k55_contig_19439	2681	388/465(83.44)	1e-83
c89121.graph_c1	465	UCW_Tt-k63_contig_21657;tt-k31_contig_21130;tt-k45_contig_28805	3079	388/465(83.44)	1e-83
c89121.graph_c1	465	UCW_Tt-k63_contig_21658	1338	256/300(85.33)	6e-64
c89123.graph_c0	996	UCW_Tt-k41_contig_32338	1712	984/996(98.80)	0
c89123.graph_c0	996	UCW_Tt-k25_contig_6436	3351	972/996(97.59)	0
c89123.graph_c0	996	UCW_Tt-k21_contig_7247	2621	703/720(97.64)	0
c89125.graph_c1	223	UCW_Tt-k25_contig_23542	996	218/221(98.64)	1e-115
c89125.graph_c1	223	UCW_Tt-k51_contig_17198	1326	215/223(96.41)	1e-104
c89125.graph_c1	223	UCW_Tt-k51_contig_17199	1478	204/223(91.48)	5e-78
c89125.graph_c1	223	UCW_Tt-k45_contig_17575	1323	204/223(91.48)	5e-78
c89127.graph_c0	456	UCW_Tt-k45_contig_36785	1321	378/384(98.44)	0
c89127.graph_c0	456	UCW_Tt-k31_contig_26057	2082	378/384(98.44)	0
c89127.graph_c0	456	UCW_Tt-k61_contig_69436	665	419/445(94.16)	0
c89127.graph_c0	456	UCW_Tt-k31_contig_26056	1444	419/445(94.16)	0
c89128.graph_c0	546	UCW_Tt-k41_contig_26586	1040	329/329(100.00)	0
c89134.graph_c0	1279	UCW_Tt-k25_contig_52858	2876	846/852(99.30)	0
c89134.graph_c0	1279	UCW_Tt-k63_contig_27414	958	250/304(82.24)	1e-36
c89134.graph_c1	317	UCW_Tt-k61_contig_63577	698	315/317(99.37)	1e-174
c89134.graph_c1	317	UCW_Tt-k21_contig_49463	752	315/317(99.37)	1e-174
c89134.graph_c1	317	UCW_Tt-k21_contig_50517	812	206/251(82.07)	1e-30
c89134.graph_c2	1140	UCW_Tt-k25_contig_34759	1267	1132/1142(99.12)	0
c89134.graph_c2	1140	UCW_Tt-k31_contig_65302	792	271/339(79.94)	2e-31
c89136.graph_c0	718	UCW_Tt-k41_contig_7255	2589	217/244(88.93)	1e-65
c89136.graph_c0	718	UCW_Tt-k45_contig_59624	3550	217/244(88.93)	1e-65
c89136.graph_c0	718	UCW_Tt-k61_contig_70397	1888	208/234(88.89)	6e-65
c89136.graph_c0	718	UCW_Tt-k35_contig_26360	4966	209/249(83.94)	3e-36
c89136.graph_c0	718	UCW_Tt-k51_contig_64548	2483	204/245(83.27)	2e-31
c89136.graph_c0	718	UCW_Tt-k45_contig_10183	5253	184/221(83.26)	4e-26
c89136.graph_c0	718	UCW_Tt-k31_contig_28892	2326	184/221(83.26)	4e-26
c89136.graph_c0	718	UCW_Tt-k21_contig_62653	1036	178/219(81.28)	5e-19
c89136.graph_c0	718	UCW_Tt-k35_contig_65464	894	178/219(81.28)	5e-19
c89138.graph_c0	1264	UCW_Tt-k31_contig_25773	1972	1219/1248(97.68)	0
c89138.graph_c0	1264	UCW_Tt-k35_contig_25657	2486	779/779(100.00)	0
c89138.graph_c0	1264	UCW_Tt-k51_contig_79502	592	539/598(90.13)	0
c89143.graph_c0	2823	UCW_Tt-k61_contig_33693	1169	1039/1039(100.00)	0
c89143.graph_c0	2823	UCW_Tt-k61_contig_72015	1058	696/696(100.00)	0
c89143.graph_c0	2823	UCW_Tt-k63_contig_34711	668	668/668(100.00)	0
c89143.graph_c0	2823	UCW_Tt-k55_contig_41692	721	564/564(100.00)	0
c89143.graph_c0	2823	UCW_Tt-k45_contig_85700	503	277/289(95.85)	1e-130
c89147.graph_c0	530	UCW_Tt-k25_contig_60243	1356	358/361(99.17)	0
c89149.graph_c0	562	UCW_Tt-k21_contig_30445	1531	555/555(100.00)	0
c89152.graph_c0	910	UCW_Tt-k35_contig_30587	2049	599/645(92.87)	0
c89152.graph_c0	910	UCW_Tt-k21_contig_33506	947	567/610(92.95)	0
c89152.graph_c0	910	UCW_Tt-k21_contig_14253;tt-k25_contig_12946;tt-k63_contig_55272	3449	315/315(100.00)	1e-177
c89154.graph_c0	659	UCW_Tt-k41_contig_18943	2164	649/660(98.33)	0
c89156.graph_c0	387	UCW_Tt-k45_contig_17121;tt-k35_contig_17187	1113	384/387(99.22)	0
c89156.graph_c0	387	UCW_Tt-k41_contig_65068	1140	335/371(90.30)	1e-126
c89156.graph_c0	387	UCW_Tt-k21_contig_26497	633	242/256(94.53)	1e-107
c89156.graph_c1	451	UCW_Tt-k45_contig_17121;tt-k35_contig_17187	1113	448/451(99.33)	0
c89156.graph_c1	451	UCW_Tt-k41_contig_65068	1140	320/343(93.29)	1e-135
c89163.graph_c0	998	UCW_Tt-k55_contig_71360	1015	927/930(99.68)	0
c89163.graph_c0	998	UCW_Tt-k25_contig_56429	1072	912/913(99.89)	0
c89163.graph_c0	998	UCW_Tt-k21_contig_52725	1981	496/519(95.57)	0
c89163.graph_c0	998	UCW_Tt-k31_contig_57605;tt-k35_contig_58743	2383	383/406(94.33)	1e-177
c89163.graph_c0	998	UCW_Tt-k45_contig_80289	3651	185/221(83.71)	1e-35
c89167.graph_c0	479	UCW_Tt-k61_contig_22567;tt-k45_contig_22848	1757	465/479(97.08)	0
c89167.graph_c0	479	UCW_Tt-k45_contig_80	1676	460/474(97.05)	0
c89167.graph_c0	479	UCW_Tt-k45_contig_85292	1583	268/319(84.01)	1e-58
c89167.graph_c0	479	UCW_Tt-k55_contig_50470	2141	282/342(82.46)	1e-49
c89167.graph_c0	479	UCW_Tt-k61_contig_49983	1736	282/342(82.46)	1e-49
c89167.graph_c0	479	UCW_Tt-k61_contig_17498;tt-k31_contig_18604	2062	219/259(84.56)	5e-49
c89167.graph_c0	479	UCW_Tt-k61_contig_23442	1978	183/216(84.72)	4e-40
c89167.graph_c0	479	UCW_Tt-k45_contig_30485	2764	183/216(84.72)	4e-40
c89175.graph_c0	564	UCW_Tt-k25_contig_68234	564	554/563(98.40)	0
c89176.graph_c0	2589	UCW_Tt-k51_contig_19632	2729	2589/2589(100.00)	0
c89176.graph_c0	2589	UCW_Tt-k55_contig_31413	2489	2216/2409(91.99)	0
c89176.graph_c0	2589	UCW_Tt-k45_contig_14113	2765	1540/1668(92.33)	0
c89176.graph_c0	2589	UCW_Tt-k41_contig_13922	1986	1460/1585(92.11)	0
c89176.graph_c0	2589	UCW_Tt-k21_contig_16388	2125	1390/1513(91.87)	0
c89176.graph_c0	2589	UCW_Tt-k51_contig_31335	2546	1301/1396(93.19)	0
c89176.graph_c0	2589	UCW_Tt-k21_contig_28581	1764	317/373(84.99)	1e-78
c89178.graph_c0	1552	UCW_Tt-k55_contig_51293	1572	1492/1495(99.80)	0
c89186.graph_c0	887	UCW_Tt-k25_contig_9630;tt-k41_contig_9125	1872	880/887(99.21)	0
c89187.graph_c0	652	UCW_Tt-k31_contig_17003	3068	630/652(96.63)	0
c89187.graph_c0	652	UCW_Tt-k55_contig_16612	659	417/418(99.76)	0
c89191.graph_c0	1458	UCW_Tt-k61_contig_62039	1556	1358/1458(93.14)	0
c89191.graph_c0	1458	UCW_Tt-k31_contig_78386	1102	658/833(78.99)	8e-69
c89195.graph_c0	703	UCW_Tt-k21_contig_48382	880	699/703(99.43)	0
c89195.graph_c0	703	UCW_Tt-k35_contig_46363	789	553/555(99.64)	0
c89198.graph_c0	576	UCW_Tt-k41_contig_29890	2434	556/563(98.76)	0
c89198.graph_c0	576	UCW_Tt-k25_contig_27804	2099	545/563(96.80)	0
c89198.graph_c0	576	UCW_Tt-k63_contig_52346	2530	545/563(96.80)	0
c89198.graph_c0	576	UCW_Tt-k51_contig_17466	4639	401/464(86.42)	1e-105
c89198.graph_c0	576	UCW_Tt-k61_contig_24867	4404	401/464(86.42)	1e-105
c89198.graph_c0	576	UCW_Tt-k55_contig_26205	2329	337/384(87.76)	1e-104
c89198.graph_c0	576	UCW_Tt-k63_contig_25286	2315	337/384(87.76)	1e-104
c89199.graph_c0	1088	UCW_Tt-k63_contig_54630	1031	812/813(99.88)	0
c89199.graph_c0	1088	UCW_Tt-k31_contig_51288	874	622/623(99.84)	0
c89199.graph_c0	1088	UCW_Tt-k21_contig_8146	1042	619/620(99.84)	0
c892.graph_c0	210	UCW_Tt-k41_contig_76632	689	210/210(100.00)	1e-115
c892.graph_c1	218	UCW_Tt-k41_contig_76632	689	218/218(100.00)	1e-120
c89202.graph_c0	1090	UCW_Tt-k35_contig_78618	1257	1053/1070(98.41)	0
c89202.graph_c0	1090	UCW_Tt-k21_contig_64757	1052	625/672(93.01)	0
c89202.graph_c0	1090	UCW_Tt-k25_contig_72749	872	468/527(88.80)	1e-158
c89205.graph_c0	952	UCW_Tt-k25_contig_14791;tt-k51_contig_14451	1514	890/948(93.88)	0
c89205.graph_c0	952	UCW_Tt-k31_contig_15113	904	684/710(96.34)	0
c89205.graph_c0	952	UCW_Tt-k21_contig_16631	610	430/436(98.62)	0
c8921.graph_c0	637	UCW_Tt-k31_contig_18598;tt-k41_contig_47295	2475	637/637(100.00)	0
c89216.graph_c0	953	UCW_Tt-k61_contig_69395	1003	953/953(100.00)	0
c89216.graph_c0	953	UCW_Tt-k51_contig_30461	1099	879/904(97.23)	0
c89216.graph_c0	953	UCW_Tt-k25_contig_50961	1220	262/262(100.00)	1e-146
c8922.graph_c0	223	UCW_Tt-k25_contig_53798	794	223/223(100.00)	1e-123
c8922.graph_c0	223	UCW_Tt-k41_contig_60386;tt-k61_contig_76217;tt-k45_contig_50681	3234	223/223(100.00)	1e-123
c8922.graph_c0	223	UCW_Tt-k35_contig_48345;tt-k21_contig_28491	3195	223/223(100.00)	1e-123
c89224.graph_c0	502	UCW_Tt-k21_contig_45866	542	199/226(88.05)	6e-67
c89228.graph_c0	286	UCW_Tt-k31_contig_72925	651	254/284(89.44)	1e-88
c89228.graph_c1	3429	UCW_Tt-k61_contig_57703	3946	2228/2240(99.46)	0
c89228.graph_c1	3429	UCW_Tt-k21_contig_53565	2201	1627/1646(98.85)	0
c89228.graph_c1	3429	UCW_Tt-k35_contig_59511	2125	1606/1625(98.83)	0
c89228.graph_c1	3429	UCW_Tt-k45_contig_48172	3618	962/963(99.90)	0
c89228.graph_c1	3429	UCW_Tt-k35_contig_53257	3203	873/875(99.77)	0
c89228.graph_c1	3429	UCW_Tt-k35_contig_71685	1112	198/240(82.50)	7e-28
c89231.graph_c0	1007	UCW_Tt-k51_contig_40616	1788	1003/1007(99.60)	0
c89231.graph_c0	1007	UCW_Tt-k51_contig_77849	1853	529/598(88.46)	1e-180
c89231.graph_c0	1007	UCW_Tt-k61_contig_10633	5281	490/598(81.94)	2e-87
c89231.graph_c0	1007	UCW_Tt-k35_contig_11245	1904	490/598(81.94)	2e-87
c89231.graph_c0	1007	UCW_Tt-k25_contig_12393	3063	490/598(81.94)	2e-87
c89231.graph_c0	1007	UCW_Tt-k31_contig_55816	569	389/481(80.87)	5e-57
c89231.graph_c0	1007	UCW_Tt-k51_contig_14958	2109	428/533(80.30)	1e-54
c89231.graph_c0	1007	UCW_Tt-k41_contig_48457	1582	171/207(82.61)	3e-27
c89231.graph_c0	1007	UCW_Tt-k21_contig_51597	1431	171/207(82.61)	3e-27
c89232.graph_c0	611	UCW_Tt-k25_contig_63268	705	539/545(98.90)	0
c89233.graph_c0	1106	UCW_Tt-k31_contig_31042	1634	1102/1106(99.64)	0
c89233.graph_c0	1106	UCW_Tt-k55_contig_40156;tt-k41_contig_31608	2215	822/919(89.45)	0
c89233.graph_c0	1106	UCW_Tt-k41_contig_84907	1307	175/212(82.55)	9e-28
c89233.graph_c0	1106	UCW_Tt-k31_contig_20438	1637	212/264(80.30)	5e-23
c89238.graph_c0	455	UCW_Tt-k41_contig_64320	717	449/464(96.77)	0
c89238.graph_c0	455	UCW_Tt-k51_contig_63653	707	392/423(92.67)	1e-168
c89247.graph_c0	706	UCW_Tt-k21_contig_63526	671	660/676(97.63)	0
c89247.graph_c0	706	UCW_Tt-k61_contig_77784	648	577/588(98.13)	0
c89247.graph_c0	706	UCW_Tt-k61_contig_35101;tt-k51_contig_73157	1489	657/715(91.89)	0
c89247.graph_c0	706	UCW_Tt-k45_contig_68070;tt-k35_contig_34311;tt-k51_contig_52607	3072	534/638(83.70)	1e-122
c89247.graph_c0	706	UCW_Tt-k61_contig_36540	1436	566/682(82.99)	1e-117
c89248.graph_c0	903	UCW_Tt-k31_contig_28311	690	647/710(91.13)	0
c8925.graph_c0	431	UCW_Tt-k55_contig_81114	819	289/289(100.00)	1e-162
c89251.graph_c0	1140	UCW_Tt-k21_contig_53247	1898	900/900(100.00)	0
c89254.graph_c0	596	UCW_Tt-k25_contig_14789	807	233/233(100.00)	1e-129
c89254.graph_c0	596	UCW_Tt-k31_contig_14362	767	231/233(99.14)	1e-124
c89257.graph_c0	1136	UCW_Tt-k41_contig_17243;tt-k61_contig_17152	1097	1083/1106(97.92)	0
c89257.graph_c0	1136	UCW_Tt-k25_contig_8547;tt-k61_contig_7115	1846	1008/1066(94.56)	0
c89257.graph_c0	1136	UCW_Tt-k35_contig_22101	1315	398/401(99.25)	0
c89257.graph_c0	1136	UCW_Tt-k21_contig_7449	2143	557/615(90.57)	0
c89261.graph_c0	994	UCW_Tt-k45_contig_35779;tt-k61_contig_35865	2392	601/603(99.67)	0
c89267.graph_c0	1600	UCW_Tt-k61_contig_28324	1010	990/1012(97.83)	0
c89267.graph_c0	1600	UCW_Tt-k61_contig_8204	1682	911/983(92.68)	0
c89267.graph_c0	1600	UCW_Tt-k25_contig_50030	726	697/712(97.89)	0
c89267.graph_c0	1600	UCW_Tt-k61_contig_55406	674	557/564(98.76)	0
c89269.graph_c0	1062	UCW_Tt-k51_contig_74752	946	872/872(100.00)	0
c89269.graph_c0	1062	UCW_Tt-k63_contig_45542	745	353/353(100.00)	0
c89269.graph_c0	1062	UCW_Tt-k25_contig_31312	2594	345/345(100.00)	0
c89269.graph_c0	1062	UCW_Tt-k25_contig_71514	758	275/318(86.48)	2e-74
c89269.graph_c1	664	UCW_Tt-k25_contig_31312	2594	663/664(99.85)	0
c89269.graph_c1	664	UCW_Tt-k63_contig_45542	745	294/294(100.00)	1e-165
c8927.graph_c0	233	UCW_Tt-k45_contig_66401	1122	230/233(98.71)	1e-122
c89275.graph_c0	3642	UCW_Tt-k51_contig_56549	1782	597/690(86.52)	1e-176
c89275.graph_c0	3642	UCW_Tt-k31_contig_50142;tt-k41_contig_52332	2949	597/690(86.52)	1e-176
c89275.graph_c0	3642	UCW_Tt-k21_contig_39712;tt-k41_contig_23769	1935	257/321(80.06)	8e-28
c89276.graph_c0	1036	UCW_Tt-k35_contig_18459	3344	846/860(98.37)	0
c8928.graph_c0	377	UCW_Tt-k41_contig_36176	2920	340/373(91.15)	1e-134
c8928.graph_c0	377	UCW_Tt-k21_contig_26654	1392	340/373(91.15)	1e-134
c8928.graph_c0	377	UCW_Tt-k45_contig_35966	2143	340/373(91.15)	1e-134
c8928.graph_c0	377	UCW_Tt-k21_contig_17995	2186	323/377(85.68)	4e-86
c8928.graph_c0	377	UCW_Tt-k25_contig_15583	3915	323/377(85.68)	4e-86
c8928.graph_c0	377	UCW_Tt-k31_contig_15756	2196	323/377(85.68)	4e-86
c8928.graph_c0	377	UCW_Tt-k31_contig_8848	6341	316/377(83.82)	2e-69
c8928.graph_c0	377	UCW_Tt-k21_contig_10813	4560	316/377(83.82)	2e-69
c8928.graph_c0	377	UCW_Tt-k45_contig_61399	1019	240/280(85.71)	1e-61
c8928.graph_c0	377	UCW_Tt-k51_contig_35961	1275	187/211(88.63)	1e-58
c8928.graph_c0	377	UCW_Tt-k45_contig_35531	3419	187/211(88.63)	1e-58
c8928.graph_c0	377	UCW_Tt-k25_contig_59895	1465	217/254(85.43)	3e-53
c8928.graph_c0	377	UCW_Tt-k35_contig_8484	3901	232/280(82.86)	1e-42
c8928.graph_c0	377	UCW_Tt-k25_contig_9857	938	173/202(85.64)	2e-41
c8928.graph_c0	377	UCW_Tt-k45_contig_24044	983	232/281(82.56)	9e-41
c8928.graph_c0	377	UCW_Tt-k21_contig_54653	469	262/320(81.88)	3e-40
c8928.graph_c0	377	UCW_Tt-k21_contig_26894	2051	207/248(83.47)	3e-40
c8928.graph_c0	377	UCW_Tt-k41_contig_65913	604	201/241(83.40)	2e-38
c8928.graph_c0	377	UCW_Tt-k31_contig_29728	4951	215/260(82.69)	8e-38
c8928.graph_c0	377	UCW_Tt-k45_contig_62577	1271	199/239(83.26)	3e-37
c8928.graph_c0	377	UCW_Tt-k61_contig_26316	4615	294/368(79.89)	5e-33
c8928.graph_c0	377	UCW_Tt-k45_contig_18587	6149	169/202(83.66)	8e-32
c8928.graph_c0	377	UCW_Tt-k31_contig_25940	2778	169/202(83.66)	8e-32
c8928.graph_c0	377	UCW_Tt-k51_contig_52194	2190	192/233(82.40)	3e-31
c8928.graph_c0	377	UCW_Tt-k21_contig_1210	4784	216/265(81.51)	3e-31
c8928.graph_c0	377	UCW_Tt-k31_contig_44847	3026	192/233(82.40)	3e-31
c8928.graph_c0	377	UCW_Tt-k31_contig_39072	830	216/265(81.51)	3e-31
c8928.graph_c0	377	UCW_Tt-k55_contig_52434	2700	192/233(82.40)	3e-31
c8928.graph_c0	377	UCW_Tt-k25_contig_9858	1098	218/278(78.42)	1e-12
c8928.graph_c0	377	UCW_Tt-k31_contig_70013	540	191/242(78.93)	1e-12
c8928.graph_c0	377	UCW_Tt-k21_contig_24484	1278	190/242(78.51)	2e-10
c8928.graph_c0	377	UCW_Tt-k35_contig_51954	1515	176/225(78.22)	2e-07
c8928.graph_c0	377	UCW_Tt-k25_contig_40456	1559	176/225(78.22)	2e-07
c89282.graph_c0	1270	UCW_Tt-k35_contig_44821	1045	986/986(100.00)	0
c89282.graph_c0	1270	UCW_Tt-k45_contig_22440	1118	793/793(100.00)	0
c89282.graph_c0	1270	UCW_Tt-k51_contig_52316	1010	315/315(100.00)	1e-177
c89282.graph_c0	1270	UCW_Tt-k35_contig_48412	992	314/314(100.00)	1e-177
c89284.graph_c0	603	UCW_Tt-k61_contig_63653	626	571/574(99.48)	0
c89284.graph_c0	603	UCW_Tt-k25_contig_64467	598	346/347(99.71)	0
c89289.graph_c0	1333	UCW_Tt-k45_contig_49675	1487	1281/1337(95.81)	0
c89289.graph_c0	1333	UCW_Tt-k61_contig_1490	3169	1196/1243(96.22)	0
c89289.graph_c0	1333	UCW_Tt-k55_contig_1430	3012	696/737(94.44)	0
c89296.graph_c0	382	UCW_Tt-k41_contig_59714	1146	266/268(99.25)	1e-145
c89296.graph_c0	382	UCW_Tt-k21_contig_15716	2870	208/231(90.04)	5e-73
c89296.graph_c0	382	UCW_Tt-k31_contig_15155	2372	208/231(90.04)	5e-73
c89296.graph_c0	382	UCW_Tt-k45_contig_12978	954	208/231(90.04)	5e-73
c89296.graph_c0	382	UCW_Tt-k31_contig_13723	1682	208/231(90.04)	5e-73
c89296.graph_c0	382	UCW_Tt-k51_contig_5725	1116	208/231(90.04)	5e-73
c89296.graph_c1	486	UCW_Tt-k41_contig_59714	1146	479/488(98.16)	0
c89298.graph_c0	590	UCW_Tt-k21_contig_1725	2060	433/439(98.63)	0
c89298.graph_c0	590	UCW_Tt-k63_contig_864;tt-k55_contig_1202	2929	423/442(95.70)	0
c89298.graph_c0	590	UCW_Tt-k51_contig_2392;tt-k25_contig_2708	3418	203/228(89.04)	3e-66
c89299.graph_c0	1227	UCW_Tt-k31_contig_3107	1233	1131/1133(99.82)	0
c89299.graph_c0	1227	UCW_Tt-k21_contig_14578	1641	269/332(81.02)	3e-37
c89308.graph_c0	1163	UCW_Tt-k55_contig_46081	1252	1156/1164(99.31)	0
c89308.graph_c0	1163	UCW_Tt-k55_contig_52825	1130	967/1050(92.10)	0
c89308.graph_c0	1163	UCW_Tt-k25_contig_50144	816	309/338(91.42)	1e-115
c89308.graph_c0	1163	UCW_Tt-k63_contig_37875	1423	254/305(83.28)	3e-46
c89308.graph_c0	1163	UCW_Tt-k25_contig_9112	1672	256/310(82.58)	3e-40
c89308.graph_c0	1163	UCW_Tt-k31_contig_36831	644	224/270(82.96)	2e-35
c89309.graph_c0	740	UCW_Tt-k45_contig_11169	804	718/739(97.16)	0
c89309.graph_c0	740	UCW_Tt-k45_contig_36293	833	627/675(92.89)	0
c8931.graph_c0	483	UCW_Tt-k31_contig_59226	893	482/483(99.79)	0
c8931.graph_c0	483	UCW_Tt-k35_contig_54487	860	393/438(89.73)	1e-143
c89313.graph_c0	955	UCW_Tt-k51_contig_48773;tt-k45_contig_47839	1926	931/955(97.49)	0
c89313.graph_c0	955	UCW_Tt-k51_contig_26938	1791	924/955(96.75)	0
c89314.graph_c0	1207	UCW_Tt-k21_contig_50653;tt-k63_contig_51250	3267	1013/1031(98.25)	0
c89314.graph_c0	1207	UCW_Tt-k31_contig_48609	2314	979/1031(94.96)	0
c89320.graph_c0	784	UCW_Tt-k31_contig_43410	1757	757/784(96.56)	0
c89320.graph_c0	784	UCW_Tt-k45_contig_54073	778	749/784(95.54)	0
c89320.graph_c0	784	UCW_Tt-k21_contig_52755	1060	511/538(94.98)	0
c89320.graph_c0	784	UCW_Tt-k41_contig_66593	576	423/434(97.47)	0
c89327.graph_c0	1100	UCW_Tt-k25_contig_35229	1237	1096/1100(99.64)	0
c89327.graph_c0	1100	UCW_Tt-k31_contig_40017	1206	969/1063(91.16)	0
c89327.graph_c0	1100	UCW_Tt-k51_contig_51570	1714	181/208(87.02)	3e-49
c89327.graph_c0	1100	UCW_Tt-k55_contig_46544	1501	178/208(85.58)	4e-42
c89328.graph_c0	423	UCW_Tt-k51_contig_49443	3352	412/423(97.40)	0
c89328.graph_c0	423	UCW_Tt-k55_contig_49279	3546	406/423(95.98)	0
c89328.graph_c0	423	UCW_Tt-k31_contig_1048	7000	338/392(86.22)	5e-95
c89328.graph_c0	423	UCW_Tt-k45_contig_69076	652	326/383(85.12)	2e-82
c89328.graph_c0	423	UCW_Tt-k45_contig_42716	3365	308/371(83.02)	5e-61
c89328.graph_c0	423	UCW_Tt-k21_contig_389	3344	211/246(85.77)	3e-53
c89328.graph_c0	423	UCW_Tt-k41_contig_21005	7232	211/246(85.77)	3e-53
c89328.graph_c0	423	UCW_Tt-k21_contig_5667	8987	198/236(83.90)	4e-40
c89332.graph_c0	738	UCW_Tt-k41_contig_64430;tt-k25_contig_58846;tt-k35_contig_60286	4170	729/738(98.78)	0
c89334.graph_c0	969	UCW_Tt-k21_contig_41562;tt-k35_contig_49465	1769	659/659(100.00)	0
c89334.graph_c0	969	UCW_Tt-k35_contig_70757;tt-k25_contig_47741;tt-k51_contig_53483	1460	685/771(88.85)	0
c89334.graph_c0	969	UCW_Tt-k61_contig_52533	1015	615/684(89.91)	0
c89334.graph_c1	778	UCW_Tt-k21_contig_41562;tt-k35_contig_49465	1769	778/778(100.00)	0
c89334.graph_c1	778	UCW_Tt-k35_contig_70757;tt-k25_contig_47741;tt-k51_contig_53483	1460	489/512(95.51)	0
c89334.graph_c1	778	UCW_Tt-k25_contig_73763;tt-k41_contig_85578	1588	366/414(88.41)	1e-122
c89334.graph_c1	778	UCW_Tt-k55_contig_28233	1793	235/285(82.46)	2e-40
c89334.graph_c1	778	UCW_Tt-k51_contig_8800	4695	234/285(82.11)	4e-38
c89334.graph_c1	778	UCW_Tt-k41_contig_19402	1574	196/239(82.01)	1e-29
c89334.graph_c1	778	UCW_Tt-k41_contig_27396	1642	215/266(80.83)	1e-26
c89334.graph_c1	778	UCW_Tt-k35_contig_28695	3843	187/229(81.66)	4e-26
c89334.graph_c1	778	UCW_Tt-k25_contig_56269	1071	184/228(80.70)	9e-21
c89334.graph_c1	778	UCW_Tt-k41_contig_29432	1462	224/285(78.60)	2e-09
c89335.graph_c0	745	UCW_Tt-k61_contig_64624;tt-k21_contig_15365	4547	723/741(97.57)	0
c89335.graph_c0	745	UCW_Tt-k61_contig_55673;tt-k55_contig_56659	3183	710/744(95.43)	0
c89336.graph_c0	285	UCW_Tt-k35_contig_10674	3748	285/285(100.00)	1e-160
c89336.graph_c0	285	UCW_Tt-k61_contig_33599	4564	271/283(95.76)	1e-130
c89336.graph_c0	285	UCW_Tt-k51_contig_51263	1479	270/285(94.74)	1e-124
c89336.graph_c0	285	UCW_Tt-k41_contig_38703	3300	253/285(88.77)	7e-84
c89336.graph_c0	285	UCW_Tt-k41_contig_46216;tt-k45_contig_62116	1072	251/285(88.07)	4e-79
c89336.graph_c0	285	UCW_Tt-k51_contig_48134	1463	250/285(87.72)	1e-76
c89336.graph_c0	285	UCW_Tt-k61_contig_9620	5058	248/285(87.02)	6e-72
c89336.graph_c0	285	UCW_Tt-k41_contig_81884;tt-k55_contig_41524;tt-k45_contig_17492	4035	247/285(86.67)	1e-69
c89336.graph_c0	285	UCW_Tt-k55_contig_8252	3551	238/281(84.70)	3e-55
c89336.graph_c0	285	UCW_Tt-k21_contig_21514	1817	239/283(84.45)	5e-54
c89336.graph_c0	285	UCW_Tt-k55_contig_32970;tt-k31_contig_5204	5705	239/283(84.45)	5e-54
c89336.graph_c0	285	UCW_Tt-k55_contig_3200	4031	238/282(84.40)	2e-53
c89336.graph_c0	285	UCW_Tt-k41_contig_37934	779	237/282(84.04)	5e-51
c89336.graph_c0	285	UCW_Tt-k61_contig_19647	4226	231/278(83.09)	7e-44
c89336.graph_c0	285	UCW_Tt-k21_contig_41743;tt-k63_contig_29241	2848	234/282(82.98)	7e-44
c89342.graph_c0	745	UCW_Tt-k35_contig_16086	848	724/740(97.84)	0
c89348.graph_c0	1611	UCW_Tt-k21_contig_21801	1698	1541/1639(94.02)	0
c89351.graph_c0	322	UCW_Tt-k41_contig_38533	1424	286/286(100.00)	1e-161
c89351.graph_c0	322	UCW_Tt-k55_contig_57328	1444	219/219(100.00)	1e-121
c89351.graph_c0	322	UCW_Tt-k51_contig_44712	1406	202/240(84.17)	1e-48
c89351.graph_c0	322	UCW_Tt-k63_contig_28133	1302	197/230(85.65)	2e-47
c89351.graph_c0	322	UCW_Tt-k41_contig_35695	719	200/241(82.99)	5e-42
c89351.graph_c0	322	UCW_Tt-k55_contig_20319	4191	250/311(80.39)	2e-28
c89351.graph_c0	322	UCW_Tt-k41_contig_20824	1682	250/311(80.39)	2e-28
c89351.graph_c0	322	UCW_Tt-k63_contig_48742	1772	196/242(80.99)	9e-25
c89351.graph_c0	322	UCW_Tt-k61_contig_49233	1743	196/242(80.99)	9e-25
c89351.graph_c0	322	UCW_Tt-k63_contig_14784	1379	181/225(80.44)	6e-20
c89351.graph_c0	322	UCW_Tt-k31_contig_33591	1132	174/214(81.31)	3e-15
c89358.graph_c0	765	UCW_Tt-k41_contig_46694	676	660/685(96.35)	0
c89358.graph_c0	765	UCW_Tt-k31_contig_45248	919	601/633(94.94)	0
c89366.graph_c0	2124	UCW_Tt-k51_contig_29679	2187	1571/1747(89.93)	0
c89366.graph_c0	2124	UCW_Tt-k35_contig_54161	4482	533/626(85.14)	1e-141
c89366.graph_c0	2124	UCW_Tt-k51_contig_8328	4151	182/220(82.73)	7e-30
c89366.graph_c0	2124	UCW_Tt-k51_contig_23020;tt-k41_contig_22966	4738	186/226(82.30)	1e-28
c89366.graph_c0	2124	UCW_Tt-k51_contig_35236	4662	255/320(79.69)	4e-25
c89366.graph_c0	2124	UCW_Tt-k25_contig_23450;tt-k51_contig_32649	3800	183/226(80.97)	2e-21
c89366.graph_c0	2124	UCW_Tt-k41_contig_37170	3925	172/212(81.13)	2e-20
c89366.graph_c0	2124	UCW_Tt-k25_contig_23084;tt-k61_contig_52881	3875	171/211(81.04)	1e-19
c89366.graph_c0	2124	UCW_Tt-k51_contig_24079	4955	169/209(80.86)	2e-18
c89366.graph_c0	2124	UCW_Tt-k51_contig_33823	4369	170/212(80.19)	1e-15
c89368.graph_c0	437	UCW_Tt-k41_contig_3074	1506	433/436(99.31)	0
c89368.graph_c0	437	UCW_Tt-k41_contig_8029	1534	384/416(92.31)	1e-159
c89370.graph_c0	679	UCW_Tt-k55_contig_33775	779	668/669(99.85)	0
c89370.graph_c0	679	UCW_Tt-k25_contig_33307	674	514/515(99.81)	0
c89370.graph_c0	679	UCW_Tt-k31_contig_41768	760	372/398(93.47)	1e-161
c89378.graph_c0	578	UCW_Tt-k63_contig_35848;tt-k41_contig_19086	1678	578/578(100.00)	0
c89378.graph_c0	578	UCW_Tt-k51_contig_49959	730	411/441(93.20)	0
c89378.graph_c0	578	UCW_Tt-k41_contig_18580	1087	410/440(93.18)	0
c89379.graph_c0	2095	UCW_Tt-k31_contig_21351	2169	2084/2095(99.47)	0
c89379.graph_c0	2095	UCW_Tt-k21_contig_42142	1394	1032/1054(97.91)	0
c89379.graph_c0	2095	UCW_Tt-k55_contig_75879	1331	196/227(86.34)	5e-43
c89379.graph_c0	2095	UCW_Tt-k31_contig_67385	1185	196/227(86.34)	5e-43
c89379.graph_c0	2095	UCW_Tt-k41_contig_29711	5073	196/227(86.34)	5e-43
c89381.graph_c0	2826	UCW_Tt-k55_contig_50022	1501	986/1027(96.01)	0
c89381.graph_c0	2826	UCW_Tt-k25_contig_908;tt-k41_contig_990	2521	924/960(96.25)	0
c89381.graph_c0	2826	UCW_Tt-k21_contig_1051	3763	445/468(95.09)	0
c89381.graph_c0	2826	UCW_Tt-k45_contig_42605	1099	224/227(98.68)	1e-117
c89384.graph_c0	806	UCW_Tt-k31_contig_51291	976	424/441(96.15)	0
c8939.graph_c0	256	UCW_Tt-k55_contig_65381	1437	256/256(100.00)	1e-143
c89391.graph_c0	426	UCW_Tt-k31_contig_4600	2223	394/427(92.27)	1e-160
c89394.graph_c0	644	UCW_Tt-k41_contig_27430	750	644/644(100.00)	0
c89394.graph_c0	644	UCW_Tt-k45_contig_13036	876	617/654(94.34)	0
c89394.graph_c0	644	UCW_Tt-k25_contig_14244	1180	372/386(96.37)	0
c89402.graph_c0	1605	UCW_Tt-k41_contig_39292	1132	1046/1066(98.12)	0
c89402.graph_c0	1605	UCW_Tt-k55_contig_46238	588	493/495(99.60)	0
c89402.graph_c0	1605	UCW_Tt-k41_contig_41979	1780	248/284(87.32)	6e-73
c89402.graph_c0	1605	UCW_Tt-k41_contig_31069	2666	197/227(86.78)	4e-52
c89402.graph_c0	1605	UCW_Tt-k21_contig_14158	2872	210/246(85.37)	3e-50
c89402.graph_c0	1605	UCW_Tt-k31_contig_40231	2118	268/321(83.49)	2e-48
c89402.graph_c0	1605	UCW_Tt-k45_contig_17532	885	194/228(85.09)	2e-39
c89406.graph_c0	823	UCW_Tt-k55_contig_67806	936	823/823(100.00)	0
c89406.graph_c0	823	UCW_Tt-k61_contig_72059	960	717/751(95.47)	0
c89407.graph_c0	2800	UCW_Tt-k21_contig_61203	1899	1743/1748(99.71)	0
c89407.graph_c0	2800	UCW_Tt-k25_contig_60006	2156	1161/1163(99.83)	0
c89407.graph_c0	2800	UCW_Tt-k51_contig_75449	539	320/320(100.00)	1e-180
c89407.graph_c0	2800	UCW_Tt-k61_contig_74611	544	175/210(83.33)	9e-27
c89408.graph_c0	757	UCW_Tt-k35_contig_66924	2210	263/319(82.45)	3e-45
c89411.graph_c0	678	UCW_Tt-k35_contig_21701;tt-k41_contig_21789	766	570/571(99.82)	0
c89411.graph_c0	678	UCW_Tt-k61_contig_24881	611	392/415(94.46)	0
c89411.graph_c0	678	UCW_Tt-k55_contig_25374	616	362/383(94.52)	1e-168
c89412.graph_c0	885	UCW_Tt-k35_contig_24544	2755	858/871(98.51)	0
c89412.graph_c0	885	UCW_Tt-k45_contig_34964	1710	858/871(98.51)	0
c89412.graph_c0	885	UCW_Tt-k63_contig_43580	538	526/547(96.16)	0
c89412.graph_c0	885	UCW_Tt-k31_contig_13192	1949	360/407(88.45)	1e-119
c89412.graph_c1	253	UCW_Tt-k35_contig_24544	2755	253/253(100.00)	1e-141
c89412.graph_c1	253	UCW_Tt-k45_contig_34964	1710	253/253(100.00)	1e-141
c89412.graph_c1	253	UCW_Tt-k31_contig_13192	1949	225/253(88.93)	2e-74
c89412.graph_c2	339	UCW_Tt-k45_contig_34964	1710	339/339(100.00)	0
c89412.graph_c3	227	UCW_Tt-k35_contig_24544	2755	227/227(100.00)	1e-126
c89412.graph_c3	227	UCW_Tt-k45_contig_34964	1710	227/227(100.00)	1e-126
c89412.graph_c3	227	UCW_Tt-k31_contig_13192	1949	200/227(88.11)	3e-61
c89414.graph_c0	1211	UCW_Tt-k41_contig_21709	3883	1211/1211(100.00)	0
c89414.graph_c1	748	UCW_Tt-k63_contig_57122	1607	729/737(98.91)	0
c89414.graph_c1	748	UCW_Tt-k51_contig_38089	849	308/339(90.86)	1e-112
c89414.graph_c1	748	UCW_Tt-k61_contig_19040	3747	174/208(83.65)	1e-25
c89426.graph_c0	589	UCW_Tt-k61_contig_10895	5238	557/589(94.57)	0
c89426.graph_c0	589	UCW_Tt-k21_contig_12847	6166	532/590(90.17)	0
c89426.graph_c0	589	UCW_Tt-k61_contig_64030	3274	505/590(85.59)	1e-138
c89426.graph_c0	589	UCW_Tt-k55_contig_25622	4488	504/592(85.14)	1e-132
c89426.graph_c0	589	UCW_Tt-k21_contig_6994	6240	504/592(85.14)	1e-132
c89426.graph_c0	589	UCW_Tt-k55_contig_15828	6164	506/593(85.33)	1e-130
c89426.graph_c0	589	UCW_Tt-k35_contig_11051	2759	498/586(84.98)	1e-128
c89426.graph_c0	589	UCW_Tt-k51_contig_43637	3445	498/586(84.98)	1e-128
c89426.graph_c0	589	UCW_Tt-k31_contig_11110	5354	501/592(84.63)	1e-124
c89426.graph_c0	589	UCW_Tt-k61_contig_24371	5387	501/592(84.63)	1e-124
c89426.graph_c0	589	UCW_Tt-k31_contig_24746;tt-k51_contig_5560	7835	500/592(84.46)	1e-122
c89426.graph_c0	589	UCW_Tt-k41_contig_40345	3157	492/581(84.68)	1e-121
c89426.graph_c0	589	UCW_Tt-k51_contig_25474	6091	492/581(84.68)	1e-121
c89426.graph_c0	589	UCW_Tt-k45_contig_54442;tt-k55_contig_56332	2161	496/588(84.35)	1e-120
c89426.graph_c0	589	UCW_Tt-k63_contig_42264;tt-k35_contig_34171	2536	499/592(84.29)	1e-120
c89426.graph_c0	589	UCW_Tt-k45_contig_50232;tt-k55_contig_14458	3712	498/592(84.12)	1e-117
c89426.graph_c0	589	UCW_Tt-k41_contig_34683;tt-k21_contig_38791	2543	439/517(84.91)	1e-111
c89426.graph_c0	589	UCW_Tt-k45_contig_50466	2950	496/593(83.64)	1e-105
c89426.graph_c0	589	UCW_Tt-k45_contig_5482	4658	486/589(82.51)	1e-101
c89426.graph_c0	589	UCW_Tt-k51_contig_27234	4000	490/591(82.91)	1e-100
c89426.graph_c0	589	UCW_Tt-k21_contig_29282	1933	416/497(83.70)	7e-92
c89426.graph_c0	589	UCW_Tt-k45_contig_38367	2951	473/574(82.40)	2e-85
c89426.graph_c0	589	UCW_Tt-k51_contig_33506	5301	483/588(82.14)	1e-84
c89426.graph_c0	589	UCW_Tt-k35_contig_48147	1337	487/593(82.12)	1e-84
c89426.graph_c0	589	UCW_Tt-k21_contig_46674	510	279/322(86.65)	1e-74
c89426.graph_c0	589	UCW_Tt-k45_contig_54441	4784	425/519(81.89)	5e-74
c89426.graph_c0	589	UCW_Tt-k51_contig_5590;tt-k35_contig_26316	3316	479/592(80.91)	3e-72
c89426.graph_c0	589	UCW_Tt-k25_contig_47594;tt-k41_contig_35510	1131	460/572(80.42)	4e-59
c89426.graph_c0	589	UCW_Tt-k45_contig_22039;tt-k21_contig_19641	6943	303/375(80.80)	2e-42
c89426.graph_c0	589	UCW_Tt-k45_contig_15311	2558	167/201(83.08)	2e-27
c89426.graph_c0	589	UCW_Tt-k41_contig_59408	6224	214/271(78.97)	4e-13
c89427.graph_c0	726	UCW_Tt-k55_contig_59438	751	721/722(99.86)	0
c89427.graph_c0	726	UCW_Tt-k51_contig_42419	635	445/495(89.90)	1e-161
c89427.graph_c0	726	UCW_Tt-k21_contig_42506	595	435/485(89.69)	1e-155
c89431.graph_c0	1829	UCW_Tt-k41_contig_81464	1858	1825/1830(99.73)	0
c89436.graph_c0	2110	UCW_Tt-k25_contig_1854	7719	2109/2110(99.95)	0
c89436.graph_c0	2110	UCW_Tt-k21_contig_10971	5313	2093/2094(99.95)	0
c89441.graph_c0	784	UCW_Tt-k63_contig_259	616	599/611(98.04)	0
c89441.graph_c0	784	UCW_Tt-k35_contig_240	572	479/485(98.76)	0
c89441.graph_c0	784	UCW_Tt-k63_contig_258	673	570/601(94.84)	0
c89441.graph_c0	784	UCW_Tt-k61_contig_265;tt-k25_contig_313	891	468/485(96.49)	0
c89444.graph_c0	863	UCW_Tt-k51_contig_44132	591	578/600(96.33)	0
c89444.graph_c0	863	UCW_Tt-k31_contig_24865	3144	498/499(99.80)	0
c89444.graph_c0	863	UCW_Tt-k61_contig_33969	715	262/262(100.00)	1e-146
c89444.graph_c0	863	UCW_Tt-k31_contig_21394	644	237/246(96.34)	1e-115
c89444.graph_c0	863	UCW_Tt-k51_contig_54241	1882	245/261(93.87)	1e-106
c89444.graph_c0	863	UCW_Tt-k25_contig_15027	1224	245/261(93.87)	1e-106
c89444.graph_c0	863	UCW_Tt-k63_contig_25031	1090	224/246(91.06)	1e-81
c89444.graph_c0	863	UCW_Tt-k61_contig_14520	1121	188/205(91.71)	3e-70
c89445.graph_c0	478	UCW_Tt-k41_contig_29970	1687	471/478(98.54)	0
c89445.graph_c0	478	UCW_Tt-k41_contig_16162	1698	470/478(98.33)	0
c89447.graph_c0	1131	UCW_Tt-k35_contig_6534	3285	1127/1131(99.65)	0
c89447.graph_c0	1131	UCW_Tt-k61_contig_38125	2389	800/897(89.19)	0
c89451.graph_c0	1301	UCW_Tt-k41_contig_44781	806	767/767(100.00)	0
c89452.graph_c0	363	UCW_Tt-k41_contig_26440	1448	363/363(100.00)	0
c89452.graph_c0	363	UCW_Tt-k41_contig_23109	1453	318/360(88.33)	1e-104
c89452.graph_c0	363	UCW_Tt-k41_contig_26423	1483	313/356(87.92)	1e-100
c89452.graph_c1	448	UCW_Tt-k41_contig_26440	1448	447/448(99.78)	0
c89452.graph_c1	448	UCW_Tt-k41_contig_26423	1483	207/226(91.59)	2e-79
c89452.graph_c1	448	UCW_Tt-k41_contig_23109	1453	205/226(90.71)	1e-74
c89458.graph_c0	411	UCW_Tt-k21_contig_8869;tt-k51_contig_37908;tt-k35_contig_59964	1923	409/411(99.51)	0
c89463.graph_c0	579	UCW_Tt-k51_contig_31937	2056	579/579(100.00)	0
c89463.graph_c0	579	UCW_Tt-k45_contig_32801	2359	576/577(99.83)	0
c89463.graph_c0	579	UCW_Tt-k25_contig_39361	1330	573/574(99.83)	0
c89463.graph_c0	579	UCW_Tt-k35_contig_32338	537	269/282(95.39)	1e-127
c89463.graph_c0	579	UCW_Tt-k51_contig_67850	649	229/241(95.02)	1e-105
c89464.graph_c0	307	UCW_Tt-k25_contig_43923	987	305/307(99.35)	1e-168
c89464.graph_c1	751	UCW_Tt-k25_contig_43923	987	688/693(99.28)	0
c89464.graph_c1	751	UCW_Tt-k21_contig_46545	590	584/588(99.32)	0
c89464.graph_c1	751	UCW_Tt-k31_contig_43736	1325	435/488(89.14)	1e-146
c89464.graph_c1	751	UCW_Tt-k25_contig_42383	1315	405/455(89.01)	1e-134
c89464.graph_c1	751	UCW_Tt-k51_contig_75489	539	378/433(87.30)	1e-114
c89467.graph_c0	1507	UCW_Tt-k35_contig_54151	1560	1457/1499(97.20)	0
c89467.graph_c0	1507	UCW_Tt-k41_contig_20008	1451	394/445(88.54)	1e-114
c89469.graph_c0	1430	UCW_Tt-k31_contig_2746	2751	1315/1463(89.88)	0
c89469.graph_c0	1430	UCW_Tt-k51_contig_33765	1262	701/706(99.29)	0
c8947.graph_c0	204	UCW_Tt-k51_contig_52229	1126	203/221(91.86)	2e-86
c8947.graph_c0	204	UCW_Tt-k45_contig_57706	658	184/219(84.02)	7e-43
c89472.graph_c0	1277	UCW_Tt-k61_contig_55268	954	728/770(94.55)	0
c89472.graph_c0	1277	UCW_Tt-k25_contig_34157	2448	418/435(96.09)	0
c89472.graph_c0	1277	UCW_Tt-k63_contig_56421	548	260/269(96.65)	1e-128
c89472.graph_c0	1277	UCW_Tt-k63_contig_19217	1122	269/306(87.91)	8e-84
c89476.graph_c0	581	UCW_Tt-k55_contig_49938	719	578/580(99.66)	0
c89476.graph_c0	581	UCW_Tt-k35_contig_67478	604	481/529(90.93)	0
c89476.graph_c0	581	UCW_Tt-k51_contig_73901	595	474/522(90.80)	0
c89478.graph_c0	356	UCW_Tt-k63_contig_46444	3257	341/353(96.60)	1e-170
c89478.graph_c0	356	UCW_Tt-k51_contig_27643	609	322/344(93.60)	1e-143
c89478.graph_c0	356	UCW_Tt-k21_contig_20170;tt-k25_contig_25192	3143	289/305(94.75)	1e-134
c89480.graph_c0	1071	UCW_Tt-k31_contig_70890	1696	1020/1048(97.33)	0
c89480.graph_c0	1071	UCW_Tt-k63_contig_74508	1318	797/839(94.99)	0
c89480.graph_c0	1071	UCW_Tt-k31_contig_68364	940	425/444(95.72)	0
c89480.graph_c0	1071	UCW_Tt-k31_contig_70693	663	371/393(94.40)	1e-169
c89482.graph_c0	1149	UCW_Tt-k63_contig_9661	709	707/709(99.72)	0
c89482.graph_c0	1149	UCW_Tt-k61_contig_9977;tt-k41_contig_11773	954	579/579(100.00)	0
c89482.graph_c0	1149	UCW_Tt-k63_contig_21538	529	488/488(100.00)	0
c89482.graph_c0	1149	UCW_Tt-k51_contig_25509	1590	211/251(84.06)	7e-44
c89482.graph_c0	1149	UCW_Tt-k51_contig_11273	1009	177/206(85.92)	3e-43
c89482.graph_c0	1149	UCW_Tt-k55_contig_1938	860	213/255(83.53)	2e-41
c89489.graph_c0	548	UCW_Tt-k25_contig_49144	1062	439/441(99.55)	0
c89489.graph_c0	548	UCW_Tt-k45_contig_27999	1205	436/441(98.87)	0
c89489.graph_c0	548	UCW_Tt-k41_contig_64452;tt-k35_contig_27930	1612	425/456(93.20)	0
c89489.graph_c0	548	UCW_Tt-k25_contig_19941	2787	209/249(83.94)	8e-39
c89489.graph_c0	548	UCW_Tt-k41_contig_54846	6531	209/249(83.94)	8e-39
c89489.graph_c0	548	UCW_Tt-k35_contig_19371	4744	209/249(83.94)	8e-39
c89496.graph_c0	545	UCW_Tt-k63_contig_54123	583	427/430(99.30)	0
c89496.graph_c0	545	UCW_Tt-k51_contig_22142	693	182/221(82.35)	1e-28
c89496.graph_c0	545	UCW_Tt-k55_contig_30507	786	182/221(82.35)	1e-28
c89497.graph_c0	1539	UCW_Tt-k21_contig_39062	861	861/861(100.00)	0
c89497.graph_c0	1539	UCW_Tt-k31_contig_29976	869	839/864(97.11)	0
c89497.graph_c0	1539	UCW_Tt-k35_contig_36203	781	577/577(100.00)	0
c89497.graph_c0	1539	UCW_Tt-k31_contig_29975	1047	545/596(91.44)	0
c89497.graph_c0	1539	UCW_Tt-k61_contig_57664	740	327/327(100.00)	0
c89497.graph_c0	1539	UCW_Tt-k41_contig_30486	819	323/356(90.73)	1e-129
c89497.graph_c0	1539	UCW_Tt-k51_contig_65546	929	289/309(93.53)	1e-123
c89498.graph_c0	1007	UCW_Tt-k25_contig_17149;tt-k35_contig_16463;tt-k31_contig_16437	1490	1006/1007(99.90)	0
c89498.graph_c0	1007	UCW_Tt-k35_contig_16930	681	625/670(93.28)	0
c89498.graph_c0	1007	UCW_Tt-k25_contig_44459	693	569/614(92.67)	0
c89507.graph_c0	835	UCW_Tt-k31_contig_6388	1468	833/835(99.76)	0
c89507.graph_c0	835	UCW_Tt-k25_contig_6581	2489	815/817(99.76)	0
c89507.graph_c0	835	UCW_Tt-k51_contig_51894	1871	389/471(82.59)	7e-68
c89507.graph_c0	835	UCW_Tt-k35_contig_47928	821	389/471(82.59)	7e-68
c89507.graph_c0	835	UCW_Tt-k45_contig_49211	803	217/249(87.15)	4e-57
c89507.graph_c0	835	UCW_Tt-k21_contig_12299	1072	217/249(87.15)	4e-57
c89507.graph_c0	835	UCW_Tt-k21_contig_48638	1455	212/257(82.49)	3e-27
c8951.graph_c0	823	UCW_Tt-k45_contig_58859	2600	821/823(99.76)	0
c89514.graph_c0	953	UCW_Tt-k21_contig_69242	581	342/357(95.80)	1e-165
c89517.graph_c0	1755	UCW_Tt-k45_contig_30365	3631	1753/1755(99.89)	0
c89517.graph_c0	1755	UCW_Tt-k51_contig_30712;tt-k25_contig_34305	3243	1753/1755(99.89)	0
c89517.graph_c0	1755	UCW_Tt-k61_contig_1173	1840	220/283(77.74)	7e-08
c89520.graph_c0	776	UCW_Tt-k51_contig_37145	760	740/740(100.00)	0
c89521.graph_c0	235	UCW_Tt-k61_contig_62332	682	204/240(85.00)	3e-45
c89521.graph_c0	235	UCW_Tt-k55_contig_73397	790	200/235(85.11)	1e-44
c89521.graph_c0	235	UCW_Tt-k41_contig_59688	1032	199/235(84.68)	3e-42
c89521.graph_c1	498	UCW_Tt-k51_contig_62208	3206	363/437(83.07)	4e-74
c89521.graph_c1	498	UCW_Tt-k25_contig_43601	1897	363/437(83.07)	4e-74
c89527.graph_c0	1104	UCW_Tt-k35_contig_51364	817	623/699(89.13)	0
c89527.graph_c0	1104	UCW_Tt-k31_contig_50716	878	392/392(100.00)	0
c89527.graph_c0	1104	UCW_Tt-k45_contig_80979	754	549/609(90.15)	0
c89527.graph_c0	1104	UCW_Tt-k25_contig_50221	628	353/376(93.88)	1e-155
c89528.graph_c0	877	UCW_Tt-k45_contig_24668	1548	839/869(96.55)	0
c89528.graph_c0	877	UCW_Tt-k21_contig_27678	2375	603/630(95.71)	0
c89528.graph_c0	877	UCW_Tt-k31_contig_24620;tt-k51_contig_25174	2435	225/243(92.59)	1e-97
c89529.graph_c0	524	UCW_Tt-k51_contig_41940	944	522/524(99.62)	0
c89529.graph_c0	524	UCW_Tt-k61_contig_26371;tt-k21_contig_30800	887	368/397(92.70)	1e-159
c89529.graph_c0	524	UCW_Tt-k63_contig_563	1097	180/204(88.24)	4e-53
c89530.graph_c0	1101	UCW_Tt-k21_contig_30553	1183	1101/1101(100.00)	0
c89531.graph_c0	699	UCW_Tt-k35_contig_8042	2327	416/416(100.00)	0
c89531.graph_c0	699	UCW_Tt-k55_contig_57736	904	416/416(100.00)	0
c89531.graph_c0	699	UCW_Tt-k21_contig_47032	779	237/243(97.53)	1e-119
c89531.graph_c0	699	UCW_Tt-k21_contig_47031	1428	375/428(87.62)	1e-119
c89531.graph_c0	699	UCW_Tt-k45_contig_78307	514	262/298(87.92)	4e-84
c89532.graph_c0	778	UCW_Tt-k61_contig_78780	598	564/567(99.47)	0
c89532.graph_c0	778	UCW_Tt-k63_contig_79477	583	537/570(94.21)	0
c89532.graph_c0	778	UCW_Tt-k51_contig_83321	821	266/271(98.15)	1e-139
c89532.graph_c0	778	UCW_Tt-k55_contig_19750	1834	372/450(82.67)	4e-72
c89532.graph_c0	778	UCW_Tt-k55_contig_17089	1657	373/452(82.52)	7e-71
c89534.graph_c0	717	UCW_Tt-k41_contig_20671	1989	717/717(100.00)	0
c89534.graph_c0	717	UCW_Tt-k61_contig_1402	2035	631/717(88.01)	0
c89534.graph_c0	717	UCW_Tt-k21_contig_34128;tt-k61_contig_69687	769	353/353(100.00)	0
c89534.graph_c0	717	UCW_Tt-k55_contig_13088	1116	186/225(82.67)	1e-32
c89534.graph_c0	717	UCW_Tt-k31_contig_14160	822	177/214(82.71)	6e-31
c89534.graph_c1	624	UCW_Tt-k41_contig_20671	1989	624/624(100.00)	0
c89534.graph_c1	624	UCW_Tt-k61_contig_1402	2035	281/339(82.89)	1e-53
c89534.graph_c2	355	UCW_Tt-k41_contig_20671	1989	354/355(99.72)	0
c89534.graph_c2	355	UCW_Tt-k61_contig_1402	2035	305/355(85.92)	1e-82
c89535.graph_c0	714	UCW_Tt-k63_contig_60113	829	704/713(98.74)	0
c89537.graph_c0	1137	UCW_Tt-k45_contig_44022	961	803/838(95.82)	0
c89537.graph_c0	1137	UCW_Tt-k31_contig_71180	767	487/493(98.78)	0
c89537.graph_c0	1137	UCW_Tt-k31_contig_48262	581	356/375(94.93)	1e-172
c89537.graph_c0	1137	UCW_Tt-k55_contig_87651	1199	179/217(82.49)	9e-25
c89537.graph_c0	1137	UCW_Tt-k41_contig_85834	967	193/243(79.42)	5e-14
c89537.graph_c0	1137	UCW_Tt-k31_contig_78634	1132	206/262(78.63)	5e-11
c89538.graph_c0	1407	UCW_Tt-k31_contig_72793	666	320/323(99.07)	1e-172
c89539.graph_c0	1137	UCW_Tt-k61_contig_78357	1138	1127/1137(99.12)	0
c89539.graph_c0	1137	UCW_Tt-k35_contig_66644	2112	724/729(99.31)	0
c89539.graph_c0	1137	UCW_Tt-k55_contig_82843	1062	853/899(94.88)	0
c89539.graph_c0	1137	UCW_Tt-k21_contig_26827	1692	247/247(100.00)	1e-137
c89539.graph_c0	1137	UCW_Tt-k61_contig_71827;tt-k45_contig_81259	1586	321/351(91.45)	1e-121
c89540.graph_c0	735	UCW_Tt-k63_contig_53992	932	724/741(97.71)	0
c89543.graph_c0	636	UCW_Tt-k41_contig_4480	3761	636/637(99.84)	0
c89543.graph_c0	636	UCW_Tt-k21_contig_39875	1624	537/557(96.41)	0
c89548.graph_c0	1195	UCW_Tt-k41_contig_7071	4193	1195/1202(99.42)	0
c89548.graph_c0	1195	UCW_Tt-k41_contig_8757	3096	192/232(82.76)	2e-32
c89548.graph_c0	1195	UCW_Tt-k61_contig_8785	2028	184/223(82.51)	2e-29
c89548.graph_c0	1195	UCW_Tt-k25_contig_29479	1095	167/203(82.27)	9e-25
c89548.graph_c1	1823	UCW_Tt-k41_contig_7071	4193	1823/1823(100.00)	0
c89548.graph_c1	1823	UCW_Tt-k63_contig_20167	1344	184/219(84.02)	2e-36
c89548.graph_c1	1823	UCW_Tt-k21_contig_9975	1039	403/511(78.86)	3e-35
c89548.graph_c1	1823	UCW_Tt-k51_contig_41571	1870	178/219(81.28)	3e-22
c89548.graph_c2	211	UCW_Tt-k41_contig_7071	4193	211/211(100.00)	1e-116
c89553.graph_c0	705	UCW_Tt-k35_contig_20640	885	681/689(98.84)	0
c89553.graph_c0	705	UCW_Tt-k41_contig_21248	804	688/705(97.59)	0
c89554.graph_c0	1255	UCW_Tt-k55_contig_19432	1276	1014/1017(99.71)	0
c89554.graph_c0	1255	UCW_Tt-k25_contig_19580	1112	730/733(99.59)	0
c89554.graph_c0	1255	UCW_Tt-k51_contig_59251	1244	799/920(86.85)	0
c89554.graph_c0	1255	UCW_Tt-k25_contig_19581	1096	558/636(87.74)	1e-178
c89559.graph_c1	314	UCW_Tt-k63_contig_20547;tt-k51_contig_15584	2763	301/302(99.67)	1e-168
c89560.graph_c0	714	UCW_Tt-k63_contig_5272;tt-k45_contig_1929	1212	710/714(99.44)	0
c89560.graph_c0	714	UCW_Tt-k25_contig_2171	1683	451/452(99.78)	0
c89560.graph_c0	714	UCW_Tt-k41_contig_1804	1620	444/446(99.55)	0
c89560.graph_c0	714	UCW_Tt-k35_contig_1790	1912	371/371(100.00)	0
c89560.graph_c0	714	UCW_Tt-k31_contig_1958	1856	371/371(100.00)	0
c89562.graph_c0	738	UCW_Tt-k55_contig_35489	1166	738/738(100.00)	0
c89562.graph_c0	738	UCW_Tt-k35_contig_34413	1179	728/738(98.64)	0
c89562.graph_c0	738	UCW_Tt-k25_contig_34355	846	351/351(100.00)	0
c89562.graph_c0	738	UCW_Tt-k31_contig_12980	1289	337/420(80.24)	4e-41
c89565.graph_c0	1013	UCW_Tt-k63_contig_77704	2616	512/515(99.42)	0
c89565.graph_c0	1013	UCW_Tt-k41_contig_77786	2458	438/438(100.00)	0
c89565.graph_c0	1013	UCW_Tt-k61_contig_83714	1553	276/315(87.62)	3e-86
c89568.graph_c0	594	UCW_Tt-k51_contig_48502	4342	585/594(98.48)	0
c89568.graph_c0	594	UCW_Tt-k45_contig_36447	5149	585/594(98.48)	0
c89568.graph_c0	594	UCW_Tt-k21_contig_46038	2262	364/369(98.64)	0
c89568.graph_c0	594	UCW_Tt-k35_contig_28389	4469	359/369(97.29)	0
c89571.graph_c0	1802	UCW_Tt-k51_contig_47807	2973	1789/1802(99.28)	0
c89571.graph_c0	1802	UCW_Tt-k63_contig_28427	1792	652/749(87.05)	0
c89573.graph_c0	640	UCW_Tt-k55_contig_12029	784	638/646(98.76)	0
c89573.graph_c0	640	UCW_Tt-k61_contig_6418	694	615/640(96.09)	0
c89575.graph_c0	1252	UCW_Tt-k41_contig_51808	3865	1095/1101(99.46)	0
c89575.graph_c0	1252	UCW_Tt-k51_contig_79686	2565	1095/1101(99.46)	0
c89575.graph_c0	1252	UCW_Tt-k63_contig_20367	2689	326/403(80.89)	5e-45
c89575.graph_c0	1252	UCW_Tt-k35_contig_23156	2583	326/403(80.89)	5e-45
c89575.graph_c0	1252	UCW_Tt-k31_contig_11860	4433	326/403(80.89)	5e-45
c89584.graph_c1	250	UCW_Tt-k51_contig_13824;tt-k63_contig_18931	2726	247/250(98.80)	1e-132
c89584.graph_c1	250	UCW_Tt-k45_contig_1433	4210	219/250(87.60)	3e-64
c89584.graph_c1	250	UCW_Tt-k35_contig_1232	4234	222/254(87.40)	2e-62
c89584.graph_c1	250	UCW_Tt-k45_contig_7213	4585	214/250(85.60)	3e-61
c89589.graph_c0	724	UCW_Tt-k51_contig_67000	798	710/726(97.80)	0
c89589.graph_c0	724	UCW_Tt-k31_contig_62148	580	513/522(98.28)	0
c89590.graph_c0	730	UCW_Tt-k41_contig_40811	639	631/633(99.68)	0
c89593.graph_c0	2141	UCW_Tt-k41_contig_38765	1773	244/291(83.85)	2e-45
c89593.graph_c0	2141	UCW_Tt-k55_contig_31558	1418	407/514(79.18)	2e-36
c89593.graph_c0	2141	UCW_Tt-k45_contig_59654	667	218/267(81.65)	6e-21
c89601.graph_c0	805	UCW_Tt-k31_contig_31789;tt-k25_contig_16853	1228	759/775(97.94)	0
c89605.graph_c0	604	UCW_Tt-k63_contig_60543	683	587/604(97.19)	0
c89605.graph_c0	604	UCW_Tt-k21_contig_12797	1232	235/238(98.74)	1e-124
c89606.graph_c0	1011	UCW_Tt-k35_contig_62909	921	853/875(97.49)	0
c89606.graph_c0	1011	UCW_Tt-k45_contig_66761	828	465/518(89.77)	1e-170
c89608.graph_c0	1222	UCW_Tt-k51_contig_32195	2613	1218/1223(99.59)	0
c89608.graph_c0	1222	UCW_Tt-k35_contig_36089	751	678/678(100.00)	0
c89608.graph_c0	1222	UCW_Tt-k31_contig_40879	1543	237/247(95.95)	1e-113
c89608.graph_c0	1222	UCW_Tt-k25_contig_38668	3867	237/247(95.95)	1e-113
c89608.graph_c0	1222	UCW_Tt-k61_contig_18031	3505	236/247(95.55)	1e-110
c89617.graph_c0	598	UCW_Tt-k35_contig_20439	610	582/598(97.32)	0
c89618.graph_c0	397	UCW_Tt-k55_contig_35183	1736	310/317(97.79)	1e-162
[truncated: 185,436 more rows]
