# Supplementary material for: De Novo Sequencing and Characterization of the Transcriptome of Dwarf Polish Wheat (Triticum polonicum L.)
Source: Int J Genomics. 2016 Jun 27;2016:5781412. doi: 10.1155/2016/5781412 (PMC4939322; doi:10.1155/2016/5781412)
Supplement: Supplementary file 1 — SFile 1 The location of unigenes in wheat chromosomes. SFile 2 Comparative information against T. turgidum. SFile 3 Comparative information against barley. SFile 4 Comparative information against rice. SFile 4 The information of unigenes expressions. SFile 6 The sequences of SSRs in unigenes. SFile 7 The primers of SSRs. [file 5781412.f1.zip › SFile 3 Comparative information against barley.xlsx]

## Sheet: DPW_damaichr_info
Unigene ID	Length	Barley ID	Location in barley	Location in wheat	Similarity	Aligned length (Amino acid sequences)	E-value
c100000.graph_c0	1010	MLOC_70247	1	ta_iwgsc_1al_v2_3875826;ta_iwgsc_1bl_v1_3814556	97.11	173	7e-116
c100007.graph_c0	1383	MLOC_62750	2	ta_iwgsc_2ds_v1_5358861	85.96	235	6e-136
c100010.graph_c0	885	MLOC_52971	6	ta_iwgsc_6al_v1_5785781;ta_iwgsc_6bl_v1_4337243;ta_iwgsc_6dl_v1_3273992	90.68	161	4e-104
c100013.graph_c0	1609	MLOC_57599	5	ta_iwgsc_5as_v1_1548029;ta_iwgsc_5bs_v1_2262954;ta_iwgsc_5ds_v1_2776160	97.94	436	0
c100013.graph_c1	610	MLOC_57599	5	ta_iwgsc_5bs_v1_2262954;ta_iwgsc_5ds_v1_2776160	89.36	188	2e-113
c100016.graph_c0	770	MLOC_66390	7	ta_iwgsc_1as_v1_3256666	93.36	256	5e-159
c100017.graph_c0	705	MLOC_58855	7	--	96.24	133	2e-91
c100030.graph_c0	1196	MLOC_18202	3	--	93.75	160	9e-105
c100035.graph_c0	1066	MLOC_66305	7	ta_iwgsc_7al_v1_4449504;ta_iwgsc_7bl_v1_6745510;ta_iwgsc_7dl_v1_3391416	86.58	149	9e-83
c100041.graph_c0	1027	MLOC_79273	3	ta_iwgsc_3b_v1_10472139	100	117	6e-80
c100043.graph_c0	919	MLOC_76807	3	--	100	177	2e-119
c100044.graph_c0	901	MLOC_70632	5	ta_iwgsc_5bs_v1_2278032;ta_iwgsc_5ds_v1_2772723	95.12	123	4e-77
c100059.graph_c0	848	MLOC_78332	7	ta_iwgsc_7al_v1_4556795	88.95	190	3e-115
c100063.graph_c0	845	MLOC_73050	5	ta_iwgsc_5bl_v1_10827201;ta_iwgsc_5dl_v1_4585754	93.92	148	3e-93
c100072.graph_c0	483	MLOC_80715	7	--	89.43	123	1e-70
c100081.graph_c1	532	MLOC_56994	3	ta_iwgsc_1al_v2_3967773;ta_iwgsc_1bl_v1_3832922;ta_iwgsc_1dl_v1_2287002	88.15	135	9e-82
c100085.graph_c0	1148	MLOC_5540	5	ta_iwgsc_5bl_v1_10920668;ta_iwgsc_5dl_v1_4524567	92.31	247	3e-170
c100092.graph_c0	1878	MLOC_16553	6	ta_iwgsc_6al_v1_5831734;ta_iwgsc_6bl_v1_4078917;ta_iwgsc_6dl_v1_3302051	98.04	102	4e-64
c100095.graph_c0	1528	MLOC_55396	3	ta_iwgsc_3b_v1_10448356	83.33	384	0
c100098.graph_c0	1252	MLOC_58255	7	--	97.13	209	2e-145
c100099.graph_c0	1211	MLOC_7288	5	ta_iwgsc_2al_v1_6422946;ta_iwgsc_2bl_v1_8035831;ta_iwgsc_2dl_v1_9906894	96.64	149	7e-94
c100101.graph_c0	812	MLOC_63544	4	ta_iwgsc_4as_v2_5983838;ta_iwgsc_4bl_v1_6981838	81.72	186	2e-92
c100102.graph_c0	784	MLOC_34417	2	ta_iwgsc_2bs_v1_5164088;ta_iwgsc_2ds_v1_5330169	95.26	211	2e-128
c100109.graph_c0	951	MLOC_63317	1	ta_iwgsc_1as_v1_3269916;ta_iwgsc_1bs_v1_3443903;ta_iwgsc_1ds_v1_1894194	96.44	253	1e-173
c100109.graph_c0	951	MLOC_66784	2	ta_iwgsc_1as_v1_3269916;ta_iwgsc_1bs_v1_3443903;ta_iwgsc_1ds_v1_1894194	84.55	246	2e-143
c100113.graph_c0	956	MLOC_41330	1	ta_iwgsc_1al_v2_3889659;ta_iwgsc_1bl_v1_3896848	94.05	168	2e-109
c100114.graph_c0	1402	MLOC_18090	6	ta_iwgsc_2as_v1_5215377;ta_iwgsc_2bs_v1_5241884	97.2	107	1e-68
c100133.graph_c0	1010	MLOC_54115	2	--	97.39	115	4e-73
c100137.graph_c0	2559	MLOC_36491	7	ta_iwgsc_7as_v1_4249929;ta_iwgsc_7bs_v1_3118748;ta_iwgsc_7ds_v1_3847375	95.06	526	0
c100165.graph_c0	943	MLOC_6766	7	--	92.59	216	4e-140
c100169.graph_c0	1187	MLOC_53739	3	--	95.53	246	1e-161
c100170.graph_c0	1129	MLOC_51940	7	ta_iwgsc_7al_v1_4521102;ta_iwgsc_7dl_v1_3388371	95.74	376	0
c100173.graph_c0	585	MLOC_77883	2	ta_iwgsc_2al_v1_6334600;ta_iwgsc_2bl_v1_7977394	97.96	196	2e-136
c100188.graph_c0	3394	MLOC_55702	4	--	98.03	152	8e-97
c100188.graph_c0	3394	MLOC_55764	1	--	94.74	152	4e-95
c100190.graph_c0	950	MLOC_65901	3	ta_iwgsc_3al_v1_4254077;ta_iwgsc_3b_v1_10695928;ta_iwgsc_3dl_v1_6932112	96.5	200	2e-143
c100193.graph_c0	620	MLOC_15632	7	--	92.59	135	4e-89
c100193.graph_c2	509	MLOC_15632	7	ta_iwgsc_7bs_v1_3165877;ta_iwgsc_7ds_v1_3964840	93.94	132	2e-82
c100194.graph_c0	987	MLOC_67342	6	ta_iwgsc_1bl_v1_3882655;ta_iwgsc_1dl_v1_2251932	94.74	209	2e-130
c100201.graph_c0	1036	MLOC_3888	4	ta_iwgsc_4as_v2_5999300;ta_iwgsc_4dl_v3_14439348	85.71	210	4e-119
c100218.graph_c1	919	MLOC_70845	3	ta_iwgsc_3b_v1_10648439	93.02	258	0
c100226.graph_c0	1368	MLOC_24543	5	ta_iwgsc_5bl_v1_10810016	90.65	107	1e-64
c100231.graph_c0	907	MLOC_59830	5	ta_iwgsc_4al_v2_7174936;ta_iwgsc_5bl_v1_10919232;ta_iwgsc_5dl_v1_4505300	88.61	158	3e-94
c100236.graph_c0	1435	MLOC_31948	5	ta_iwgsc_5bl_v1_10911805;ta_iwgsc_5dl_v1_4511137	99.06	320	0
c100239.graph_c0	1689	MLOC_62657	4	ta_iwgsc_4al_v2_7129310;ta_iwgsc_4bs_v1_4896370;ta_iwgsc_4ds_v1_2325556	86.93	482	0
c100245.graph_c0	959	MLOC_10777	7HL	--	81.22	229	2e-130
c100248.graph_c0	780	MLOC_57201	3	ta_iwgsc_3b_v1_10563755	91.3	161	2e-93
c100249.graph_c0	745	MLOC_572	5	ta_iwgsc_5bl_v1_10818488;ta_iwgsc_5dl_v1_4596692	92.12	165	1e-103
c100252.graph_c0	1089	MLOC_29841	6	ta_iwgsc_6al_v1_5755807;ta_iwgsc_6dl_v1_3250210	97.37	190	2e-138
c100260.graph_c0	1071	MLOC_20729	4	ta_iwgsc_4al_v2_7089706;ta_iwgsc_4ds_v1_2289613	89.19	148	7e-93
c100267.graph_c0	928	MLOC_58209	5	ta_iwgsc_5bl_v1_10905644;ta_iwgsc_5dl_v1_4603288	99.45	182	5e-123
c100278.graph_c0	903	MLOC_7234	6	ta_iwgsc_6al_v1_5832433;ta_iwgsc_6bl_v1_4355715;ta_iwgsc_6dl_v1_3329607	98.24	170	9e-118
c100284.graph_c0	962	MLOC_17760	7	ta_iwgsc_7dl_v1_3392870	95.36	194	3e-130
c100287.graph_c0	834	MLOC_5148	5	ta_iwgsc_5bl_v1_10782894;ta_iwgsc_5dl_v1_4552696	97.74	177	5e-123
c100292.graph_c0	2617	MLOC_52584	4	ta_iwgsc_4al_v2_7106012;ta_iwgsc_4bs_v1_4869148;ta_iwgsc_4ds_v1_2326656	94.3	158	5e-98
c100294.graph_c0	854	MLOC_54754	3	ta_iwgsc_3al_v1_4452525	95.59	136	4e-94
c100296.graph_c0	1515	MLOC_30704	4	ta_iwgsc_4as_v2_5988820	89.66	116	4e-67
c100307.graph_c0	366	MLOC_6027	7	--	89.26	121	4e-68
c100313.graph_c0	856	MLOC_73827	2	ta_iwgsc_2al_v1_6439794;ta_iwgsc_2bl_v1_7956233;ta_iwgsc_2dl_v1_9756654	99.42	171	3e-122
c100316.graph_c0	1619	MLOC_45572	2	ta_iwgsc_2as_v1_5191720;ta_iwgsc_2as_v1_5266168;ta_iwgsc_2bs_v1_5161936;ta_iwgsc_2bs_v1_5242473;ta_iwgsc_2bs_v1_5242474;ta_iwgsc_2ds_v1_5340507	80.23	177	4e-93
c100318.graph_c1	3890	MLOC_72616	5	ta_iwgsc_5ds_v1_2738744	88.03	1195	0
c100319.graph_c0	994	MLOC_71339	1	ta_iwgsc_1as_v1_3315771;ta_iwgsc_1bs_v1_3451992;ta_iwgsc_1ds_v1_1894088	93.75	128	6e-80
c100320.graph_c1	922	MLOC_10956	7	--	92.5	280	0
c100323.graph_c2	742	MLOC_22665	4	ta_iwgsc_2as_v1_5162485;ta_iwgsc_2bs_v1_5244077;ta_iwgsc_2ds_v1_5346022;ta_iwgsc_4al_v2_7168122;ta_iwgsc_4bs_v1_4932679;ta_iwgsc_4ds_v1_2323682	91.5	247	1e-160
c100323.graph_c2	742	MLOC_67880	7	ta_iwgsc_2as_v1_5162485;ta_iwgsc_2bs_v1_5244077;ta_iwgsc_2ds_v1_5346022;ta_iwgsc_4al_v2_7168122;ta_iwgsc_4bs_v1_4932679;ta_iwgsc_4ds_v1_2323682	83	247	4e-145
c100323.graph_c2	742	MLOC_69209	2	ta_iwgsc_2as_v1_5162485;ta_iwgsc_2bs_v1_5244077;ta_iwgsc_2ds_v1_5346022;ta_iwgsc_4al_v2_7168122;ta_iwgsc_4bs_v1_4932679;ta_iwgsc_4ds_v1_2323682	93.52	247	1e-164
c100323.graph_c2	742	MLOC_77740	3	ta_iwgsc_2as_v1_5162485;ta_iwgsc_2bs_v1_5244077;ta_iwgsc_2ds_v1_5346022;ta_iwgsc_4al_v2_7168122;ta_iwgsc_4bs_v1_4932679;ta_iwgsc_4ds_v1_2323682	84.87	119	2e-65
c100329.graph_c0	1413	MLOC_81901	1	ta_iwgsc_1ds_v1_1879739	94.17	223	4e-151
c100336.graph_c0	942	MLOC_69490	7	ta_iwgsc_7dl_v1_3339846	97.69	173	4e-117
c100338.graph_c0	1258	MLOC_61965	5	ta_iwgsc_4al_v2_7164015;ta_iwgsc_5dl_v1_4498883	88.64	220	4e-146
c100341.graph_c0	700	MLOC_5693	2HS	--	87.5	168	3e-106
c100347.graph_c0	1201	MLOC_13139	6	ta_iwgsc_6al_v1_5806336;ta_iwgsc_6bl_v1_4267776;ta_iwgsc_6dl_v1_3219320	98.02	202	1e-144
c100350.graph_c0	846	MLOC_43152	1	ta_iwgsc_1al_v2_3970351	94.08	169	5e-110
c100359.graph_c0	865	MLOC_69281	4	ta_iwgsc_4as_v2_5933917;ta_iwgsc_4bl_v1_7016583;ta_iwgsc_4dl_v3_14460493	96.69	151	1e-103
c100365.graph_c0	1236	MLOC_68044	6	--	94.77	306	0
c100366.graph_c0	928	MLOC_53633	1	ta_iwgsc_1al_v2_3878639	95.57	158	2e-105
c100369.graph_c0	1086	MLOC_57259	5	ta_iwgsc_5as_v1_1550033;ta_iwgsc_5bs_v1_1150371	98.03	305	0
c100370.graph_c0	1505	MLOC_73122	7	ta_iwgsc_7al_v1_4529951;ta_iwgsc_7bl_v1_6724873;ta_iwgsc_7dl_v1_3395927	88.21	263	5e-160
c100373.graph_c0	1161	MLOC_5816	7	--	89.27	233	1e-144
c100374.graph_c0	912	MLOC_3906	5	ta_iwgsc_5bl_v1_10917461	82.35	102	2e-42
c100390.graph_c0	1286	MLOC_52636	1	--	96.79	187	5e-129
c100394.graph_c0	1730	MLOC_15826	1H	--	84.87	119	9e-58
c100400.graph_c0	1551	MLOC_9130	1	ta_iwgsc_1al_v2_3878629;ta_iwgsc_1bl_v1_3801753	87.67	146	7e-85
c100410.graph_c0	2773	MLOC_50968	5	ta_iwgsc_5bl_v1_10856642;ta_iwgsc_5dl_v1_4606501	87.46	327	0
c100416.graph_c0	929	MLOC_11220	1	ta_iwgsc_1as_v1_3251827;ta_iwgsc_1bs_v1_3458802	97.14	175	1e-119
c100423.graph_c2	659	MLOC_63903	1	ta_iwgsc_1al_v2_3956093	98.63	219	8e-155
c100434.graph_c1	973	MLOC_57501	7	ta_iwgsc_7bs_v1_3065242	98.46	259	0
c100441.graph_c0	1032	MLOC_61311	6	ta_iwgsc_6as_v1_4377893	87.36	174	4e-93
c100442.graph_c0	1243	MLOC_52503	5	ta_iwgsc_5bl_v1_10848703;ta_iwgsc_5dl_v1_4502975	95.76	118	9e-76
c100444.graph_c0	1059	MLOC_55750	1	ta_iwgsc_1al_v2_3974976	92.79	305	0
c100447.graph_c0	1030	MLOC_77437	7	ta_iwgsc_7al_v1_4481706;ta_iwgsc_7dl_v1_3386893	92.09	278	0
c100452.graph_c0	1054	MLOC_68471	4	ta_iwgsc_4as_v2_5936784;ta_iwgsc_4dl_v3_14425500	81.82	198	1e-102
c100455.graph_c0	1002	MLOC_33053	7	--	90.08	131	1e-81
c100459.graph_c0	792	MLOC_74620	5	ta_iwgsc_5bs_v1_611275;ta_iwgsc_5ds_v1_2741893	95.97	124	8e-80
c100465.graph_c0	1007	MLOC_22201	4HL	ta_iwgsc_4bs_v1_4944476	99.09	110	1e-74
c100466.graph_c0	1280	MLOC_81645	5	ta_iwgsc_5bl_v1_10870672	93.86	114	3e-71
c100470.graph_c0	1260	MLOC_12476	2	ta_iwgsc_2al_v1_6380856	83.2	250	1e-142
c100470.graph_c0	1260	MLOC_55586	5	ta_iwgsc_2al_v1_6380856	86.07	359	0
c100482.graph_c0	1155	MLOC_64220	5	--	91.96	112	1e-69
c100499.graph_c0	558	MLOC_11446	2	ta_iwgsc_2al_v1_6439753;ta_iwgsc_2bl_v1_7976511;ta_iwgsc_2dl_v1_9847228	93.75	144	1e-97
c100507.graph_c0	921	MLOC_44980	4	ta_iwgsc_4al_v2_7121379;ta_iwgsc_4as_v2_5928075;ta_iwgsc_4bs_v1_4951910;ta_iwgsc_4ds_v1_2280272	85.53	152	9e-91
c100510.graph_c0	2214	MLOC_67548	4	ta_iwgsc_4as_v2_6004756;ta_iwgsc_4bl_v1_6981190	94	567	0
c100511.graph_c0	913	MLOC_72136	1	ta_iwgsc_1al_v2_3979468	100	145	5e-111
c100512.graph_c0	1043	MLOC_56103	6	ta_iwgsc_6al_v1_5769978;ta_iwgsc_6bl_v1_4399283;ta_iwgsc_6dl_v1_3325110	88.94	217	6e-139
c100519.graph_c0	1279	MLOC_58319	7	ta_iwgsc_4al_v2_7115532;ta_iwgsc_7ds_v1_3875594	94.5	309	0
c100522.graph_c0	871	MLOC_58556	3	--	93.07	101	2e-61
c100522.graph_c1	383	MLOC_58556	3	ta_iwgsc_3al_v1_4430538;ta_iwgsc_3b_v1_10654905;ta_iwgsc_3dl_v1_6929112	97.64	127	6e-84
c100525.graph_c0	689	MLOC_72373	3	ta_iwgsc_3al_v1_4449786;ta_iwgsc_3b_v1_10463011;ta_iwgsc_3dl_v1_6951543	90.28	144	1e-86
c100528.graph_c0	1341	MLOC_13316	1	ta_iwgsc_1as_v1_3293286;ta_iwgsc_1bs_v1_3482607;ta_iwgsc_1ds_v1_61032	93.98	299	0
c100530.graph_c0	840	MLOC_65752	3	ta_iwgsc_3b_v1_558850	96.45	169	7e-114
c100531.graph_c0	999	MLOC_4137	2	ta_iwgsc_2al_v1_6331106;ta_iwgsc_2bl_v1_7974652;ta_iwgsc_2dl_v1_9909204	94.52	146	2e-94
c100533.graph_c0	943	MLOC_62418	1	--	95.65	161	8e-107
c100533.graph_c0	943	MLOC_65717	3	--	100	161	1e-112
c100545.graph_c0	1203	MLOC_12016	3	--	98.1	105	3e-67
c100548.graph_c0	1032	MLOC_56084	5	ta_iwgsc_5bl_v1_10920284;ta_iwgsc_5dl_v1_4543186	99.55	221	2e-158
c100555.graph_c0	1048	MLOC_55427	3	ta_iwgsc_3b_v1_10773714	93.08	260	0
c100568.graph_c0	1416	MLOC_17690	4	ta_iwgsc_4al_v2_7103619;ta_iwgsc_4bs_v1_4918399;ta_iwgsc_4ds_v1_367837	98.02	353	0
c100570.graph_c0	751	MLOC_69349	4	ta_iwgsc_4as_v2_5942889;ta_iwgsc_4bl_v1_7040200	85.78	211	1e-114
c100585.graph_c0	1050	MLOC_67651	2	ta_iwgsc_2as_v1_5304166;ta_iwgsc_2bs_v1_5188709;ta_iwgsc_2ds_v1_5318275	96.33	218	8e-148
c100588.graph_c0	805	MLOC_50979	3	ta_iwgsc_3al_v1_4429041	94.77	172	1e-102
c100599.graph_c0	1419	MLOC_55120	2	--	95.19	187	3e-129
c100607.graph_c0	589	MLOC_10600	6	ta_iwgsc_2al_v1_6323888;ta_iwgsc_2bl_v1_8090653;ta_iwgsc_2dl_v1_9850880	91.1	146	4e-97
c100607.graph_c0	589	MLOC_19204	2	ta_iwgsc_2al_v1_6323888;ta_iwgsc_2bl_v1_8090653;ta_iwgsc_2dl_v1_9850880	98.98	196	1e-144
c100607.graph_c2	1143	MLOC_19204	2	ta_iwgsc_2al_v1_6323888;ta_iwgsc_2dl_v1_9850880	94.85	291	0
c100608.graph_c0	746	MLOC_52077	1	ta_iwgsc_1bl_v1_3907199	96.39	249	3e-167
c100611.graph_c0	1768	MLOC_80998	2	ta_iwgsc_2al_v1_6418942;ta_iwgsc_2bl_v1_7966827;ta_iwgsc_2dl_v1_9854567	85.61	132	8e-71
c100612.graph_c0	1390	MLOC_73678	2	--	98.28	116	2e-89
c100615.graph_c0	1467	MLOC_65864	5	ta_iwgsc_5bs_v1_2292677;ta_iwgsc_5ds_v1_2750525	98.97	291	0
c100617.graph_c0	844	MLOC_56336	5	ta_iwgsc_5bl_v1_10884700;ta_iwgsc_5dl_v1_4491640	96.09	128	6e-84
c100627.graph_c0	1137	MLOC_70937	4	ta_iwgsc_4as_v2_5930868;ta_iwgsc_4bs_v1_2704516	96.32	136	2e-83
c100632.graph_c0	1524	MLOC_65312	7	ta_iwgsc_7ds_v1_3878733	96.58	117	2e-75
c100635.graph_c0	1024	MLOC_59904	7	ta_iwgsc_7as_v1_4255294	96.61	118	3e-77
c100640.graph_c0	995	MLOC_30854	2	ta_iwgsc_2al_v1_6424779;ta_iwgsc_2bl_v1_7942088;ta_iwgsc_2dl_v1_9823382	93.1	116	2e-73
c100641.graph_c0	1102	MLOC_75436	3	ta_iwgsc_3b_v1_10397338	82.29	367	0
c100656.graph_c0	909	MLOC_70723	7	--	86.78	121	2e-61
c100665.graph_c0	1091	MLOC_53029	7	ta_iwgsc_4al_v2_7171161;ta_iwgsc_7as_v1_4179180;ta_iwgsc_7ds_v1_3878726	97.26	219	4e-154
c100668.graph_c0	1142	MLOC_81533	7	ta_iwgsc_1bs_v1_2973155;ta_iwgsc_7bl_v1_6747641;ta_iwgsc_7dl_v1_3394857	84.86	370	0
c100668.graph_c1	1620	MLOC_81533	7	ta_iwgsc_7bl_v1_6747641;ta_iwgsc_7dl_v1_3394857	84.39	237	3e-154
c100678.graph_c0	725	MLOC_70989	4	ta_iwgsc_4al_v2_7067403;ta_iwgsc_4bs_v1_4893836;ta_iwgsc_4ds_v1_2316043	90.83	120	4e-77
c100680.graph_c0	1234	MLOC_55708	4	ta_iwgsc_4as_v2_5964831;ta_iwgsc_4dl_v3_14308912	96.35	274	0
c100683.graph_c0	1258	MLOC_2725	2	--	84.07	270	6e-152
c100685.graph_c0	909	MLOC_12547	3	ta_iwgsc_3b_v1_10499814;ta_iwgsc_3dl_v1_6950374;ta_iwgsc_3dl_v1_6956716	85.9	234	4e-133
c100685.graph_c0	909	MLOC_21614	7	ta_iwgsc_3b_v1_10499814;ta_iwgsc_3dl_v1_6950374;ta_iwgsc_3dl_v1_6956716	80.77	234	2e-124
c100685.graph_c0	909	MLOC_25173	3	ta_iwgsc_3b_v1_10499814;ta_iwgsc_3dl_v1_6950374;ta_iwgsc_3dl_v1_6956716	80.26	233	1e-125
c100685.graph_c0	909	MLOC_46162	3HL	ta_iwgsc_3b_v1_10499814;ta_iwgsc_3dl_v1_6950374;ta_iwgsc_3dl_v1_6956716	80.48	210	1e-111
c100685.graph_c0	909	MLOC_60160	3	ta_iwgsc_3b_v1_10499814;ta_iwgsc_3dl_v1_6950374;ta_iwgsc_3dl_v1_6956716	85.9	234	3e-135
c100685.graph_c0	909	MLOC_75893	3	ta_iwgsc_3b_v1_10499814;ta_iwgsc_3dl_v1_6950374;ta_iwgsc_3dl_v1_6956716	85.04	234	5e-133
c100685.graph_c0	909	MLOC_79670	3	ta_iwgsc_3b_v1_10499814;ta_iwgsc_3dl_v1_6950374;ta_iwgsc_3dl_v1_6956716	86.08	194	2e-110
c100706.graph_c0	796	MLOC_17358	2	ta_iwgsc_2al_v1_6437397;ta_iwgsc_2bl_v1_7972185;ta_iwgsc_2dl_v1_9885893	98.59	142	1e-102
c100709.graph_c0	1023	MLOC_57741	4HS	ta_iwgsc_4al_v2_7069631;ta_iwgsc_4bs_v1_4956300;ta_iwgsc_4ds_v1_2321240	95.29	191	2e-126
c100712.graph_c0	895	MLOC_11969	7	--	94.94	178	2e-117
c100717.graph_c0	1000	MLOC_58904	5	ta_iwgsc_5bl_v1_10918189	99.31	145	1e-99
c100720.graph_c0	1144	MLOC_4508	3	ta_iwgsc_3b_v1_10586749	98.68	151	2e-105
c100723.graph_c0	1151	MLOC_59905	7	ta_iwgsc_7ds_v1_3953936	96.55	203	2e-138
c100727.graph_c0	1152	MLOC_59389	4	ta_iwgsc_4as_v2_5960531;ta_iwgsc_4bl_v1_7038768;ta_iwgsc_4dl_v3_14421621;ta_iwgsc_4dl_v3_14466294	82.55	149	2e-76
c100738.graph_c0	1039	MLOC_53798	4	ta_iwgsc_4al_v2_2619375;ta_iwgsc_4bs_v1_4863914;ta_iwgsc_4ds_v1_1920120	96.28	215	3e-144
c100752.graph_c0	653	MLOC_16890	2	ta_iwgsc_2as_v1_5272834;ta_iwgsc_2bs_v1_5216703	99.12	114	2e-74
c100752.graph_c1	771	MLOC_16890	2	ta_iwgsc_2as_v1_5272834;ta_iwgsc_2bs_v1_5216703	97.49	199	3e-143
c100754.graph_c0	1490	MLOC_70405	2	ta_iwgsc_2al_v1_6333908;ta_iwgsc_2bl_v1_8061838	93.85	244	7e-170
c100764.graph_c0	1452	MLOC_31445	1	--	92.24	219	6e-141
c100767.graph_c0	816	MLOC_16632	3	ta_iwgsc_4bl_v1_6981202	91.59	107	2e-63
c100767.graph_c0	816	MLOC_7409	4	ta_iwgsc_4bl_v1_6981202	100	107	7e-72
c100772.graph_c0	1476	MLOC_57844	5	ta_iwgsc_5al_v1_2800642;ta_iwgsc_5bl_v1_10800458;ta_iwgsc_5dl_v1_4518453	89.53	258	2e-179
c100777.graph_c0	966	MLOC_78149	4	ta_iwgsc_4as_v2_5951884;ta_iwgsc_4bl_v1_6958731;ta_iwgsc_4bs_v1_4905392;ta_iwgsc_4dl_v3_14388521	93.78	193	1e-123
c100779.graph_c0	763	MLOC_22078	7	ta_iwgsc_7ds_v1_3873828	93.07	101	5e-62
c100784.graph_c0	828	MLOC_59135	6	ta_iwgsc_6al_v1_5768112	98.35	121	1e-79
c100790.graph_c0	891	MLOC_16202	7	--	93.1	145	2e-90
c100793.graph_c0	1381	MLOC_81070	7	--	98.13	267	0
c100795.graph_c0	1351	MLOC_23006	7	ta_iwgsc_7dl_v1_3321526	86.12	389	0
c100796.graph_c0	1059	MLOC_63926	4	ta_iwgsc_4al_v2_7169463;ta_iwgsc_4bs_v1_4922427;ta_iwgsc_4ds_v1_2281676	97.79	272	0
c100796.graph_c1	754	MLOC_63926	4	ta_iwgsc_4al_v2_7169463;ta_iwgsc_4bs_v1_4922427;ta_iwgsc_4ds_v1_2281676	90.87	208	4e-127
c100800.graph_c0	893	MLOC_34637	3	ta_iwgsc_3b_v1_10495239;ta_iwgsc_3dl_v1_6935409	94.23	156	9e-103
c100816.graph_c0	995	MLOC_72859	4	--	93.62	141	2e-93
c100819.graph_c0	2443	MLOC_67718	6	ta_iwgsc_6dl_v1_3327839	97.02	605	0
c100823.graph_c0	1837	MLOC_15149	1	ta_iwgsc_2al_v1_6407903;ta_iwgsc_2bl_v1_7958498;ta_iwgsc_2dl_v1_9906142	84.34	549	0
c100823.graph_c0	1837	MLOC_65405	2	ta_iwgsc_2al_v1_6407903;ta_iwgsc_2bl_v1_7958498;ta_iwgsc_2dl_v1_9906142	96.17	548	0
c100828.graph_c0	1296	MLOC_55254	4	--	95.8	238	6e-161
c100829.graph_c0	907	MLOC_53537	2	ta_iwgsc_2bl_v1_8024867	93.88	147	5e-94
c100830.graph_c0	1114	MLOC_17194	2	ta_iwgsc_2as_v1_5295753	98.57	140	7e-94
c100831.graph_c0	1017	MLOC_67052	7	ta_iwgsc_7dl_v1_3329321	94.36	195	8e-122
c100834.graph_c0	1507	MLOC_19702	1	ta_iwgsc_1al_v2_2770634;ta_iwgsc_1bl_v1_3863137;ta_iwgsc_1dl_v1_404187	97.41	232	5e-161
c100839.graph_c1	1167	MLOC_61976	6	ta_iwgsc_6al_v1_5830327;ta_iwgsc_6dl_v1_3236095	91.97	274	0
c100842.graph_c0	1193	MLOC_62525	4	ta_iwgsc_4as_v2_5942658;ta_iwgsc_4bl_v1_6986129;ta_iwgsc_4dl_v3_14460052	94.4	250	3e-168
c100847.graph_c0	1328	MLOC_62832	2	ta_iwgsc_2bl_v1_8006329	99.43	176	1e-117
c100854.graph_c0	988	MLOC_68176	5	ta_iwgsc_5al_v1_2733726;ta_iwgsc_5bl_v1_10925552;ta_iwgsc_5dl_v1_4494449	86.91	191	2e-116
c100857.graph_c0	1695	MLOC_61617	3	ta_iwgsc_3b_v1_10722289	93.1	464	0
c100859.graph_c0	1173	MLOC_50821	5	ta_iwgsc_5bl_v1_10875907;ta_iwgsc_5dl_v1_4471368	96.73	214	1e-151
c100860.graph_c0	870	MLOC_38164	7	--	85.15	229	8e-134
c100863.graph_c0	1041	MLOC_4744	5	ta_iwgsc_5bl_v1_10829306;ta_iwgsc_5dl_v1_4605184	93.84	146	8e-91
c100868.graph_c0	993	MLOC_5274	2	ta_iwgsc_2al_v1_6318355;ta_iwgsc_2bl_v1_8008712;ta_iwgsc_2bl_v1_8087628;ta_iwgsc_2dl_v1_9910483	96.39	166	2e-118
c100869.graph_c0	690	MLOC_56747	4	ta_iwgsc_4as_v2_5976073;ta_iwgsc_4bl_v1_7033684;ta_iwgsc_4dl_v3_14466094	97.84	185	3e-131
c100869.graph_c1	1159	MLOC_56747	4	ta_iwgsc_4as_v2_5976073;ta_iwgsc_4dl_v3_14466094	92.67	273	4e-180
c100874.graph_c0	881	MLOC_39585	2	ta_iwgsc_2bl_v1_8034764	84.65	202	8e-113
c100883.graph_c0	2482	MLOC_55328	3	ta_iwgsc_3as_v1_1651982;ta_iwgsc_3b_v1_10427323	96.94	785	0
c100889.graph_c0	1038	MLOC_70886	1	ta_iwgsc_1al_v2_3976129;ta_iwgsc_1bl_v1_3811941;ta_iwgsc_1dl_v1_2229450	94.14	239	1e-170
c100893.graph_c0	1391	MLOC_33598	6	--	92.86	112	1e-69
c100894.graph_c0	1206	MLOC_21885	6	ta_iwgsc_6al_v1_5757471	88.62	123	3e-69
c100895.graph_c0	1035	MLOC_4917	5	ta_iwgsc_1al_v2_3876865;ta_iwgsc_4al_v2_7175301;ta_iwgsc_5bl_v1_10829656;ta_iwgsc_5dl_v1_4523438	91.53	118	5e-73
c100896.graph_c0	883	MLOC_56784	6	ta_iwgsc_6al_v1_5778792;ta_iwgsc_6dl_v1_3329158	95.98	199	1e-132
c100897.graph_c0	2331	MLOC_17320	4HS	ta_iwgsc_4bs_v1_4875310;ta_iwgsc_4ds_v1_2301889	96.17	418	0
c100897.graph_c0	2331	MLOC_59510	5	ta_iwgsc_4bs_v1_4875310;ta_iwgsc_4ds_v1_2301889	92.55	376	0
c100903.graph_c0	1851	MLOC_79105	5	--	90.71	269	4e-162
c100909.graph_c0	1092	MLOC_58590	5	ta_iwgsc_5bl_v1_10895774	94.17	120	1e-71
c100911.graph_c0	1552	MLOC_44299	3	ta_iwgsc_3as_v1_3350553;ta_iwgsc_3b_v1_10491773;ta_iwgsc_3ds_v1_2551078	86.6	403	0
c100918.graph_c0	1316	MLOC_17778	5	ta_iwgsc_5dl_v1_4588289	96.76	185	3e-117
c100923.graph_c0	1228	MLOC_44160	2	ta_iwgsc_2al_v1_6318741;ta_iwgsc_2bl_v1_8091663;ta_iwgsc_2dl_v1_9908252	93.06	173	8e-113
c100930.graph_c0	835	MLOC_56325	6	ta_iwgsc_6al_v1_5833707	96.48	142	6e-93
c100935.graph_c0	1095	MLOC_60640	4	ta_iwgsc_4bl_v1_7035179	91.98	262	5e-168
c100939.graph_c0	1882	MLOC_38148	6	ta_iwgsc_6as_v1_4361468	86.69	496	0
c100942.graph_c0	1541	MLOC_59994	4HS	ta_iwgsc_4al_v2_7171600;ta_iwgsc_4bs_v1_4894007;ta_iwgsc_4bs_v1_4963284;ta_iwgsc_4ds_v1_2273651;ta_iwgsc_4ds_v1_2302886	86.84	418	0
c100946.graph_c0	2486	MLOC_61816	1	--	81.03	448	0
c100951.graph_c0	842	MLOC_74491	6	ta_iwgsc_6dl_v1_3324447	98.1	210	1e-149
c100953.graph_c0	1462	MLOC_57642	1	--	88.76	347	0
c100966.graph_c0	1454	MLOC_56692	3	ta_iwgsc_3al_v1_563009;ta_iwgsc_3b_v1_10770562;ta_iwgsc_3dl_v1_6951492;ta_iwgsc_5al_v1_2807743;ta_iwgsc_5bl_v1_10784573;ta_iwgsc_5dl_v1_4604090	97.25	327	0
c100974.graph_c0	1295	MLOC_77253	5	ta_iwgsc_5bl_v1_10785963;ta_iwgsc_5dl_v1_4528289	93.36	286	0
c100983.graph_c0	1187	MLOC_55820	7	--	90.75	389	0
c100986.graph_c0	1074	MLOC_7975	1	ta_iwgsc_1al_v2_3937158	86.61	112	7e-59
c100995.graph_c0	1311	MLOC_60199	3	ta_iwgsc_3b_v1_10557948	95.53	358	0
c100995.graph_c1	387	MLOC_60199	3	--	88.99	109	4e-57
c100996.graph_c0	1118	MLOC_44998	1	ta_iwgsc_1al_v2_3948465	84.68	124	2e-64
c101002.graph_c0	1232	MLOC_8012	6	ta_iwgsc_6al_v1_5787927;ta_iwgsc_6dl_v1_3291528	87.67	219	5e-123
c101005.graph_c0	925	MLOC_62857	6	ta_iwgsc_6as_v1_4431795;ta_iwgsc_6ds_v1_2111348	95.17	207	4e-139
c101010.graph_c0	441	MLOC_17054	7	ta_iwgsc_7al_v1_4472889;ta_iwgsc_7bl_v1_6731438;ta_iwgsc_7dl_v1_3328860	93.88	147	2e-95
c101010.graph_c0	441	MLOC_68460	5	ta_iwgsc_7al_v1_4472889;ta_iwgsc_7bl_v1_6731438;ta_iwgsc_7dl_v1_3328860	82.31	147	2e-89
c101010.graph_c1	861	MLOC_17054	7	ta_iwgsc_7al_v1_4472889;ta_iwgsc_7bl_v1_6731438;ta_iwgsc_7dl_v1_3328860	84.07	226	6e-125
c101015.graph_c0	747	MLOC_10748	3	ta_iwgsc_3al_v1_4306311;ta_iwgsc_3b_v1_10634776;ta_iwgsc_3dl_v1_6926764	95.16	248	1e-164
c101015.graph_c0	747	MLOC_5183	3	ta_iwgsc_3al_v1_4306311;ta_iwgsc_3b_v1_10634776;ta_iwgsc_3dl_v1_6926764	81.45	248	8e-144
c101015.graph_c2	490	MLOC_10748	3	ta_iwgsc_3al_v1_4306311;ta_iwgsc_3b_v1_10634776;ta_iwgsc_3dl_v1_6926764	98.15	162	4e-99
c101015.graph_c2	490	MLOC_38788	3	ta_iwgsc_3al_v1_4306311;ta_iwgsc_3b_v1_10634776;ta_iwgsc_3dl_v1_6926764	86.42	162	4e-90
c101015.graph_c2	490	MLOC_44214	5	ta_iwgsc_3al_v1_4306311;ta_iwgsc_3b_v1_10634776;ta_iwgsc_3dl_v1_6926764	85.8	162	1e-88
c101015.graph_c2	490	MLOC_5183	3	ta_iwgsc_3al_v1_4306311;ta_iwgsc_3b_v1_10634776;ta_iwgsc_3dl_v1_6926764	90.12	162	8e-92
c101015.graph_c2	490	MLOC_52035	7	ta_iwgsc_3al_v1_4306311;ta_iwgsc_3b_v1_10634776;ta_iwgsc_3dl_v1_6926764	88.2	161	3e-92
c101015.graph_c2	490	MLOC_59465	7	ta_iwgsc_3al_v1_4306311;ta_iwgsc_3b_v1_10634776;ta_iwgsc_3dl_v1_6926764	89.44	161	2e-91
c101015.graph_c2	490	MLOC_5994	6	ta_iwgsc_3al_v1_4306311;ta_iwgsc_3b_v1_10634776;ta_iwgsc_3dl_v1_6926764	87.65	162	2e-92
c101015.graph_c2	490	MLOC_64715	7	ta_iwgsc_3al_v1_4306311;ta_iwgsc_3b_v1_10634776;ta_iwgsc_3dl_v1_6926764	86.67	120	9e-65
c101015.graph_c2	490	MLOC_66589	5	ta_iwgsc_3al_v1_4306311;ta_iwgsc_3b_v1_10634776;ta_iwgsc_3dl_v1_6926764	81.48	162	3e-83
c101016.graph_c1	1675	MLOC_57971	4HS	ta_iwgsc_4bs_v1_4961594;ta_iwgsc_4ds_v1_2324942	80.25	319	1e-168
c101016.graph_c1	1675	MLOC_67445	7HL	ta_iwgsc_4bs_v1_4961594;ta_iwgsc_4ds_v1_2324942	88.59	184	3e-107
c101026.graph_c0	757	MLOC_70022	4	ta_iwgsc_1as_v1_3258254;ta_iwgsc_1bs_v1_3444465;ta_iwgsc_1ds_v1_1885349;ta_iwgsc_4al_v2_7154078;ta_iwgsc_4bs_v1_4963109;ta_iwgsc_4ds_v1_2270703	94.44	252	1e-157
c101030.graph_c2	903	MLOC_51960	7	ta_iwgsc_7as_v1_4237040;ta_iwgsc_7bs_v1_3164583;ta_iwgsc_7ds_v1_3901982	85.71	224	4e-132
c101036.graph_c0	1277	MLOC_69843	7	--	96.38	414	0
c101037.graph_c0	1723	MLOC_56752	2	ta_iwgsc_2al_v1_6356985	97.69	303	0
c101045.graph_c0	1572	MLOC_51948	4HS	ta_iwgsc_4al_v2_7022558;ta_iwgsc_4bs_v1_4907691;ta_iwgsc_4ds_v1_2315421	98.1	420	0
c101055.graph_c0	932	MLOC_68264	2	ta_iwgsc_2al_v1_6409158;ta_iwgsc_2bl_v1_7901651	92.05	239	4e-155
c101074.graph_c0	896	MLOC_6766	7	--	92.2	282	0
c101079.graph_c0	1602	MLOC_34316	1	ta_iwgsc_1al_v2_3976546;ta_iwgsc_1bl_v1_303440;ta_iwgsc_1dl_v1_2254631	86.67	195	8e-114
c101092.graph_c0	1393	MLOC_10972	3	ta_iwgsc_3al_v1_4435621;ta_iwgsc_3b_v1_10615975;ta_iwgsc_3dl_v1_6920555	91.79	134	3e-80
c101092.graph_c1	636	MLOC_10972	3	ta_iwgsc_3b_v1_10615975;ta_iwgsc_3dl_v1_6920555	98.58	211	6e-154
c101095.graph_c0	1515	MLOC_52643	2	ta_iwgsc_5bs_v1_2260864	82.69	104	2e-55
c101102.graph_c0	1884	MLOC_69192	3	ta_iwgsc_3b_v1_10618628	93.65	441	0
c101103.graph_c0	870	MLOC_79568	3HL	--	93.14	204	1e-140
c101110.graph_c0	775	MLOC_56874	3	ta_iwgsc_3al_v1_4299060;ta_iwgsc_3b_v1_10661899;ta_iwgsc_3dl_v1_6941321	90.23	174	1e-105
c101111.graph_c0	1312	MLOC_79236	2	ta_iwgsc_2bs_v1_5237539;ta_iwgsc_2ds_v1_5327056	98.15	271	0
c101118.graph_c0	689	MLOC_54496	5	ta_iwgsc_5bl_v1_10917894;ta_iwgsc_5dl_v1_4495350	95.89	146	3e-98
c101122.graph_c0	1098	MLOC_22022	7HL	ta_iwgsc_7dl_v1_3294053	96.96	263	0
c101128.graph_c0	880	MLOC_72066	1	--	88.1	210	2e-130
c101129.graph_c0	1059	MLOC_52464	1	ta_iwgsc_1bl_v1_3816340	92.41	237	1e-155
c101135.graph_c0	1148	MLOC_8115	4	ta_iwgsc_4as_v2_5932677;ta_iwgsc_4bl_v1_6982020;ta_iwgsc_4dl_v3_14354545	87.26	314	0
c101135.graph_c0	1148	MLOC_8870	4	ta_iwgsc_4as_v2_5932677;ta_iwgsc_4bl_v1_6982020;ta_iwgsc_4dl_v3_14354545	94.2	379	0
c101146.graph_c0	827	MLOC_13519	4	ta_iwgsc_4bl_v1_6983804;ta_iwgsc_4dl_v3_14336060	89.83	177	9e-109
c101154.graph_c0	1483	MLOC_76463	2	ta_iwgsc_2al_v1_1438962;ta_iwgsc_2bl_v1_8074189;ta_iwgsc_2dl_v1_9907473	97.54	285	0
c101157.graph_c0	1084	MLOC_18598	2	ta_iwgsc_2al_v1_6355002;ta_iwgsc_2bl_v1_7977410	91.71	205	1e-129
c101162.graph_c0	1133	MLOC_12056	5	ta_iwgsc_5as_v1_1549902;ta_iwgsc_5bs_v1_2256784;ta_iwgsc_5ds_v1_2753422	98.21	279	0
c101165.graph_c1	670	MLOC_4447	4	ta_iwgsc_4as_v2_5951750;ta_iwgsc_4bl_v1_6938150	94.81	135	1e-84
c101167.graph_c0	1521	MLOC_56595	3	--	97.08	411	0
c101168.graph_c0	1849	MLOC_40308	5	--	80.17	116	9e-61
c101168.graph_c0	1849	MLOC_54071	4	--	97.08	308	0
c101171.graph_c0	1643	MLOC_77319	7	ta_iwgsc_4al_v2_7166675	93.77	273	0
c101192.graph_c0	819	MLOC_63297	2	ta_iwgsc_2as_v1_5228114;ta_iwgsc_2bs_v1_5194094;ta_iwgsc_2bs_v1_5208413;ta_iwgsc_4bs_v1_4859399	98.5	133	4e-89
c101201.graph_c0	2283	MLOC_74439	4HS	ta_iwgsc_4al_v2_7134005;ta_iwgsc_4ds_v1_2290121	94.94	178	4e-114
c101211.graph_c0	910	MLOC_6986	2	ta_iwgsc_2al_v1_840427;ta_iwgsc_2dl_v1_9827081	86.47	170	1e-101
c101215.graph_c0	1281	MLOC_38722	7	ta_iwgsc_7as_v1_4256378;ta_iwgsc_7bs_v1_3167138;ta_iwgsc_7ds_v1_3858441	93.9	426	0
c101217.graph_c0	1243	MLOC_4128	1	ta_iwgsc_1al_v2_3869663	97.72	219	5e-154
c101220.graph_c0	3672	MLOC_72694	3	--	94.32	827	0
c101221.graph_c0	978	MLOC_80634	7	--	95.29	276	0
c101221.graph_c2	587	MLOC_80634	7	--	99.04	104	3e-62
c101223.graph_c0	997	MLOC_57454	4	ta_iwgsc_4dl_v3_14417137	91.77	231	2e-154
c101226.graph_c0	1054	MLOC_21549	7	ta_iwgsc_7al_v1_4449675;ta_iwgsc_7dl_v1_3363709	86.25	320	0
c101233.graph_c0	1529	MLOC_58581	2	ta_iwgsc_2as_v1_5271138;ta_iwgsc_2bs_v1_5230513;ta_iwgsc_2ds_v1_5358323	99.16	358	0
c101240.graph_c0	1369	MLOC_56487	4	ta_iwgsc_4as_v2_5994006	95.03	322	0
c101242.graph_c0	1402	MLOC_20818	7	ta_iwgsc_7as_v1_4257470;ta_iwgsc_7bs_v1_3076914;ta_iwgsc_7ds_v1_3969422	100	199	2e-142
c101259.graph_c0	1368	MLOC_66845	7	--	97.81	137	9e-94
c101260.graph_c0	1730	MLOC_54295	2	--	98.04	153	2e-104
c101262.graph_c0	2075	MLOC_7428	1	--	89.71	175	7e-109
c101265.graph_c0	1173	MLOC_72644	2	ta_iwgsc_2bl_v1_8035082	92.35	170	4e-105
c101268.graph_c0	1250	MLOC_15114	7	ta_iwgsc_7dl_v1_3319501	94.07	253	4e-166
c101270.graph_c0	1227	MLOC_12642	3	--	80.9	199	2e-101
c101275.graph_c0	727	MLOC_79789	7	--	93.28	119	5e-73
c101276.graph_c0	1258	MLOC_49116	3	ta_iwgsc_3b_v1_10771897	81.97	183	1e-129
c101280.graph_c0	741	MLOC_17983	6	ta_iwgsc_6as_v1_4360498	91.36	162	4e-109
c101281.graph_c0	1067	MLOC_60329	3	ta_iwgsc_3b_v1_10726745	98.39	249	0
c101281.graph_c1	781	MLOC_60329	3	ta_iwgsc_3b_v1_10726745	91.38	174	2e-109
c101285.graph_c0	766	MLOC_14218	2HL	ta_iwgsc_2al_v1_5954863;ta_iwgsc_2bl_v1_7970850;ta_iwgsc_2dl_v1_9909204	91.43	105	4e-67
c101285.graph_c0	766	MLOC_14732	2	ta_iwgsc_2al_v1_5954863;ta_iwgsc_2bl_v1_7970850;ta_iwgsc_2dl_v1_9909204	97.14	105	5e-71
c101285.graph_c0	766	MLOC_9887	2	ta_iwgsc_2al_v1_5954863;ta_iwgsc_2bl_v1_7970850;ta_iwgsc_2dl_v1_9909204	90.48	105	7e-66
c101291.graph_c1	897	MLOC_67102	3	ta_iwgsc_3b_v1_10492034	91.97	249	3e-166
c101305.graph_c0	1241	MLOC_73693	5	ta_iwgsc_5al_v1_1782107;ta_iwgsc_5bl_v1_10806927;ta_iwgsc_5dl_v1_4557764	94.44	252	5e-168
c101306.graph_c0	1035	MLOC_76517	6	ta_iwgsc_6al_v1_5777298;ta_iwgsc_6bl_v1_4303428;ta_iwgsc_6dl_v1_3216907	88.29	205	2e-121
c101314.graph_c0	1242	MLOC_39869	4	ta_iwgsc_4as_v2_5995835	99.47	187	2e-131
c101315.graph_c0	379	MLOC_57307	2	ta_iwgsc_2al_v1_6384943;ta_iwgsc_2bl_v1_7984142;ta_iwgsc_2dl_v1_2812067	94.4	125	2e-72
c101315.graph_c1	1610	MLOC_57307	2	ta_iwgsc_2al_v1_6384943;ta_iwgsc_2bl_v1_7984142	91.47	539	0
c101316.graph_c0	976	MLOC_37695	3	ta_iwgsc_3as_v1_3435048	95.81	215	2e-153
c101317.graph_c0	1107	MLOC_16313	3	ta_iwgsc_3al_v1_4450266;ta_iwgsc_3b_v1_10628152	80.77	234	1e-130
c101317.graph_c0	1107	MLOC_44399	3	ta_iwgsc_3al_v1_4450266;ta_iwgsc_3b_v1_10628152	84.73	131	1e-76
c101319.graph_c0	2095	MLOC_16558	5	ta_iwgsc_5al_v1_2810973;ta_iwgsc_5bl_v1_10892767;ta_iwgsc_5dl_v1_4560038	87.2	336	0
c101331.graph_c0	1080	MLOC_70930	3	ta_iwgsc_3al_v1_4415382;ta_iwgsc_3b_v1_10533260	97.89	237	5e-168
c101340.graph_c0	872	MLOC_11248	3	ta_iwgsc_3b_v1_750316	90.91	154	2e-99
c101341.graph_c0	1447	MLOC_15181	4	ta_iwgsc_4bl_v1_7040802;ta_iwgsc_4dl_v3_14408112	87.24	243	1e-141
c101350.graph_c0	1090	MLOC_74122	5	ta_iwgsc_5ds_v1_2751040	99.12	114	8e-72
c101358.graph_c0	1026	MLOC_66447	3	ta_iwgsc_3al_v1_4434474;ta_iwgsc_3b_v1_10706346	82.34	334	0
c101367.graph_c0	801	MLOC_18354	5	ta_iwgsc_5bl_v1_10880094;ta_iwgsc_5dl_v1_4606423	94.44	234	4e-174
c101383.graph_c0	831	MLOC_50162	7	ta_iwgsc_2as_v1_5216970;ta_iwgsc_2bs_v1_5178880;ta_iwgsc_2ds_v1_5360578	85.38	130	2e-69
c101383.graph_c0	831	MLOC_59358	2	ta_iwgsc_2as_v1_5216970;ta_iwgsc_2bs_v1_5178880;ta_iwgsc_2ds_v1_5360578	96.92	130	2e-83
c101386.graph_c0	727	MLOC_62888	1H	--	90.95	210	5e-131
c101408.graph_c0	1302	MLOC_39890	5	--	83.74	326	0
c101417.graph_c0	1016	MLOC_64732	1	ta_iwgsc_1al_v2_3926471;ta_iwgsc_1bl_v1_3790784;ta_iwgsc_1dl_v1_2232309	99.2	251	1e-178
c101427.graph_c2	1379	MLOC_3236	3	--	81.36	397	0
c101427.graph_c2	1379	MLOC_54501	1	--	92.52	401	0
c101432.graph_c0	1056	MLOC_3932	5	ta_iwgsc_5bl_v1_10925073;ta_iwgsc_5dl_v1_4554715	82.19	146	9e-87
c101432.graph_c0	1056	MLOC_6055	5	ta_iwgsc_5bl_v1_10925073;ta_iwgsc_5dl_v1_4554715	99.32	148	7e-106
c101434.graph_c0	1090	MLOC_3781	5	ta_iwgsc_5dl_v1_4591214	98.73	157	4e-111
c101447.graph_c0	1167	MLOC_13042	3	--	93.57	140	1e-90
c101452.graph_c0	832	MLOC_53016	2	ta_iwgsc_2bs_v1_5234552;ta_iwgsc_2ds_v1_5362281	96.18	131	3e-86
c101453.graph_c0	805	MLOC_71959	7	ta_iwgsc_7al_v1_4473499;ta_iwgsc_7bl_v1_6741776;ta_iwgsc_7bs_v1_3090966;ta_iwgsc_7dl_v1_3325659;ta_iwgsc_7ds_v1_3896109	95.9	244	2e-164
c101454.graph_c0	966	MLOC_15949	1	--	97.42	194	1e-132
c101455.graph_c0	1385	MLOC_69311	1	ta_iwgsc_1al_v2_3942535;ta_iwgsc_1bl_v1_3915751	96.59	176	5e-118
c101458.graph_c0	1173	MLOC_3499	7	--	97.21	358	0
c101465.graph_c0	1137	MLOC_6380	5	ta_iwgsc_5dl_v1_4509756	98.27	231	2e-154
c101470.graph_c0	795	MLOC_51172	2	ta_iwgsc_1as_v1_3267403;ta_iwgsc_1bs_v1_3413984;ta_iwgsc_1ds_v1_491497;ta_iwgsc_2as_v1_5209649;ta_iwgsc_2bs_v1_5183755	98.44	128	1e-83
c101471.graph_c1	1115	MLOC_33192	2	ta_iwgsc_2bs_v1_5233584	82.99	341	0
c101480.graph_c0	689	MLOC_73155	7	--	89.86	207	5e-127
c101491.graph_c0	1788	MLOC_21781	3	--	96.13	413	0
c101498.graph_c0	904	MLOC_62674	1	ta_iwgsc_1al_v2_3894556;ta_iwgsc_1dl_v1_2225127	96.69	121	2e-75
c101512.graph_c0	894	MLOC_60759	1	ta_iwgsc_1al_v2_3946156;ta_iwgsc_1bl_v1_3858275	99.3	142	1e-101
c101513.graph_c0	774	MLOC_12968	7HS	--	94.53	256	3e-168
c101515.graph_c0	1741	MLOC_68609	3	ta_iwgsc_3b_v1_10671104	89.93	139	4e-78
c101518.graph_c1	1660	MLOC_14286	7	--	93.33	405	0
c101521.graph_c0	1141	MLOC_50973	1	ta_iwgsc_1bs_v1_3445781;ta_iwgsc_1ds_v1_1906938	99.46	186	8e-131
c101529.graph_c0	779	MLOC_37458	3	ta_iwgsc_3al_v1_4349235;ta_iwgsc_3dl_v1_6956049	93.98	166	1e-115
c101536.graph_c1	943	MLOC_68384	2	ta_iwgsc_2bs_v1_5216765	95.1	204	1e-139
c101540.graph_c0	1139	MLOC_57033	1	--	91	211	2e-129
c101549.graph_c0	722	MLOC_5156	4	ta_iwgsc_4as_v2_5944125;ta_iwgsc_4bl_v1_6988361;ta_iwgsc_4dl_v3_14414925	100	213	1e-144
c101552.graph_c0	863	MLOC_5133	3	ta_iwgsc_3b_v1_10766520	99.39	163	3e-110
c101554.graph_c0	935	MLOC_37916	6	--	94.7	151	2e-93
c101554.graph_c0	935	MLOC_70360	3	--	84.87	152	3e-83
c101556.graph_c0	1303	MLOC_62810	5	--	97	233	3e-165
c101557.graph_c0	932	MLOC_60948	1	ta_iwgsc_1al_v2_3939956;ta_iwgsc_1bl_v1_3792917	88	200	4e-120
c101559.graph_c0	1131	MLOC_54796	4	ta_iwgsc_4as_v2_5934959;ta_iwgsc_4dl_v3_14353840	99.42	172	1e-118
c101561.graph_c0	2039	MLOC_65519	6HL	--	93.85	325	0
c101561.graph_c0	2039	MLOC_65520	6HL	--	94.29	175	1e-114
c101566.graph_c0	1095	MLOC_3078	4	ta_iwgsc_4al_v2_7123008;ta_iwgsc_4bs_v1_4952585;ta_iwgsc_4ds_v1_2297032	94.17	206	6e-146
c101573.graph_c1	1031	MLOC_16646	6	ta_iwgsc_6al_v1_5806439	95.04	262	3e-180
c101579.graph_c0	2261	MLOC_13282	5	ta_iwgsc_5bl_v1_10882183	90.27	257	6e-167
c101581.graph_c0	1182	MLOC_73329	4	ta_iwgsc_4bl_v1_6987460;ta_iwgsc_4dl_v3_14416688	90.59	255	8e-152
c101595.graph_c0	1000	MLOC_73931	6	--	96.2	263	4e-178
c101606.graph_c0	1399	MLOC_46045	1	--	95.08	264	0
c101606.graph_c0	1399	MLOC_72732	4	--	80.37	214	2e-124
c101607.graph_c0	673	MLOC_58763	6	ta_iwgsc_2as_v1_5188575;ta_iwgsc_2bs_v1_5195103;ta_iwgsc_2ds_v1_5352819	85.65	223	2e-136
c101607.graph_c2	784	MLOC_36659	2	ta_iwgsc_2as_v1_5188575;ta_iwgsc_2bs_v1_5195103;ta_iwgsc_2ds_v1_5352819	89.19	148	6e-88
c101608.graph_c0	2495	MLOC_39313	3	ta_iwgsc_3b_v1_10514897	84.29	140	1e-74
c101613.graph_c0	2006	MLOC_62394	6	--	81.5	454	0
c101617.graph_c0	1949	MLOC_56541	3	--	92.52	321	0
c101619.graph_c0	1196	MLOC_75508	4	ta_iwgsc_4as_v2_5940626;ta_iwgsc_4bl_v1_7038259;ta_iwgsc_4dl_v3_14358545	90.97	144	1e-88
c101622.graph_c0	1178	MLOC_52927	6	ta_iwgsc_6as_v1_4342438	94.03	201	2e-139
c101625.graph_c0	887	MLOC_37207	5	ta_iwgsc_5as_v1_1461169;ta_iwgsc_5bs_v1_1245565;ta_iwgsc_5ds_v1_2752520	93.92	181	6e-113
c101627.graph_c0	715	MLOC_57561	4	ta_iwgsc_4as_v2_5928339	93.75	144	3e-96
c101632.graph_c0	885	MLOC_7416	2	ta_iwgsc_2as_v1_5258183;ta_iwgsc_2bs_v1_5215514	93.75	192	6e-125
c101637.graph_c1	333	MLOC_70817	4	ta_iwgsc_4al_v2_3709155;ta_iwgsc_4bs_v1_4910205;ta_iwgsc_4ds_v1_2287564	100	111	2e-75
c101637.graph_c2	321	MLOC_70817	4	ta_iwgsc_4al_v2_3709155;ta_iwgsc_4bs_v1_4910205;ta_iwgsc_4ds_v1_2287564	100	106	1e-71
c101637.graph_c3	710	MLOC_70817	4	ta_iwgsc_4al_v2_3709155;ta_iwgsc_4bs_v1_4910205;ta_iwgsc_4ds_v1_2287564	90	120	3e-68
c101638.graph_c0	1371	MLOC_8879	7	--	86.36	154	3e-83
c101649.graph_c1	1146	MLOC_67669	5	ta_iwgsc_5bl_v1_10805401	93.97	282	0
c101650.graph_c0	878	MLOC_12967	6	ta_iwgsc_2al_v1_6317043;ta_iwgsc_2dl_v1_9863384	93.64	110	1e-68
c101650.graph_c0	878	MLOC_67125	2	ta_iwgsc_2al_v1_6317043;ta_iwgsc_2dl_v1_9863384	100	110	4e-74
c101658.graph_c0	1481	MLOC_36348	3	ta_iwgsc_3al_v1_4360445;ta_iwgsc_3b_v1_10701763;ta_iwgsc_3dl_v1_4793677	93.16	117	9e-66
c101659.graph_c0	828	MLOC_7404	1	ta_iwgsc_1bl_v1_3790355;ta_iwgsc_1dl_v1_2224306	92.47	146	6e-95
c101675.graph_c0	1415	MLOC_1248	1	ta_iwgsc_1al_v2_3976278	88.2	161	2e-92
c101676.graph_c0	571	MLOC_59298	1	ta_iwgsc_1al_v2_3933943;ta_iwgsc_1al_v2_3956808;ta_iwgsc_1bl_v1_3916236;ta_iwgsc_1bl_v1_3916237	83.77	191	1e-106
c101685.graph_c0	961	MLOC_51367	5	ta_iwgsc_5as_v1_1485387;ta_iwgsc_5bs_v1_2269839;ta_iwgsc_5ds_v1_2764581	100	104	5e-76
c101696.graph_c0	932	MLOC_72603	3	ta_iwgsc_3b_v1_10469882	91.39	151	1e-97
c101700.graph_c0	841	MLOC_64996	4	ta_iwgsc_4al_v2_7085973;ta_iwgsc_4bs_v1_4909670;ta_iwgsc_4ds_v1_2297772	96.84	253	0
c101702.graph_c0	793	MLOC_40063	2	ta_iwgsc_2as_v1_5257853;ta_iwgsc_2bs_v1_5186802;ta_iwgsc_2ds_v1_5388609	90.61	181	2e-109
c101703.graph_c0	1086	MLOC_16516	7	--	93.17	205	4e-132
c101711.graph_c0	958	MLOC_65370	5	ta_iwgsc_5bl_v1_10810519	93.42	243	7e-164
c101713.graph_c0	456	MLOC_53443	7	ta_iwgsc_2dl_v1_9909398;ta_iwgsc_7al_v1_4508589;ta_iwgsc_7bl_v1_6748268;ta_iwgsc_7dl_v1_3333114	96.71	152	7e-99
c101713.graph_c0	456	MLOC_56464	2	ta_iwgsc_2dl_v1_9909398;ta_iwgsc_7al_v1_4508589;ta_iwgsc_7bl_v1_6748268;ta_iwgsc_7dl_v1_3333114	91.45	152	8e-95
c101713.graph_c0	456	MLOC_62872	6	ta_iwgsc_2dl_v1_9909398;ta_iwgsc_7al_v1_4508589;ta_iwgsc_7bl_v1_6748268;ta_iwgsc_7dl_v1_3333114	89.47	152	5e-97
c101713.graph_c2	945	MLOC_53443	7	ta_iwgsc_2dl_v1_9909398;ta_iwgsc_7al_v1_4508589;ta_iwgsc_7dl_v1_3333114	85.53	318	0
c101719.graph_c0	2015	MLOC_37806	3	ta_iwgsc_3b_v1_10630797;ta_iwgsc_3dl_v1_6938605	94.38	534	0
c101725.graph_c0	992	MLOC_63022	3	ta_iwgsc_3b_v1_10520602	95	120	2e-72
c101726.graph_c0	780	MLOC_13009	2	ta_iwgsc_2bl_v1_7946306	87.55	241	9e-142
c101739.graph_c0	1203	MLOC_79560	6	--	96.35	137	7e-85
c101741.graph_c0	1103	MLOC_62988	3	--	91.49	188	2e-125
c101747.graph_c0	1051	MLOC_75464	4	--	94.44	324	0
c101755.graph_c1	557	MLOC_68576	7	ta_iwgsc_7bs_v1_3140477;ta_iwgsc_7ds_v1_3824351	99.35	153	3e-112
c101761.graph_c0	1164	MLOC_55457	4HS	--	95.61	205	4e-147
c101770.graph_c0	1607	MLOC_4130	7	--	90.54	148	1e-88
c101770.graph_c0	1607	MLOC_50984	morex_contig_368061	--	81.58	114	1e-56
c101775.graph_c0	914	MLOC_54831	5	ta_iwgsc_5as_v1_1538549;ta_iwgsc_5bs_v1_2274331;ta_iwgsc_5ds_v1_2777822	94.29	175	7e-120
c101778.graph_c1	578	MLOC_61395	2	ta_iwgsc_2al_v1_6438836;ta_iwgsc_2bl_v1_320554;ta_iwgsc_2dl_v1_9850827;ta_iwgsc_4al_v2_7175470	97.37	190	1e-133
c101778.graph_c1	578	MLOC_64588	4	ta_iwgsc_2al_v1_6438836;ta_iwgsc_2bl_v1_320554;ta_iwgsc_2dl_v1_9850827;ta_iwgsc_4al_v2_7175470	89.06	192	4e-124
c101780.graph_c0	841	MLOC_65313	2	ta_iwgsc_2al_v1_6380227;ta_iwgsc_2bl_v1_7981657	98.7	154	8e-100
c101783.graph_c0	1350	MLOC_74308	5	ta_iwgsc_5bl_v1_10887759	83.71	178	1e-99
c101785.graph_c0	920	MLOC_79048	3	--	97.6	125	1e-84
c101787.graph_c0	1221	MLOC_6861	5	--	84.12	359	0
c101797.graph_c0	918	MLOC_70662	7	--	89.77	215	2e-128
c101806.graph_c0	1231	MLOC_1387	3	--	83.88	335	0
c101819.graph_c0	1189	MLOC_5162	6	ta_iwgsc_6al_v1_5814714;ta_iwgsc_6dl_v1_3266154	94.78	268	4e-180
c101821.graph_c0	3644	MLOC_12807	4	ta_iwgsc_4bs_v1_4941089	83.78	333	0
c101821.graph_c0	3644	MLOC_16783	4HS	ta_iwgsc_4bs_v1_4941089	81.98	333	0
c101821.graph_c0	3644	MLOC_73710	4	ta_iwgsc_4bs_v1_4941089	84.08	333	0
c101827.graph_c0	2969	MLOC_16331	5	ta_iwgsc_5as_v1_1501075;ta_iwgsc_5ds_v1_2735563	87.05	193	2e-102
c101827.graph_c0	2969	MLOC_73666	5	ta_iwgsc_5as_v1_1501075;ta_iwgsc_5ds_v1_2735563	87.89	190	2e-101
c101830.graph_c0	1207	MLOC_55155	4	ta_iwgsc_4bl_v1_7036099;ta_iwgsc_4dl_v3_14416359	81.12	249	3e-132
c101831.graph_c0	1122	MLOC_15839	7	ta_iwgsc_7bs_v1_3116870;ta_iwgsc_7ds_v1_3897781	88.49	278	6e-174
c101836.graph_c0	1105	MLOC_38287	1	ta_iwgsc_1as_v1_3265732;ta_iwgsc_1ds_v1_1901474	99.6	249	0
c101837.graph_c0	1801	MLOC_51461	4	ta_iwgsc_4as_v2_5975753;ta_iwgsc_4bl_v1_6902130;ta_iwgsc_4dl_v3_14384722	93.4	106	5e-59
c101841.graph_c2	367	MLOC_552	5HL	ta_iwgsc_5bl_v1_10837186;ta_iwgsc_5dl_v1_4504498	98.36	122	9e-81
c101848.graph_c0	1231	MLOC_61349	4	ta_iwgsc_4al_v2_7085010;ta_iwgsc_4bs_v1_4901723;ta_iwgsc_4ds_v1_2322330	97.87	188	3e-134
c101849.graph_c0	1220	MLOC_57149	5	ta_iwgsc_4al_v2_7170301;ta_iwgsc_5bl_v1_10810016;ta_iwgsc_5dl_v1_4605329	98.81	252	1e-178
c101853.graph_c0	1211	MLOC_13027	4HS	--	98.32	119	2e-80
c101854.graph_c0	454	MLOC_4115	2	ta_iwgsc_2as_v1_5228809;ta_iwgsc_2bs_v1_5160365;ta_iwgsc_2bs_v1_5181728;ta_iwgsc_2ds_v1_5387035;ta_iwgsc_2ds_v1_5389717	87.38	103	6e-59
c101859.graph_c0	657	MLOC_51973	4	ta_iwgsc_4bl_v1_7012116	95.88	194	2e-129
c101874.graph_c0	1253	MLOC_16803	2	--	92.5	200	3e-129
c101876.graph_c0	1584	MLOC_78266	3	ta_iwgsc_3b_v1_10765008	94.56	294	0
c101880.graph_c0	1096	MLOC_12353	5	--	92.65	272	3e-180
c101882.graph_c0	833	MLOC_5071	2	ta_iwgsc_2al_v1_6397592;ta_iwgsc_2bl_v1_8090673	97.93	193	2e-135
c101892.graph_c0	1538	MLOC_54700	1	ta_iwgsc_1al_v2_3899300;ta_iwgsc_1bl_v1_3806560;ta_iwgsc_1dl_v1_2230992	89.29	224	4e-135
c101893.graph_c0	1326	MLOC_62541	5	ta_iwgsc_5bl_v1_10885939;ta_iwgsc_5dl_v1_4505354	88.74	373	0
c101899.graph_c0	1260	MLOC_34457	7	--	98.03	203	3e-140
c101900.graph_c0	1917	MLOC_58037	6	ta_iwgsc_6al_v1_5835319;ta_iwgsc_6dl_v1_3323827	84.77	486	0
c101905.graph_c1	984	MLOC_69002	2	ta_iwgsc_2bs_v1_5173074	90.17	234	9e-140
c101911.graph_c0	1546	MLOC_44501	1	ta_iwgsc_1as_v1_3257013;ta_iwgsc_1bs_v1_3414927;ta_iwgsc_1ds_v1_1877715	96.75	431	0
c101921.graph_c0	826	MLOC_66756	2	--	91.79	134	5e-80
c101921.graph_c0	826	MLOC_80440	4	--	98.51	134	3e-87
c101928.graph_c0	935	MLOC_61585	4	ta_iwgsc_4as_v2_5901944;ta_iwgsc_4dl_v3_14423362	91.28	149	3e-96
c101938.graph_c0	996	MLOC_20786	4	ta_iwgsc_4al_v2_7138437;ta_iwgsc_4bs_v1_4900111;ta_iwgsc_4ds_v1_2296890	90.6	149	9e-92
c101940.graph_c0	1032	MLOC_67439	7	ta_iwgsc_7dl_v1_3391575	98.84	172	1e-120
c101945.graph_c1	1342	MLOC_23826	1	ta_iwgsc_1al_v2_3890897;ta_iwgsc_1bl_v1_3798769;ta_iwgsc_1dl_v1_2234609	96.4	111	4e-73
c101953.graph_c0	1762	MLOC_68965	5	ta_iwgsc_5bl_v1_10918238	98.54	137	2e-91
c101957.graph_c0	2035	MLOC_10916	4	ta_iwgsc_4bl_v1_7040217	95.41	458	0
c101961.graph_c0	1404	MLOC_64377	2	ta_iwgsc_2bs_v1_5240836	88.45	251	2e-154
c101965.graph_c0	891	MLOC_44544	6HL	ta_iwgsc_6al_v1_5831410;ta_iwgsc_6dl_v1_3270899	90.77	195	1e-126
c101982.graph_c0	444	MLOC_79446	3	--	93.13	131	4e-83
c101983.graph_c0	964	MLOC_65272	5	ta_iwgsc_5bl_v1_10860678;ta_iwgsc_5dl_v1_4524870	89.01	182	2e-108
c101987.graph_c0	976	MLOC_69098	5	ta_iwgsc_5bs_v1_2266331	93.91	115	5e-72
c101991.graph_c0	1279	MLOC_4645	5HL	ta_iwgsc_5bl_v1_10915104;ta_iwgsc_5dl_v1_4517961	91.98	212	6e-141
c101993.graph_c0	951	MLOC_52970	6	ta_iwgsc_6al_v1_5744915;ta_iwgsc_6dl_v1_3221255	94.08	169	5e-112
c101995.graph_c0	1077	MLOC_60331	3	ta_iwgsc_3as_v1_1384332;ta_iwgsc_3b_v1_10413982	91.14	237	2e-153
c102001.graph_c0	815	MLOC_77034	4	ta_iwgsc_4dl_v3_14311055	92.23	103	5e-60
c102002.graph_c0	1226	MLOC_57613	5	ta_iwgsc_5bl_v1_10840293	90.1	293	0
c102007.graph_c1	864	MLOC_13146	5	--	92.36	288	0
c102007.graph_c1	864	MLOC_54382	1	--	91.67	288	0
c102007.graph_c1	864	MLOC_56003	1	--	89.93	288	0
c102007.graph_c1	864	MLOC_59829	5	--	92.71	288	0
c102007.graph_c1	864	MLOC_73132	3	--	87.85	288	0
c102007.graph_c1	864	MLOC_7384	5	--	91.32	288	0
c102007.graph_c1	864	MLOC_74533	4	--	91.67	288	0
c102007.graph_c1	864	MLOC_78511	1	--	92.01	288	0
c102008.graph_c0	1063	MLOC_68718	7	--	90.42	240	4e-145
c102017.graph_c0	863	MLOC_62796	4	ta_iwgsc_4as_v2_6010140	95.81	167	1e-113
c102021.graph_c0	2418	MLOC_43461	6	ta_iwgsc_6al_v1_5826587;ta_iwgsc_6dl_v1_3245956	90.74	108	5e-60
c102022.graph_c1	1067	MLOC_45140	1	ta_iwgsc_1al_v2_3915371;ta_iwgsc_1bl_v1_3810230;ta_iwgsc_1dl_v1_2227308	97.08	274	0
c102025.graph_c0	1150	MLOC_16227	3	ta_iwgsc_3al_v1_4443027;ta_iwgsc_3b_v1_10680931	98.67	226	3e-159
c102026.graph_c0	1177	MLOC_71463	6	ta_iwgsc_6al_v1_5815326;ta_iwgsc_6dl_v1_3269795	89.75	361	0
c102049.graph_c0	1286	MLOC_77150	2	ta_iwgsc_2al_v1_6293782;ta_iwgsc_2bl_v1_8027269;ta_iwgsc_2dl_v1_9828628	96.78	404	0
c102056.graph_c0	1038	MLOC_65853	7	ta_iwgsc_7dl_v1_1903354	95.43	219	7e-150
c102066.graph_c0	968	MLOC_52511	5	ta_iwgsc_5bs_v1_2285631;ta_iwgsc_5ds_v1_2735074	95.19	187	2e-116
c102069.graph_c0	1189	MLOC_6637	3	ta_iwgsc_3as_v1_3399845;ta_iwgsc_3b_v1_10405664	90.65	246	9e-167
c102091.graph_c0	836	MLOC_5441	7	ta_iwgsc_7as_v1_4254463;ta_iwgsc_7ds_v1_3912305	95.38	195	7e-139
c102100.graph_c0	984	MLOC_51023	6	ta_iwgsc_6dl_v1_3217896	91.76	255	2e-171
c102102.graph_c1	1227	MLOC_64456	3	ta_iwgsc_3b_v1_10583652	91.56	225	4e-140
c102107.graph_c0	1028	MLOC_37416	1	ta_iwgsc_1as_v1_3270530;ta_iwgsc_1bs_v1_3417414;ta_iwgsc_1ds_v1_1914549	90.45	178	1e-109
c102118.graph_c0	1523	MLOC_77739	7	ta_iwgsc_7ds_v1_3945817	95.78	166	6e-109
c102129.graph_c0	1306	MLOC_74779	5	ta_iwgsc_5bl_v1_10895792;ta_iwgsc_5dl_v1_4508065	93.93	379	0
c102130.graph_c0	1407	MLOC_7320	1	--	98.89	180	5e-128
c102131.graph_c0	975	MLOC_10540	3	ta_iwgsc_3b_v1_10491795	97.49	319	0
c102141.graph_c0	718	MLOC_37065	7	ta_iwgsc_7dl_v1_365319	93.31	239	3e-154
c102141.graph_c1	410	MLOC_10099	2	ta_iwgsc_7dl_v1_365319	86.76	136	2e-77
c102141.graph_c1	410	MLOC_37065	7	ta_iwgsc_7dl_v1_365319	98.53	136	3e-85
c102142.graph_c0	986	MLOC_38843	5	--	90.71	140	9e-78
c102145.graph_c0	1460	MLOC_81215	7	ta_iwgsc_7bl_v1_6738439;ta_iwgsc_7dl_v1_3392470	97.73	132	2e-93
c102146.graph_c0	2296	MLOC_1224	6	--	93.72	557	0
c102154.graph_c0	1344	MLOC_56670	3	--	95.67	254	0
c102164.graph_c0	1015	MLOC_70676	5	ta_iwgsc_5al_v1_2755724	96.26	187	4e-131
c102178.graph_c0	1745	MLOC_13713	3	ta_iwgsc_3b_v1_10731717;ta_iwgsc_3b_v1_10731718	88.17	541	0
c102178.graph_c1	555	MLOC_13713	3	--	95.58	113	5e-71
c102189.graph_c0	974	MLOC_72857	2	--	91.91	136	6e-86
c102200.graph_c0	929	MLOC_60091	3	--	94.59	148	8e-85
c102202.graph_c0	836	MLOC_60963	2	ta_iwgsc_2as_v1_5210245;ta_iwgsc_2bs_v1_5163770	93.8	129	5e-81
c102214.graph_c0	1428	MLOC_22247	7	ta_iwgsc_7al_v1_4438403;ta_iwgsc_7bl_v1_6707912;ta_iwgsc_7dl_v1_3319871	91.85	184	5e-118
c102215.graph_c1	1851	MLOC_49445	5	ta_iwgsc_5as_v1_1543467;ta_iwgsc_5bs_v1_2239981;ta_iwgsc_5ds_v1_171781	99.27	274	0
c102218.graph_c0	969	MLOC_12955	2	ta_iwgsc_2as_v1_5282834;ta_iwgsc_2bs_v1_5180021;ta_iwgsc_2ds_v1_5344665	89.86	148	9e-88
c102224.graph_c1	484	MLOC_66888	3	ta_iwgsc_3b_v1_10405836;ta_iwgsc_3b_v1_10635320;ta_iwgsc_4al_v2_7098212;ta_iwgsc_7as_v1_4083365	97.52	161	9e-114
c102233.graph_c0	1724	MLOC_14936	6	ta_iwgsc_6ds_v1_2060627	98.46	259	0
c102239.graph_c0	1207	MLOC_65924	3	--	91.78	292	0
c102245.graph_c0	827	MLOC_58319	7	--	88.13	278	3e-171
c102248.graph_c0	775	MLOC_68334	4	ta_iwgsc_4as_v2_5987750;ta_iwgsc_4dl_v3_14429658	97.58	124	3e-85
c102252.graph_c0	1199	MLOC_13648	4	ta_iwgsc_4as_v2_6010362	97.72	219	5e-151
c102253.graph_c0	1832	MLOC_17816	6	ta_iwgsc_6as_v1_4426281;ta_iwgsc_6ds_v1_1880206	92.47	146	4e-88
c102260.graph_c0	771	MLOC_76050	4	--	95.2	250	2e-169
c102261.graph_c2	1803	MLOC_43957	1	ta_iwgsc_1bs_v1_3424369	92.2	205	9e-143
c102264.graph_c0	1167	MLOC_63119	5	ta_iwgsc_5al_v1_2768672;ta_iwgsc_5bl_v1_10879527;ta_iwgsc_5dl_v1_4583912	98.54	206	1e-143
c102265.graph_c0	1091	MLOC_51094	1	ta_iwgsc_1al_v2_3895238;ta_iwgsc_1bl_v1_3914154;ta_iwgsc_1dl_v1_2230361	96.89	193	3e-137
c102267.graph_c0	2759	MLOC_59199	1	ta_iwgsc_5al_v1_1501699	93.58	109	8e-69
c102268.graph_c0	960	MLOC_79574	4	ta_iwgsc_4al_v2_7139631;ta_iwgsc_4bs_v1_4896633;ta_iwgsc_4ds_v1_2307671	99.43	174	1e-125
c102275.graph_c0	1081	MLOC_75882	3	--	92.81	167	4e-105
c102279.graph_c0	1349	MLOC_43498	2HL	ta_iwgsc_2al_v1_6351364;ta_iwgsc_2bl_v1_8051353;ta_iwgsc_2dl_v1_9834648	90.38	312	0
c102280.graph_c0	1668	MLOC_70730	7	--	97.57	247	1e-172
c102288.graph_c0	1112	MLOC_55247	1	ta_iwgsc_1al_v2_3979070;ta_iwgsc_1dl_v1_2265172	96.63	208	1e-152
c102290.graph_c0	2269	MLOC_59556	5	ta_iwgsc_5bl_v1_10824365;ta_iwgsc_5dl_v1_4545592	89.78	695	0
c102294.graph_c0	1605	MLOC_34590	2	--	99.1	223	9e-158
c102304.graph_c0	802	MLOC_72685	2	ta_iwgsc_2al_v1_6400288;ta_iwgsc_2al_v1_6422415;ta_iwgsc_2al_v1_6423257;ta_iwgsc_2bl_v1_8039964	93.18	220	4e-149
c102307.graph_c0	2038	MLOC_22278	morex_contig_160480	ta_iwgsc_2as_v1_5208469;ta_iwgsc_2bs_v1_5167083;ta_iwgsc_2ds_v1_5369954	95.15	103	5e-66
c102310.graph_c0	1167	MLOC_20868	5	ta_iwgsc_5bl_v1_10838053;ta_iwgsc_5dl_v1_4513057	93.08	260	3e-167
c102311.graph_c0	1002	MLOC_61674	3	ta_iwgsc_3b_v1_10773517	95.45	176	3e-125
c102312.graph_c0	945	MLOC_60747	5	ta_iwgsc_5bl_v1_10791026;ta_iwgsc_5bl_v1_10846740	92.14	140	1e-97
c102313.graph_c0	3098	MLOC_62208	5	--	94.35	744	0
c102319.graph_c0	1158	MLOC_52167	4	ta_iwgsc_4as_v2_5939062;ta_iwgsc_4dl_v3_14429585	97.77	224	1e-152
c102323.graph_c0	993	MLOC_65017	6	ta_iwgsc_2bl_v1_8057794	87.97	158	3e-97
c102323.graph_c0	993	MLOC_65215	2	ta_iwgsc_2bl_v1_8057794	99.37	159	2e-113
c102328.graph_c0	1121	MLOC_15247	4	ta_iwgsc_4as_v2_5995103;ta_iwgsc_4dl_v3_14427345	96.9	226	5e-156
c102330.graph_c0	1231	MLOC_15117	5	ta_iwgsc_5bl_v1_10796095;ta_iwgsc_5dl_v1_4488714	96.32	190	9e-127
c102333.graph_c0	1050	MLOC_38404	4	ta_iwgsc_4as_v2_5997789	99.36	157	1e-107
c102335.graph_c0	974	MLOC_37377	6HL	--	94.35	124	3e-82
c102338.graph_c0	973	MLOC_66719	2	ta_iwgsc_2as_v1_1603001;ta_iwgsc_2bs_v1_5241973;ta_iwgsc_2ds_v1_5382880	93.51	154	2e-96
c102354.graph_c0	1223	MLOC_62712	2	ta_iwgsc_2as_v1_5162013;ta_iwgsc_2ds_v1_5365907	92.1	291	0
c102355.graph_c0	1069	MLOC_37876	2	ta_iwgsc_2al_v1_6385234;ta_iwgsc_2bl_v1_7901346;ta_iwgsc_2dl_v1_9856610	94.31	123	2e-72
c102358.graph_c0	889	MLOC_66381	1	--	96.72	183	4e-117
c102358.graph_c0	889	MLOC_66382	1	--	87.59	145	1e-84
c102359.graph_c0	1329	MLOC_6708	7	ta_iwgsc_7al_v1_4547012;ta_iwgsc_7bl_v1_6746741;ta_iwgsc_7dl_v1_3394907	90.04	281	0
c102365.graph_c0	726	MLOC_11770	7	ta_iwgsc_2as_v1_5216970;ta_iwgsc_2bs_v1_5178880;ta_iwgsc_2ds_v1_5360578	82.64	242	2e-148
c102365.graph_c0	726	MLOC_50162	7	ta_iwgsc_2as_v1_5216970;ta_iwgsc_2bs_v1_5178880;ta_iwgsc_2ds_v1_5360578	90.91	242	7e-165
c102365.graph_c0	726	MLOC_59358	2	ta_iwgsc_2as_v1_5216970;ta_iwgsc_2bs_v1_5178880;ta_iwgsc_2ds_v1_5360578	98.35	242	1e-176
c102365.graph_c1	724	MLOC_11770	7	ta_iwgsc_2as_v1_5216970;ta_iwgsc_2bs_v1_5178880;ta_iwgsc_2ds_v1_5360578	83.4	241	5e-141
c102365.graph_c1	724	MLOC_50162	7	ta_iwgsc_2as_v1_5216970;ta_iwgsc_2bs_v1_5178880;ta_iwgsc_2ds_v1_5360578	92.95	241	3e-163
c102365.graph_c1	724	MLOC_59358	2	ta_iwgsc_2as_v1_5216970;ta_iwgsc_2bs_v1_5178880;ta_iwgsc_2ds_v1_5360578	99.23	130	2e-89
c102378.graph_c0	1098	MLOC_63367	3	ta_iwgsc_3b_v1_10658058	89.5	181	2e-103
c102379.graph_c0	849	MLOC_70957	7	ta_iwgsc_7dl_v1_3377867	97.84	185	7e-127
c102382.graph_c0	1171	MLOC_38703	7	--	94.13	341	0
c102390.graph_c0	1987	MLOC_6407	7	--	95.21	146	3e-86
c102393.graph_c0	1003	MLOC_11614	7	--	91.11	225	7e-149
c102395.graph_c0	1675	MLOC_12979	2	ta_iwgsc_2as_v1_3003041;ta_iwgsc_2bs_v1_5179331;ta_iwgsc_2ds_v1_5361675	86.91	489	0
c102400.graph_c0	1578	MLOC_5449	7	ta_iwgsc_7dl_v1_3317607	96.5	371	0
c102408.graph_c0	876	MLOC_14244	2	ta_iwgsc_2al_v1_6372939;ta_iwgsc_2bl_v1_7937598;ta_iwgsc_2dl_v1_9861697	93.69	111	2e-65
c102412.graph_c0	1050	MLOC_64417	1	ta_iwgsc_1bs_v1_3467797;ta_iwgsc_1ds_v1_1914445	92.63	190	6e-122
c102414.graph_c0	1073	MLOC_55248	5	ta_iwgsc_5al_v1_2768144;ta_iwgsc_5bl_v1_10840959;ta_iwgsc_5dl_v1_4569905	98.29	175	6e-123
c102422.graph_c0	943	MLOC_51654	6	--	90.05	201	3e-129
c102426.graph_c0	1452	MLOC_5651	4	ta_iwgsc_4bs_v1_4909223;ta_iwgsc_4ds_v1_2295069	96.33	327	0
c102430.graph_c0	811	MLOC_52939	6	ta_iwgsc_6al_v1_5814714;ta_iwgsc_6bl_v1_4311102;ta_iwgsc_6dl_v1_2032321	86.71	143	1e-81
c102443.graph_c0	1092	MLOC_14178	4	--	94.56	239	3e-156
c102446.graph_c0	2025	MLOC_57116	4	ta_iwgsc_1dl_v1_2236754;ta_iwgsc_2as_v1_5193268;ta_iwgsc_2bl_v1_8053294;ta_iwgsc_2bs_v1_5245046;ta_iwgsc_2ds_v1_5388429;ta_iwgsc_4as_v2_5989285;ta_iwgsc_4bl_v1_7037291;ta_iwgsc_4dl_v3_14470228;ta_iwgsc_5bl_v1_10730391;ta_iwgsc_5ds_v1_2738833;ta_iwgsc_6al_v1_5789528;ta_iwgsc_6bs_v1_2936112;ta_iwgsc_7ds_v1_3963498	81.82	352	0
c102453.graph_c0	2654	MLOC_78953	2	ta_iwgsc_2bs_v1_5209214	97.45	196	5e-126
c102457.graph_c0	1529	MLOC_15446	2	--	89.13	184	1e-113
c102457.graph_c0	1529	MLOC_58369	2	--	83.74	123	3e-68
c102459.graph_c0	950	MLOC_11650	2	ta_iwgsc_2al_v1_6357944;ta_iwgsc_2bl_v1_7976978;ta_iwgsc_2dl_v1_9889982	86.34	205	4e-117
c102460.graph_c0	1127	MLOC_53117	5	ta_iwgsc_5bl_v1_10819104;ta_iwgsc_5dl_v1_4526455	96.76	278	0
c102468.graph_c0	1480	MLOC_36944	3	ta_iwgsc_3b_v1_10716704	88.64	220	5e-131
c102472.graph_c0	1513	MLOC_11057	4	--	95.94	197	1e-130
c102488.graph_c0	1729	MLOC_10829	5	ta_iwgsc_5bl_v1_10911652;ta_iwgsc_5dl_v1_4584326	89	482	0
c102491.graph_c0	1481	MLOC_65408	6	ta_iwgsc_6dl_v1_3310879	95.77	284	0
c102498.graph_c0	1484	MLOC_16373	6	ta_iwgsc_6bl_v1_4378179	99.48	193	5e-137
c102498.graph_c0	1484	MLOC_20759	2	ta_iwgsc_6bl_v1_4378179	93.09	362	0
c102499.graph_c0	1232	MLOC_61694	5	ta_iwgsc_5bl_v1_10848258;ta_iwgsc_5dl_v1_4506570	96.84	190	7e-133
c102500.graph_c0	1013	MLOC_57761	5	--	89.24	251	2e-160
c102500.graph_c0	1013	MLOC_7086	5	--	87.4	254	5e-158
c102506.graph_c0	792	MLOC_65356	3	ta_iwgsc_3b_v1_10517205	95.63	252	2e-177
c102506.graph_c1	862	MLOC_65356	3	ta_iwgsc_3b_v1_10517205;ta_iwgsc_3b_v1_10553584;ta_iwgsc_3b_v1_10569814;ta_iwgsc_3dl_v1_6955695	98.39	124	2e-90
c102507.graph_c0	1761	MLOC_65066	2	ta_iwgsc_2bs_v1_5245974	89.87	316	0
c102509.graph_c0	760	MLOC_2724	2	ta_iwgsc_2al_v1_247440;ta_iwgsc_2bl_v1_7729919;ta_iwgsc_7dl_v1_122615	94.48	163	2e-112
c102513.graph_c0	1529	MLOC_44817	3	--	86.11	252	2e-154
c102513.graph_c0	1529	MLOC_71857	3	--	89.51	162	1e-98
c102513.graph_c0	1529	MLOC_71858	3	--	93.96	149	1e-92
c102515.graph_c0	694	MLOC_1326	5	ta_iwgsc_5al_v1_986550;ta_iwgsc_5bl_v1_10924151;ta_iwgsc_5dl_v1_1974995	94.09	186	2e-121
c102515.graph_c0	694	MLOC_3799	7	ta_iwgsc_5al_v1_986550;ta_iwgsc_5bl_v1_10924151;ta_iwgsc_5dl_v1_1974995	84.24	184	3e-111
c102515.graph_c1	653	MLOC_1326	5	ta_iwgsc_5al_v1_986550;ta_iwgsc_5bl_v1_10924151;ta_iwgsc_5dl_v1_1974995	97.41	116	1e-77
c102515.graph_c1	653	MLOC_3799	7	ta_iwgsc_5al_v1_986550;ta_iwgsc_5bl_v1_10924151;ta_iwgsc_5dl_v1_1974995	83.62	116	8e-68
c102523.graph_c0	1044	MLOC_57285	1	ta_iwgsc_2al_v1_6321705;ta_iwgsc_2bl_v1_8087514	83.7	270	3e-149
c102523.graph_c0	1044	MLOC_9203	2	ta_iwgsc_2al_v1_6321705;ta_iwgsc_2bl_v1_8087514	97.38	267	1e-178
c102524.graph_c0	1037	MLOC_58349	5	ta_iwgsc_5bl_v1_10924584;ta_iwgsc_5dl_v1_4585275	88.43	216	7e-135
c102541.graph_c0	881	MLOC_81955	5	ta_iwgsc_5dl_v1_4571245	90.8	174	2e-102
c102545.graph_c0	1000	MLOC_13175	7	ta_iwgsc_7bl_v1_6742568;ta_iwgsc_7dl_v1_3352533	92.51	187	1e-118
c102548.graph_c0	1220	MLOC_65532	1	--	95.26	190	3e-126
c102553.graph_c0	1233	MLOC_36909	5	ta_iwgsc_5bl_v1_10788203;ta_iwgsc_5dl_v1_4495202	98.37	245	5e-166
c102553.graph_c0	1233	MLOC_61500	2	ta_iwgsc_5bl_v1_10788203;ta_iwgsc_5dl_v1_4495202	80.18	227	2e-128
c102567.graph_c0	1130	MLOC_63457	7	ta_iwgsc_7al_v1_4427186;ta_iwgsc_7al_v1_4551752;ta_iwgsc_7dl_v1_3352799;ta_iwgsc_7dl_v1_3374818	94.5	309	0
c102568.graph_c0	1072	MLOC_70300	3	--	92.83	293	0
c102569.graph_c0	1272	MLOC_6864	5	ta_iwgsc_5bl_v1_10887545;ta_iwgsc_5dl_v1_4566450	96.24	213	8e-143
c102576.graph_c0	1081	MLOC_80428	5	ta_iwgsc_5bl_v1_10782215;ta_iwgsc_5dl_v1_4539578	98.44	128	1e-88
c102580.graph_c0	1401	MLOC_56204	3	--	85.55	256	7e-148
c102588.graph_c0	1271	MLOC_80857	3	ta_iwgsc_3b_v1_10764043	97	233	7e-156
c102596.graph_c0	2346	MLOC_10771	2	ta_iwgsc_2al_v1_5421059;ta_iwgsc_2bl_v1_8012764	95.8	548	0
c102599.graph_c0	774	MLOC_12062	3	ta_iwgsc_3as_v1_3389399;ta_iwgsc_3b_v1_10772854	98.51	201	2e-140
c102599.graph_c1	724	MLOC_12062	3	ta_iwgsc_3as_v1_3389399;ta_iwgsc_3b_v1_10772854	99.34	152	3e-102
c102604.graph_c0	1433	MLOC_9579	1	ta_iwgsc_1al_v2_3977933;ta_iwgsc_1bs_v1_3438180	98.51	202	1e-149
c102607.graph_c0	1486	MLOC_14764	1	ta_iwgsc_1al_v2_3949267;ta_iwgsc_1bs_v1_3457643	99.47	190	8e-126
c102609.graph_c0	1712	MLOC_57060	4	ta_iwgsc_4bs_v1_4932356	93.4	106	9e-68
c102614.graph_c0	1502	MLOC_14903	1	ta_iwgsc_1as_v1_3255006;ta_iwgsc_1ds_v1_1910406	87.5	152	4e-90
c102625.graph_c0	1589	MLOC_13411	6	ta_iwgsc_6al_v1_5833165;ta_iwgsc_6bl_v1_3291675;ta_iwgsc_6dl_v1_2298485	88.73	275	4e-167
c102631.graph_c0	1084	MLOC_60843	5	ta_iwgsc_5bl_v1_10905888	94.15	359	0
c102637.graph_c0	816	MLOC_57555	1	ta_iwgsc_1as_v1_3265732;ta_iwgsc_1bs_v1_2593998;ta_iwgsc_1ds_v1_1901474	95.21	146	1e-94
c102641.graph_c0	1027	MLOC_71599	7	ta_iwgsc_7dl_v1_3368980	97.3	111	4e-70
c102645.graph_c0	1632	MLOC_78490	7	ta_iwgsc_4al_v2_7174509	85.93	462	0
c102646.graph_c0	858	MLOC_68161	3	ta_iwgsc_3b_v1_10761441	91.5	200	9e-134
c102651.graph_c0	1171	MLOC_62238	4	ta_iwgsc_4bs_v1_4962283;ta_iwgsc_4ds_v1_2283449	88.08	151	1e-90
c102654.graph_c0	819	MLOC_36700	1	ta_iwgsc_1al_v2_3977556	93.8	129	2e-74
c102655.graph_c0	1604	MLOC_18292	4	ta_iwgsc_4dl_v3_14429325	92.69	424	0
c102671.graph_c0	1151	MLOC_61360	3	ta_iwgsc_3as_v1_3406679;ta_iwgsc_3b_v1_10763494	96.33	109	3e-68
c102678.graph_c0	1526	MLOC_72431	2	ta_iwgsc_2al_v1_2574503;ta_iwgsc_2al_v1_6434627;ta_iwgsc_2bl_v1_8090445;ta_iwgsc_2dl_v1_9832991	81.31	503	0
c102683.graph_c0	1916	MLOC_15530	4	ta_iwgsc_4as_v2_5978839;ta_iwgsc_4dl_v3_14472537	95.83	288	0
c102686.graph_c0	994	MLOC_34159	7	ta_iwgsc_7dl_v1_3383654	91.5	200	6e-124
c102693.graph_c0	940	MLOC_3522	7	ta_iwgsc_7as_v1_4250334;ta_iwgsc_7bs_v1_3150205;ta_iwgsc_7ds_v1_3959454	95.06	263	0
c102693.graph_c1	765	MLOC_3522	7	ta_iwgsc_7as_v1_4250334;ta_iwgsc_7bs_v1_3150205;ta_iwgsc_7ds_v1_3959454	92.71	247	6e-169
c102695.graph_c0	1013	MLOC_64120	7	--	85.33	150	6e-81
c102695.graph_c0	1013	MLOC_74162	7	--	85.91	149	8e-82
c102696.graph_c0	1443	MLOC_81370	7	ta_iwgsc_7al_v1_4557018;ta_iwgsc_7dl_v1_3349095	93.33	180	1e-113
c102697.graph_c0	915	MLOC_33002	1	ta_iwgsc_1al_v2_3938655	93.6	125	2e-83
c102703.graph_c0	1191	MLOC_74157	2	ta_iwgsc_2as_v1_5275261;ta_iwgsc_2bs_v1_5246954	100	209	9e-147
c102704.graph_c1	1325	MLOC_17236	5	ta_iwgsc_5bl_v1_10896200	91.91	272	3e-179
c102718.graph_c0	1190	MLOC_21127	2	ta_iwgsc_2as_v1_5204349;ta_iwgsc_2bs_v1_5199968	93.55	186	3e-117
c102722.graph_c0	1116	MLOC_16379	6	ta_iwgsc_6dl_v1_3289846	96.3	162	1e-107
c102724.graph_c0	1370	MLOC_72719	6	ta_iwgsc_6al_v1_5827358;ta_iwgsc_6dl_v1_2255586	98.76	241	2e-174
c102725.graph_c0	4264	MLOC_52055	7	--	83.65	104	2e-47
c102726.graph_c0	1166	MLOC_10955	3	ta_iwgsc_3b_v1_10591900	85.16	256	3e-158
c102727.graph_c0	1363	MLOC_72047	5	ta_iwgsc_5bl_v1_10866110	85.37	458	0
c102728.graph_c0	904	MLOC_59330	7	ta_iwgsc_7al_v1_4449066;ta_iwgsc_7dl_v1_3377913	97.09	103	5e-71
c102729.graph_c0	858	MLOC_10796	4	ta_iwgsc_4as_v2_6014028	92.63	285	0
c102729.graph_c1	547	MLOC_10796	4	ta_iwgsc_4as_v2_6014028	90.66	182	6e-112
c102730.graph_c2	872	MLOC_37675	2	ta_iwgsc_2bl_v1_7964616	98.88	179	2e-124
c102746.graph_c0	694	MLOC_74893	6	ta_iwgsc_6as_v1_4368825;ta_iwgsc_6bs_v1_3045421;ta_iwgsc_6ds_v1_2071140	98.27	231	7e-154
c102749.graph_c0	1187	MLOC_72645	4	ta_iwgsc_4as_v2_5937082;ta_iwgsc_4dl_v3_14338658	97.39	268	0
c102751.graph_c0	1024	MLOC_13690	2	ta_iwgsc_2al_v1_4463486	91.98	237	7e-150
c102752.graph_c0	1459	MLOC_52613	1	ta_iwgsc_1al_v2_3963728	88.28	128	1e-93
c102764.graph_c0	1859	MLOC_66032	4	--	95.56	135	4e-79
c102767.graph_c0	1043	MLOC_13163	3	--	93.28	238	2e-160
c102781.graph_c0	1146	MLOC_6154	6	ta_iwgsc_6dl_v1_3290892	95	200	2e-133
c102787.graph_c0	1061	MLOC_59820	2	ta_iwgsc_2al_v1_6436908;ta_iwgsc_2bl_v1_7948542;ta_iwgsc_2dl_v1_9849106	95.98	174	8e-117
c102799.graph_c0	1223	MLOC_52403	7	--	98.19	221	7e-154
c102800.graph_c0	1006	MLOC_76498	3	ta_iwgsc_3as_v1_3440440	97.39	153	1e-110
c102804.graph_c0	619	MLOC_51660	4	ta_iwgsc_4al_v2_7099936;ta_iwgsc_4bs_v1_4899753;ta_iwgsc_4ds_v1_2290317	91.72	157	1e-93
c102805.graph_c0	584	MLOC_30326	2	ta_iwgsc_2al_v1_6437227;ta_iwgsc_2dl_v1_9896176	82.48	137	2e-78
c102805.graph_c0	584	MLOC_52747	2	ta_iwgsc_2al_v1_6437227;ta_iwgsc_2dl_v1_9896176	81.75	137	3e-78
c102807.graph_c0	1584	MLOC_9884	5	ta_iwgsc_5as_v1_1541139	98.58	141	2e-97
c102808.graph_c0	440	MLOC_64948	4	ta_iwgsc_4as_v2_6014759;ta_iwgsc_4bl_v1_7006109;ta_iwgsc_4dl_v3_14460724	98.63	146	2e-97
c102808.graph_c0	440	MLOC_71209	6	ta_iwgsc_4as_v2_6014759;ta_iwgsc_4bl_v1_7006109;ta_iwgsc_4dl_v3_14460724	84.93	146	6e-86
c102808.graph_c1	882	MLOC_64948	4	--	84.71	255	2e-143
c102813.graph_c0	1204	MLOC_16792	1	--	98.11	212	2e-145
c102822.graph_c0	1216	MLOC_6135	7	--	92.31	143	3e-89
c102831.graph_c0	2886	MLOC_72891	6	ta_iwgsc_6as_v1_4398612;ta_iwgsc_6ds_v1_2101924	98.13	587	0
c102842.graph_c0	1163	MLOC_9931	2	ta_iwgsc_2as_v1_5249183;ta_iwgsc_2bs_v1_5178681;ta_iwgsc_2ds_v1_5347513	96.65	269	7e-173
c102844.graph_c0	1405	MLOC_20609	2	ta_iwgsc_2bl_v1_8081155	96.17	183	7e-124
c102847.graph_c0	2323	MLOC_65687	1H	--	88.5	113	4e-61
c102849.graph_c0	2470	MLOC_17764	4	ta_iwgsc_4al_v2_7148722;ta_iwgsc_4bs_v1_4884964;ta_iwgsc_4bs_v1_4903271;ta_iwgsc_4ds_v1_2293958;ta_iwgsc_4ds_v1_2309382	92.56	672	0
c102852.graph_c0	751	MLOC_56669	3	--	80.72	166	6e-93
c102854.graph_c0	1199	MLOC_38945	7	ta_iwgsc_7ds_v1_3931161	95.31	213	9e-143
c102856.graph_c0	851	MLOC_10832	3	ta_iwgsc_3al_v1_4293329;ta_iwgsc_3b_v1_10758428;ta_iwgsc_3dl_v1_6952288	83.1	284	3e-154
c102856.graph_c0	851	MLOC_44948	3	ta_iwgsc_3al_v1_4293329;ta_iwgsc_3b_v1_10758428;ta_iwgsc_3dl_v1_6952288	86.97	284	1e-169
c102859.graph_c0	996	MLOC_18959	4	ta_iwgsc_4as_v2_5984737;ta_iwgsc_4bl_v1_6919657;ta_iwgsc_4dl_v3_14436441	94.57	221	7e-147
c102861.graph_c0	836	MLOC_13391	7	ta_iwgsc_7bs_v1_3142930	97.12	104	2e-73
c102861.graph_c1	915	MLOC_13391	7	--	99.24	131	1e-88
c102861.graph_c1	915	MLOC_73113	1	--	89.05	137	4e-81
c102865.graph_c0	1582	MLOC_45560	5	--	97.22	144	1e-95
c102866.graph_c0	1279	MLOC_65634	5	ta_iwgsc_5bl_v1_10810670	91.2	341	0
c102876.graph_c0	1086	MLOC_19759	3	ta_iwgsc_3b_v1_10417739	96.55	261	1e-174
c102877.graph_c0	1505	MLOC_69558	1	ta_iwgsc_1al_v2_3938379;ta_iwgsc_1bl_v1_3883625	84.32	236	9e-135
c102879.graph_c0	1351	MLOC_12784	4	ta_iwgsc_4as_v2_5968738;ta_iwgsc_4bl_v1_7019402;ta_iwgsc_4dl_v3_14451578	99.22	258	0
c102880.graph_c0	2670	MLOC_53334	1	--	95.95	148	2e-96
c102881.graph_c0	1739	MLOC_58977	3	ta_iwgsc_3b_v1_10476740	96.6	235	6e-168
c102882.graph_c0	1206	MLOC_54487	2	ta_iwgsc_2as_v1_5271710;ta_iwgsc_2bs_v1_5210449;ta_iwgsc_2ds_v1_5322265	95.65	253	5e-175
c102883.graph_c0	2412	MLOC_64720	6	--	91.43	455	0
c102885.graph_c0	1286	MLOC_36505	2	ta_iwgsc_2al_v1_6393327;ta_iwgsc_2bl_v1_7982795;ta_iwgsc_2dl_v1_9907191	94.32	317	0
c102890.graph_c0	993	MLOC_62120	2	ta_iwgsc_2al_v1_6383314;ta_iwgsc_2bl_v1_7981378;ta_iwgsc_2dl_v1_9895389	92.72	206	3e-129
c102893.graph_c0	1681	MLOC_13403	4	ta_iwgsc_4ds_v1_2318255	96.85	317	0
c102895.graph_c0	875	MLOC_18327	6	--	90.4	125	2e-82
c102896.graph_c0	1202	MLOC_20363	6	ta_iwgsc_6al_v1_5748646;ta_iwgsc_6bl_v1_4215148;ta_iwgsc_6dl_v1_3286133	94.78	134	6e-85
c102897.graph_c0	1919	MLOC_70742	1	ta_iwgsc_1bl_v1_3855324;ta_iwgsc_1dl_v1_2269400	96.88	128	3e-79
c102899.graph_c0	1407	MLOC_63860	1	--	94.21	190	1e-120
c102906.graph_c0	897	MLOC_16360	2	--	95.54	112	2e-71
c102909.graph_c0	1333	MLOC_65030	2	ta_iwgsc_2bl_v1_857983	92.58	229	5e-148
c102913.graph_c0	1041	MLOC_66267	3	ta_iwgsc_3b_v1_10568814	96.88	128	1e-78
c102924.graph_c0	1494	MLOC_7420	3	ta_iwgsc_3b_v1_10421172	93.09	376	0
c102926.graph_c0	819	MLOC_64795	1	--	91.18	136	1e-79
c102927.graph_c0	2062	MLOC_63277	2	ta_iwgsc_2bl_v1_8035238	93.25	163	9e-96
c102938.graph_c0	1826	MLOC_16346	7	--	86.43	339	0
c102939.graph_c0	1187	MLOC_38572	6	ta_iwgsc_6as_v1_4361707;ta_iwgsc_6bs_v1_2950837;ta_iwgsc_6ds_v1_2124241	97.32	224	2e-160
c102941.graph_c0	1511	MLOC_39825	6	ta_iwgsc_6al_v1_5824151;ta_iwgsc_6dl_v1_3316830	96.33	109	2e-72
c102944.graph_c0	1051	MLOC_22198	4	ta_iwgsc_4as_v2_5958365;ta_iwgsc_4bl_v1_6978924;ta_iwgsc_4dl_v3_14454210	97.63	211	4e-134
c102945.graph_c0	1749	MLOC_43731	2	ta_iwgsc_2al_v1_6352088;ta_iwgsc_2bl_v1_7983037	97.59	291	0
c102947.graph_c0	1271	MLOC_70533	3	ta_iwgsc_3b_v1_10667683	97.2	214	4e-148
c102948.graph_c0	1002	MLOC_73209	2	ta_iwgsc_2al_v1_6437926;ta_iwgsc_2bl_v1_7988848;ta_iwgsc_2dl_v1_9908623	92.9	155	3e-98
c102952.graph_c0	1572	MLOC_63578	6	ta_iwgsc_6al_v1_5826995;ta_iwgsc_6dl_v1_2941740	90.07	282	3e-173
c102954.graph_c1	1010	MLOC_72595	4	ta_iwgsc_4al_v2_7135265;ta_iwgsc_4bs_v1_4947956	88.39	112	1e-62
c102961.graph_c0	4075	MLOC_54911	1	--	90.71	1130	0
c102963.graph_c0	1461	MLOC_25577	5	--	97.06	204	2e-139
c102966.graph_c0	1453	MLOC_7405	6	ta_iwgsc_6as_v1_4364430;ta_iwgsc_6ds_v1_2118328	95.09	285	0
c102971.graph_c0	948	MLOC_30800	6	--	82.83	233	8e-130
c102972.graph_c1	388	MLOC_57908	7	--	96.9	129	1e-93
c102974.graph_c0	2245	MLOC_52176	3	--	80.51	118	2e-51
c102976.graph_c0	965	MLOC_45116	6	ta_iwgsc_6al_v1_5830084	92.83	237	7e-156
c102979.graph_c0	787	MLOC_14254	5	ta_iwgsc_5as_v1_1553944;ta_iwgsc_5bs_v1_2269210;ta_iwgsc_5ds_v1_2768763	85.59	111	1e-64
c102982.graph_c0	1625	MLOC_75088	2	ta_iwgsc_2bl_v1_7936383	90.52	327	0
c102984.graph_c0	1597	MLOC_37550	1	ta_iwgsc_1as_v1_3257997;ta_iwgsc_1bs_v1_3482988;ta_iwgsc_1ds_v1_1887281	96.86	287	0
c102988.graph_c1	320	MLOC_12446	5	--	86.79	106	5e-57
c102988.graph_c1	320	MLOC_14228	1	--	85.85	106	4e-56
c102988.graph_c1	320	MLOC_4447	4	--	86.79	106	6e-57
c102988.graph_c1	320	MLOC_45046	4	--	85.85	106	8e-55
c102988.graph_c1	320	MLOC_53941	6	--	86.79	106	3e-56
c102988.graph_c1	320	MLOC_72334	3	--	83.96	106	2e-54
c102988.graph_c1	320	MLOC_78867	5	--	86.79	106	2e-56
c10298.graph_c0	594	MLOC_59456	2	--	90.74	108	2e-64
c102994.graph_c0	953	MLOC_20354	3	--	97.14	105	2e-73
c102995.graph_c0	1953	MLOC_61548	7	ta_iwgsc_7as_v1_4232298;ta_iwgsc_7ds_v1_3896114	95.11	225	0
c102998.graph_c0	1803	MLOC_4480	2	ta_iwgsc_2al_v1_6334526;ta_iwgsc_2bl_v1_7971077	94.69	113	7e-67
c102.graph_c0	762	MLOC_54417	6	--	98.02	253	3e-166
c102.graph_c1	327	MLOC_54417	6	ta_iwgsc_6as_v1_4375387	94.44	108	2e-62
c103002.graph_c0	1053	MLOC_34483	4	ta_iwgsc_4al_v2_7091911;ta_iwgsc_4bl_v1_6990401;ta_iwgsc_4dl_v3_14466365	93.9	246	6e-168
c103005.graph_c0	773	MLOC_46331	3	ta_iwgsc_3b_v1_10756918;ta_iwgsc_3dl_v1_6954272	97.12	104	7e-68
c103006.graph_c0	2242	MLOC_53112	4	ta_iwgsc_4as_v2_1147238;ta_iwgsc_4bl_v1_7032188;ta_iwgsc_4dl_v3_14357915	94.13	596	0
c103007.graph_c0	927	MLOC_78036	4	--	95.81	191	7e-134
c103011.graph_c0	1154	MLOC_14887	1	ta_iwgsc_1al_v2_3969710	93.8	129	2e-82
c103015.graph_c0	1478	MLOC_56868	5	ta_iwgsc_5bl_v1_10790475;ta_iwgsc_5dl_v1_4540564	90.97	144	4e-134
c103022.graph_c0	1673	MLOC_12843	6	--	95.33	257	3e-177
c103024.graph_c0	1515	MLOC_37848	2	--	94.54	238	6e-157
c103033.graph_c0	1024	MLOC_6254	4	ta_iwgsc_4as_v2_5978057;ta_iwgsc_4dl_v3_14312693	92.59	108	1e-59
c103035.graph_c0	2299	MLOC_12790	4	ta_iwgsc_4as_v2_917827	97.18	213	2e-145
c103041.graph_c0	1108	MLOC_75003	5	ta_iwgsc_5bl_v1_10817118	96.64	238	3e-159
c103043.graph_c0	1424	MLOC_13440	7	--	98.15	216	3e-154
c103046.graph_c0	1046	MLOC_67831	2	ta_iwgsc_2as_v1_5272284;ta_iwgsc_2bs_v1_5211022;ta_iwgsc_2bs_v1_5211023;ta_iwgsc_2ds_v1_5360483	86.48	281	2e-170
c103049.graph_c0	872	MLOC_65308	2HS	ta_iwgsc_2bs_v1_5246414;ta_iwgsc_2ds_v1_5341368	99.23	130	5e-89
c103052.graph_c0	2084	MLOC_34842	4	ta_iwgsc_4as_v2_5937739;ta_iwgsc_4dl_v3_14394929	95.24	168	5e-107
c103054.graph_c0	1357	MLOC_37461	2HL	ta_iwgsc_2al_v1_6353272;ta_iwgsc_2bl_v1_8028054	91.84	147	1e-91
c103055.graph_c0	717	MLOC_45083	5	ta_iwgsc_5al_v1_2798766;ta_iwgsc_5bl_v1_10875297;ta_iwgsc_5dl_v1_4555761	89.09	165	3e-103
c103056.graph_c0	1177	MLOC_15340	1	--	91.21	273	1e-177
c103061.graph_c0	1162	MLOC_52930	2	ta_iwgsc_2bl_v1_8036988	85.19	243	1e-157
c103061.graph_c0	1162	MLOC_57234	2	ta_iwgsc_2bl_v1_8036988	93.33	240	7e-168
c103062.graph_c0	989	MLOC_59084	6	--	94.35	230	3e-142
c103064.graph_c0	1021	MLOC_5484	3	ta_iwgsc_3b_v1_10628813;ta_iwgsc_3b_v1_10758553;ta_iwgsc_3dl_v1_6921122	95.72	187	1e-116
c103068.graph_c0	1286	MLOC_4107	7	--	90.77	336	0
c103076.graph_c0	1890	MLOC_70973	2	ta_iwgsc_2al_v1_6345954;ta_iwgsc_2al_v1_6389347;ta_iwgsc_2bl_v1_7966782;ta_iwgsc_2dl_v1_9846139	96.92	487	0
c103078.graph_c0	1031	MLOC_10226	4	ta_iwgsc_4as_v2_5934783;ta_iwgsc_4bl_v1_7026506;ta_iwgsc_4dl_v3_14413893	98.1	158	2e-115
c103080.graph_c0	620	MLOC_54442	5	ta_iwgsc_4bl_v1_7032671;ta_iwgsc_5as_v1_1551642;ta_iwgsc_5bs_v1_2284122	93.2	206	1e-138
c103080.graph_c2	590	MLOC_54442	5	ta_iwgsc_4bl_v1_7032671;ta_iwgsc_5as_v1_1551642;ta_iwgsc_5bs_v1_2284122;ta_iwgsc_5ds_v1_707322	88.52	122	8e-77
c103081.graph_c0	698	MLOC_8168	1H	ta_iwgsc_1as_v1_3287700;ta_iwgsc_1bs_v1_3470398;ta_iwgsc_1ds_v1_1907190	90.57	106	5e-59
c103083.graph_c0	1284	MLOC_7688	7	ta_iwgsc_7bl_v1_6731139;ta_iwgsc_7dl_v1_3394164	99.69	320	0
c103094.graph_c0	1442	MLOC_3594	2	--	97.07	307	0
c103110.graph_c0	1039	MLOC_10735	1	ta_iwgsc_3b_v1_10525019	86.82	258	4e-161
c103110.graph_c0	1039	MLOC_57388	3	ta_iwgsc_3b_v1_10525019	98.84	258	0
c103114.graph_c0	1213	MLOC_34619	2	ta_iwgsc_2al_v1_6394756;ta_iwgsc_2bl_v1_7991158	94.67	319	0
c103117.graph_c0	1298	MLOC_62145	3HS	--	91.51	106	8e-63
c103124.graph_c0	1215	MLOC_12522	4	ta_iwgsc_4as_v2_6000948;ta_iwgsc_4as_v2_6000949;ta_iwgsc_4dl_v3_14352959	92.46	199	7e-134
c103126.graph_c0	1297	MLOC_76905	7	ta_iwgsc_7dl_v1_3351261	97.56	164	2e-108
c103129.graph_c0	903	MLOC_30245	5	ta_iwgsc_5bl_v1_10786944	91.74	242	4e-162
c103130.graph_c0	961	MLOC_17789	3	ta_iwgsc_3b_v1_10558005	94.5	200	3e-134
c103131.graph_c0	1071	MLOC_44053	morex_contig_274078	--	95.24	168	6e-99
c103132.graph_c0	1347	MLOC_57658	5	ta_iwgsc_5bs_v1_2277410;ta_iwgsc_5ds_v1_2783043	93.68	174	3e-107
c103136.graph_c0	1204	MLOC_59599	5	ta_iwgsc_5bl_v1_10925626;ta_iwgsc_5dl_v1_4524362	98.81	252	1e-176
c103144.graph_c0	1270	MLOC_19923	1	ta_iwgsc_1as_v1_2825966;ta_iwgsc_1bs_v1_3420739;ta_iwgsc_1ds_v1_1902692	89.77	176	3e-107
c103145.graph_c0	878	MLOC_75202	1	ta_iwgsc_1al_v2_3920297;ta_iwgsc_1bl_v1_3850458	84.35	147	1e-86
c103148.graph_c0	1295	MLOC_13066	4	ta_iwgsc_4as_v2_5939367;ta_iwgsc_4bl_v1_7035244	99.68	311	0
c103151.graph_c0	1294	MLOC_53967	6	ta_iwgsc_6al_v1_5817766;ta_iwgsc_6dl_v1_3222546	94.75	305	0
c103155.graph_c0	778	MLOC_72586	1	--	91.1	191	8e-121
c103156.graph_c0	1824	MLOC_71099	1	ta_iwgsc_1al_v2_3976332	96.43	364	0
c103165.graph_c0	1399	MLOC_74965	6	ta_iwgsc_6al_v1_5763848	96.85	222	1e-153
c103168.graph_c0	849	MLOC_20110	4	ta_iwgsc_4as_v2_5994312;ta_iwgsc_4bl_v1_6991337;ta_iwgsc_4dl_v3_14363873	95.74	235	8e-152
c103169.graph_c0	1262	MLOC_5243	2	ta_iwgsc_2bs_v1_5201704;ta_iwgsc_2ds_v1_5372147	91.46	199	2e-124
c103172.graph_c0	1466	MLOC_7490	4	ta_iwgsc_4al_v2_7130287;ta_iwgsc_4bs_v1_4892390;ta_iwgsc_4ds_v1_2275055	92.55	443	0
c103180.graph_c0	944	MLOC_26028	1	ta_iwgsc_1al_v2_3938379;ta_iwgsc_1bl_v1_3874690;ta_iwgsc_1dl_v1_2252737	97.93	193	7e-135
c103180.graph_c0	944	MLOC_76894	3	ta_iwgsc_1al_v2_3938379;ta_iwgsc_1bl_v1_3874690;ta_iwgsc_1dl_v1_2252737	80.1	191	2e-108
c103185.graph_c0	942	MLOC_50679	6	ta_iwgsc_6dl_v1_2504263	95.56	135	2e-90
c103187.graph_c0	706	MLOC_21551	6	ta_iwgsc_6al_v1_5776801;ta_iwgsc_6bl_v1_4290350;ta_iwgsc_6dl_v1_3273946	94.34	159	1e-98
c103191.graph_c0	1128	MLOC_38466	1	--	97.96	147	9e-100
c103192.graph_c0	1287	MLOC_13682	2HL	ta_iwgsc_2bl_v1_8091682;ta_iwgsc_2dl_v1_9884357	92.68	164	2e-118
c103197.graph_c0	1366	MLOC_58628	3	ta_iwgsc_3b_v1_6735972	97.29	332	0
c103200.graph_c0	920	MLOC_3932	5	ta_iwgsc_4al_v2_7067182;ta_iwgsc_4bs_v1_4911373	80.42	143	2e-80
c103200.graph_c0	920	MLOC_41668	4HS	ta_iwgsc_4al_v2_7067182;ta_iwgsc_4bs_v1_4911373	99.19	124	5e-90
c103203.graph_c0	904	MLOC_51907	6	--	96.28	242	1e-174
c103204.graph_c0	967	MLOC_71541	6	ta_iwgsc_6bl_v1_4378418;ta_iwgsc_6dl_v1_3223789	99.39	165	5e-111
c103204.graph_c0	967	MLOC_7955	2	ta_iwgsc_6bl_v1_4378418;ta_iwgsc_6dl_v1_3223789	97.58	165	4e-110
c103205.graph_c0	1025	MLOC_14971	3	--	95.68	139	1e-91
c103205.graph_c0	1025	MLOC_56702	7	--	86.79	106	1e-63
c103206.graph_c0	1146	MLOC_65546	1	--	98.25	228	4e-160
c103209.graph_c0	936	MLOC_73100	1	ta_iwgsc_1bl_v1_3824605	92.08	101	9e-58
c103216.graph_c0	1500	MLOC_15962	1	ta_iwgsc_1as_v1_3285668;ta_iwgsc_1bs_v1_1975885;ta_iwgsc_1ds_v1_1915000	97.82	367	0
c103221.graph_c0	973	MLOC_68761	1H	ta_iwgsc_1bs_v1_3484044;ta_iwgsc_1ds_v1_1905477	92.08	202	2e-128
c103222.graph_c1	1456	MLOC_64658	1	ta_iwgsc_1bs_v1_3427799	97.2	143	9e-97
c103224.graph_c0	1133	MLOC_72968	1	ta_iwgsc_1as_v1_3306225;ta_iwgsc_1bs_v1_3467639;ta_iwgsc_1ds_v1_1879934	94.6	278	0
c103226.graph_c0	690	MLOC_60312	7	--	98.08	104	8e-68
c103227.graph_c0	1307	MLOC_62185	2	ta_iwgsc_2al_v1_6438661;ta_iwgsc_2bl_v1_8092463;ta_iwgsc_2dl_v1_9839359	90.37	270	1e-179
c103228.graph_c0	1198	MLOC_57216	5	ta_iwgsc_4al_v2_7061368;ta_iwgsc_5dl_v1_4573166	95.65	230	8e-159
c103231.graph_c0	1437	MLOC_16297	5	ta_iwgsc_5bl_v1_10902908;ta_iwgsc_5dl_v1_4501375	94.81	270	0
c103234.graph_c0	2155	MLOC_72306	2	ta_iwgsc_2as_v1_5308343;ta_iwgsc_2bs_v1_5186099;ta_iwgsc_2ds_v1_5318666	95.58	362	0
c103236.graph_c0	906	MLOC_51943	7	ta_iwgsc_7dl_v1_3323874	95.83	192	5e-133
c103237.graph_c0	1508	MLOC_61042	4	ta_iwgsc_4bl_v1_7041808;ta_iwgsc_4dl_v3_14471070	95.8	143	2e-93
c103241.graph_c0	1949	MLOC_66511	4	ta_iwgsc_4as_v2_5992534;ta_iwgsc_4dl_v3_14307382	99.43	348	0
c103245.graph_c0	555	MLOC_16981	7	ta_iwgsc_7al_v1_4438833;ta_iwgsc_7dl_v1_3376575	99.05	105	2e-75
c103245.graph_c1	1110	MLOC_16981	7	ta_iwgsc_7al_v1_4438833;ta_iwgsc_7dl_v1_3376575	94.24	243	7e-169
c103249.graph_c0	1095	MLOC_11953	1	ta_iwgsc_3as_v1_3440534;ta_iwgsc_3b_v1_10674081	82.71	266	3e-159
c103249.graph_c0	1095	MLOC_36539	5	ta_iwgsc_3as_v1_3440534;ta_iwgsc_3b_v1_10674081	83.33	264	6e-164
c103249.graph_c0	1095	MLOC_52139	3	ta_iwgsc_3as_v1_3440534;ta_iwgsc_3b_v1_10674081	99.01	101	1e-67
c103249.graph_c0	1095	MLOC_71014	1	ta_iwgsc_3as_v1_3440534;ta_iwgsc_3b_v1_10674081	84.9	192	1e-118
c103249.graph_c0	1095	MLOC_72662	5	ta_iwgsc_3as_v1_3440534;ta_iwgsc_3b_v1_10674081	82.32	198	3e-122
c103249.graph_c1	987	MLOC_11953	1	ta_iwgsc_3as_v1_3440534;ta_iwgsc_3b_v1_10674081	88.19	144	6e-90
c103249.graph_c1	987	MLOC_36539	5	ta_iwgsc_3as_v1_3440534;ta_iwgsc_3b_v1_10674081	86.39	147	1e-90
c103249.graph_c1	987	MLOC_52139	3	ta_iwgsc_3as_v1_3440534;ta_iwgsc_3b_v1_10674081	97.99	149	3e-104
c103249.graph_c1	987	MLOC_72662	5	ta_iwgsc_3as_v1_3440534;ta_iwgsc_3b_v1_10674081	80.82	146	8e-84
c103253.graph_c0	1323	MLOC_8233	6	--	97.81	183	2e-123
c103255.graph_c0	2325	MLOC_45474	7	ta_iwgsc_7dl_v1_3396364	89.51	143	1e-82
c103257.graph_c1	1555	MLOC_71382	2	ta_iwgsc_2bl_v1_8082340	80.39	102	3e-48
c103265.graph_c0	1298	MLOC_12963	2	--	98.53	136	6e-94
c103266.graph_c0	1044	MLOC_36885	1	ta_iwgsc_1al_v2_3975566;ta_iwgsc_1bl_v1_3793699;ta_iwgsc_1dl_v1_2289471	92.28	337	0
c103269.graph_c0	835	MLOC_14537	2HL	ta_iwgsc_2al_v1_6340022;ta_iwgsc_2dl_v1_9823463	92.8	125	6e-71
c103270.graph_c0	2267	MLOC_38081	5	ta_iwgsc_5dl_v1_4557569	86.85	517	0
c103272.graph_c0	1082	MLOC_57507	2	ta_iwgsc_2bs_v1_5245578	90.28	247	6e-152
c103275.graph_c0	2157	MLOC_63458	7	--	87.23	517	0
c103276.graph_c0	1029	MLOC_71047	6	ta_iwgsc_6dl_v1_3257589	88.52	122	4e-72
c103280.graph_c0	843	MLOC_74584	1	ta_iwgsc_1al_v2_3937934;ta_iwgsc_1ds_v1_1757820	95.91	171	2e-112
c103281.graph_c0	1082	MLOC_6305	2	ta_iwgsc_2bs_v1_5218285	93.96	149	2e-94
c103282.graph_c0	1138	MLOC_80253	3	ta_iwgsc_7dl_v1_3393816	93.41	167	1e-106
c103284.graph_c0	711	MLOC_63149	4	--	80.43	138	6e-67
c103286.graph_c0	1434	MLOC_34127	3	ta_iwgsc_3al_v1_4302492;ta_iwgsc_3b_v1_10650436;ta_iwgsc_3dl_v1_6930811;ta_iwgsc_3dl_v1_6949301	93.42	441	0
c103294.graph_c0	933	MLOC_75972	4	ta_iwgsc_4as_v2_6001763;ta_iwgsc_4bl_v1_6964029;ta_iwgsc_4dl_v3_14447445	97.69	130	1e-87
c103295.graph_c0	1843	MLOC_39121	5	ta_iwgsc_5bl_v1_10785963	99.63	273	0
c103297.graph_c0	1207	MLOC_12710	1	ta_iwgsc_1bs_v1_3463900;ta_iwgsc_1ds_v1_1901073	98.16	272	0
c103301.graph_c1	942	MLOC_67343	3	ta_iwgsc_3as_v1_3298687;ta_iwgsc_3b_v1_10696363	87.57	177	1e-100
c103303.graph_c2	304	MLOC_63188	3	ta_iwgsc_3b_v1_10567348;ta_iwgsc_3b_v1_10627325;ta_iwgsc_4al_v2_7096947;ta_iwgsc_5ds_v1_2781091;ta_iwgsc_6dl_v1_3325764	100	101	4e-72
c103307.graph_c0	1775	MLOC_63656	6	ta_iwgsc_6al_v1_5697416;ta_iwgsc_6bl_v1_4318873;ta_iwgsc_6dl_v1_3325077	97.62	420	0
c103309.graph_c0	967	MLOC_17726	5HL	ta_iwgsc_5bl_v1_10925605	89.61	154	8e-87
c103312.graph_c0	1146	MLOC_57764	4	ta_iwgsc_4as_v2_352920;ta_iwgsc_4bl_v1_6998435;ta_iwgsc_4dl_v3_14392741	96.12	206	7e-149
c103313.graph_c0	855	MLOC_17732	5	ta_iwgsc_5bl_v1_10872999;ta_iwgsc_5dl_v1_4555766	86.25	160	3e-87
c103314.graph_c0	946	MLOC_59839	3	ta_iwgsc_3b_v1_10705011	94.85	194	1e-130
c103319.graph_c0	1391	MLOC_62725	5HL	ta_iwgsc_5bl_v1_5985480;ta_iwgsc_5dl_v1_4584636	93.56	419	0
c103322.graph_c0	1167	MLOC_8932	2	ta_iwgsc_2al_v1_6424583;ta_iwgsc_2bl_v1_7934399;ta_iwgsc_2dl_v1_9896978	91.58	297	0
c103323.graph_c0	1356	MLOC_18151	1	ta_iwgsc_1as_v1_1663819;ta_iwgsc_1bs_v1_3464231	100	119	1e-78
c103324.graph_c0	1195	MLOC_61752	2	ta_iwgsc_2bl_v1_8054105	97.96	392	0
c103331.graph_c0	1303	MLOC_5537	6HL	ta_iwgsc_6al_v1_5804912	98.67	300	0
c103334.graph_c1	1290	MLOC_82045	1H	ta_iwgsc_1as_v1_3273426;ta_iwgsc_1as_v1_3297233;ta_iwgsc_1bs_v1_3424674;ta_iwgsc_1ds_v1_881249	92.11	342	0
c103342.graph_c0	1326	MLOC_14201	3	--	91.54	130	7e-74
c103346.graph_c0	1131	MLOC_15559	5	ta_iwgsc_5ds_v1_438846	97.25	109	3e-72
c103348.graph_c0	1973	MLOC_64657	7	ta_iwgsc_4al_v2_7104101	94.47	380	0
c103349.graph_c0	1186	MLOC_68689	2	ta_iwgsc_2bl_v1_8040787;ta_iwgsc_2dl_v1_9813078	94.97	199	1e-130
c103351.graph_c0	1211	MLOC_10362	4	ta_iwgsc_4as_v2_3431866;ta_iwgsc_4bl_v1_6978884	93.55	217	3e-142
c103353.graph_c0	1556	MLOC_77666	4	ta_iwgsc_3al_v1_4361256	99.64	281	0
c103354.graph_c0	1634	MLOC_73684	1	--	92.59	216	3e-133
c103355.graph_c0	1438	MLOC_38211	1	ta_iwgsc_1as_v1_3235237;ta_iwgsc_1ds_v1_1892998;ta_iwgsc_1ds_v1_1912472	80.42	189	5e-97
c103357.graph_c0	1045	MLOC_34673	5	--	100	111	3e-73
c103358.graph_c0	905	MLOC_61971	5	ta_iwgsc_5bs_v1_2277422;ta_iwgsc_5ds_v1_2756617	86.43	199	3e-114
c103373.graph_c0	1190	MLOC_36997	6	ta_iwgsc_6al_v1_5743046	100	254	0
c103373.graph_c2	1002	MLOC_36997	6	ta_iwgsc_6al_v1_5743046	99.43	176	1e-117
c103378.graph_c0	1877	MLOC_14437	6	ta_iwgsc_6as_v1_4421644;ta_iwgsc_6ds_v1_2123091	95.29	191	4e-128
c103379.graph_c0	1482	MLOC_23688	3	--	89.9	208	5e-132
c103382.graph_c0	1269	MLOC_62152	2	ta_iwgsc_2bs_v1_5238159	93.68	174	2e-150
c103383.graph_c0	1311	MLOC_65899	6	ta_iwgsc_6al_v1_5824109;ta_iwgsc_6dl_v1_3219220	84.12	277	1e-156
c103387.graph_c0	1200	MLOC_39076	5	ta_iwgsc_5bl_v1_10789976	90.95	210	1e-127
c103390.graph_c0	1106	MLOC_58395	5	ta_iwgsc_5bl_v1_10794342;ta_iwgsc_5dl_v1_4554407	100	161	4e-111
c103394.graph_c2	1083	MLOC_4672	2	ta_iwgsc_2al_v1_6392290;ta_iwgsc_2bl_v1_8058754;ta_iwgsc_2dl_v1_9821918	96.43	196	2e-137
c103404.graph_c0	960	MLOC_5362	7	--	88.54	157	2e-91
c103412.graph_c0	1264	MLOC_44577	4	ta_iwgsc_4as_v2_5957822	99.3	142	3e-100
c103415.graph_c0	1807	MLOC_66911	3	ta_iwgsc_3al_v1_4319921;ta_iwgsc_3b_v1_10761258;ta_iwgsc_3dl_v1_6955223	91.36	602	0
c103415.graph_c1	439	MLOC_66911	3	ta_iwgsc_3al_v1_4319921;ta_iwgsc_3b_v1_10761258	96.55	145	1e-91
c103415.graph_c2	1134	MLOC_66911	3	ta_iwgsc_3al_v1_4319921;ta_iwgsc_3b_v1_10761258;ta_iwgsc_3dl_v1_6955223	96.69	363	0
c103419.graph_c0	780	MLOC_74127	4	ta_iwgsc_4as_v2_5929923;ta_iwgsc_4bl_v1_6837653;ta_iwgsc_4dl_v3_14463621	95.93	172	8e-112
c103428.graph_c0	1892	MLOC_36795	2	--	97.84	139	2e-87
c103429.graph_c0	1106	MLOC_15655	1	ta_iwgsc_1as_v1_3256653;ta_iwgsc_1bs_v1_3441549;ta_iwgsc_1ds_v1_871409	93.89	180	6e-119
c103441.graph_c0	1137	MLOC_81823	5	--	90.18	275	0
c103454.graph_c0	1212	MLOC_11534	6	ta_iwgsc_6al_v1_5793619;ta_iwgsc_6dl_v1_2869943	93.41	182	2e-128
c103455.graph_c0	1265	MLOC_55210	3	--	82.56	195	4e-104
c103458.graph_c0	1105	MLOC_81866	3	ta_iwgsc_3b_v1_10525505	100	128	2e-82
c103467.graph_c1	724	MLOC_64838	5	ta_iwgsc_5bl_v1_10873515	93.48	230	1e-159
c103468.graph_c0	1591	MLOC_5111	1	--	89.01	373	0
c103471.graph_c0	940	MLOC_10413	1	ta_iwgsc_1bs_v1_2738665;ta_iwgsc_1ds_v1_1882919;ta_iwgsc_1ds_v1_1885309	88.36	232	5e-148
c103477.graph_c0	1310	MLOC_63016	2	ta_iwgsc_2bs_v1_5183787	87.03	239	2e-129
c103481.graph_c0	1587	MLOC_3906	5	ta_iwgsc_5bl_v1_10917461	91.31	472	0
c103485.graph_c0	1496	MLOC_56219	4	ta_iwgsc_4al_v2_7170849;ta_iwgsc_4bs_v1_4949839;ta_iwgsc_4ds_v1_2302220	86.49	148	1e-82
c103486.graph_c0	1084	MLOC_5229	3	ta_iwgsc_3b_v1_10409762	82.83	233	8e-127
c103496.graph_c0	1154	MLOC_70623	2	ta_iwgsc_2as_v1_5241898;ta_iwgsc_2bs_v1_5161992;ta_iwgsc_2ds_v1_5372251	88.41	233	3e-146
c103498.graph_c0	895	MLOC_77943	7	--	96.84	190	1e-126
c103498.graph_c1	1063	MLOC_77943	7	--	100	137	2e-92
c103499.graph_c0	1295	MLOC_53792	1	ta_iwgsc_3b_v1_10759758	80	205	4e-114
c103499.graph_c0	1295	MLOC_78915	3	ta_iwgsc_3b_v1_10759758	95.58	226	1e-151
c103505.graph_c0	1324	MLOC_4458	4	ta_iwgsc_4as_v2_6014259;ta_iwgsc_4bl_v1_7034734;ta_iwgsc_4dl_v3_14322116	95.76	283	0
c103506.graph_c0	800	MLOC_74047	2	ta_iwgsc_2al_v1_6411793;ta_iwgsc_2bl_v1_7990526	91.94	211	5e-133
c103508.graph_c0	1197	MLOC_10465	6	--	92.91	141	7e-94
c103512.graph_c0	1670	MLOC_62795	1	--	89.42	293	0
c103515.graph_c0	1285	MLOC_67744	6	ta_iwgsc_6bs_v1_2963727;ta_iwgsc_6ds_v1_2081112	82.82	163	2e-85
c103521.graph_c2	1156	MLOC_10084	4	ta_iwgsc_4al_v2_7173040	96.55	203	3e-147
c103530.graph_c0	1254	MLOC_36389	5	ta_iwgsc_5as_v1_1552478;ta_iwgsc_5bs_v1_2277958;ta_iwgsc_5ds_v1_2765745	94.22	173	3e-112
c103540.graph_c0	813	MLOC_4660	2	ta_iwgsc_2al_v1_6394935;ta_iwgsc_2bl_v1_8041230	96.7	182	9e-124
c103540.graph_c1	763	MLOC_4660	2	ta_iwgsc_2al_v1_6394935;ta_iwgsc_2bl_v1_8041230	91.18	136	3e-75
c103541.graph_c0	1415	MLOC_76230	3	--	97.58	207	4e-149
c103544.graph_c0	618	MLOC_70538	3	ta_iwgsc_3as_v1_3355304;ta_iwgsc_3b_v1_10547650;ta_iwgsc_3b_v1_10555669;ta_iwgsc_3b_v1_10607087	90.73	205	2e-126
c103546.graph_c0	1080	MLOC_37587	6	--	98.39	124	1e-75
c103548.graph_c0	1303	MLOC_5909	4	ta_iwgsc_4as_v2_5947817;ta_iwgsc_4bl_v1_7004096;ta_iwgsc_4bs_v1_4903855	98.68	304	0
c103561.graph_c0	1152	MLOC_68577	5	ta_iwgsc_5bs_v1_2257417;ta_iwgsc_5ds_v1_2746195	96.04	303	0
c103562.graph_c0	1850	MLOC_74120	4	ta_iwgsc_4al_v2_7079971;ta_iwgsc_4bs_v1_4952162;ta_iwgsc_4ds_v1_2323695	99.21	380	0
c103577.graph_c0	1381	MLOC_52601	2	ta_iwgsc_2al_v1_6408350;ta_iwgsc_2bl_v1_7958021;ta_iwgsc_2dl_v1_9754118	96.73	306	0
c103582.graph_c1	1394	MLOC_62478	6	ta_iwgsc_6al_v1_5754918;ta_iwgsc_6bl_v1_4281770;ta_iwgsc_6dl_v1_3289200	92.35	183	4e-115
c103582.graph_c2	577	MLOC_62478	6	ta_iwgsc_6al_v1_5754918;ta_iwgsc_6bl_v1_4281770;ta_iwgsc_6dl_v1_3289200	95.58	113	2e-66
c103582.graph_c2	577	MLOC_69140	2	ta_iwgsc_6al_v1_5754918;ta_iwgsc_6bl_v1_4281770;ta_iwgsc_6dl_v1_3289200	84.55	110	2e-57
c103582.graph_c2	577	MLOC_69795	5	ta_iwgsc_6al_v1_5754918;ta_iwgsc_6bl_v1_4281770;ta_iwgsc_6dl_v1_3289200	83.64	110	6e-56
c103582.graph_c3	319	MLOC_62478	6	ta_iwgsc_6al_v1_5754918;ta_iwgsc_6bl_v1_4281770;ta_iwgsc_6dl_v1_3289200	99.05	105	2e-72
c103582.graph_c3	319	MLOC_69140	2	ta_iwgsc_6al_v1_5754918;ta_iwgsc_6bl_v1_4281770;ta_iwgsc_6dl_v1_3289200	85.71	105	7e-62
c103585.graph_c0	1167	MLOC_51955	2	ta_iwgsc_2as_v1_5288958;ta_iwgsc_2bs_v1_5193142	96.4	333	0
c103589.graph_c0	831	MLOC_65081	5	ta_iwgsc_5bl_v1_4572964;ta_iwgsc_5dl_v1_4593985	94.07	236	9e-160
c103591.graph_c0	1449	MLOC_36731	6	--	99.49	197	2e-138
c103591.graph_c0	1449	MLOC_4510	6HL	--	89.85	197	5e-125
c103594.graph_c0	1365	MLOC_11884	7	ta_iwgsc_7dl_v1_3311341	99.48	191	4e-132
c103598.graph_c0	825	MLOC_39690	5	ta_iwgsc_1al_v2_3896181;ta_iwgsc_1bl_v1_3910003;ta_iwgsc_5al_v1_2805172;ta_iwgsc_5bl_v1_10811681;ta_iwgsc_5dl_v1_4517579	94.96	139	8e-92
c103599.graph_c0	1278	MLOC_11977	5	ta_iwgsc_5bl_v1_10825924;ta_iwgsc_5dl_v1_4507500	89.96	259	2e-152
c103599.graph_c1	447	MLOC_11977	5	--	84.17	120	1e-56
c103608.graph_c0	1907	MLOC_10027	1	--	96.84	412	0
c103610.graph_c0	1125	MLOC_18667	1	ta_iwgsc_1bl_v1_3810120	80.74	244	1e-135
c103615.graph_c0	902	MLOC_10343	6	ta_iwgsc_6as_v1_4359847;ta_iwgsc_6ds_v1_2119719	98.59	142	2e-95
c103616.graph_c0	821	MLOC_38385	3HS	ta_iwgsc_3b_v1_10769666;ta_iwgsc_3ds_v1_2570613	100	126	8e-88
c103617.graph_c0	861	MLOC_32958	morex_contig_2332517	ta_iwgsc_1al_v2_3877737;ta_iwgsc_1bl_v1_3854802	90.68	118	3e-76
c103619.graph_c0	2910	MLOC_76284	morex_contig_70838	ta_iwgsc_1ds_v1_1914995	100	142	7e-87
c103619.graph_c0	2910	MLOC_76285	morex_contig_70838	ta_iwgsc_1ds_v1_1914995	90.29	175	6e-99
c103627.graph_c0	1548	MLOC_58851	5	ta_iwgsc_5bl_v1_10789506;ta_iwgsc_5dl_v1_4529970	96.47	397	0
c10362.graph_c0	1447	MLOC_13749	6	ta_iwgsc_6as_v1_4385402;ta_iwgsc_6ds_v1_1504714	93.12	480	0
c103630.graph_c0	1288	MLOC_62132	5	--	91.11	135	2e-78
c103634.graph_c0	1711	MLOC_38511	7	--	99.29	282	0
c103636.graph_c0	829	MLOC_16842	5	ta_iwgsc_5al_v1_2808869;ta_iwgsc_5bl_v1_10815688;ta_iwgsc_5dl_v1_4545971	96.95	131	2e-89
c103637.graph_c1	1418	MLOC_17043	3	--	85.66	251	4e-145
c103638.graph_c0	1968	MLOC_10764	3	ta_iwgsc_3dl_v1_6910879	94.47	235	1e-155
c103641.graph_c0	1273	MLOC_54106	6	--	97.56	287	0
c103644.graph_c0	1040	MLOC_67410	2	ta_iwgsc_2al_v1_5050093;ta_iwgsc_2bl_v1_7961788	97.63	169	3e-109
c103649.graph_c0	1192	MLOC_59793	1	ta_iwgsc_1al_v2_3910114	92.51	267	0
c103651.graph_c0	1539	MLOC_80801	morex_contig_92879	ta_iwgsc_1as_v1_3255795;ta_iwgsc_1ds_v1_1904230	99.32	147	4e-106
c103653.graph_c0	1163	MLOC_20738	7	--	93.49	215	2e-148
c103655.graph_c0	1390	MLOC_17342	1	ta_iwgsc_4bl_v1_7031785	94.29	140	6e-93
c103655.graph_c0	1390	MLOC_3474	4HL	ta_iwgsc_4bl_v1_7031785	99.29	140	3e-96
c103658.graph_c0	797	MLOC_55037	5	ta_iwgsc_5as_v1_1529456;ta_iwgsc_5bs_v1_2295338;ta_iwgsc_5ds_v1_2782925	84.47	103	1e-59
c103665.graph_c0	1042	MLOC_5614	2	ta_iwgsc_2al_v1_6386869;ta_iwgsc_2bl_v1_8041716;ta_iwgsc_2bl_v1_8041717	95.88	267	0
c103669.graph_c0	1270	MLOC_56423	6	ta_iwgsc_6al_v1_5832610	80.81	198	4e-102
c103675.graph_c0	2070	MLOC_65093	2	ta_iwgsc_2al_v1_6345523;ta_iwgsc_2bl_v1_8003891;ta_iwgsc_2dl_v1_9876879	91.88	616	0
c103676.graph_c1	2119	MLOC_62327	5	ta_iwgsc_2dl_v1_9909778;ta_iwgsc_5as_v1_1462444;ta_iwgsc_5bs_v1_2255840;ta_iwgsc_5ds_v1_2753559	99.06	532	0
c103685.graph_c0	1486	MLOC_14916	1	ta_iwgsc_1as_v1_1021715;ta_iwgsc_1bs_v1_3463456;ta_iwgsc_1ds_v1_1884159	96.56	291	0
c103686.graph_c0	858	MLOC_74244	6	ta_iwgsc_6as_v1_4404113	99.37	158	1e-115
c103689.graph_c0	1279	MLOC_54379	7	ta_iwgsc_7dl_v1_3349782	81.89	127	6e-59
c103691.graph_c0	1791	MLOC_56007	7	--	92.79	499	0
c103692.graph_c0	1296	MLOC_55351	1	ta_iwgsc_1bs_v1_3463337;ta_iwgsc_1ds_v1_1885347	93.28	372	0
c103695.graph_c0	1235	MLOC_60817	7	--	95.62	297	0
c103702.graph_c0	1104	MLOC_74990	6	ta_iwgsc_6dl_v1_3289819	87.77	188	1e-108
c103704.graph_c0	2103	MLOC_7433	3	--	86.61	127	9e-61
c103704.graph_c0	2103	MLOC_7793	1	--	86.96	138	1e-74
c103708.graph_c0	1227	MLOC_64368	6	ta_iwgsc_6al_v1_5755365;ta_iwgsc_6al_v1_5797970;ta_iwgsc_6dl_v1_3258562	93.43	289	0
c103709.graph_c0	1194	MLOC_17157	2	ta_iwgsc_2as_v1_5266501;ta_iwgsc_2bs_v1_5201059;ta_iwgsc_5al_v1_1796183;ta_iwgsc_5bl_v1_10822137;ta_iwgsc_5dl_v1_4178067	81.97	122	8e-66
c103709.graph_c0	1194	MLOC_66360	5	ta_iwgsc_2as_v1_5266501;ta_iwgsc_2bs_v1_5201059;ta_iwgsc_5al_v1_1796183;ta_iwgsc_5bl_v1_10822137;ta_iwgsc_5dl_v1_4178067	96.36	110	2e-68
c103712.graph_c0	1208	MLOC_73512	2	ta_iwgsc_2as_v1_5274974;ta_iwgsc_2bs_v1_5176453;ta_iwgsc_2ds_v1_5359186	91.53	177	3e-105
c103716.graph_c0	1062	MLOC_7043	3	--	92.07	227	3e-143
c103717.graph_c0	1155	MLOC_68416	6	ta_iwgsc_6as_v1_4404439	97.71	131	2e-87
c103718.graph_c0	1270	MLOC_64370	5	ta_iwgsc_5as_v1_1551158	95.19	187	1e-121
c103726.graph_c0	1354	MLOC_78556	7	--	97.42	155	2e-99
c103731.graph_c0	1314	MLOC_68297	7	ta_iwgsc_4al_v2_7064151;ta_iwgsc_7as_v1_4195871	99.54	219	6e-158
c103732.graph_c0	2836	MLOC_58690	1	ta_iwgsc_1bs_v1_3426430	95.32	171	8e-109
c103735.graph_c0	1346	MLOC_63954	3	ta_iwgsc_3as_v1_3417464;ta_iwgsc_3b_v1_10706878	94.29	210	0
c103738.graph_c0	1200	MLOC_59892	1	ta_iwgsc_3b_v1_10744308	81.76	148	7e-74
c103742.graph_c0	1117	MLOC_76846	4	ta_iwgsc_4as_v2_2497935;ta_iwgsc_4bl_v1_7030652;ta_iwgsc_4dl_v3_14434576	94.63	205	1e-145
c103756.graph_c0	2273	MLOC_52009	2	--	98.03	152	3e-127
c103777.graph_c0	1201	MLOC_23024	3	ta_iwgsc_3b_v1_10427235	96.62	325	0
c103778.graph_c0	1500	MLOC_54408	1	ta_iwgsc_1al_v2_3971903	90.48	105	2e-57
c103798.graph_c0	735	MLOC_67893	3	ta_iwgsc_3b_v1_10457496	80.56	180	7e-106
c103801.graph_c0	2006	MLOC_10041	4	ta_iwgsc_4as_v2_6014250;ta_iwgsc_4bl_v1_7037305	93.73	319	0
c103803.graph_c0	979	MLOC_19786	5	ta_iwgsc_5al_v1_2773460;ta_iwgsc_5al_v1_2801175;ta_iwgsc_5bl_v1_10897930	87.79	213	2e-133
c103803.graph_c0	979	MLOC_54072	5	ta_iwgsc_5al_v1_2773460;ta_iwgsc_5al_v1_2801175;ta_iwgsc_5bl_v1_10897930	86.38	213	3e-131
c103807.graph_c0	1838	MLOC_13998	3	ta_iwgsc_3b_v1_10531935;ta_iwgsc_3b_v1_10531936;ta_iwgsc_3ds_v1_2566731	96.24	399	0
c103819.graph_c0	1230	MLOC_10028	2	ta_iwgsc_2al_v1_6407474;ta_iwgsc_2bl_v1_8057572	91.76	340	0
c103823.graph_c0	1560	MLOC_75309	7	ta_iwgsc_7dl_v1_3311257	92.53	388	0
c103836.graph_c1	699	MLOC_69218	3	ta_iwgsc_3b_v1_10577651	92.07	164	5e-111
c103864.graph_c0	932	MLOC_2875	3	ta_iwgsc_3as_v1_3286603;ta_iwgsc_3b_v1_10424141;ta_iwgsc_3ds_v1_1168976	98.45	194	6e-142
c103882.graph_c0	2241	MLOC_7194	6	--	94.12	289	0
c103898.graph_c0	942	MLOC_58744	3	--	87.4	262	1e-158
c103898.graph_c0	942	MLOC_72445	4	--	81.13	265	7e-145
c103904.graph_c0	1041	MLOC_54742	1	ta_iwgsc_1bs_v1_3484048;ta_iwgsc_1ds_v1_1909396	85.48	124	5e-65
c103910.graph_c0	1034	MLOC_51848	4HL	ta_iwgsc_4as_v2_5982260;ta_iwgsc_4bl_v1_6962984;ta_iwgsc_4dl_v3_14459422	95.2	271	0
c103914.graph_c0	967	MLOC_11726	2	ta_iwgsc_4al_v2_7166106;ta_iwgsc_4bs_v1_4882269;ta_iwgsc_4ds_v1_2293441	86.11	108	2e-64
c103914.graph_c0	967	MLOC_22145	4	ta_iwgsc_4al_v2_7166106;ta_iwgsc_4bs_v1_4882269;ta_iwgsc_4ds_v1_2293441	99.51	205	4e-147
c103914.graph_c0	967	MLOC_22271	5	ta_iwgsc_4al_v2_7166106;ta_iwgsc_4bs_v1_4882269;ta_iwgsc_4ds_v1_2293441	86.34	205	8e-127
c103914.graph_c0	967	MLOC_3013	5	ta_iwgsc_4al_v2_7166106;ta_iwgsc_4bs_v1_4882269;ta_iwgsc_4ds_v1_2293441	82.52	206	3e-123
c103915.graph_c0	2814	MLOC_3301	5	ta_iwgsc_5bl_v1_10786014	93.72	207	8e-131
c103915.graph_c0	2814	MLOC_57244	5	ta_iwgsc_5bl_v1_10786014	90.39	635	0
c103922.graph_c0	1778	MLOC_30788	6	ta_iwgsc_6bs_v1_2936057;ta_iwgsc_6ds_v1_2096196	92.44	225	2e-157
c103926.graph_c1	757	MLOC_62155	3	ta_iwgsc_3as_v1_1557483;ta_iwgsc_3b_v1_10698864;ta_iwgsc_3ds_v1_1898648	87.43	183	4e-111
c103935.graph_c0	1579	MLOC_61925	4	ta_iwgsc_4bs_v1_4866863;ta_iwgsc_4ds_v1_2290541	91.81	232	2e-155
c103940.graph_c0	443	MLOC_74682	7	ta_iwgsc_7as_v1_4228226;ta_iwgsc_7bs_v1_3125493;ta_iwgsc_7ds_v1_3959780	94.96	119	2e-79
c103940.graph_c1	936	MLOC_74682	7	ta_iwgsc_7as_v1_4228226;ta_iwgsc_7bs_v1_3125493	95.26	274	0
c103950.graph_c0	306	MLOC_53923	3	--	80.39	102	1e-47
c103950.graph_c0	306	MLOC_81291	3	--	91.18	102	8e-58
c103950.graph_c1	1362	MLOC_81291	3	--	92.84	363	0
c103964.graph_c0	1159	MLOC_66968	2	ta_iwgsc_2al_v1_497083;ta_iwgsc_2bl_v1_8021494;ta_iwgsc_2dl_v1_9885162	93.85	309	0
c103966.graph_c0	1194	MLOC_63226	4	ta_iwgsc_4al_v2_7158392;ta_iwgsc_4bs_v1_4940643;ta_iwgsc_4ds_v1_2313373	95.48	310	0
c104007.graph_c0	1414	MLOC_12827	6	ta_iwgsc_6as_v1_4426281;ta_iwgsc_6bs_v1_3023899;ta_iwgsc_6ds_v1_2101324	94.63	391	0
c104011.graph_c0	1158	MLOC_56165	5	ta_iwgsc_5bl_v1_10796628	96.63	326	0
c104012.graph_c0	1569	MLOC_3226	morex_contig_128873	--	87.23	282	4e-174
c104022.graph_c0	1099	MLOC_10853	4	ta_iwgsc_4as_v2_6011636;ta_iwgsc_4bl_v1_6973602	85.42	295	8e-164
c104023.graph_c0	991	MLOC_24342	4	ta_iwgsc_4al_v2_7070388;ta_iwgsc_4bs_v1_4942770;ta_iwgsc_4ds_v1_2316545	98.56	209	1e-144
c104030.graph_c0	2100	MLOC_13204	7	ta_iwgsc_7al_v1_4434238;ta_iwgsc_7al_v1_4510252;ta_iwgsc_7al_v1_4523843;ta_iwgsc_7dl_v1_3312548	90.26	544	0
c104039.graph_c0	1083	MLOC_53973	7	ta_iwgsc_7al_v1_4547874;ta_iwgsc_7bl_v1_6742835;ta_iwgsc_7dl_v1_3391506	98.21	224	4e-157
c104050.graph_c0	2035	MLOC_56946	5	ta_iwgsc_5bl_v1_10917914;ta_iwgsc_5dl_v1_4539953	93.71	525	0
c104053.graph_c0	1377	MLOC_72920	4	ta_iwgsc_4as_v2_5929299;ta_iwgsc_4bl_v1_7003568;ta_iwgsc_4dl_v3_14406340;ta_iwgsc_4dl_v3_14460781	89.5	362	0
c104056.graph_c0	668	MLOC_31124	6	--	90.09	222	9e-142
c104056.graph_c1	489	MLOC_31124	6	ta_iwgsc_6dl_v1_3241563	90.85	142	8e-83
c104070.graph_c0	1663	MLOC_77821	2	ta_iwgsc_2al_v1_6362692;ta_iwgsc_2bl_v1_8009950	93.99	366	0
c104075.graph_c0	1648	MLOC_36867	3	ta_iwgsc_3as_v1_3364299;ta_iwgsc_3b_v1_10758248;ta_iwgsc_6al_v1_5830869	81.25	176	5e-98
c104075.graph_c0	1648	MLOC_55752	3	ta_iwgsc_3as_v1_3364299;ta_iwgsc_3b_v1_10758248;ta_iwgsc_6al_v1_5830869	94.89	176	1e-114
c104075.graph_c1	601	MLOC_55752	3	ta_iwgsc_3b_v1_10762072;ta_iwgsc_3ds_v1_1089701;ta_iwgsc_3ds_v1_2569213;ta_iwgsc_6al_v1_5830869	91.59	107	1e-70
c104080.graph_c0	1181	MLOC_19764	3	--	85.56	187	2e-110
c104086.graph_c0	1969	MLOC_80301	2	--	89.7	165	3e-98
c104103.graph_c0	1163	MLOC_17388	2	ta_iwgsc_2al_v1_6363520;ta_iwgsc_2bl_v1_7959433	85.04	274	2e-174
c104112.graph_c0	1526	MLOC_74488	6	ta_iwgsc_6al_v1_5832911	98.44	192	2e-136
c104121.graph_c0	1531	MLOC_41230	2	ta_iwgsc_2al_v1_6430050;ta_iwgsc_2bl_v1_8042725	91.09	303	0
c104127.graph_c0	1666	MLOC_120	5	ta_iwgsc_4dl_v3_14464639;ta_iwgsc_5bl_v1_10887136	87.78	491	0
c104133.graph_c0	951	MLOC_55490	1	ta_iwgsc_1as_v1_3307271;ta_iwgsc_1as_v1_3307272;ta_iwgsc_1bs_v1_3426999;ta_iwgsc_1ds_v1_1908587	96.58	117	3e-83
c104136.graph_c0	1194	MLOC_18178	1H	ta_iwgsc_1as_v1_3282420;ta_iwgsc_1bs_v1_3478941;ta_iwgsc_1ds_v1_1906580	87.94	282	1e-176
c104153.graph_c0	1105	MLOC_70099	5	--	91.22	205	4e-122
c104175.graph_c0	896	MLOC_71493	5	ta_iwgsc_5bl_v1_10790224;ta_iwgsc_5dl_v1_4588138	88.64	176	3e-97
c104187.graph_c0	802	MLOC_44584	4	--	94.03	134	4e-90
c104188.graph_c0	1179	MLOC_37298	6	ta_iwgsc_6al_v1_5833822;ta_iwgsc_6bl_v1_1576761;ta_iwgsc_6dl_v1_3294387	91.23	171	4e-114
c104193.graph_c0	5673	MLOC_5141	4HS	--	89.98	569	0
c104196.graph_c0	893	MLOC_25875	1	ta_iwgsc_1al_v2_3927786	97.03	202	3e-138
c104204.graph_c0	1329	MLOC_16437	5	ta_iwgsc_5bl_v1_10828952	93.97	315	0
c104213.graph_c0	1163	MLOC_10170	1	ta_iwgsc_1al_v2_3870021;ta_iwgsc_1bl_v1_3821194;ta_iwgsc_1dl_v1_2230888	85.81	155	2e-77
c104216.graph_c0	972	MLOC_10972	3	--	92.97	128	3e-82
c104227.graph_c0	1377	MLOC_13898	2	ta_iwgsc_2al_v1_6439394;ta_iwgsc_2bl_v1_8071802;ta_iwgsc_2dl_v1_9898570	91.77	231	4e-142
c104229.graph_c0	1490	MLOC_70707	6	ta_iwgsc_6al_v1_5830541;ta_iwgsc_6dl_v1_154921	91.67	252	2e-164
c104241.graph_c0	1034	MLOC_70900	2	ta_iwgsc_2bl_v1_7975659	99.11	224	5e-158
c104242.graph_c0	1208	MLOC_51882	3	--	90.85	153	8e-101
c104248.graph_c0	1071	MLOC_64436	2	ta_iwgsc_2al_v1_6434494	93.53	201	3e-128
c104256.graph_c0	2361	MLOC_6666	4	ta_iwgsc_4al_v2_897968;ta_iwgsc_4bs_v1_4885384;ta_iwgsc_4ds_v1_2316006	98.4	250	6e-175
c104258.graph_c0	3388	MLOC_62179	3	ta_iwgsc_3b_v1_10771504	81.03	522	0
c10426.graph_c0	683	MLOC_17206	2	ta_iwgsc_2as_v1_5305278;ta_iwgsc_2bs_v1_5216285;ta_iwgsc_2ds_v1_5321656	87.18	156	8e-89
c104271.graph_c0	1045	MLOC_5194	5	ta_iwgsc_5bl_v1_10799514;ta_iwgsc_5dl_v1_4496080	85.95	185	6e-105
c104280.graph_c0	1136	MLOC_39974	1	ta_iwgsc_1as_v1_3315138;ta_iwgsc_1bs_v1_3483109;ta_iwgsc_1ds_v1_1906348;ta_iwgsc_4dl_v3_14337791	89.4	217	3e-145
c104288.graph_c0	652	MLOC_60077	4	--	80.21	192	6e-113
c104292.graph_c0	2060	MLOC_23553	6	--	97.3	407	0
c104299.graph_c0	1188	MLOC_15832	2	ta_iwgsc_2bs_v1_5214189;ta_iwgsc_2ds_v1_5351007	88.01	317	0
c104302.graph_c0	928	MLOC_73965	5	ta_iwgsc_5as_v1_1552073;ta_iwgsc_5bs_v1_2246800	93.66	205	7e-135
c104311.graph_c0	658	MLOC_11691	3	ta_iwgsc_3b_v1_10753103	91.11	180	2e-104
c104311.graph_c1	1436	MLOC_11691	3	--	97.7	348	0
c104312.graph_c0	851	MLOC_5693	2HS	ta_iwgsc_2bs_v1_5208586;ta_iwgsc_2ds_v1_5324826	86.59	261	3e-161
c104328.graph_c0	2027	MLOC_1137	3	--	86.28	401	0
c104328.graph_c0	2027	MLOC_44794	3	--	91.5	400	0
c104330.graph_c0	1143	MLOC_55338	6	ta_iwgsc_6as_v1_4423749;ta_iwgsc_6bs_v1_2970529;ta_iwgsc_6ds_v1_2078399	96.9	258	1e-174
c104335.graph_c0	1407	MLOC_21021	2	ta_iwgsc_2dl_v1_9892845	99.37	158	3e-104
c104344.graph_c0	1181	MLOC_60898	1	ta_iwgsc_1al_v2_3900464	96.5	286	0
c104346.graph_c0	1344	MLOC_66705	7	ta_iwgsc_7ds_v1_3915555	93.2	309	0
c104356.graph_c0	838	MLOC_39968	6	ta_iwgsc_6dl_v1_3239282	95.62	137	2e-85
c104358.graph_c0	703	MLOC_10435	5	ta_iwgsc_5as_v1_419734;ta_iwgsc_5bs_v1_2278356;ta_iwgsc_5ds_v1_2722556	90.17	234	4e-136
c10435.graph_c0	424	MLOC_12637	6	ta_iwgsc_6al_v1_5822020;ta_iwgsc_6bl_v1_4396916;ta_iwgsc_6dl_v1_3111864	94.33	141	2e-91
c104371.graph_c0	910	MLOC_55423	1	ta_iwgsc_1al_v2_2788208;ta_iwgsc_1dl_v1_2286190	95.1	143	1e-97
c104373.graph_c0	1518	MLOC_4354	1	ta_iwgsc_1al_v2_3957129;ta_iwgsc_1dl_v1_2273917	96.65	418	0
c104373.graph_c0	1518	MLOC_66975	4	ta_iwgsc_1al_v2_3957129;ta_iwgsc_1dl_v1_2273917	80.24	415	0
c104374.graph_c0	1127	MLOC_68081	3	--	96.41	167	2e-111
c104376.graph_c0	994	MLOC_39203	5	ta_iwgsc_5bl_v1_10787754;ta_iwgsc_5dl_v1_4505521	96.67	240	6e-162
c104380.graph_c0	1101	MLOC_58708	2	ta_iwgsc_2al_v1_6354142;ta_iwgsc_2bl_v1_7982489	96.07	178	1e-113
c104383.graph_c4	768	MLOC_16544	2	ta_iwgsc_2al_v1_6395548;ta_iwgsc_2bl_v1_8090499	96.48	256	0
c104383.graph_c4	768	MLOC_53211	6	ta_iwgsc_2al_v1_6395548;ta_iwgsc_2bl_v1_8090499	89.06	256	9e-173
c104383.graph_c4	768	MLOC_53924	5HL	ta_iwgsc_2al_v1_6395548;ta_iwgsc_2bl_v1_8090499	81.96	194	1e-116
c104392.graph_c0	1899	MLOC_81672	6	ta_iwgsc_6dl_v1_3328527	93.62	329	0
c104397.graph_c1	769	MLOC_69434	7	ta_iwgsc_7al_v1_4554814;ta_iwgsc_7dl_v1_3358592	91.97	137	3e-81
c104397.graph_c3	1775	MLOC_69434	7	ta_iwgsc_7al_v1_4554814	96.32	163	5e-110
c104401.graph_c0	1423	MLOC_58630	5	ta_iwgsc_5al_v1_2750707;ta_iwgsc_5dl_v1_4498073	90.06	362	0
c104402.graph_c0	2943	MLOC_77497	morex_contig_75890	ta_iwgsc_5bl_v1_10908817;ta_iwgsc_5dl_v1_4560046	82.05	117	2e-53
c104404.graph_c0	2133	MLOC_6781	5	ta_iwgsc_5dl_v1_4497289	90.91	242	0
c104418.graph_c0	1245	MLOC_19012	7HL	--	85.42	192	2e-110
c104418.graph_c2	597	MLOC_19012	7HL	--	80.77	104	9e-51
c104428.graph_c0	819	MLOC_36437	7	ta_iwgsc_6as_v1_4377893;ta_iwgsc_6bs_v1_2985308;ta_iwgsc_6ds_v1_1754074	89.36	141	7e-84
c104428.graph_c0	819	MLOC_61311	6	ta_iwgsc_6as_v1_4377893;ta_iwgsc_6bs_v1_2985308;ta_iwgsc_6ds_v1_1754074	98.71	155	1e-103
c104430.graph_c0	1547	MLOC_12117	3	ta_iwgsc_3as_v1_3443754	96.43	364	0
c104430.graph_c0	1547	MLOC_56925	1	ta_iwgsc_3as_v1_3443754	88.24	136	4e-82
c104436.graph_c0	3265	MLOC_12731	7HL	ta_iwgsc_7al_v1_4556914;ta_iwgsc_7bl_v1_6737295;ta_iwgsc_7dl_v1_3312421	88.37	473	0
c104436.graph_c0	3265	MLOC_36636	7	ta_iwgsc_7al_v1_4556914;ta_iwgsc_7bl_v1_6737295;ta_iwgsc_7dl_v1_3312421	89.44	445	0
c104439.graph_c0	2202	MLOC_36466	6	ta_iwgsc_6as_v1_4430899	95.82	598	0
c104441.graph_c0	1479	MLOC_44042	4	ta_iwgsc_4as_v2_5232077;ta_iwgsc_4dl_v3_14115586	92.15	382	0
c104444.graph_c0	978	MLOC_5985	2	ta_iwgsc_2bl_v1_8040723;ta_iwgsc_2bl_v1_8092372	93.79	177	2e-117
c104448.graph_c0	1717	MLOC_72698	6	--	98.47	261	0
c104459.graph_c0	1217	MLOC_38752	3	ta_iwgsc_3b_v1_10455261;ta_iwgsc_3b_v1_10768409	93.97	398	0
c104459.graph_c1	1146	MLOC_38752	3	ta_iwgsc_3as_v1_3279764;ta_iwgsc_3b_v1_10455261;ta_iwgsc_3b_v1_10768409	94.37	284	0
c104468.graph_c0	1467	MLOC_76406	7	ta_iwgsc_7bs_v1_3153340;ta_iwgsc_7ds_v1_3859460	98.55	346	0
c104468.graph_c1	675	MLOC_13717	2	ta_iwgsc_7as_v1_4245141;ta_iwgsc_7bs_v1_3153340;ta_iwgsc_7ds_v1_3859460	86.71	143	4e-85
c104468.graph_c1	675	MLOC_76406	7	ta_iwgsc_7as_v1_4245141;ta_iwgsc_7bs_v1_3153340;ta_iwgsc_7ds_v1_3859460	99.3	143	5e-96
c104470.graph_c0	1095	MLOC_3502	2	ta_iwgsc_2bl_v1_8047037;ta_iwgsc_2dl_v1_9885547	88.24	221	9e-144
c104476.graph_c0	1315	MLOC_20456	2	ta_iwgsc_2al_v1_6433703;ta_iwgsc_2bl_v1_7993701	93.84	341	0
c104485.graph_c0	1291	MLOC_63998	3	--	93.53	139	1e-100
c104494.graph_c0	806	MLOC_59044	5	ta_iwgsc_5al_v1_2784446;ta_iwgsc_5bl_v1_8672503;ta_iwgsc_5dl_v1_4599106	97.13	174	9e-119
c104494.graph_c0	806	MLOC_64193	4	ta_iwgsc_5al_v1_2784446;ta_iwgsc_5bl_v1_8672503;ta_iwgsc_5dl_v1_4599106	86.86	175	2e-99
c104502.graph_c0	953	MLOC_52001	6	ta_iwgsc_6dl_v1_3302518	90.08	121	7e-71
c104512.graph_c0	804	MLOC_82071	2	ta_iwgsc_2al_v1_6352542;ta_iwgsc_2bl_v1_8029853	94.18	189	7e-128
c104527.graph_c0	1318	MLOC_36488	7	--	87.37	190	7e-103
c104539.graph_c0	1595	MLOC_37086	7	--	96.07	229	3e-161
c104547.graph_c0	1506	MLOC_57560	4	ta_iwgsc_4as_v2_5928339	95.21	188	2e-123
c104555.graph_c0	1051	MLOC_13975	6	--	91.56	154	4e-93
c104567.graph_c0	1057	MLOC_77652	4	ta_iwgsc_4as_v2_5928928;ta_iwgsc_4bl_v1_7014641;ta_iwgsc_4bs_v1_4877492	94.78	230	2e-149
c104574.graph_c0	2058	MLOC_71424	7	ta_iwgsc_7as_v1_4174067;ta_iwgsc_7ds_v1_3848595	84.72	144	2e-80
c104583.graph_c0	1627	MLOC_73087	7	--	95.03	342	0
c104587.graph_c0	1069	MLOC_7426	6	ta_iwgsc_6as_v1_4357677	97.12	243	8e-170
c104588.graph_c0	833	MLOC_19719	1	ta_iwgsc_1al_v2_3874570;ta_iwgsc_1bl_v1_3754956	92.76	221	1e-153
c104590.graph_c0	1224	MLOC_9943	7	ta_iwgsc_7as_v1_4248254;ta_iwgsc_7bs_v1_3101845;ta_iwgsc_7ds_v1_3870014	86.21	203	3e-120
c104594.graph_c0	921	MLOC_4828	6	--	81.09	201	4e-115
c104594.graph_c0	921	MLOC_59055	3	--	89.34	244	8e-147
c104597.graph_c0	882	MLOC_5352	6	ta_iwgsc_6as_v1_4419286;ta_iwgsc_6bs_v1_3042205	93.04	158	1e-102
c104604.graph_c2	2110	MLOC_77560	4	ta_iwgsc_4as_v2_6005803;ta_iwgsc_4dl_v3_14449046	94.43	287	0
c104612.graph_c0	1416	MLOC_12630	1	--	94.65	299	0
c104613.graph_c0	2444	MLOC_5812	4	ta_iwgsc_4al_v2_7153760;ta_iwgsc_4bs_v1_4942770;ta_iwgsc_4ds_v1_2306670	96.42	558	0
c104615.graph_c0	1265	MLOC_77698	4	ta_iwgsc_4as_v2_5966966;ta_iwgsc_4bl_v1_7037371;ta_iwgsc_4dl_v3_14342572	93.64	283	0
c104617.graph_c0	919	MLOC_56682	3	ta_iwgsc_3b_v1_10480880	94.03	134	3e-90
c104620.graph_c0	1590	MLOC_64563	6	ta_iwgsc_6al_v1_5825070;ta_iwgsc_6dl_v1_3040946	98.37	184	1e-122
c104623.graph_c0	1352	MLOC_5026	7	ta_iwgsc_7as_v1_4255288;ta_iwgsc_7ds_v1_3965937	80.71	311	4e-174
c104624.graph_c1	319	MLOC_54815	5	--	88.68	106	2e-64
c104625.graph_c0	1540	MLOC_12320	7	--	92.35	392	0
c104626.graph_c0	1385	MLOC_39728	1	--	91.6	250	4e-161
c104627.graph_c0	876	MLOC_11136	4	ta_iwgsc_4al_v2_7135849;ta_iwgsc_4bs_v1_1267695;ta_iwgsc_4ds_v1_2306138	94.94	158	9e-100
c104634.graph_c0	1594	MLOC_52338	5	ta_iwgsc_5bl_v1_10880592;ta_iwgsc_5bl_v1_10925964;ta_iwgsc_5dl_v1_4576442	94.04	403	0
c104647.graph_c0	1128	MLOC_38225	7	ta_iwgsc_2as_v1_5301309;ta_iwgsc_2bs_v1_5176470;ta_iwgsc_2ds_v1_5380770	87.88	165	4e-102
c104647.graph_c0	1128	MLOC_53991	2	ta_iwgsc_2as_v1_5301309;ta_iwgsc_2bs_v1_5176470;ta_iwgsc_2ds_v1_5380770	91.02	167	3e-101
c104649.graph_c1	1463	MLOC_70051	2	ta_iwgsc_2al_v1_6435050;ta_iwgsc_2bl_v1_7959064	97.06	340	0
c104649.graph_c1	1463	MLOC_71382	2	ta_iwgsc_2al_v1_6435050;ta_iwgsc_2bl_v1_7959064	80.43	235	4e-126
c104652.graph_c0	871	MLOC_58203	2	ta_iwgsc_2al_v1_6401140;ta_iwgsc_2bl_v1_8013047;ta_iwgsc_2dl_v1_9844141	91.6	119	2e-76
c104652.graph_c0	871	MLOC_66049	6	ta_iwgsc_2al_v1_6401140;ta_iwgsc_2bl_v1_8013047;ta_iwgsc_2dl_v1_9844141	86.67	120	4e-67
c104655.graph_c0	1496	MLOC_5120	1	--	93.83	324	0
c104659.graph_c0	2809	MLOC_53387	4	--	93.67	632	0
c104662.graph_c0	1374	MLOC_67780	2	--	98.45	193	2e-136
c104663.graph_c0	1112	MLOC_53258	3HS	ta_iwgsc_3b_v1_10484319	96.17	209	5e-144
c104667.graph_c0	1150	MLOC_69197	1	ta_iwgsc_1al_v2_3975949;ta_iwgsc_1bl_v1_3846155	95.02	221	5e-141
c104678.graph_c0	1278	MLOC_18578	2	ta_iwgsc_2al_v1_6337989	88.37	215	3e-136
c104682.graph_c0	1592	MLOC_70176	4	ta_iwgsc_4as_v2_5924595;ta_iwgsc_4bl_v1_6988804;ta_iwgsc_4bs_v1_4934278;ta_iwgsc_4dl_v3_14466462	93.18	220	4e-133
c104686.graph_c0	1072	MLOC_18308	1	ta_iwgsc_1bl_v1_3895087	92.86	168	9e-108
c104688.graph_c0	1496	MLOC_65268	5	ta_iwgsc_4al_v2_7091181;ta_iwgsc_5bl_v1_10896405	90.72	377	0
c104689.graph_c0	3675	MLOC_70041	3	--	80.18	338	1e-174
c104694.graph_c0	1574	MLOC_58916	5	ta_iwgsc_5bl_v1_10850784;ta_iwgsc_5dl_v1_4509897	96.19	473	0
c104697.graph_c0	1028	MLOC_80258	4	--	94.39	107	8e-68
c104703.graph_c0	1392	MLOC_52013	5	ta_iwgsc_5bl_v1_10921900	91.81	403	0
c104704.graph_c0	1245	MLOC_41497	7	--	91.53	118	2e-78
c104704.graph_c0	1245	MLOC_50935	3	--	100	124	2e-90
c104704.graph_c0	1245	MLOC_66347	5	--	84.35	147	8e-90
c104704.graph_c0	1245	MLOC_70097	2	--	91.84	147	1e-98
c104704.graph_c0	1245	MLOC_70672	6	--	88.51	148	1e-92
c104705.graph_c0	2595	MLOC_44138	6	ta_iwgsc_6dl_v1_3229448	98.11	529	0
c104712.graph_c0	1389	MLOC_63940	3	ta_iwgsc_3b_v1_10454372	92.13	381	0
c104714.graph_c0	1699	MLOC_66534	5	ta_iwgsc_5bl_v1_10823191;ta_iwgsc_5dl_v1_4499420	99.49	197	3e-149
c104719.graph_c0	901	MLOC_3723	5	--	97.92	144	6e-98
c104719.graph_c0	901	MLOC_66817	2	--	92.31	143	3e-91
c104720.graph_c0	2010	MLOC_51915	4	ta_iwgsc_4dl_v3_14341834;ta_iwgsc_5al_v1_2692349	91.07	224	8e-151
c104722.graph_c0	967	MLOC_15724	1H	ta_iwgsc_1al_v2_3938209;ta_iwgsc_1dl_v1_2289085	92.67	232	9e-152
c104723.graph_c0	1211	MLOC_54626	3	ta_iwgsc_3b_v1_10575089	90.5	179	3e-113
c104725.graph_c0	1268	MLOC_35890	morex_contig_2525197	--	98.92	186	9e-129
c104728.graph_c0	1152	MLOC_74026	4	ta_iwgsc_4as_v2_5928965;ta_iwgsc_4bl_v1_7018208;ta_iwgsc_4dl_v3_14457249	91.69	301	0
c104729.graph_c0	1015	MLOC_52804	4	--	96	150	1e-98
c104731.graph_c0	1723	MLOC_60692	1	ta_iwgsc_1bs_v1_2728718	81.69	142	5e-71
c104735.graph_c0	1254	MLOC_38431	5	--	97.52	121	8e-82
c104736.graph_c0	1170	MLOC_12367	6	ta_iwgsc_6as_v1_4348240	99.4	167	9e-109
c104740.graph_c1	1362	MLOC_14357	6	--	96.79	218	3e-151
c104745.graph_c0	1623	MLOC_16240	2	ta_iwgsc_2al_v1_6372988;ta_iwgsc_2bl_v1_8064373	87.06	456	0
c104751.graph_c0	1392	MLOC_13689	2	ta_iwgsc_4bl_v1_7039583;ta_iwgsc_4dl_v3_14404266	81.2	117	2e-68
c104756.graph_c0	1326	MLOC_7085	5	ta_iwgsc_5as_v1_1550831;ta_iwgsc_5bs_v1_2289471;ta_iwgsc_5ds_v1_2230015	87.02	339	0
c104762.graph_c0	842	MLOC_70239	2	ta_iwgsc_2al_v1_6383665;ta_iwgsc_2al_v1_6383666;ta_iwgsc_2bl_v1_7935356	91.3	207	4e-133
c104763.graph_c0	1271	MLOC_55052	2	--	98.55	138	9e-97
c104776.graph_c0	1309	MLOC_38683	5	ta_iwgsc_1al_v2_3881707;ta_iwgsc_1bl_v1_3914991;ta_iwgsc_1dl_v1_38668	82.33	283	3e-165
c104776.graph_c0	1309	MLOC_56572	4	ta_iwgsc_1al_v2_3881707;ta_iwgsc_1bl_v1_3914991;ta_iwgsc_1dl_v1_38668	85.59	111	2e-58
c104776.graph_c0	1309	MLOC_68758	1	ta_iwgsc_1al_v2_3881707;ta_iwgsc_1bl_v1_3914991;ta_iwgsc_1dl_v1_38668	99.32	293	0
c104779.graph_c0	891	MLOC_61355	7	ta_iwgsc_7dl_v1_3376518	94.58	203	4e-155
c104780.graph_c0	1439	MLOC_68301	2	ta_iwgsc_2as_v1_5275371;ta_iwgsc_2bs_v1_5199181	92.54	201	5e-139
c104781.graph_c0	1147	MLOC_56128	4	--	90.7	258	3e-175
c104783.graph_c0	977	MLOC_70472	1	ta_iwgsc_1bl_v1_3897513	98.25	285	0
c104784.graph_c0	1265	MLOC_53424	5	--	96.61	236	9e-164
c104788.graph_c0	1544	MLOC_70387	7	--	93.55	186	2e-113
c104792.graph_c0	2093	MLOC_61665	6	ta_iwgsc_6as_v1_4381962;ta_iwgsc_6bs_v1_2952146;ta_iwgsc_6bs_v1_2981309	90.3	134	1e-101
c104802.graph_c0	776	MLOC_68891	morex_contig_55526	--	92.37	118	6e-67
c104804.graph_c1	1233	MLOC_18821	6	ta_iwgsc_6al_v1_5835173;ta_iwgsc_6bl_v1_4364638	95.12	246	2e-170
c104807.graph_c1	1795	MLOC_68841	7	--	89.93	288	0
c104809.graph_c0	1235	MLOC_7906	2	ta_iwgsc_2bl_v1_7990327	93.56	233	1e-155
c104813.graph_c0	1080	MLOC_62237	4	ta_iwgsc_4al_v2_7115482;ta_iwgsc_4bs_v1_4962283;ta_iwgsc_4ds_v1_2283449	90.78	217	2e-138
c104815.graph_c0	1179	MLOC_8265	6	--	92.28	259	1e-171
c104816.graph_c0	1677	MLOC_77814	2	ta_iwgsc_2al_v1_6348916;ta_iwgsc_2bl_v1_7994863	96.12	129	2e-77
c104818.graph_c0	1248	MLOC_70936	7	ta_iwgsc_7al_v1_4441808;ta_iwgsc_7dl_v1_3322423	98.25	286	0
c104820.graph_c0	1266	MLOC_53247	5	--	83.98	231	8e-135
c104821.graph_c0	918	MLOC_54676	5	ta_iwgsc_5al_v1_2803087;ta_iwgsc_5bl_v1_10808966;ta_iwgsc_5bl_v1_10926286;ta_iwgsc_5dl_v1_4493224	88.94	208	6e-143
c104825.graph_c0	1186	MLOC_69427	1	ta_iwgsc_1bl_v1_3909953	96.97	132	8e-83
c104827.graph_c0	1308	MLOC_70219	2	ta_iwgsc_2as_v1_5253601;ta_iwgsc_2bs_v1_5216081;ta_iwgsc_2ds_v1_5362301	98.11	265	0
c104832.graph_c0	1067	MLOC_63133	1	ta_iwgsc_1al_v2_3934336	94.87	117	6e-76
c104835.graph_c0	1375	MLOC_55507	7	--	93.39	227	2e-150
c104836.graph_c0	1531	MLOC_5877	7HS	--	97.92	144	6e-91
c104838.graph_c0	852	MLOC_66904	6	ta_iwgsc_6as_v1_4383911	88.77	187	6e-118
c104843.graph_c0	1517	MLOC_80651	7	ta_iwgsc_7bs_v1_3133695	97.92	337	0
c104844.graph_c0	1933	MLOC_37140	4	ta_iwgsc_4bs_v1_4936120	98.33	120	1e-73
c104844.graph_c0	1933	MLOC_53644	2	ta_iwgsc_4bs_v1_4936120	86.49	111	2e-59
c104848.graph_c0	1573	MLOC_12321	4	ta_iwgsc_4al_v2_7085467;ta_iwgsc_4bs_v1_4902321;ta_iwgsc_4ds_v1_2302757	95.81	406	0
c104849.graph_c0	1336	MLOC_58922	4	ta_iwgsc_4dl_v3_14472699	80.33	361	0
c104851.graph_c0	1023	MLOC_72706	4	ta_iwgsc_4al_v2_7092696;ta_iwgsc_4bs_v1_4954605;ta_iwgsc_4ds_v1_2324644	92.78	277	7e-172
c104855.graph_c0	1361	MLOC_29166	6	ta_iwgsc_6as_v1_3193707;ta_iwgsc_6bs_v1_2965307;ta_iwgsc_6ds_v1_2055966	92.81	445	0
c104855.graph_c0	1361	MLOC_6725	5	ta_iwgsc_6as_v1_3193707;ta_iwgsc_6bs_v1_2965307;ta_iwgsc_6ds_v1_2055966	82.64	242	1e-141
c104859.graph_c0	1838	MLOC_66546	5	ta_iwgsc_5bl_v1_10790770	92.66	368	0
c104864.graph_c0	1548	MLOC_4783	2	ta_iwgsc_2al_v1_6369040;ta_iwgsc_2bl_v1_8029035	93.66	142	1e-87
c104866.graph_c0	1037	MLOC_18632	7	--	95.04	141	1e-93
c104874.graph_c0	1164	MLOC_60702	3	ta_iwgsc_3b_v1_10619881	94.21	190	1e-128
c104877.graph_c0	1373	MLOC_74117	4	ta_iwgsc_4al_v2_7079971;ta_iwgsc_4ds_v1_2323695	92.11	279	0
c104878.graph_c0	697	MLOC_34481	4	ta_iwgsc_4as_v2_5969107;ta_iwgsc_4bl_v1_7010699;ta_iwgsc_4dl_v3_14406600	88.95	172	2e-106
c104878.graph_c1	784	MLOC_34481	4	ta_iwgsc_4bl_v1_7010699	97.47	198	3e-144
c104879.graph_c0	1712	MLOC_70465	3	ta_iwgsc_3b_v1_10624369;ta_iwgsc_3dl_v1_6953144	80.07	271	2e-151
c104881.graph_c0	1066	MLOC_54452	5	ta_iwgsc_5al_v1_2811892;ta_iwgsc_5bl_v1_10871145;ta_iwgsc_5dl_v1_2390496	97.21	251	9e-168
c104899.graph_c0	1296	MLOC_26505	1	--	92.61	176	6e-108
c104905.graph_c0	1046	MLOC_17853	6	ta_iwgsc_6al_v1_5791660;ta_iwgsc_6dl_v1_3225868	85.29	238	5e-137
c104906.graph_c0	1344	MLOC_68000	6	--	95.99	299	0
c104907.graph_c0	1657	MLOC_40295	3	--	94.59	333	0
c104913.graph_c0	597	MLOC_75225	3	ta_iwgsc_3b_v1_10401329	88.62	123	1e-74
c104913.graph_c1	954	MLOC_75225	3	ta_iwgsc_3b_v1_10401329;ta_iwgsc_3dl_v1_6952753	97.66	214	1e-150
c104914.graph_c0	1514	MLOC_4000	7	ta_iwgsc_7as_v1_4213882;ta_iwgsc_7bs_v1_3131285;ta_iwgsc_7ds_v1_3903650	95.13	267	0
c104916.graph_c0	2485	MLOC_36614	5	--	85.45	378	0
c104917.graph_c0	1523	MLOC_13358	6	ta_iwgsc_6as_v1_4368436;ta_iwgsc_6ds_v1_2119251	91.44	444	0
c104925.graph_c1	856	MLOC_43207	4	ta_iwgsc_4as_v2_5959367;ta_iwgsc_4bs_v1_4887452	80.77	182	6e-88
c104926.graph_c0	2180	MLOC_10722	2	ta_iwgsc_2dl_v1_9826098	87.74	106	1e-50
c104936.graph_c0	1307	MLOC_16086	3	ta_iwgsc_3b_v1_10676316	98.21	279	0
c104936.graph_c0	1307	MLOC_55611	1	ta_iwgsc_3b_v1_10676316	84.59	279	2e-176
c104937.graph_c0	1193	MLOC_12558	7	ta_iwgsc_7ds_v1_3894497	96.82	283	0
c104946.graph_c0	1492	MLOC_44478	2	ta_iwgsc_2al_v1_6439912;ta_iwgsc_2bl_v1_8016419	96.85	349	0
c104950.graph_c0	1715	MLOC_52379	1	ta_iwgsc_1al_v2_3933381;ta_iwgsc_1bl_v1_3815477	93.11	363	0
c104952.graph_c0	1181	MLOC_10688	5	ta_iwgsc_5dl_v1_4502211	97.29	258	0
c104955.graph_c0	1046	MLOC_81623	morex_contig_9728	ta_iwgsc_6as_v1_4344440	94.59	111	2e-69
c104966.graph_c0	1283	MLOC_2930	7	ta_iwgsc_7ds_v1_3890372	93.63	267	4e-174
c104971.graph_c0	1296	MLOC_35834	morex_contig_2523364	--	91.28	172	3e-99
c104972.graph_c0	1411	MLOC_81630	1	--	85.44	309	0
c104973.graph_c0	1656	MLOC_34047	1	ta_iwgsc_1al_v2_3899300;ta_iwgsc_1bl_v1_3806560	95.27	338	0
c104975.graph_c0	1210	MLOC_66478	2	ta_iwgsc_2al_v1_6328056;ta_iwgsc_2bl_v1_7944678;ta_iwgsc_2bl_v1_7944679;ta_iwgsc_2bl_v1_7944680	92.38	315	0
c104977.graph_c0	1471	MLOC_80190	7	--	90.16	122	9e-68
c104985.graph_c0	821	MLOC_70404	7	ta_iwgsc_7dl_v1_3393324	89.89	178	1e-111
c104993.graph_c0	621	MLOC_69830	4	ta_iwgsc_4as_v2_6012337;ta_iwgsc_4dl_v3_14373182	98.45	129	7e-92
c104998.graph_c0	1115	MLOC_37196	3	--	97.22	108	6e-64
c105009.graph_c0	1479	MLOC_65293	7	ta_iwgsc_4al_v2_7081238	86.01	243	2e-137
c105011.graph_c0	1527	MLOC_45680	3	ta_iwgsc_2as_v1_5233101;ta_iwgsc_2bs_v1_5157283	87.86	140	1e-80
c105014.graph_c0	1066	MLOC_39202	7	ta_iwgsc_7dl_v1_3374956	93.72	239	4e-154
c105016.graph_c0	2648	MLOC_41144	3	--	87.94	199	4e-154
c105031.graph_c0	1751	MLOC_55291	5	--	83.67	147	1e-84
c105033.graph_c0	859	MLOC_61206	3	ta_iwgsc_3b_v1_10748972	85.71	287	8e-179
c105035.graph_c0	2025	MLOC_74170	6	ta_iwgsc_6as_v1_4375976;ta_iwgsc_6bs_v1_2905508	94.84	213	2e-143
c105039.graph_c0	1283	MLOC_10322	3	ta_iwgsc_3al_v1_4438051;ta_iwgsc_3b_v1_10588788	92.5	240	2e-158
c105041.graph_c0	1177	MLOC_11059	4	ta_iwgsc_4bl_v1_7035605	96.5	257	7e-178
c105044.graph_c0	1567	MLOC_55585	5	ta_iwgsc_5bl_v1_10825396;ta_iwgsc_5dl_v1_4490615	94.67	169	6e-110
c105045.graph_c0	1229	MLOC_65385	7	ta_iwgsc_7al_v1_4494475;ta_iwgsc_7bl_v1_6640820;ta_iwgsc_7dl_v1_3382255	94.96	238	1e-156
c105048.graph_c0	1226	MLOC_5971	1	ta_iwgsc_1al_v2_3917083	86.41	309	0
c105049.graph_c0	1453	MLOC_51878	1	--	93.9	410	0
c105053.graph_c1	315	MLOC_3038	3	ta_iwgsc_3as_v1_3396613	85.58	104	4e-59
c105053.graph_c3	985	MLOC_50823	3	ta_iwgsc_3as_v1_3352523;ta_iwgsc_3b_v1_10651470;ta_iwgsc_3b_v1_10770894;ta_iwgsc_3ds_v1_385814;ta_iwgsc_4as_v2_5982513	88.94	208	6e-131
c105061.graph_c0	1525	MLOC_37355	5	ta_iwgsc_5bl_v1_10895221;ta_iwgsc_5dl_v1_4525223	84.59	318	0
c105062.graph_c0	1086	MLOC_70764	6	ta_iwgsc_6al_v1_5785097;ta_iwgsc_6dl_v1_3300107	91.22	262	5e-171
c105063.graph_c0	1346	MLOC_75878	5	ta_iwgsc_5bs_v1_2280905;ta_iwgsc_5ds_v1_2725371	88.62	246	1e-137
c105074.graph_c0	1577	MLOC_38647	6	ta_iwgsc_6as_v1_4408230	91.62	179	3e-113
c105074.graph_c0	1577	MLOC_67289	6	ta_iwgsc_6as_v1_4408230	87.04	216	1e-126
c105076.graph_c0	1941	MLOC_59589	1	--	95.08	244	1e-160
c105077.graph_c0	1406	MLOC_65480	7	ta_iwgsc_4al_v2_7163090	83.16	285	7e-159
c105078.graph_c0	1252	MLOC_3724	5	--	89.44	142	4e-80
c105079.graph_c0	1398	MLOC_80035	5	ta_iwgsc_5bl_v1_10784955;ta_iwgsc_5dl_v1_4596056	100	267	0
c105081.graph_c0	1743	MLOC_13927	2	ta_iwgsc_6al_v1_5753489;ta_iwgsc_6dl_v1_3265589	85.71	252	5e-162
c105081.graph_c0	1743	MLOC_19389	5	ta_iwgsc_6al_v1_5753489;ta_iwgsc_6dl_v1_3265589	84.13	126	2e-75
c105081.graph_c0	1743	MLOC_55199	6	ta_iwgsc_6al_v1_5753489;ta_iwgsc_6dl_v1_3265589	92.33	352	0
c105082.graph_c0	996	MLOC_73792	2	ta_iwgsc_2al_v1_6337358;ta_iwgsc_2al_v1_6337359;ta_iwgsc_2bl_v1_8004288	97.13	244	1e-166
c105085.graph_c0	1254	MLOC_79756	7	--	85.67	328	0
c105091.graph_c0	1477	MLOC_7419	3	ta_iwgsc_3as_v1_3292829	95.96	297	0
c105094.graph_c0	1175	MLOC_7806	3	ta_iwgsc_3b_v1_10759555	90.66	182	6e-107
c105096.graph_c0	1054	MLOC_55492	7	--	98.01	351	0
c105097.graph_c0	771	MLOC_59529	5	ta_iwgsc_1bl_v1_3815931;ta_iwgsc_1dl_v1_2290659	83.96	187	8e-114
c105097.graph_c0	771	MLOC_73259	1	ta_iwgsc_1bl_v1_3815931;ta_iwgsc_1dl_v1_2290659	97.86	187	9e-135
c105097.graph_c1	1146	MLOC_73259	1	ta_iwgsc_1al_v2_3910479;ta_iwgsc_1bl_v1_3815931;ta_iwgsc_1dl_v1_2290659	95.56	338	0
c105103.graph_c0	926	MLOC_79687	1	ta_iwgsc_1al_v2_3948156	92.4	171	2e-107
c105112.graph_c0	1207	MLOC_11979	2	ta_iwgsc_2dl_v1_9900832	99.18	122	1e-84
c105114.graph_c1	498	MLOC_51932	2	ta_iwgsc_2al_v1_6319289;ta_iwgsc_2bl_v1_8005976;ta_iwgsc_2dl_v1_9866060	96.99	166	3e-112
c105128.graph_c0	1626	MLOC_14628	7	ta_iwgsc_7dl_v1_3352990	96.11	180	2e-128
c105131.graph_c0	922	MLOC_69539	2	ta_iwgsc_2al_v1_6424276;ta_iwgsc_2bl_v1_7970552;ta_iwgsc_2dl_v1_9821438	94.38	160	3e-106
c105134.graph_c0	1369	MLOC_61210	7	ta_iwgsc_7dl_v1_3359143	97.04	270	0
c105138.graph_c0	1238	MLOC_25950	2	ta_iwgsc_2bs_v1_5194568;ta_iwgsc_2bs_v1_5211360	85.51	138	8e-74
c105138.graph_c0	1238	MLOC_44360	2	ta_iwgsc_2bs_v1_5194568;ta_iwgsc_2bs_v1_5211360	85.82	134	1e-71
c105140.graph_c0	1947	MLOC_11414	6	ta_iwgsc_6ds_v1_2118792	96.3	189	1e-120
c105141.graph_c0	1169	MLOC_15907	7	ta_iwgsc_7as_v1_4203270	96.36	247	1e-162
c105144.graph_c0	1156	MLOC_59499	2	ta_iwgsc_2as_v1_5196456;ta_iwgsc_2bs_v1_5181796;ta_iwgsc_2ds_v1_5358331	95.68	139	3e-93
c105147.graph_c0	996	MLOC_57313	6	ta_iwgsc_6al_v1_5769197;ta_iwgsc_6al_v1_5834615;ta_iwgsc_6dl_v1_3234506	96.61	177	5e-127
c105152.graph_c0	1380	MLOC_1317	3	ta_iwgsc_3al_v1_4289713;ta_iwgsc_3b_v1_10623114;ta_iwgsc_3dl_v1_6889419	96.8	438	0
c105153.graph_c0	1030	MLOC_61398	3	ta_iwgsc_3as_v1_3364506	100	143	1e-105
c105154.graph_c0	1250	MLOC_19185	3	--	95.82	239	6e-169
c105156.graph_c0	1092	MLOC_36807	1H	ta_iwgsc_1al_v2_3879742;ta_iwgsc_1bl_v1_3906745;ta_iwgsc_1dl_v1_2222981	96.99	266	3e-177
c105156.graph_c2	1154	MLOC_36807	1H	ta_iwgsc_1al_v2_3879742;ta_iwgsc_1bl_v1_3906745;ta_iwgsc_1dl_v1_2222981	97.4	384	0
c105165.graph_c1	714	MLOC_59564	1	ta_iwgsc_1bl_v1_3907908	92.41	224	3e-150
c105168.graph_c0	1179	MLOC_66325	7	--	85.25	244	4e-143
c105171.graph_c0	991	MLOC_19959	5HL	ta_iwgsc_5bl_v1_10739201	95	180	2e-125
c105172.graph_c0	1166	MLOC_9995	5	ta_iwgsc_5bl_v1_10804653;ta_iwgsc_5dl_v1_4498422	85.71	259	2e-146
c105176.graph_c0	1403	MLOC_72018	4	ta_iwgsc_4as_v2_5945881;ta_iwgsc_4bl_v1_7038265	99.25	134	4e-91
c105184.graph_c0	2093	MLOC_68829	3HL	ta_iwgsc_3al_v1_4353450;ta_iwgsc_3b_v1_10477393	88.34	326	0
c105190.graph_c0	856	MLOC_4557	2	ta_iwgsc_2al_v1_6419742;ta_iwgsc_2bl_v1_7997260;ta_iwgsc_2dl_v1_9908509	94.98	239	4e-175
c105208.graph_c0	1466	MLOC_73203	6	ta_iwgsc_6as_v1_4428152	91.88	197	7e-123
c105214.graph_c0	1141	MLOC_16831	5	ta_iwgsc_5bl_v1_10820601	90.38	364	0
c105214.graph_c1	844	MLOC_16831	5	--	89.47	114	3e-63
c105215.graph_c0	2065	MLOC_8301	morex_contig_14194	--	94.2	138	7e-89
c105216.graph_c0	1162	MLOC_7540	3	ta_iwgsc_3b_v1_10418924	83.28	293	1e-170
c105227.graph_c0	957	MLOC_12499	1	ta_iwgsc_1as_v1_3310274;ta_iwgsc_1bs_v1_3418853;ta_iwgsc_1ds_v1_1910073	97.84	185	6e-128
c105228.graph_c0	1170	MLOC_70768	5	ta_iwgsc_5al_v1_2696204;ta_iwgsc_5bl_v1_10922648	96.63	326	0
c105230.graph_c1	900	MLOC_34489	1	ta_iwgsc_1al_v2_3887880;ta_iwgsc_1bl_v1_3896407	97.06	272	0
c105231.graph_c0	2384	MLOC_51340	5	ta_iwgsc_5al_v1_2102481;ta_iwgsc_5bl_v1_10903425;ta_iwgsc_5dl_v1_625672	98.92	186	6e-127
c105234.graph_c0	815	MLOC_13086	1	ta_iwgsc_4al_v2_7108227;ta_iwgsc_4bs_v1_4871850;ta_iwgsc_4ds_v1_2281482	100	108	4e-70
c105234.graph_c1	1336	MLOC_21832	2HL	ta_iwgsc_2al_v1_6421296;ta_iwgsc_2bl_v1_7994755;ta_iwgsc_2dl_v1_9834749	94.46	307	0
c105236.graph_c0	962	MLOC_66532	2	ta_iwgsc_2al_v1_6388202;ta_iwgsc_2bl_v1_8029054;ta_iwgsc_2dl_v1_9907310	99.44	179	2e-125
c105242.graph_c0	1504	MLOC_11838	2	--	94.14	222	3e-150
c105244.graph_c0	1325	MLOC_76415	7	--	98.81	168	2e-121
c105246.graph_c0	1190	MLOC_21099	1H	--	98.88	178	8e-121
c105248.graph_c0	1193	MLOC_34722	3	ta_iwgsc_3as_v1_3340122;ta_iwgsc_3b_v1_10467803	96.79	218	1e-156
c105251.graph_c0	1763	MLOC_21220	3	ta_iwgsc_3b_v1_10675743	97.77	403	0
c105253.graph_c0	1147	MLOC_58568	4	ta_iwgsc_4as_v2_5943963;ta_iwgsc_4bl_v1_7039126	93.3	224	2e-153
c105255.graph_c0	1426	MLOC_55870	4HL	--	94.41	304	0
c105257.graph_c0	1336	MLOC_16329	6	ta_iwgsc_6al_v1_5718062;ta_iwgsc_6bl_v1_1327808;ta_iwgsc_6dl_v1_3218638	96.72	335	0
c105262.graph_c0	1412	MLOC_1529	3	ta_iwgsc_3b_v1_10498314	88.98	363	0
c105264.graph_c0	1423	MLOC_76898	2	ta_iwgsc_2as_v1_5186880;ta_iwgsc_2ds_v1_5388579	96.09	230	8e-153
c105266.graph_c0	2172	MLOC_16358	5	--	80.29	548	0
c105266.graph_c0	2172	MLOC_19124	7	--	95.98	547	0
c105278.graph_c0	1650	MLOC_7320	1	ta_iwgsc_6al_v1_5762159	81.56	179	2e-107
c105278.graph_c0	1650	MLOC_78126	6HL	ta_iwgsc_6al_v1_5762159	97.01	201	3e-138
c105279.graph_c0	1223	MLOC_34651	6	ta_iwgsc_6al_v1_5832662;ta_iwgsc_6dl_v1_3318367	96.07	280	0
c105280.graph_c0	1361	MLOC_52455	3	ta_iwgsc_3b_v1_10519617	89.33	150	2e-89
c105282.graph_c0	1734	MLOC_70530	7	ta_iwgsc_4al_v2_7085703	88.67	406	0
c105286.graph_c0	1192	MLOC_55617	6	ta_iwgsc_6al_v1_5760516;ta_iwgsc_6dl_v1_3255070	89.37	348	0
c105287.graph_c0	945	MLOC_69288	5	ta_iwgsc_5bl_v1_10792677;ta_iwgsc_5dl_v1_4568290	82.72	162	5e-90
c105292.graph_c0	1141	MLOC_51507	1	--	95.01	381	0
c105292.graph_c0	1141	MLOC_59655	3	--	88.39	155	1e-99
c105294.graph_c1	840	MLOC_75010	5	ta_iwgsc_5bl_v1_10902941;ta_iwgsc_5dl_v1_4593270	98.1	210	7e-142
c105298.graph_c0	1759	MLOC_16498	4	ta_iwgsc_4as_v2_5928874;ta_iwgsc_4dl_v3_14404955	97.67	129	2e-82
c105299.graph_c0	1053	MLOC_15515	5	ta_iwgsc_3b_v1_10762904	81.52	211	7e-126
c105299.graph_c0	1053	MLOC_62884	3HS	ta_iwgsc_3b_v1_10762904	96.62	296	0
c105299.graph_c1	882	MLOC_62884	3HS	ta_iwgsc_3b_v1_10762904;ta_iwgsc_3ds_v1_2603036	96.97	132	2e-81
c105301.graph_c2	2723	MLOC_59618	1	ta_iwgsc_1as_v1_3274828;ta_iwgsc_1bs_v1_3448077;ta_iwgsc_1ds_v1_1904455	98.67	150	1e-96
c105305.graph_c0	1467	MLOC_10697	2	ta_iwgsc_2bl_v1_8091074	96.97	198	2e-142
c105306.graph_c0	1292	MLOC_52168	7	--	97.99	249	4e-180
c105315.graph_c0	1290	MLOC_20740	6HL	ta_iwgsc_6al_v1_5815072;ta_iwgsc_6dl_v1_3326502	95.15	103	6e-62
c105318.graph_c0	1376	MLOC_47482	5	ta_iwgsc_5bl_v1_10839167	97.37	342	0
c105319.graph_c0	1675	MLOC_19231	6HS	--	94.78	115	2e-67
c105320.graph_c0	1505	MLOC_73036	5	--	95.81	310	0
c105320.graph_c1	833	MLOC_73036	5	ta_iwgsc_5as_v1_1535009;ta_iwgsc_5bs_v1_2245740;ta_iwgsc_5ds_v1_324017	97.13	174	2e-122
c105323.graph_c0	751	MLOC_61332	5	ta_iwgsc_5bl_v1_10914725;ta_iwgsc_5dl_v1_4524899	95.45	154	5e-101
c105335.graph_c0	1289	MLOC_52257	4	ta_iwgsc_4as_v2_5926753;ta_iwgsc_4as_v2_5944158;ta_iwgsc_4as_v2_5944159;ta_iwgsc_4as_v2_5944160	99.59	246	2e-173
c105341.graph_c0	1216	MLOC_65140	1	ta_iwgsc_1bs_v1_1975885;ta_iwgsc_1ds_v1_1915000	95.68	301	0
c105345.graph_c0	1230	MLOC_59555	5	--	98.73	237	0
c105346.graph_c0	1869	MLOC_35803	6	ta_iwgsc_6as_v1_4360917;ta_iwgsc_6ds_v1_2075647	99.06	106	4e-67
c105347.graph_c0	928	MLOC_44623	2	ta_iwgsc_2al_v1_6422822;ta_iwgsc_2bl_v1_7946759;ta_iwgsc_2bl_v1_8056320;ta_iwgsc_2dl_v1_9829710	99.47	189	5e-132
c105347.graph_c0	928	MLOC_63767	6	ta_iwgsc_2al_v1_6422822;ta_iwgsc_2bl_v1_7946759;ta_iwgsc_2bl_v1_8056320;ta_iwgsc_2dl_v1_9829710	86.73	309	0
c105354.graph_c0	1390	MLOC_65372	4	ta_iwgsc_2dl_v1_9909429	93.2	147	2e-89
c105357.graph_c0	1732	MLOC_12151	2	ta_iwgsc_2bs_v1_5245581	84.56	408	0
c105357.graph_c0	1732	MLOC_13649	2	ta_iwgsc_2bs_v1_5245581	87.94	373	0
c105359.graph_c0	874	MLOC_65219	3	ta_iwgsc_3b_v1_10705393	95.72	187	3e-122
c105364.graph_c0	1333	MLOC_59724	3	--	91.36	243	7e-158
c105365.graph_c0	1015	MLOC_67968	3	--	91.22	148	2e-88
c105369.graph_c0	943	MLOC_67438	5	ta_iwgsc_5bl_v1_10867287	92.64	231	7e-150
c105379.graph_c0	1076	MLOC_10653	2	ta_iwgsc_2al_v1_6383989;ta_iwgsc_2bl_v1_8023225	88.39	155	2e-81
c105383.graph_c0	1279	MLOC_17736	6	ta_iwgsc_6al_v1_5821064	95.2	229	3e-153
c105385.graph_c0	2030	MLOC_51592	2	ta_iwgsc_2ds_v1_5322390	94.29	105	7e-61
c105385.graph_c0	2030	MLOC_65294	2	ta_iwgsc_2ds_v1_5322390	96.84	380	0
c105391.graph_c0	1182	MLOC_53964	3	ta_iwgsc_5bl_v1_10749736	92.13	127	2e-79
c105392.graph_c0	1169	MLOC_6742	5	ta_iwgsc_5bl_v1_10810367;ta_iwgsc_5dl_v1_4511687	98.74	159	2e-114
c105393.graph_c0	1182	MLOC_72878	7	--	97.66	128	6e-134
c105396.graph_c0	1531	MLOC_36299	5	--	96.34	246	3e-165
c105399.graph_c0	1934	MLOC_11415	5	ta_iwgsc_5dl_v1_4600373	94.61	445	0
c105404.graph_c1	1195	MLOC_11726	2	ta_iwgsc_1al_v2_3901453;ta_iwgsc_1bl_v1_3895131;ta_iwgsc_1dl_v1_2231197	82.32	198	1e-122
c105404.graph_c1	1195	MLOC_13479	2	ta_iwgsc_1al_v2_3901453;ta_iwgsc_1bl_v1_3895131;ta_iwgsc_1dl_v1_2231197	80.17	242	1e-144
c105404.graph_c1	1195	MLOC_22271	5	ta_iwgsc_1al_v2_3901453;ta_iwgsc_1bl_v1_3895131;ta_iwgsc_1dl_v1_2231197	81.07	169	8e-102
c105404.graph_c1	1195	MLOC_3013	5	ta_iwgsc_1al_v2_3901453;ta_iwgsc_1bl_v1_3895131;ta_iwgsc_1dl_v1_2231197	83.03	218	4e-136
c105404.graph_c1	1195	MLOC_63787	3	ta_iwgsc_1al_v2_3901453;ta_iwgsc_1bl_v1_3895131;ta_iwgsc_1dl_v1_2231197	83.66	153	1e-88
c105404.graph_c1	1195	MLOC_82073	1	ta_iwgsc_1al_v2_3901453;ta_iwgsc_1bl_v1_3895131;ta_iwgsc_1dl_v1_2231197	82.12	151	7e-86
c105405.graph_c0	1066	MLOC_18886	5	ta_iwgsc_5bl_v1_10803660;ta_iwgsc_5dl_v1_4526387	97.8	227	3e-169
c105409.graph_c0	1368	MLOC_43591	3	--	100	144	4e-97
c105410.graph_c1	1353	MLOC_37256	6	ta_iwgsc_6al_v1_5787107;ta_iwgsc_6al_v1_5787108;ta_iwgsc_6al_v1_5796139;ta_iwgsc_6bl_v1_3886361;ta_iwgsc_6dl_v1_3232181	95.2	375	0
c105412.graph_c0	1152	MLOC_11113	6	--	95.93	123	2e-75
c105417.graph_c0	1107	MLOC_63894	1	ta_iwgsc_1al_v2_3381392;ta_iwgsc_1bl_v1_3888177	97.77	179	2e-125
c105418.graph_c0	1507	MLOC_65988	1	ta_iwgsc_1al_v2_3942944;ta_iwgsc_1bl_v1_3807337	92.75	138	8e-87
c105421.graph_c0	1188	MLOC_12016	3	--	80.77	104	6e-54
c105421.graph_c0	1188	MLOC_14811	1	--	95.16	124	2e-79
c105434.graph_c0	867	MLOC_20089	1	ta_iwgsc_1bs_v1_3479410;ta_iwgsc_1ds_v1_1886366	93.1	174	6e-112
c105434.graph_c0	867	MLOC_56136	5	ta_iwgsc_1bs_v1_3479410;ta_iwgsc_1ds_v1_1886366	86.86	175	2e-102
c105436.graph_c0	1113	MLOC_10893	7	ta_iwgsc_7al_v1_4486629;ta_iwgsc_7dl_v1_3395626	96.89	193	6e-133
c105438.graph_c0	841	MLOC_55728	4	ta_iwgsc_4bl_v1_7015892	95.41	283	0
c105440.graph_c0	1858	MLOC_76963	2	ta_iwgsc_2al_v1_6385267;ta_iwgsc_2bl_v1_4089599;ta_iwgsc_2dl_v1_9848453	97.38	344	0
c105442.graph_c1	3256	MLOC_21078	7	ta_iwgsc_7dl_v1_3335726	96.35	631	0
c105449.graph_c0	1287	MLOC_63492	3	ta_iwgsc_3b_v1_10460952	98.05	257	0
c105456.graph_c0	1265	MLOC_71818	2	ta_iwgsc_2bs_v1_5228109;ta_iwgsc_2ds_v1_5375643	98.46	260	0
c105461.graph_c0	1883	MLOC_67140	3	ta_iwgsc_3b_v1_10774839	92.02	351	0
c105463.graph_c0	1487	MLOC_21279	3	ta_iwgsc_3b_v1_10420190	95.97	298	0
c105479.graph_c0	1912	MLOC_59941	3	--	87.96	648	0
c105480.graph_c0	1147	MLOC_2934	5	ta_iwgsc_5bl_v1_10867929	96.85	254	3e-177
c105486.graph_c0	1399	MLOC_79102	2	ta_iwgsc_2as_v1_5283687;ta_iwgsc_2bs_v1_5230338;ta_iwgsc_2ds_v1_5390745	99.11	336	0
c105487.graph_c0	1360	MLOC_66368	5	ta_iwgsc_5bl_v1_10833833	88.1	269	6e-164
c105488.graph_c0	2596	MLOC_36873	6	ta_iwgsc_6as_v1_743431;ta_iwgsc_6ds_v1_2115121;ta_iwgsc_6ds_v1_2127210	96.18	131	3e-76
c105490.graph_c1	547	MLOC_36621	3	ta_iwgsc_3as_v1_3274007;ta_iwgsc_3b_v1_10708097;ta_iwgsc_3ds_v1_2593638	93.57	171	1e-113
c105490.graph_c2	657	MLOC_36621	3	ta_iwgsc_3b_v1_10708097	94.05	185	2e-122
c105491.graph_c0	1277	MLOC_64362	2	--	88.89	297	4e-173
c105496.graph_c0	895	MLOC_74469	7	--	99.48	194	5e-135
c105499.graph_c0	1336	MLOC_70585	1	ta_iwgsc_1bl_v1_3866754	84.98	313	0
c105500.graph_c0	1486	MLOC_43566	morex_contig_271358	--	87.22	133	5e-70
c105502.graph_c0	888	MLOC_18306	7	--	88.97	136	7e-79
c105506.graph_c0	1358	MLOC_61958	6HS	ta_iwgsc_6as_v1_4425137;ta_iwgsc_6as_v1_4425896	97.12	312	0
c105509.graph_c0	893	MLOC_52117	5	ta_iwgsc_5al_v1_2675382;ta_iwgsc_5al_v1_2685153;ta_iwgsc_5bl_v1_10909357;ta_iwgsc_5bl_v1_10923848;ta_iwgsc_5bl_v1_10925190;ta_iwgsc_5dl_v1_4577942;ta_iwgsc_5dl_v1_4601754	80.85	235	1e-134
c105509.graph_c0	893	MLOC_65691	5	ta_iwgsc_5al_v1_2675382;ta_iwgsc_5al_v1_2685153;ta_iwgsc_5bl_v1_10909357;ta_iwgsc_5bl_v1_10923848;ta_iwgsc_5bl_v1_10925190;ta_iwgsc_5dl_v1_4577942;ta_iwgsc_5dl_v1_4601754	82.55	235	4e-140
c105509.graph_c0	893	MLOC_67237	7	ta_iwgsc_5al_v1_2675382;ta_iwgsc_5al_v1_2685153;ta_iwgsc_5bl_v1_10909357;ta_iwgsc_5bl_v1_10923848;ta_iwgsc_5bl_v1_10925190;ta_iwgsc_5dl_v1_4577942;ta_iwgsc_5dl_v1_4601754	82.69	104	1e-52
c105509.graph_c0	893	MLOC_71353	5	ta_iwgsc_5al_v1_2675382;ta_iwgsc_5al_v1_2685153;ta_iwgsc_5bl_v1_10909357;ta_iwgsc_5bl_v1_10923848;ta_iwgsc_5bl_v1_10925190;ta_iwgsc_5dl_v1_4577942;ta_iwgsc_5dl_v1_4601754	92.77	235	2e-157
c105509.graph_c0	893	MLOC_73488	5	ta_iwgsc_5al_v1_2675382;ta_iwgsc_5al_v1_2685153;ta_iwgsc_5bl_v1_10909357;ta_iwgsc_5bl_v1_10923848;ta_iwgsc_5bl_v1_10925190;ta_iwgsc_5dl_v1_4577942;ta_iwgsc_5dl_v1_4601754	94.34	212	5e-141
c105510.graph_c0	1499	MLOC_5404	2	ta_iwgsc_2al_v1_6436981;ta_iwgsc_2bl_v1_8088570	80.11	362	0
c105510.graph_c0	1499	MLOC_57134	2	ta_iwgsc_2al_v1_6436981;ta_iwgsc_2bl_v1_8088570	97.89	190	3e-137
c105513.graph_c0	1092	MLOC_72880	2	ta_iwgsc_2al_v1_6329982	94.96	119	3e-81
c105519.graph_c0	954	MLOC_72171	7	ta_iwgsc_7as_v1_4245888;ta_iwgsc_7bs_v1_3161996;ta_iwgsc_7ds_v1_3884811	86.61	127	2e-66
c105521.graph_c0	657	MLOC_12909	5	ta_iwgsc_5bs_v1_205568	94.52	219	2e-144
c105521.graph_c1	825	MLOC_12909	5	ta_iwgsc_5bs_v1_205568;ta_iwgsc_5ds_v1_2779858	81.13	106	1e-49
c105521.graph_c3	546	MLOC_12909	5	ta_iwgsc_5bs_v1_205568	90.27	113	1e-71
c105524.graph_c0	1062	MLOC_53547	5	ta_iwgsc_5as_v1_1503048;ta_iwgsc_5bs_v1_2253599;ta_iwgsc_5ds_v1_2757215	99.49	196	4e-150
c105526.graph_c0	1715	MLOC_73288	6	ta_iwgsc_6as_v1_4404635;ta_iwgsc_6ds_v1_2078078	98.21	223	3e-162
c105532.graph_c0	914	MLOC_57813	2	ta_iwgsc_2al_v1_6406466;ta_iwgsc_2dl_v1_9907310	96.15	182	5e-126
c105535.graph_c0	1800	MLOC_56057	2	ta_iwgsc_2al_v1_6437047;ta_iwgsc_2bl_v1_7951809	90.59	489	0
c105537.graph_c0	1143	MLOC_58764	6	--	96.71	152	2e-97
c105537.graph_c1	822	MLOC_58764	6	--	90.99	222	2e-142
c105538.graph_c0	1035	MLOC_57719	5	ta_iwgsc_5bl_v1_10830990;ta_iwgsc_5dl_v1_4604070	95.96	223	6e-148
c105546.graph_c0	2105	MLOC_79155	3	ta_iwgsc_3al_v1_4404384;ta_iwgsc_3b_v1_10410333;ta_iwgsc_3dl_v1_6912739	96.3	108	3e-79
c105546.graph_c1	877	MLOC_79155	3	--	96.55	232	8e-162
c105549.graph_c0	2954	MLOC_69104	2	ta_iwgsc_2al_v1_6415314;ta_iwgsc_2bl_v1_8052386;ta_iwgsc_2dl_v1_9892335	96.4	222	1e-142
c105551.graph_c0	1491	MLOC_63340	1	ta_iwgsc_1al_v2_3918617;ta_iwgsc_1bl_v1_3794879	88.36	318	0
c105552.graph_c0	1271	MLOC_44704	2	--	100	134	1e-96
c105556.graph_c0	1059	MLOC_51794	1	ta_iwgsc_1al_v2_3916192;ta_iwgsc_1bl_v1_3916683;ta_iwgsc_1dl_v1_2292034	94.54	183	5e-129
c105557.graph_c0	1750	MLOC_10378	7	ta_iwgsc_7dl_v1_3396382	98.19	277	0
c105557.graph_c0	1750	MLOC_69397	6	ta_iwgsc_7dl_v1_3396382	82.66	173	5e-87
c105558.graph_c0	1033	MLOC_7159	3	--	99.07	108	7e-72
c105563.graph_c0	1430	MLOC_37631	5	ta_iwgsc_5bl_v1_10835519;ta_iwgsc_5dl_v1_4514946	98.75	160	2e-104
c105565.graph_c0	1105	MLOC_37109	3	--	100	121	4e-88
c105574.graph_c0	1459	MLOC_10723	2	ta_iwgsc_2bl_v1_8037349;ta_iwgsc_2dl_v1_9826098	95.5	378	0
c105576.graph_c0	1223	MLOC_43232	2	--	94.97	159	3e-105
c105586.graph_c0	1316	MLOC_51713	5	ta_iwgsc_4al_v2_7066665;ta_iwgsc_5bl_v1_10797983	95.03	342	0
c105587.graph_c0	1401	MLOC_57605	2	ta_iwgsc_2al_v1_6370886;ta_iwgsc_2bl_v1_8062218	92.42	211	1e-139
c105588.graph_c0	1229	MLOC_13062	4	ta_iwgsc_4al_v2_7161432;ta_iwgsc_4bs_v1_4943747;ta_iwgsc_4ds_v1_2288010	89.71	311	0
c105590.graph_c0	1662	MLOC_51086	3	ta_iwgsc_3b_v1_10481476	95.43	328	0
c105598.graph_c0	1265	MLOC_61459	3	ta_iwgsc_3as_v1_1243073;ta_iwgsc_3b_v1_10638690	96.8	125	1e-102
c105603.graph_c0	1215	MLOC_44584	4	ta_iwgsc_4bl_v1_6913816	94.14	273	0
c105604.graph_c0	1259	MLOC_12341	6	ta_iwgsc_6ds_v1_2115896	95.37	216	5e-144
c105612.graph_c0	1326	MLOC_62165	7	ta_iwgsc_7bs_v1_3135054	94.29	245	1e-163
c105614.graph_c0	2310	MLOC_44656	7	ta_iwgsc_7al_v1_4558620;ta_iwgsc_7bl_v1_6654524;ta_iwgsc_7dl_v1_3370387	93.72	462	0
c105614.graph_c0	2310	MLOC_67450	7	ta_iwgsc_7al_v1_4558620;ta_iwgsc_7bl_v1_6654524;ta_iwgsc_7dl_v1_3370387	94.19	241	3e-151
c105619.graph_c0	1175	MLOC_34663	7	ta_iwgsc_6al_v1_5805083	93.98	249	1e-161
c105625.graph_c0	2054	MLOC_52160	3	--	98.86	176	1e-105
c105633.graph_c0	1120	MLOC_73546	5	ta_iwgsc_5al_v1_2810942;ta_iwgsc_5bl_v1_10810427	84.33	134	8e-77
c105634.graph_c0	1222	MLOC_5050	5	ta_iwgsc_5bl_v1_10923668	93.84	146	2e-97
c105634.graph_c0	1222	MLOC_6324	morex_contig_13738	ta_iwgsc_5bl_v1_10923668	94.24	139	1e-89
c105644.graph_c0	1160	MLOC_11793	5	ta_iwgsc_5bl_v1_10886644	86.04	222	4e-131
c105646.graph_c0	1316	MLOC_56949	3	ta_iwgsc_3al_v1_4420181;ta_iwgsc_3b_v1_10617231	98.95	190	6e-129
c105651.graph_c0	1270	MLOC_25696	5	ta_iwgsc_5al_v1_2749736;ta_iwgsc_5bl_v1_10920341;ta_iwgsc_5dl_v1_4473034	99.62	263	0
c105652.graph_c0	953	MLOC_32207	2	ta_iwgsc_2as_v1_5210730;ta_iwgsc_2bs_v1_5223184;ta_iwgsc_2ds_v1_5316111;ta_iwgsc_2ds_v1_5374739	82.78	151	7e-80
c105652.graph_c0	953	MLOC_35435	2	ta_iwgsc_2as_v1_5210730;ta_iwgsc_2bs_v1_5223184;ta_iwgsc_2ds_v1_5316111;ta_iwgsc_2ds_v1_5374739	84.38	160	5e-93
c105652.graph_c0	953	MLOC_71561	2	ta_iwgsc_2as_v1_5210730;ta_iwgsc_2bs_v1_5223184;ta_iwgsc_2ds_v1_5316111;ta_iwgsc_2ds_v1_5374739	88.73	213	8e-138
c105652.graph_c0	953	MLOC_81380	2	ta_iwgsc_2as_v1_5210730;ta_iwgsc_2bs_v1_5223184;ta_iwgsc_2ds_v1_5316111;ta_iwgsc_2ds_v1_5374739	87.2	164	3e-93
c105655.graph_c0	1444	MLOC_70747	7	--	95.74	329	0
c105660.graph_c0	2195	MLOC_64481	4HL	ta_iwgsc_4al_v2_7097165;ta_iwgsc_4dl_v3_14394103	93.17	161	1e-90
c105663.graph_c0	1539	MLOC_71849	3	ta_iwgsc_7al_v1_4520899	81.68	131	1e-66
c105663.graph_c2	695	MLOC_58296	2	--	91.96	199	1e-140
c105678.graph_c0	1050	MLOC_55976	6	ta_iwgsc_6al_v1_5798002;ta_iwgsc_6bl_v1_4340907;ta_iwgsc_6dl_v1_3225544;ta_iwgsc_6dl_v1_3249754;ta_iwgsc_6dl_v1_3323391	98.79	165	2e-113
c105681.graph_c0	1520	MLOC_46547	2	--	80.12	166	2e-83
c105685.graph_c0	1292	MLOC_66421	1	ta_iwgsc_1al_v2_3910479;ta_iwgsc_1bl_v1_3917740;ta_iwgsc_1dl_v1_2290659	96.03	302	0
c105688.graph_c0	1493	MLOC_73664	4	ta_iwgsc_4bl_v1_6988362;ta_iwgsc_4dl_v3_14424669;ta_iwgsc_5al_v1_2781953	96.75	123	3e-73
c105696.graph_c0	1325	MLOC_15752	5	ta_iwgsc_1bl_v1_3815379;ta_iwgsc_1dl_v1_2290594	96.03	277	0
c105697.graph_c0	1162	MLOC_63091	3	ta_iwgsc_3al_v1_4327292;ta_iwgsc_3b_v1_10545879;ta_iwgsc_3dl_v1_6896413	98.02	252	0
c105700.graph_c0	1163	MLOC_33422	6	ta_iwgsc_6al_v1_5832317;ta_iwgsc_6bl_v1_4383460;ta_iwgsc_6dl_v1_3285647	87.79	131	1e-73
c105705.graph_c0	1768	MLOC_55704	4HS	ta_iwgsc_4bs_v1_4874245;ta_iwgsc_4ds_v1_2298480	93.03	545	0
c105706.graph_c0	1278	MLOC_13043	3	ta_iwgsc_3b_v1_10495803	95.47	397	0
c105706.graph_c1	986	MLOC_13043	3	ta_iwgsc_3al_v1_4235434;ta_iwgsc_3b_v1_10495803;ta_iwgsc_3dl_v1_3001794	95.7	256	8e-179
c105708.graph_c0	1372	MLOC_19711	1	ta_iwgsc_1al_v2_3935476;ta_iwgsc_1bl_v1_3800644	91.34	254	2e-163
c105709.graph_c0	1168	MLOC_75501	2	ta_iwgsc_2al_v1_6365978;ta_iwgsc_2bl_v1_7980009	95.54	336	0
c105716.graph_c0	914	MLOC_36519	1	ta_iwgsc_1al_v2_3975961;ta_iwgsc_1bl_v1_3891579	94.92	177	1e-119
c105718.graph_c1	1045	MLOC_13032	2	ta_iwgsc_2bs_v1_5176399	97.4	192	1e-132
c105724.graph_c0	1454	MLOC_60158	7	--	87.9	314	0
c105731.graph_c0	1228	MLOC_54496	5	ta_iwgsc_5dl_v1_4495350	95.54	269	0
c105745.graph_c0	1339	MLOC_5223	3	ta_iwgsc_3b_v1_10752674	94.52	365	0
c105752.graph_c0	1148	MLOC_72449	1	--	91.08	157	5e-96
c105753.graph_c0	1110	MLOC_11190	3	ta_iwgsc_3al_v1_4293809;ta_iwgsc_3b_v1_10777183;ta_iwgsc_3dl_v1_6956357	96.55	261	7e-177
c105753.graph_c1	1203	MLOC_11190	3	ta_iwgsc_3al_v1_4293809;ta_iwgsc_3b_v1_10777183;ta_iwgsc_3dl_v1_6956357	98.33	239	1e-167
c105755.graph_c0	1085	MLOC_21359	6	ta_iwgsc_6as_v1_4380294	89.04	146	4e-82
c105773.graph_c0	1321	MLOC_10203	1	ta_iwgsc_1al_v2_3893649	84.93	272	5e-156
c105777.graph_c0	1423	MLOC_21322	4HS	ta_iwgsc_4bl_v1_6960648;ta_iwgsc_4bs_v1_4936270;ta_iwgsc_4ds_v1_2309666	99.28	139	2e-93
c105782.graph_c1	1980	MLOC_52707	5	--	84.57	175	1e-98
c105785.graph_c0	1319	MLOC_72039	4	ta_iwgsc_4al_v2_7155171;ta_iwgsc_4bs_v1_4872443;ta_iwgsc_4ds_v1_2291014	92	225	7e-138
c105787.graph_c3	957	MLOC_35013	3	ta_iwgsc_3b_v1_10676437	90.97	288	0
c105789.graph_c0	1554	MLOC_80913	7	--	95.77	189	1e-120
c105793.graph_c0	1464	MLOC_17314	4	ta_iwgsc_4al_v2_7123718;ta_iwgsc_4bs_v1_4895311;ta_iwgsc_4ds_v1_2309246	95	240	9e-161
c105795.graph_c0	1487	MLOC_12660	3	ta_iwgsc_3b_v1_10749162	96.52	230	4e-163
c105796.graph_c0	1135	MLOC_65132	4	ta_iwgsc_4bl_v1_7010091;ta_iwgsc_4dl_v3_14467290	99.34	303	0
c105798.graph_c0	1372	MLOC_54672	2	ta_iwgsc_2bl_v1_8066810	95.36	323	0
c105801.graph_c0	871	MLOC_58603	3	ta_iwgsc_3al_v1_4349924;ta_iwgsc_3b_v1_10757937;ta_iwgsc_3dl_v1_6924788	94.12	102	8e-59
c105805.graph_c0	1674	MLOC_79866	4	ta_iwgsc_4bs_v1_4958403;ta_iwgsc_4ds_v1_2312466	96.08	255	2e-174
c105812.graph_c0	1104	MLOC_4720	4HS	ta_iwgsc_4al_v2_7175041;ta_iwgsc_4bs_v1_4937005;ta_iwgsc_4ds_v1_2289919	95.18	228	2e-151
c105814.graph_c0	1004	MLOC_80962	4	ta_iwgsc_4al_v2_7171073;ta_iwgsc_4bs_v1_4892896;ta_iwgsc_4ds_v1_2326014	90.59	255	2e-174
c105815.graph_c0	975	MLOC_65740	1	ta_iwgsc_1al_v2_3945561;ta_iwgsc_1bl_v1_3810405;ta_iwgsc_1dl_v1_2243028	91.91	235	5e-153
c105818.graph_c0	1149	MLOC_53389	1	ta_iwgsc_1as_v1_3305866;ta_iwgsc_1bs_v1_3447268	93.35	316	0
c105821.graph_c0	1174	MLOC_66434	4	ta_iwgsc_4as_v2_5953593;ta_iwgsc_4dl_v3_14315654	95.62	137	8e-83
c105822.graph_c0	1507	MLOC_40112	5	--	93.77	401	0
c105824.graph_c0	1446	MLOC_2811	3	ta_iwgsc_3b_v1_10623005	84.75	223	4e-123
c105826.graph_c0	1275	MLOC_58853	4	ta_iwgsc_4as_v2_5955411	92.74	303	0
c105833.graph_c1	1007	MLOC_62343	2	ta_iwgsc_2al_v1_6424566;ta_iwgsc_2bl_v1_8020893;ta_iwgsc_2dl_v1_9906836	93.86	277	0
c105836.graph_c0	1101	MLOC_69622	5	ta_iwgsc_5bl_v1_10854637	90.17	173	2e-110
c105850.graph_c0	1218	MLOC_8174	7	ta_iwgsc_7al_v1_4513858;ta_iwgsc_7dl_v1_3318144	92.8	264	5e-174
c105854.graph_c0	1350	MLOC_40096	4	ta_iwgsc_4as_v2_5982421;ta_iwgsc_4bl_v1_7029569	97.66	171	8e-130
c105856.graph_c0	1822	MLOC_13673	5	ta_iwgsc_5al_v1_2731016;ta_iwgsc_5bl_v1_10802893;ta_iwgsc_5dl_v1_1948182	92.69	438	0
c105861.graph_c0	1119	MLOC_70896	5	ta_iwgsc_4al_v2_2854098;ta_iwgsc_5bl_v1_10921882;ta_iwgsc_5dl_v1_4573698	87.55	265	9e-168
c105868.graph_c0	1119	MLOC_68827	7	--	93.97	116	1e-69
c105870.graph_c0	1435	MLOC_40020	5	--	93.31	299	0
c105872.graph_c0	1129	MLOC_68939	5	--	91.5	247	3e-151
c105874.graph_c0	1308	MLOC_65771	7	--	98.46	259	7e-180
c105876.graph_c0	1762	MLOC_69803	5	ta_iwgsc_5bs_v1_438563	96.15	494	0
c105877.graph_c0	1034	MLOC_60943	2	ta_iwgsc_2as_v1_5271735;ta_iwgsc_2bs_v1_5247053	96.85	317	0
c105881.graph_c0	1022	MLOC_36661	5	--	88.68	106	4e-64
c105882.graph_c0	1081	MLOC_386	3	ta_iwgsc_3as_v1_3376152;ta_iwgsc_3b_v1_10756664	94.78	134	2e-79
c105883.graph_c0	1054	MLOC_66583	5	--	86.26	182	2e-105
c105887.graph_c0	2714	MLOC_11172	3	ta_iwgsc_3al_v1_4412064;ta_iwgsc_3b_v1_10765267	95.95	148	2e-96
c105898.graph_c0	1565	MLOC_44017	1	ta_iwgsc_1al_v2_3897790;ta_iwgsc_1bl_v1_3834306	86.84	342	0
c105901.graph_c0	1275	MLOC_62897	3	ta_iwgsc_3b_v1_10604447	98.13	214	8e-144
c105912.graph_c0	1254	MLOC_16762	5	ta_iwgsc_5bl_v1_10829965	97.03	101	2e-60
c105913.graph_c0	899	MLOC_21004	2	--	87.08	178	7e-117
c105919.graph_c0	463	MLOC_77438	6	ta_iwgsc_6dl_v1_1861555	97.42	155	4e-102
c105919.graph_c1	1354	MLOC_77438	6	--	90.19	377	0
c10591.graph_c0	404	MLOC_56692	3	ta_iwgsc_7al_v1_4510558	81.13	106	6e-57
c105920.graph_c0	2003	MLOC_53540	2	ta_iwgsc_2al_v1_6404088;ta_iwgsc_2bl_v1_7985920	100	237	2e-172
c105922.graph_c0	990	MLOC_34634	4	ta_iwgsc_4as_v2_6015039;ta_iwgsc_4bl_v1_6992865	94	200	2e-135
c105925.graph_c0	1309	MLOC_62654	1	ta_iwgsc_1al_v2_3883370;ta_iwgsc_1bl_v1_3899753;ta_iwgsc_1dl_v1_1146949	97.37	304	0
c105929.graph_c0	1294	MLOC_66482	4	--	92.77	346	0
c105930.graph_c0	1614	MLOC_61570	7	--	94.6	389	0
c105936.graph_c0	2384	MLOC_51725	4	ta_iwgsc_4bs_v1_4947994;ta_iwgsc_4ds_v1_2302719;ta_iwgsc_5al_v1_1684122	80.07	281	7e-143
c105939.graph_c0	1296	MLOC_5942	1	ta_iwgsc_1al_v2_3978389;ta_iwgsc_1bl_v1_3886321;ta_iwgsc_1dl_v1_2265264	96.62	296	0
c105947.graph_c0	732	MLOC_45258	6	ta_iwgsc_6al_v1_5798922;ta_iwgsc_6al_v1_5808929;ta_iwgsc_6al_v1_5831556;ta_iwgsc_6bl_v1_4291348;ta_iwgsc_6bl_v1_4361400;ta_iwgsc_6bl_v1_4394986;ta_iwgsc_6dl_v1_1900938;ta_iwgsc_6dl_v1_3260619	93.75	176	6e-115
c105956.graph_c0	1350	MLOC_53290	6	ta_iwgsc_6as_v1_4427841	96.45	282	0
c105958.graph_c0	1286	MLOC_25350	4	ta_iwgsc_5bl_v1_10798936;ta_iwgsc_5dl_v1_4591141	82.39	176	3e-102
c105958.graph_c0	1286	MLOC_57322	5	ta_iwgsc_5bl_v1_10798936;ta_iwgsc_5dl_v1_4591141	96.57	350	0
c105963.graph_c0	1041	MLOC_23000	5	ta_iwgsc_5bs_v1_613278;ta_iwgsc_5ds_v1_2751900	90.39	229	1e-151
c105967.graph_c0	1835	MLOC_58358	2	ta_iwgsc_2al_v1_6366688;ta_iwgsc_2dl_v1_9856003	95.93	541	0
c105968.graph_c1	1320	MLOC_38857	4HS	ta_iwgsc_4al_v2_7094735;ta_iwgsc_4bs_v1_4869346;ta_iwgsc_4ds_v1_2283157	96.79	343	0
c105969.graph_c0	770	MLOC_30326	2	ta_iwgsc_2al_v1_6434557;ta_iwgsc_2bl_v1_7849818;ta_iwgsc_2bl_v1_8027594;ta_iwgsc_2bl_v1_8031344;ta_iwgsc_2dl_v1_9907074;ta_iwgsc_2dl_v1_9907608;ta_iwgsc_3b_v1_10451196	83.63	171	2e-103
c105969.graph_c0	770	MLOC_52747	2	ta_iwgsc_2al_v1_6434557;ta_iwgsc_2bl_v1_7849818;ta_iwgsc_2bl_v1_8027594;ta_iwgsc_2bl_v1_8031344;ta_iwgsc_2dl_v1_9907074;ta_iwgsc_2dl_v1_9907608;ta_iwgsc_3b_v1_10451196	83.63	171	2e-101
c105970.graph_c0	1142	MLOC_14430	7HS	--	85.61	271	5e-158
c105974.graph_c0	1145	MLOC_19888	6	ta_iwgsc_6as_v1_4347785	99.22	129	8e-91
c105974.graph_c0	1145	MLOC_61224	6	ta_iwgsc_6as_v1_4347785	80.75	213	1e-127
c105976.graph_c0	989	MLOC_57345	4	ta_iwgsc_2al_v1_6367530;ta_iwgsc_2bl_v1_8034438	90	160	1e-100
c105976.graph_c0	989	MLOC_78755	7	ta_iwgsc_2al_v1_6367530;ta_iwgsc_2bl_v1_8034438	85.62	160	2e-95
c105976.graph_c0	989	MLOC_79172	4	ta_iwgsc_2al_v1_6367530;ta_iwgsc_2bl_v1_8034438	92.5	160	8e-103
c105982.graph_c0	1289	MLOC_14324	6	--	97.4	231	2e-158
c105992.graph_c0	1001	MLOC_12004	3	ta_iwgsc_3b_v1_9270227	93.19	235	1e-157
c105993.graph_c2	906	MLOC_29951	7	ta_iwgsc_7al_v1_4533051;ta_iwgsc_7bl_v1_6669803	100	151	1e-103
c105997.graph_c0	1031	MLOC_71899	7	--	82.69	208	4e-106
c106001.graph_c0	500	MLOC_6995	5HL	ta_iwgsc_5bl_v1_10845028;ta_iwgsc_5dl_v1_4506278	97.04	135	4e-83
c106001.graph_c1	993	MLOC_6995	5HL	ta_iwgsc_5bl_v1_10845028;ta_iwgsc_5dl_v1_4506278	95.45	264	0
c106002.graph_c0	1434	MLOC_14666	2	ta_iwgsc_2bs_v1_5217954	92.04	201	3e-120
c106003.graph_c0	1502	MLOC_80599	3	ta_iwgsc_3b_v1_10771251	87.82	197	1e-106
c106004.graph_c0	875	MLOC_65694	2	ta_iwgsc_2bs_v1_2371364	98.62	218	2e-160
c106007.graph_c0	1072	MLOC_37884	6	ta_iwgsc_6al_v1_5827338;ta_iwgsc_6dl_v1_3264404	100	137	1e-93
c106011.graph_c0	1342	MLOC_7434	3	ta_iwgsc_3b_v1_10539330	94.12	153	2e-104
c106016.graph_c1	2372	MLOC_73706	4	ta_iwgsc_4bl_v1_6981209;ta_iwgsc_4dl_v3_14385962	84.73	203	3e-107
c106020.graph_c0	2888	MLOC_19580	7	ta_iwgsc_6al_v1_5767561;ta_iwgsc_6bl_v1_4301431	97.37	152	1e-96
c106020.graph_c0	2888	MLOC_59982	6	ta_iwgsc_6al_v1_5767561;ta_iwgsc_6bl_v1_4301431	99.44	357	0
c106020.graph_c0	2888	MLOC_8229	2	ta_iwgsc_6al_v1_5767561;ta_iwgsc_6bl_v1_4301431	91.36	243	1e-150
c106023.graph_c0	1067	MLOC_58164	2	ta_iwgsc_2al_v1_6385048;ta_iwgsc_2bl_v1_8092542	94.16	137	1e-88
c106028.graph_c0	1257	MLOC_50598	5	ta_iwgsc_5bs_v1_2281486;ta_iwgsc_5ds_v1_2782531	91.35	104	2e-61
c106029.graph_c0	1880	MLOC_78769	7	ta_iwgsc_7dl_v1_3359564	91.28	172	5e-110
c106037.graph_c1	1948	MLOC_12498	6	ta_iwgsc_6al_v1_5818190;ta_iwgsc_6bl_v1_4402143;ta_iwgsc_6dl_v1_3236121	96.17	235	2e-161
c106043.graph_c0	1186	MLOC_80902	3	ta_iwgsc_3b_v1_10670592	96.71	152	3e-100
c106044.graph_c0	1075	MLOC_34721	5	ta_iwgsc_5bl_v1_10907601	91.72	290	2e-179
c106047.graph_c0	984	MLOC_55709	1	ta_iwgsc_1bl_v1_3870135;ta_iwgsc_1dl_v1_2249510	96.95	197	3e-140
c106047.graph_c0	984	MLOC_55875	3	ta_iwgsc_1bl_v1_3870135;ta_iwgsc_1dl_v1_2249510	80.1	196	1e-114
c106048.graph_c0	1046	MLOC_5142	4	ta_iwgsc_4as_v2_5975753;ta_iwgsc_4dl_v3_14384722	93.95	215	6e-143
c106066.graph_c0	1313	MLOC_59652	6	--	84.85	264	6e-154
c106067.graph_c0	1061	MLOC_6836	6	ta_iwgsc_6as_v1_4370633;ta_iwgsc_6as_v1_4420647;ta_iwgsc_6bs_v1_3002333;ta_iwgsc_6ds_v1_2084218	86.57	283	6e-174
c106070.graph_c1	1640	MLOC_13158	5	ta_iwgsc_5bl_v1_10911472;ta_iwgsc_6ds_v1_2121406	83.46	272	2e-161
c106071.graph_c0	974	MLOC_73724	6	ta_iwgsc_6al_v1_5786415;ta_iwgsc_6dl_v1_3274762	93.93	214	9e-146
c106072.graph_c1	1681	MLOC_50839	2	ta_iwgsc_2al_v1_6324501;ta_iwgsc_2bl_v1_8086500	92.54	201	2e-125
c106073.graph_c0	5128	MLOC_56486	4	--	99.46	184	1e-124
c106079.graph_c0	3105	MLOC_16349	4	--	93.79	161	1e-90
c106083.graph_c1	3463	MLOC_44147	7	--	89.88	563	0
c106083.graph_c1	3463	MLOC_66513	5	--	86.75	981	0
c106091.graph_c0	1136	MLOC_37527	7	ta_iwgsc_7al_v1_4488499	95.4	174	2e-115
c106102.graph_c1	1203	MLOC_65483	7	--	96.27	375	0
c106107.graph_c0	977	MLOC_66577	5	ta_iwgsc_5as_v1_1531091;ta_iwgsc_5bs_v1_967702;ta_iwgsc_5ds_v1_1358865	90.26	267	1e-175
c106108.graph_c0	1580	MLOC_12358	6	ta_iwgsc_6as_v1_4420380	98.11	159	2e-104
c106110.graph_c0	1397	MLOC_66323	1	ta_iwgsc_1as_v1_3272898;ta_iwgsc_1ds_v1_1911347	97.88	189	1e-124
c106113.graph_c0	706	MLOC_17148	2	ta_iwgsc_2al_v1_6396344;ta_iwgsc_2dl_v1_9908984	97.83	138	3e-100
c106116.graph_c0	1116	MLOC_70182	6	ta_iwgsc_6al_v1_5798778;ta_iwgsc_6dl_v1_3224142	97.12	208	7e-147
c106117.graph_c0	1939	MLOC_66477	4	ta_iwgsc_4al_v2_7157268;ta_iwgsc_4bs_v1_4962908	82.99	241	1e-129
c106125.graph_c0	1282	MLOC_12821	3	ta_iwgsc_3b_v1_10775915	95.4	326	0
c106136.graph_c0	1346	MLOC_44876	2	ta_iwgsc_2al_v1_6338011;ta_iwgsc_2bl_v1_6585409	88.3	265	1e-158
c106142.graph_c0	1566	MLOC_43428	3	--	95.89	316	0
c106143.graph_c0	1400	MLOC_19286	7	--	97.93	242	9e-168
c106149.graph_c0	1226	MLOC_66939	6	ta_iwgsc_6al_v1_5833903;ta_iwgsc_6dl_v1_3235348	97.46	355	0
c106150.graph_c0	1828	MLOC_15703	1	ta_iwgsc_1bl_v1_3806300	98.46	455	0
c106150.graph_c0	1828	MLOC_38035	7	ta_iwgsc_1bl_v1_3806300	80.63	315	0
c106151.graph_c1	2634	MLOC_10280	1	--	90.43	209	5e-120
c106153.graph_c0	1502	MLOC_64085	5	ta_iwgsc_5bl_v1_10835249;ta_iwgsc_5dl_v1_4543601	98.61	360	0
c106154.graph_c0	1585	MLOC_67295	3	ta_iwgsc_3b_v1_10395762	94.5	291	0
c106157.graph_c0	1475	MLOC_66646	6	--	87.71	179	4e-97
c106158.graph_c0	1095	MLOC_79077	1	ta_iwgsc_1as_v1_1291273;ta_iwgsc_1bs_v1_3450934;ta_iwgsc_1ds_v1_1831035	96.6	235	2e-163
c106159.graph_c0	1351	MLOC_13342	2	ta_iwgsc_2al_v1_6430798	98.02	303	0
c106162.graph_c1	2400	MLOC_9947	3	--	93.96	364	0
c106166.graph_c0	1344	MLOC_82028	2	ta_iwgsc_2al_v1_6438699;ta_iwgsc_2bl_v1_8091682	93.29	313	0
c106175.graph_c0	1002	MLOC_50985	5	ta_iwgsc_5bl_v1_10868335	82.1	257	2e-140
c10617.graph_c0	441	MLOC_65093	2	ta_iwgsc_2al_v1_6345523;ta_iwgsc_2bl_v1_8003891;ta_iwgsc_2dl_v1_9876879	94.56	147	4e-88
c106186.graph_c0	1320	MLOC_67469	2	ta_iwgsc_2al_v1_4486202;ta_iwgsc_2bl_v1_7936341;ta_iwgsc_2dl_v1_9860988	92.28	324	0
c106187.graph_c0	975	MLOC_59412	2	--	94.67	169	5e-114
c106189.graph_c0	1095	MLOC_15928	3	ta_iwgsc_3as_v1_3343971;ta_iwgsc_3b_v1_10693017	91.27	126	1e-71
c106192.graph_c0	935	MLOC_36432	2	ta_iwgsc_2al_v1_6417007;ta_iwgsc_2bl_v1_8090875	93.96	182	3e-118
c106200.graph_c0	732	MLOC_34594	1	ta_iwgsc_1al_v2_3890469;ta_iwgsc_1bl_v1_3792922;ta_iwgsc_1dl_v1_2279706	93.91	115	5e-72
c106203.graph_c1	1163	MLOC_37615	2	ta_iwgsc_2as_v1_5217335;ta_iwgsc_2bs_v1_5188571;ta_iwgsc_2ds_v1_5387476	97.45	235	2e-166
c106205.graph_c0	1164	MLOC_57518	3	ta_iwgsc_3b_v1_10489345	91.06	302	0
c106205.graph_c1	713	MLOC_14363	4	ta_iwgsc_2as_v1_5234592;ta_iwgsc_2bs_v1_5244443;ta_iwgsc_3b_v1_10763699;ta_iwgsc_4as_v2_5975043;ta_iwgsc_5bl_v1_10866845;ta_iwgsc_7as_v1_4214492;ta_iwgsc_7dl_v1_3351115	92.09	139	7e-87
c106209.graph_c0	1180	MLOC_30350	7	--	90.7	301	0
c106212.graph_c0	1348	MLOC_12438	6	--	83.96	187	5e-105
c106215.graph_c0	1282	MLOC_13019	6	ta_iwgsc_6al_v1_5828375;ta_iwgsc_6dl_v1_3327770	83.52	267	5e-149
c106218.graph_c0	2198	MLOC_51039	4	ta_iwgsc_4as_v2_5970458;ta_iwgsc_4bl_v1_6976857;ta_iwgsc_4bl_v1_6976858	98.79	412	0
c106222.graph_c1	982	MLOC_32225	5	ta_iwgsc_5bl_v1_10908867;ta_iwgsc_5dl_v1_4497827	98.45	194	3e-142
c106228.graph_c0	770	MLOC_6549	5	ta_iwgsc_2al_v1_6323965;ta_iwgsc_2bl_v1_8091385;ta_iwgsc_2dl_v1_9864329	95.8	119	9e-77
c106232.graph_c0	1464	MLOC_55343	4	ta_iwgsc_4bl_v1_7012437	97.2	143	3e-90
c106240.graph_c0	1288	MLOC_75924	5	ta_iwgsc_5al_v1_2688861;ta_iwgsc_5bl_v1_6068688;ta_iwgsc_5dl_v1_4487424	85.26	251	2e-151
c106243.graph_c0	1202	MLOC_51578	1	ta_iwgsc_1bl_v1_3810267;ta_iwgsc_1dl_v1_2290264	89.36	235	2e-142
c106247.graph_c0	1366	MLOC_72013	5	ta_iwgsc_5al_v1_2807043;ta_iwgsc_5bl_v1_10821604;ta_iwgsc_5dl_v1_4549241	90.21	337	0
c106248.graph_c0	1726	MLOC_67679	4	ta_iwgsc_4bl_v1_6995153	85.6	243	2e-133
c106250.graph_c0	1432	MLOC_62821	7	--	98.38	185	6e-128
c106251.graph_c0	1935	MLOC_61831	3	--	93.2	485	0
c106254.graph_c0	1319	MLOC_68174	1	ta_iwgsc_1bl_v1_3889172;ta_iwgsc_1dl_v1_2268608	97.38	267	0
c106265.graph_c0	1391	MLOC_19453	5	ta_iwgsc_5al_v1_2747222;ta_iwgsc_5bl_v1_10858311;ta_iwgsc_5dl_v1_4550611	89.53	258	2e-161
c106275.graph_c0	1115	MLOC_7820	7	--	94.09	186	3e-121
c106276.graph_c0	1299	MLOC_14763	2	ta_iwgsc_2bl_v1_7908010;ta_iwgsc_2dl_v1_9865930	97.92	240	1e-174
c106279.graph_c0	962	MLOC_53920	3	ta_iwgsc_1dl_v1_2227684	94.18	189	3e-124
c106279.graph_c0	962	MLOC_58337	1	ta_iwgsc_1dl_v1_2227684	80.43	235	8e-124
c106283.graph_c0	1510	MLOC_21090	1	ta_iwgsc_1as_v1_1531436;ta_iwgsc_1bs_v1_3482607;ta_iwgsc_1ds_v1_1885101;ta_iwgsc_1ds_v1_1911822	89.7	233	1e-144
c106288.graph_c0	1525	MLOC_69493	7	--	98.75	319	0
c106296.graph_c0	1884	MLOC_5354	2	ta_iwgsc_2al_v1_6378082;ta_iwgsc_2bl_v1_7979681	97.6	541	0
c106306.graph_c0	1213	MLOC_10406	5	ta_iwgsc_5dl_v1_4499842	98.86	175	1e-125
c106308.graph_c0	1912	MLOC_31485	4	ta_iwgsc_2al_v1_6341469;ta_iwgsc_2bs_v1_5208128;ta_iwgsc_4as_v2_5964990;ta_iwgsc_6bl_v1_4337174;ta_iwgsc_6bs_v1_2985468;ta_iwgsc_7al_v1_4482132	83.05	118	2e-63
c106312.graph_c0	1529	MLOC_7503	5	--	97.22	144	7e-95
c106313.graph_c0	2004	MLOC_14212	1	ta_iwgsc_1al_v2_3938957;ta_iwgsc_1bl_v1_3874898;ta_iwgsc_1dl_v1_2234565	91.63	239	4e-148
c106325.graph_c1	1419	MLOC_10481	2	ta_iwgsc_2bl_v1_7943006;ta_iwgsc_2dl_v1_9892630	84.68	359	0
c106326.graph_c0	1469	MLOC_18339	6	ta_iwgsc_6as_v1_4346334;ta_iwgsc_6bs_v1_2955975;ta_iwgsc_6ds_v1_2110941	98.23	113	3e-69
c106326.graph_c0	1469	MLOC_19525	6	ta_iwgsc_6as_v1_4346334;ta_iwgsc_6bs_v1_2955975;ta_iwgsc_6ds_v1_2110941	97.67	215	4e-160
c106327.graph_c0	1304	MLOC_78891	2	ta_iwgsc_2as_v1_5294385;ta_iwgsc_2bs_v1_5161628	96.93	228	7e-165
c106328.graph_c1	923	MLOC_39291	3	ta_iwgsc_3b_v1_10745450	86.14	202	7e-119
c106328.graph_c1	923	MLOC_72289	7	ta_iwgsc_3b_v1_10745450	94.12	187	5e-121
c106339.graph_c0	1555	MLOC_12937	5	ta_iwgsc_5bl_v1_10839894	94.64	336	0
c106341.graph_c0	1177	MLOC_4224	4	ta_iwgsc_4as_v2_5924912	98.57	140	5e-97
c106342.graph_c0	1063	MLOC_63862	1	ta_iwgsc_1bs_v1_3481704;ta_iwgsc_1ds_v1_1884976	92.9	169	1e-106
c106342.graph_c1	762	MLOC_63862	1	ta_iwgsc_1ds_v1_1884976	92.42	132	5e-86
c106344.graph_c0	1272	MLOC_59511	2	ta_iwgsc_2as_v1_5263615;ta_iwgsc_2bs_v1_5221275	96.41	251	5e-177
c106349.graph_c0	1689	MLOC_37894	7HL	ta_iwgsc_7dl_v1_3366210	99.31	144	3e-98
c106360.graph_c0	1022	MLOC_33074	2	ta_iwgsc_2al_v1_6030532	86.09	115	7e-59
c106360.graph_c0	1022	MLOC_73265	2	ta_iwgsc_2al_v1_6030532	92.17	115	1e-64
c106361.graph_c0	1281	MLOC_64638	3	ta_iwgsc_3b_v1_10534002	98.27	173	3e-119
c106365.graph_c0	332	MLOC_11981	2	ta_iwgsc_2al_v1_6425254	96.19	105	6e-66
c106365.graph_c1	1417	MLOC_11981	2	ta_iwgsc_2al_v1_6425254;ta_iwgsc_2bl_v1_7938198;ta_iwgsc_2dl_v1_9900832	94.94	237	3e-168
c106367.graph_c1	1346	MLOC_17126	7	ta_iwgsc_7bs_v1_3155730	93.3	209	3e-144
c106372.graph_c1	1105	MLOC_62256	5	ta_iwgsc_5bl_v1_10900819	96.64	268	0
c106374.graph_c0	1271	MLOC_69565	5	ta_iwgsc_5bl_v1_10797203	95.74	235	2e-163
c106378.graph_c1	916	MLOC_3976	2	ta_iwgsc_2al_v1_6438156;ta_iwgsc_2bl_v1_8027494	93.71	159	8e-104
c106379.graph_c0	1155	MLOC_62512	4	ta_iwgsc_4al_v2_7120451;ta_iwgsc_4bs_v1_4907462;ta_iwgsc_4bs_v1_4907463;ta_iwgsc_4ds_v1_2286403	95.29	255	5e-173
c106380.graph_c0	1773	MLOC_36865	5	--	91.21	182	3e-124
c106388.graph_c0	1799	MLOC_17049	4	ta_iwgsc_4as_v2_5982809	86.75	551	0
c106391.graph_c0	1147	MLOC_11283	3	ta_iwgsc_4bl_v1_6988484;ta_iwgsc_5al_v1_2732737;ta_iwgsc_7as_v1_4241267;ta_iwgsc_7bs_v1_3168206;ta_iwgsc_7ds_v1_720654	90.96	177	4e-102
c106391.graph_c0	1147	MLOC_54794	7	ta_iwgsc_4bl_v1_6988484;ta_iwgsc_5al_v1_2732737;ta_iwgsc_7as_v1_4241267;ta_iwgsc_7bs_v1_3168206;ta_iwgsc_7ds_v1_720654	94.35	177	3e-143
c106391.graph_c0	1147	MLOC_68581	4	ta_iwgsc_4bl_v1_6988484;ta_iwgsc_5al_v1_2732737;ta_iwgsc_7as_v1_4241267;ta_iwgsc_7bs_v1_3168206;ta_iwgsc_7ds_v1_720654	93.22	177	6e-134
c106392.graph_c0	1107	MLOC_68595	6	ta_iwgsc_6as_v1_4392917;ta_iwgsc_6ds_v1_2080416	92.57	202	4e-134
c106397.graph_c0	1275	MLOC_64141	3	--	97.89	285	0
c106398.graph_c0	1761	MLOC_39697	2	ta_iwgsc_2bl_v1_8091284	93.69	222	5e-145
c106404.graph_c0	1417	MLOC_36911	6	ta_iwgsc_4as_v2_5935831;ta_iwgsc_4bl_v1_6980844;ta_iwgsc_4dl_v3_14416382	86.35	249	3e-165
c106404.graph_c0	1417	MLOC_62996	4	ta_iwgsc_4as_v2_5935831;ta_iwgsc_4bl_v1_6980844;ta_iwgsc_4dl_v3_14416382	99.2	250	0
c106410.graph_c0	943	MLOC_72854	1	ta_iwgsc_1bl_v1_3856224;ta_iwgsc_4as_v2_6004033;ta_iwgsc_4bl_v1_7003299	92.26	155	4e-96
c106412.graph_c0	1208	MLOC_17150	5	ta_iwgsc_2bl_v1_7956454;ta_iwgsc_2bl_v1_8091580	97.95	244	9e-171
c106413.graph_c0	1605	MLOC_70253	6	--	91.24	217	1e-137
c106414.graph_c0	1562	MLOC_19817	5	--	95.8	286	0
c106416.graph_c1	602	MLOC_32832	3	ta_iwgsc_3al_v1_4452008;ta_iwgsc_3b_v1_10718901;ta_iwgsc_3dl_v1_6900884	96.5	200	2e-131
c106416.graph_c2	992	MLOC_32832	3	ta_iwgsc_3al_v1_4452008;ta_iwgsc_3b_v1_10718901;ta_iwgsc_3dl_v1_6900884	95.36	151	1e-94
c106416.graph_c2	992	MLOC_57689	3	ta_iwgsc_3al_v1_4452008;ta_iwgsc_3b_v1_10718901;ta_iwgsc_3dl_v1_6900884	83.85	130	5e-66
c106416.graph_c3	522	MLOC_32832	3	ta_iwgsc_3al_v1_4452008;ta_iwgsc_3b_v1_10718901	86.21	145	3e-83
c106419.graph_c0	1439	MLOC_62992	4	ta_iwgsc_4al_v2_7172717	94.99	339	0
c106422.graph_c0	1110	MLOC_75369	7	--	85.77	239	8e-140
c106424.graph_c1	870	MLOC_39458	morex_contig_2553496	--	91.35	266	0
c106428.graph_c0	1516	MLOC_71923	2	ta_iwgsc_2al_v1_6341271;ta_iwgsc_2dl_v1_9910540	99.41	340	0
c106430.graph_c0	1351	MLOC_69408	3	ta_iwgsc_3b_v1_10570409	87.67	292	0
c106431.graph_c1	744	MLOC_64715	7	ta_iwgsc_2bl_v1_8089744;ta_iwgsc_4al_v2_7148271;ta_iwgsc_5dl_v1_4488881;ta_iwgsc_5dl_v1_4593097;ta_iwgsc_5ds_v1_2782149;ta_iwgsc_7bs_v1_3166792	89.29	112	6e-65
c106431.graph_c1	744	MLOC_66589	5	ta_iwgsc_2bl_v1_8089744;ta_iwgsc_4al_v2_7148271;ta_iwgsc_5dl_v1_4488881;ta_iwgsc_5dl_v1_4593097;ta_iwgsc_5ds_v1_2782149;ta_iwgsc_7bs_v1_3166792	89.07	247	9e-142
c106431.graph_c1	744	MLOC_70291	5	ta_iwgsc_2bl_v1_8089744;ta_iwgsc_4al_v2_7148271;ta_iwgsc_5dl_v1_4488881;ta_iwgsc_5dl_v1_4593097;ta_iwgsc_5ds_v1_2782149;ta_iwgsc_7bs_v1_3166792	86.35	249	8e-147
c106436.graph_c0	1405	MLOC_14917	7	--	92.19	333	0
c106437.graph_c0	1928	MLOC_19597	7	ta_iwgsc_7dl_v1_3395845	93.97	398	0
c106438.graph_c0	1153	MLOC_21268	5	ta_iwgsc_5bl_v1_10917157;ta_iwgsc_5dl_v1_4523974	88.78	205	7e-131
c106440.graph_c0	2102	MLOC_10184	2	--	96.83	252	7e-175
c106445.graph_c0	1179	MLOC_42949	6	ta_iwgsc_6dl_v1_3275885	92.27	181	1e-123
c106447.graph_c0	1788	MLOC_5182	7	--	95.83	144	8e-89
c106449.graph_c0	1301	MLOC_53549	3	--	91.64	359	0
c106451.graph_c0	1975	MLOC_69757	4	ta_iwgsc_4al_v2_7125202;ta_iwgsc_4ds_v1_2311530	87.57	185	7e-118
c106454.graph_c0	1070	MLOC_66309	5	ta_iwgsc_5as_v1_1481097;ta_iwgsc_5bs_v1_2274665;ta_iwgsc_5ds_v1_2212184	93.2	103	2e-62
c106455.graph_c1	1462	MLOC_65968	2	ta_iwgsc_2as_v1_5225155;ta_iwgsc_2bs_v1_5201747	98.82	340	0
c106456.graph_c0	1075	MLOC_8353	4	ta_iwgsc_4as_v2_5969943;ta_iwgsc_4bs_v1_4932377	93.28	134	5e-84
c106457.graph_c0	1063	MLOC_13505	4	ta_iwgsc_4dl_v3_14391714	93.75	112	1e-73
c106459.graph_c0	1354	MLOC_10312	4	ta_iwgsc_4as_v2_5968487;ta_iwgsc_4bl_v1_7004927	98.31	178	3e-125
c106464.graph_c0	560	MLOC_65183	5	--	80.58	103	1e-50
c106466.graph_c0	987	MLOC_67631	2	ta_iwgsc_2bs_v1_5216334;ta_iwgsc_2ds_v1_5318166	89.09	165	1e-93
c106472.graph_c0	1393	MLOC_59437	1	ta_iwgsc_1al_v2_3935965;ta_iwgsc_1bl_v1_3916341	97.96	343	0
c106473.graph_c0	1069	MLOC_6120	4	ta_iwgsc_4al_v2_7088291;ta_iwgsc_4bs_v1_4913081;ta_iwgsc_4ds_v1_898911	96.88	224	2e-160
c106473.graph_c0	1069	MLOC_7009	5	ta_iwgsc_4al_v2_7088291;ta_iwgsc_4bs_v1_4913081;ta_iwgsc_4ds_v1_898911	89.29	224	5e-150
c106476.graph_c0	1307	MLOC_65924	3	ta_iwgsc_3as_v1_3284901	98.44	128	3e-79
c106479.graph_c0	1378	MLOC_73559	6	ta_iwgsc_2bl_v1_8040263;ta_iwgsc_2dl_v1_9826120	91.18	102	3e-62
c106480.graph_c0	1517	MLOC_12982	2	ta_iwgsc_2al_v1_6317867;ta_iwgsc_2bl_v1_8049912	93.73	383	0
c106482.graph_c0	1542	MLOC_68421	2	--	94.47	235	3e-166
c106487.graph_c0	1420	MLOC_70101	1H	ta_iwgsc_1bl_v1_3801069	98.17	273	0
c106488.graph_c1	1334	MLOC_56153	6	--	94.76	267	5e-180
c106489.graph_c1	679	MLOC_77955	5	ta_iwgsc_5bl_v1_10924872	80.65	124	2e-60
c106492.graph_c0	1139	MLOC_67152	4	--	88.67	203	8e-123
c106493.graph_c0	1265	MLOC_65181	2	ta_iwgsc_2bl_v1_7932218	87.89	289	0
c106496.graph_c0	1813	MLOC_57871	1	ta_iwgsc_1bs_v1_3455502	97.71	350	0
c106497.graph_c0	1851	MLOC_78794	4	--	93.15	248	1e-155
c106498.graph_c0	1132	MLOC_4321	3	ta_iwgsc_3b_v1_10748475	88.76	258	2e-169
c106498.graph_c1	752	MLOC_4321	3	ta_iwgsc_3al_v1_4343043;ta_iwgsc_3b_v1_10748475	94.34	106	4e-63
c106499.graph_c0	3881	MLOC_44499	1	--	94.74	152	7e-93
c106500.graph_c1	1227	MLOC_45092	2	ta_iwgsc_2bs_v1_5232037	99.26	136	2e-92
c106502.graph_c0	1296	MLOC_54089	7	--	96.17	235	2e-159
c106503.graph_c0	1373	MLOC_79981	2	--	98.17	164	2e-113
c106509.graph_c0	880	MLOC_59533	3	ta_iwgsc_5al_v1_2798310;ta_iwgsc_5bl_v1_10898700;ta_iwgsc_5dl_v1_4496125	86.61	127	6e-79
c106509.graph_c0	880	MLOC_63186	5	ta_iwgsc_5al_v1_2798310;ta_iwgsc_5bl_v1_10898700;ta_iwgsc_5dl_v1_4496125	97.76	134	3e-91
c106513.graph_c0	1736	MLOC_73014	3	--	96.18	393	0
c106518.graph_c0	1603	MLOC_61257	7	ta_iwgsc_7al_v1_4541200	95.49	244	3e-171
c106520.graph_c0	1511	MLOC_67302	3HS	ta_iwgsc_3b_v1_10768549	98.01	201	9e-138
c106522.graph_c0	1150	MLOC_57406	3	ta_iwgsc_3b_v1_10711946	94.62	223	2e-148
c106523.graph_c0	1345	MLOC_4722	4	ta_iwgsc_4as_v2_6015332;ta_iwgsc_4bl_v1_7008312	90.09	323	0
c106524.graph_c1	1101	MLOC_12555	5	ta_iwgsc_2as_v1_5303436;ta_iwgsc_2bs_v1_5168835;ta_iwgsc_2ds_v1_5355260	81.3	230	4e-147
c106524.graph_c1	1101	MLOC_44267	2	ta_iwgsc_2as_v1_5303436;ta_iwgsc_2bs_v1_5168835;ta_iwgsc_2ds_v1_5355260	96.45	282	0
c106524.graph_c1	1101	MLOC_53273	4	ta_iwgsc_2as_v1_5303436;ta_iwgsc_2bs_v1_5168835;ta_iwgsc_2ds_v1_5355260	81.79	280	0
c106527.graph_c0	1410	MLOC_4398	6	ta_iwgsc_6as_v1_4422943;ta_iwgsc_6ds_v1_2086871	87.95	390	0
c106528.graph_c0	1388	MLOC_11787	3	--	96.65	269	0
c106529.graph_c0	943	MLOC_9203	2	ta_iwgsc_2bl_v1_8087514	97.55	204	5e-141
c106538.graph_c0	2231	MLOC_3216	5	ta_iwgsc_5as_v1_1548249;ta_iwgsc_5ds_v1_2738580	98.05	307	0
c106544.graph_c0	1650	MLOC_67573	1	ta_iwgsc_1al_v2_3949184	93.06	173	9e-113
c106558.graph_c0	1437	MLOC_80932	2	ta_iwgsc_2bs_v1_5177511	98.67	225	3e-162
c106560.graph_c0	1190	MLOC_14198	2	ta_iwgsc_2al_v1_3225153;ta_iwgsc_2bl_v1_8064994	96.13	155	2e-100
c106561.graph_c0	1478	MLOC_67844	3	ta_iwgsc_3b_v1_10509998	96.6	353	0
c106568.graph_c0	1773	MLOC_63448	2	--	96.46	254	8e-176
c106571.graph_c0	1501	MLOC_49381	morex_contig_34066	--	99.07	107	2e-66
c106581.graph_c1	1073	MLOC_77105	1H	--	97.44	156	8e-104
c106582.graph_c0	1359	MLOC_21548	3	ta_iwgsc_3al_v1_4404215	84.47	161	3e-86
c106586.graph_c0	1255	MLOC_80569	4	ta_iwgsc_4as_v2_5955230;ta_iwgsc_4dl_v3_14416645	97.64	212	4e-154
c106589.graph_c0	974	MLOC_54126	1	--	86.29	197	5e-131
c106589.graph_c0	974	MLOC_63625	7	--	90.91	198	1e-138
c106593.graph_c0	1904	MLOC_6904	1H	--	95.06	344	0
c106594.graph_c0	1208	MLOC_65882	5	ta_iwgsc_5bl_v1_10862099	95.27	317	0
c106604.graph_c0	1415	MLOC_67813	5	ta_iwgsc_5bl_v1_10725177;ta_iwgsc_5dl_v1_4577338	98.08	156	3e-103
c106613.graph_c0	637	MLOC_53940	7	ta_iwgsc_7as_v1_4253801;ta_iwgsc_7bs_v1_3141743;ta_iwgsc_7ds_v1_3893620	97.24	181	3e-123
c106613.graph_c1	1461	MLOC_53940	7	ta_iwgsc_7as_v1_4253801;ta_iwgsc_7bs_v1_3141743;ta_iwgsc_7ds_v1_3893620	96.32	326	0
c106614.graph_c0	2489	MLOC_36554	6	ta_iwgsc_6al_v1_5827238;ta_iwgsc_6bl_v1_4269205;ta_iwgsc_6dl_v1_3330558	90.61	181	4e-108
c106615.graph_c0	1914	MLOC_21409	1	ta_iwgsc_1al_v2_3920617;ta_iwgsc_1bl_v1_3882713	99.1	222	4e-150
c106620.graph_c0	1264	MLOC_79261	2	ta_iwgsc_2bl_v1_8088455;ta_iwgsc_2dl_v1_9868253	98.87	265	0
c106628.graph_c0	1916	MLOC_51191	5	--	89.63	164	9e-89
c106629.graph_c0	1472	MLOC_81865	4	ta_iwgsc_4al_v2_7032976;ta_iwgsc_4bs_v1_908529	96.23	106	3e-65
c106630.graph_c0	1415	MLOC_52733	3	ta_iwgsc_3b_v1_10549569;ta_iwgsc_6bl_v1_4277655	91.54	461	0
c106631.graph_c0	1252	MLOC_77499	2	--	92.59	108	2e-67
c106641.graph_c0	1675	MLOC_17630	4	ta_iwgsc_4bl_v1_7038620;ta_iwgsc_5al_v1_2731747	97.68	345	0
c106643.graph_c0	1030	MLOC_12806	2	ta_iwgsc_2al_v1_6353094;ta_iwgsc_2bl_v1_7984617;ta_iwgsc_2dl_v1_9750506	90.67	343	0
c106644.graph_c0	1789	MLOC_49421	7	--	96.03	126	7e-78
c106650.graph_c0	1471	MLOC_54555	4	ta_iwgsc_4bs_v1_4936253;ta_iwgsc_4bs_v1_4949262;ta_iwgsc_4ds_v1_764333	80.42	332	4e-173
c106651.graph_c0	1019	MLOC_64692	7	ta_iwgsc_7as_v1_4254206;ta_iwgsc_7bs_v1_3090501;ta_iwgsc_7ds_v1_3942748	97.64	212	3e-151
c106651.graph_c0	1019	MLOC_70552	5	ta_iwgsc_7as_v1_4254206;ta_iwgsc_7bs_v1_3090501;ta_iwgsc_7ds_v1_3942748	82.08	212	2e-127
c106655.graph_c0	1179	MLOC_34527	3	ta_iwgsc_3b_v1_10428306	93.05	302	0
c106672.graph_c1	780	MLOC_53637	2	--	95.37	259	8e-179
c106673.graph_c0	941	MLOC_72837	1H	ta_iwgsc_1al_v2_3869470;ta_iwgsc_1bl_v1_3902145;ta_iwgsc_1dl_v1_2283268	92.59	162	1e-101
c106673.graph_c1	495	MLOC_72837	1H	ta_iwgsc_1al_v2_3869470;ta_iwgsc_1bl_v1_3902145	86.36	132	2e-74
c106674.graph_c0	773	MLOC_23200	7	ta_iwgsc_6al_v1_5812286	87.5	112	2e-69
c106677.graph_c0	1095	MLOC_81237	5	ta_iwgsc_5bl_v1_10887236	91.9	210	4e-129
c106678.graph_c0	1457	MLOC_36384	7	ta_iwgsc_7al_v1_4516927	98.83	343	0
c106680.graph_c0	1282	MLOC_70772	4	ta_iwgsc_4as_v2_5999743	91.35	185	2e-120
c106681.graph_c0	1246	MLOC_16233	5	ta_iwgsc_5bl_v1_10833148;ta_iwgsc_5dl_v1_4497746	96.79	280	0
c106682.graph_c0	2461	MLOC_64175	3	--	80.69	145	5e-73
c106682.graph_c0	2461	MLOC_65523	7	--	80.66	181	4e-91
c106685.graph_c0	1222	MLOC_20991	4	ta_iwgsc_4al_v2_7062767;ta_iwgsc_4bs_v1_4881784;ta_iwgsc_4ds_v1_1947998	99.24	132	5e-96
c106687.graph_c0	1494	MLOC_77860	7	ta_iwgsc_7al_v1_4485197	94.12	306	0
c106689.graph_c0	1835	MLOC_50304	7	ta_iwgsc_2ds_v1_5348722;ta_iwgsc_4al_v2_4499940	99.38	161	5e-105
c106691.graph_c0	1265	MLOC_57469	5	--	93.29	149	7e-92
c106692.graph_c1	706	MLOC_58471	4	--	83.9	118	1e-63
c106695.graph_c0	880	MLOC_72623	3	ta_iwgsc_3al_v1_4330096;ta_iwgsc_3b_v1_10646831	87.4	254	2e-159
c106696.graph_c0	1305	MLOC_1264	6	ta_iwgsc_6al_v1_5772084;ta_iwgsc_6bl_v1_4320336	89.74	156	2e-89
c106701.graph_c0	1676	MLOC_73505	3	--	91.04	134	5e-81
c106705.graph_c0	1510	MLOC_77923	7	--	95.06	344	0
c106707.graph_c0	1343	MLOC_1091	6	--	99.02	102	1e-69
c106713.graph_c0	1126	MLOC_73817	4	ta_iwgsc_4bs_v1_4905369;ta_iwgsc_4dl_v3_14432400	98.2	222	2e-154
c106715.graph_c0	1080	MLOC_5195	2	ta_iwgsc_2as_v1_3824049;ta_iwgsc_2bs_v1_5216247	95.31	192	8e-135
c106723.graph_c1	331	MLOC_72334	3	ta_iwgsc_4as_v2_6013804;ta_iwgsc_4bl_v1_6978191;ta_iwgsc_4dl_v3_14388573	80.91	110	1e-55
c106725.graph_c0	1506	MLOC_54605	6	--	97.4	346	0
c106727.graph_c0	1703	MLOC_296	morex_contig_1020	ta_iwgsc_2al_v1_6333261;ta_iwgsc_2bl_v1_7943685	96.34	164	9e-109
c106733.graph_c0	1598	MLOC_45016	2	ta_iwgsc_2al_v1_6428114;ta_iwgsc_2bl_v1_2890164	93.33	375	0
c106739.graph_c0	1173	MLOC_67961	2	ta_iwgsc_2al_v1_6324122;ta_iwgsc_2bl_v1_8062671	94.12	153	2e-103
c106740.graph_c0	1308	MLOC_34445	1	ta_iwgsc_1as_v1_3303821;ta_iwgsc_1bs_v1_3422214;ta_iwgsc_1ds_v1_1892015	95.08	427	0
c106743.graph_c0	1246	MLOC_55616	6	ta_iwgsc_6al_v1_5760516;ta_iwgsc_6dl_v1_3255070	97.59	291	0
c106750.graph_c0	2322	MLOC_31846	4	--	85.84	346	0
c106752.graph_c0	1437	MLOC_79456	3	ta_iwgsc_3b_v1_10479889	95.63	183	5e-118
c106754.graph_c1	1619	MLOC_52161	3	ta_iwgsc_3b_v1_10724521	95.95	395	0
c106755.graph_c0	1854	MLOC_66800	3	--	96.77	465	0
c106759.graph_c0	1490	MLOC_7845	5	ta_iwgsc_4al_v2_7068193	91.67	180	1e-119
c106760.graph_c0	1796	MLOC_980	2	ta_iwgsc_2bl_v1_5332368	95.53	403	0
c106762.graph_c1	965	MLOC_72476	3	ta_iwgsc_3b_v1_10522703;ta_iwgsc_3b_v1_10711981	97.25	109	8e-71
c106764.graph_c0	1609	MLOC_56531	4	--	97.53	162	3e-105
c106766.graph_c0	1507	MLOC_12120	2	ta_iwgsc_2as_v1_5193315;ta_iwgsc_2bs_v1_5245909;ta_iwgsc_2ds_v1_5342634	94.24	191	2e-118
c106769.graph_c0	882	MLOC_15880	6	ta_iwgsc_6as_v1_4394696	91.3	115	2e-70
c106770.graph_c0	913	MLOC_38939	4	ta_iwgsc_4as_v2_352920;ta_iwgsc_4bl_v1_6998435	96.62	207	1e-144
c106772.graph_c0	1962	MLOC_78380	7	ta_iwgsc_7ds_v1_3897781	94.28	559	0
c106774.graph_c0	1588	MLOC_66102	2	--	99.05	105	1e-99
c106776.graph_c0	1478	MLOC_65648	2	ta_iwgsc_2al_v1_6337851;ta_iwgsc_2dl_v1_9824608	93.25	311	0
c106777.graph_c0	1637	MLOC_63564	7	ta_iwgsc_7al_v1_4441005	91.28	149	8e-98
c106778.graph_c0	1128	MLOC_33896	4	ta_iwgsc_4dl_v3_14450677	90.68	161	1e-104
c106778.graph_c0	1128	MLOC_66801	4	ta_iwgsc_4dl_v3_14450677	81.19	101	1e-52
c106783.graph_c0	1151	MLOC_15082	7	--	98.73	237	2e-160
c106789.graph_c0	5409	AGP50804	--	--	96.58	322	0
c106789.graph_c0	5409	AGP50805	--	--	99.44	177	1e-104
c106789.graph_c0	5409	MLOC_24776	5	--	94.68	188	7e-114
c106789.graph_c0	5409	MLOC_24854	5	--	99.44	177	3e-108
c106789.graph_c0	5409	MLOC_52947	1	--	83.72	129	3e-63
c106798.graph_c0	868	MLOC_57484	2	ta_iwgsc_2as_v1_5306163;ta_iwgsc_2bs_v1_5197192;ta_iwgsc_2ds_v1_5390609	86.51	289	4e-173
c106800.graph_c0	2418	MLOC_81773	4	--	95.24	126	1e-78
c106801.graph_c0	1042	MLOC_10208	4HS	ta_iwgsc_4al_v2_7132733	99.31	144	4e-99
c106805.graph_c0	1487	MLOC_58466	2	ta_iwgsc_2bs_v1_5158671	90.56	339	0
c106809.graph_c0	1382	MLOC_66488	4	ta_iwgsc_4al_v2_7128943;ta_iwgsc_4bs_v1_4928202;ta_iwgsc_4ds_v1_2281904	97.48	238	9e-177
c106815.graph_c0	1985	MLOC_20818	7	ta_iwgsc_3al_v1_4261975	92.08	101	6e-58
c106816.graph_c0	1757	MLOC_62667	6	ta_iwgsc_6as_v1_4429406;ta_iwgsc_6ds_v1_2059367	97.98	494	0
c106817.graph_c0	1246	MLOC_75183	5	ta_iwgsc_4al_v2_7108763;ta_iwgsc_5bl_v1_10882716;ta_iwgsc_5dl_v1_4605909	88.41	328	0
c106819.graph_c0	1768	MLOC_57248	5	ta_iwgsc_5bl_v1_10784943;ta_iwgsc_5dl_v1_4605300	87.89	322	0
c106822.graph_c0	1557	MLOC_72404	4	ta_iwgsc_4as_v2_5957950;ta_iwgsc_4bl_v1_6973174	97.69	216	2e-140
c106825.graph_c0	789	MLOC_69670	7	ta_iwgsc_7as_v1_4251385	98.46	195	3e-144
c106828.graph_c0	1934	MLOC_55544	2	ta_iwgsc_2al_v1_6430134	92.07	227	3e-135
c106829.graph_c0	1003	MLOC_45727	1	ta_iwgsc_1as_v1_3291462;ta_iwgsc_1bs_v1_3481864;ta_iwgsc_1ds_v1_803556	87.57	177	4e-99
c106832.graph_c0	1193	MLOC_46977	6	ta_iwgsc_6al_v1_5745928;ta_iwgsc_6bl_v1_4353378;ta_iwgsc_6dl_v1_3308504	98.03	254	2e-174
c106840.graph_c0	965	MLOC_4392	4	ta_iwgsc_4as_v2_5973386;ta_iwgsc_4bl_v1_7041396	98.32	119	1e-81
c106844.graph_c0	1599	MLOC_20877	2HL	ta_iwgsc_2bl_v1_8065058	99.18	122	2e-78
c106845.graph_c0	1319	MLOC_13913	7	ta_iwgsc_7ds_v1_3910708	95.24	126	2e-81
c106847.graph_c0	1396	MLOC_5268	4	ta_iwgsc_4al_v2_7075566;ta_iwgsc_4bs_v1_4161517;ta_iwgsc_4ds_v1_2294992	98.08	261	0
c106848.graph_c0	997	MLOC_62259	5	ta_iwgsc_5bl_v1_10900657;ta_iwgsc_5dl_v1_4530403	94.07	236	8e-168
c106857.graph_c0	1333	MLOC_62224	7	ta_iwgsc_7bl_v1_6738026	95.65	115	3e-74
c106864.graph_c0	1753	MLOC_70773	5	ta_iwgsc_4al_v2_7088496;ta_iwgsc_4al_v2_7160083;ta_iwgsc_4bl_v1_7014673;ta_iwgsc_5bl_v1_10815173;ta_iwgsc_5bl_v1_10865759	80.05	396	0
c106864.graph_c1	2397	MLOC_75821	morex_contig_69056	--	98.65	148	3e-95
c106874.graph_c0	2020	MLOC_68083	3	--	91.1	382	0
c106875.graph_c0	1518	MLOC_11784	6HL	--	89.82	167	1e-104
c106877.graph_c0	1508	MLOC_57998	2	ta_iwgsc_2al_v1_6407816;ta_iwgsc_2bl_v1_8061064;ta_iwgsc_2dl_v1_9840704	96.68	331	0
c106881.graph_c0	1209	MLOC_55079	6	ta_iwgsc_6al_v1_5830047;ta_iwgsc_6bl_v1_3613106;ta_iwgsc_6dl_v1_3314199	89.22	232	3e-139
c106887.graph_c0	1100	MLOC_64237	6	--	95.26	190	2e-128
c106899.graph_c0	1962	MLOC_492	7	--	86.82	129	4e-70
c106903.graph_c1	1563	MLOC_64597	6	ta_iwgsc_6as_v1_4344381;ta_iwgsc_6bs_v1_3011884;ta_iwgsc_6ds_v1_2060298	85.5	469	0
c106904.graph_c0	1263	MLOC_73732	7	ta_iwgsc_7dl_v1_3375179	87.66	316	0
c106911.graph_c0	1128	MLOC_5659	6	ta_iwgsc_6al_v1_5770608	89.12	285	0
c106913.graph_c0	657	MLOC_39332	3	ta_iwgsc_3b_v1_10775277	96.23	159	2e-107
c106913.graph_c0	657	MLOC_56594	3	ta_iwgsc_3b_v1_10775277	95.6	159	4e-105
c106917.graph_c0	1237	MLOC_68967	5	--	95.39	304	0
c106922.graph_c1	1465	MLOC_6581	1	ta_iwgsc_1al_v2_3889701;ta_iwgsc_1bl_v1_3884590;ta_iwgsc_1dl_v1_2278540	91.67	432	0
c106929.graph_c0	1618	MLOC_20389	3	ta_iwgsc_3b_v1_10762128	94.07	236	9e-150
c106934.graph_c0	1130	MLOC_79691	3	ta_iwgsc_3as_v1_3441149;ta_iwgsc_3b_v1_10592217	94.81	270	0
c106939.graph_c0	1395	MLOC_13664	7	ta_iwgsc_7al_v1_4500976;ta_iwgsc_7bl_v1_6655296;ta_iwgsc_7dl_v1_3319444	85.29	401	0
c106940.graph_c0	1549	MLOC_12220	6	ta_iwgsc_6as_v1_4413488;ta_iwgsc_6ds_v1_2076480	96.58	351	0
c106948.graph_c0	1036	MLOC_61356	7	ta_iwgsc_7al_v1_1783645;ta_iwgsc_7dl_v1_3376518	90.78	347	0
c106948.graph_c1	936	MLOC_61355	7	ta_iwgsc_7dl_v1_3376518	100	112	9e-66
c106948.graph_c1	936	MLOC_61356	7	ta_iwgsc_7dl_v1_3376518	80.65	186	2e-94
c106951.graph_c0	1230	MLOC_57802	7	ta_iwgsc_7as_v1_4215732	97.19	178	5e-119
c106954.graph_c0	1477	MLOC_36734	7	ta_iwgsc_4al_v2_6615146	99.11	336	0
c106957.graph_c0	1583	MLOC_7591	6	ta_iwgsc_6al_v1_5797666;ta_iwgsc_6dl_v1_3228886	95.31	405	0
c106959.graph_c0	3629	MLOC_34763	2	ta_iwgsc_2dl_v1_9887584	96.58	409	0
c106961.graph_c0	1242	MLOC_74291	4	--	96.06	203	7e-133
c106962.graph_c0	1438	MLOC_56756	5	ta_iwgsc_5dl_v1_4604764	84.98	313	0
c106963.graph_c0	1972	MLOC_64735	4	ta_iwgsc_4al_v2_7130082;ta_iwgsc_4bs_v1_4868930;ta_iwgsc_4ds_v1_2273888	95.36	345	0
c106968.graph_c0	1550	MLOC_5657	1H	ta_iwgsc_1bs_v1_3433894;ta_iwgsc_1ds_v1_1914478;ta_iwgsc_1ds_v1_1914479	96.92	195	1e-122
c106977.graph_c0	1224	MLOC_74570	2	ta_iwgsc_2al_v1_6384666;ta_iwgsc_2bl_v1_8030936	86.67	150	1e-116
c106979.graph_c0	1067	MLOC_18522	morex_contig_158088	--	92.47	186	1e-113
c106983.graph_c0	1164	MLOC_66431	3	ta_iwgsc_3as_v1_3367784;ta_iwgsc_3b_v1_10761782	94.63	205	1e-133
c106986.graph_c0	2226	MLOC_44272	6	ta_iwgsc_6ds_v1_2103146	89.64	222	5e-156
c106992.graph_c0	1599	MLOC_22551	1	--	89.59	221	3e-137
c106994.graph_c0	1103	MLOC_5927	7	ta_iwgsc_1bs_v1_3476615;ta_iwgsc_1ds_v1_1883719	80.2	101	3e-56
c106997.graph_c0	2200	MLOC_58282	4	ta_iwgsc_4as_v2_6011322	85.42	631	0
c106998.graph_c0	977	MLOC_58155	7HS	ta_iwgsc_7ds_v1_3805910	88.43	216	8e-133
c107002.graph_c0	1170	MLOC_67194	3	ta_iwgsc_3b_v1_10507782	94.74	247	2e-167
c107005.graph_c0	1345	MLOC_62955	2	ta_iwgsc_2al_v1_6356561;ta_iwgsc_2bl_v1_8051422	92.9	338	0
c107008.graph_c0	1761	MLOC_48425	1	ta_iwgsc_1bs_v1_3442171;ta_iwgsc_1ds_v1_1916017	96.35	301	0
c107009.graph_c0	1512	MLOC_55748	7	ta_iwgsc_7dl_v1_3319572	93.09	391	0
c107011.graph_c0	1335	MLOC_55103	3	ta_iwgsc_3al_v1_4260703;ta_iwgsc_3b_v1_10762514	97.79	181	1e-131
c107020.graph_c0	2172	MLOC_54883	5	ta_iwgsc_4al_v2_7139849;ta_iwgsc_5bl_v1_10889894	93.89	638	0
c107022.graph_c0	1082	MLOC_80914	7	--	96.2	158	3e-106
c107026.graph_c0	1947	MLOC_4229	4HL	ta_iwgsc_4as_v2_5972470;ta_iwgsc_4bl_v1_7034674;ta_iwgsc_4dl_v3_14457766	95.16	248	6e-168
c107026.graph_c0	1947	MLOC_72591	4	ta_iwgsc_4as_v2_5972470;ta_iwgsc_4bl_v1_7034674;ta_iwgsc_4dl_v3_14457766	97.3	259	0
c107027.graph_c0	1826	MLOC_59669	2	ta_iwgsc_2as_v1_5247783;ta_iwgsc_2as_v1_5247784;ta_iwgsc_2bs_v1_5168835;ta_iwgsc_2ds_v1_5359671	98.23	282	0
c107030.graph_c0	2559	MLOC_15286	3HS	ta_iwgsc_3b_v1_10451995	96	200	3e-127
c107030.graph_c0	2559	MLOC_54481	3	ta_iwgsc_3b_v1_10451995	81.36	338	2e-179
c107031.graph_c0	1232	MLOC_16402	1	--	80.39	153	4e-79
c107032.graph_c0	1131	MLOC_39356	1	ta_iwgsc_1al_v2_3977907;ta_iwgsc_1bl_v1_3906294	96.33	109	5e-69
c107035.graph_c0	1697	MLOC_4667	1	ta_iwgsc_1al_v2_3972505	93.56	264	4e-177
c107039.graph_c0	1316	MLOC_53485	morex_contig_384	--	92.42	132	3e-81
c107039.graph_c0	1316	MLOC_62684	3	--	96.69	121	1e-74
c107047.graph_c0	1528	MLOC_7981	3	ta_iwgsc_3b_v1_10639203	95.81	191	4e-122
c107049.graph_c0	1828	MLOC_65158	3	ta_iwgsc_3b_v1_10581139	97.51	402	0
c107050.graph_c0	1343	MLOC_37761	1	--	94.23	260	0
c107050.graph_c0	1343	MLOC_68143	3	--	85.49	255	2e-164
c107055.graph_c0	1386	MLOC_71816	2	--	94.41	179	2e-119
c107057.graph_c0	1298	MLOC_17792	5	ta_iwgsc_5al_v1_2762762;ta_iwgsc_5bl_v1_10903610;ta_iwgsc_5dl_v1_4543633	97.86	234	7e-161
c107060.graph_c0	1776	MLOC_71617	1	ta_iwgsc_1as_v1_3281049;ta_iwgsc_1bs_v1_3432719	94.12	306	0
c107069.graph_c0	1145	MLOC_68838	5	--	94.29	140	3e-90
c107070.graph_c0	952	MLOC_22420	2	ta_iwgsc_2bs_v1_5233319;ta_iwgsc_2ds_v1_5327545	95.61	114	1e-74
c107072.graph_c0	1738	MLOC_60374	7	ta_iwgsc_7dl_v1_3392782	97.41	116	7e-73
c107076.graph_c0	1029	MLOC_67985	1	--	87.27	220	5e-134
c107076.graph_c0	1029	MLOC_7612	3	--	94.55	220	2e-142
c107079.graph_c0	1205	MLOC_59482	4	ta_iwgsc_4as_v2_5995325;ta_iwgsc_4bl_v1_6961329;ta_iwgsc_4dl_v3_14436257	91.41	128	4e-74
c107081.graph_c0	1348	MLOC_80246	6	ta_iwgsc_6bl_v1_4358298;ta_iwgsc_6dl_v1_3243105	89.94	169	2e-106
c107082.graph_c0	1015	MLOC_54750	5	--	98.67	226	6e-151
c107082.graph_c1	1072	MLOC_54750	5	ta_iwgsc_5al_v1_2768766;ta_iwgsc_5bl_v1_10810444;ta_iwgsc_5dl_v1_4596131	99.56	225	8e-158
c107084.graph_c0	1753	MLOC_64255	5	ta_iwgsc_4al_v2_7083634;ta_iwgsc_4bs_v1_3074587	82.07	145	4e-78
c107085.graph_c0	1288	MLOC_11096	3	--	97.03	303	0
c107091.graph_c0	1163	MLOC_17772	3	ta_iwgsc_3al_v1_522421;ta_iwgsc_3b_v1_10729472;ta_iwgsc_3dl_v1_6844764	93.52	108	6e-73
c107095.graph_c0	1143	MLOC_38172	3	--	92.13	178	4e-114
c107098.graph_c0	1453	MLOC_80127	6	ta_iwgsc_6dl_v1_3324523	95.37	324	0
c107099.graph_c0	2096	MLOC_66332	1H	ta_iwgsc_1as_v1_3252861;ta_iwgsc_1bs_v1_3454992;ta_iwgsc_1ds_v1_1876669	99.53	215	9e-155
c107102.graph_c0	1399	MLOC_2989	7	--	92.66	286	0
c107111.graph_c0	1769	MLOC_81484	4	ta_iwgsc_4al_v2_7067354;ta_iwgsc_4bs_v1_4958298;ta_iwgsc_4ds_v1_2276222	96.77	186	2e-119
c107111.graph_c1	1124	MLOC_81484	4	ta_iwgsc_4al_v2_7067354;ta_iwgsc_4bs_v1_4958298;ta_iwgsc_4ds_v1_2276222	95.19	374	0
c107114.graph_c0	1620	MLOC_17402	2	ta_iwgsc_2al_v1_6437602;ta_iwgsc_2dl_v1_9904517	97.55	367	0
c107118.graph_c0	1145	MLOC_61324	4	ta_iwgsc_4al_v2_7072179;ta_iwgsc_4bl_v1_7028739;ta_iwgsc_4dl_v3_14415759	91.95	174	2e-107
c107126.graph_c0	2161	MLOC_59924	3	--	99	301	0
c107128.graph_c0	1492	MLOC_7094	2	ta_iwgsc_2al_v1_6337123;ta_iwgsc_2bl_v1_8013217	97.59	166	4e-114
c107133.graph_c0	1156	MLOC_60814	6	ta_iwgsc_6dl_v1_3207394	92.86	196	2e-124
c107147.graph_c0	1820	MLOC_37687	5	--	97.08	308	0
c107148.graph_c0	1274	MLOC_17796	2	ta_iwgsc_2as_v1_5200093;ta_iwgsc_2ds_v1_5338058	95.19	270	0
c107159.graph_c0	1121	MLOC_29110	4	ta_iwgsc_4al_v2_7147639;ta_iwgsc_4bs_v1_4882177;ta_iwgsc_4ds_v1_2297180	81.09	275	4e-158
c107159.graph_c0	1121	MLOC_36655	4	ta_iwgsc_4al_v2_7147639;ta_iwgsc_4bs_v1_4882177;ta_iwgsc_4ds_v1_2297180	97.45	275	0
c107163.graph_c0	2363	MLOC_10133	1	--	90.83	567	0
c107172.graph_c0	1725	MLOC_12870	2	--	87.23	274	9e-163
c107172.graph_c0	1725	MLOC_60324	6	--	93.12	218	1e-144
c107177.graph_c0	2027	MLOC_61135	2	ta_iwgsc_2al_v1_6366665;ta_iwgsc_2bl_v1_8059655;ta_iwgsc_2dl_v1_9860153	83.76	234	8e-132
c107183.graph_c0	1036	MLOC_20045	5	ta_iwgsc_5as_v1_1551078;ta_iwgsc_5bs_v1_2241705;ta_iwgsc_5ds_v1_2501505	96.83	221	1e-149
c107184.graph_c0	694	MLOC_68896	5	ta_iwgsc_4al_v2_7103631;ta_iwgsc_5bl_v1_10851473;ta_iwgsc_5bl_v1_10898449;ta_iwgsc_5bl_v1_10925273;ta_iwgsc_5dl_v1_404259	85.71	196	9e-113
c107185.graph_c0	1572	MLOC_6077	1	ta_iwgsc_1al_v2_3912843;ta_iwgsc_1bl_v1_3831739	87.07	410	0
c107188.graph_c0	1036	MLOC_55153	2	ta_iwgsc_5al_v1_2808105;ta_iwgsc_5bl_v1_10925499;ta_iwgsc_5dl_v1_4603514	86.25	349	0
c107188.graph_c0	1036	MLOC_61930	5	ta_iwgsc_5al_v1_2808105;ta_iwgsc_5bl_v1_10925499;ta_iwgsc_5dl_v1_4603514	97.97	345	0
c107189.graph_c0	1124	MLOC_6232	7	ta_iwgsc_7as_v1_4198572;ta_iwgsc_7bs_v1_3143380;ta_iwgsc_7ds_v1_3962850	97.86	374	0
c107189.graph_c2	600	MLOC_55093	5	--	91.35	104	2e-59
c107189.graph_c2	600	MLOC_6232	7	--	99.04	104	1e-70
c107190.graph_c0	1408	MLOC_58427	5HL	--	96.67	270	0
c107196.graph_c0	1419	MLOC_61708	3HL	ta_iwgsc_3b_v1_10657507	87.75	400	0
c107197.graph_c0	1211	MLOC_73252	7	--	93.04	359	0
c107197.graph_c1	565	MLOC_73252	7	--	92.59	108	2e-60
c107199.graph_c0	1253	MLOC_68105	7	--	97.35	151	2e-105
c10719.graph_c0	376	MLOC_2492	1	ta_iwgsc_1al_v2_3933581;ta_iwgsc_1bl_v1_3817328;ta_iwgsc_1dl_v1_2280584	94.4	125	2e-81
c107200.graph_c0	1170	MLOC_13839	3	ta_iwgsc_3b_v1_10775703	91.51	318	0
c107206.graph_c0	1275	MLOC_74828	3	--	96.43	280	0
c107211.graph_c0	1713	MLOC_54988	5	ta_iwgsc_5bl_v1_10922355	97.59	249	4e-169
c107212.graph_c0	1509	MLOC_52706	2	ta_iwgsc_2as_v1_5213994;ta_iwgsc_2bs_v1_5232172	94.93	355	0
c107213.graph_c0	1441	MLOC_60921	2	ta_iwgsc_2as_v1_5266869;ta_iwgsc_2bs_v1_5228331;ta_iwgsc_2ds_v1_5340952	98.16	272	0
c107214.graph_c0	1549	MLOC_58335	5	--	90.44	272	1e-169
c107219.graph_c0	1123	MLOC_80040	6	ta_iwgsc_6al_v1_5821942;ta_iwgsc_6dl_v1_3322815	96.62	148	3e-105
c107226.graph_c0	999	MLOC_10834	2	ta_iwgsc_2al_v1_6356984;ta_iwgsc_2bl_v1_7974873	94.06	219	1e-145
c107228.graph_c0	1424	MLOC_10647	5	--	99.04	312	0
c107231.graph_c0	1605	MLOC_48291	7	--	87.77	139	2e-78
c107232.graph_c0	1353	MLOC_63123	7	--	82.17	129	3e-91
c107233.graph_c0	1978	MLOC_55407	1	ta_iwgsc_1al_v2_3895266;ta_iwgsc_1bl_v1_3879364	91.24	217	5e-139
c107241.graph_c0	1192	MLOC_58588	7	ta_iwgsc_7bs_v1_3096525;ta_iwgsc_7ds_v1_3863984	94.24	139	6e-88
c107247.graph_c0	1285	MLOC_64488	2	ta_iwgsc_2bs_v1_5227521	97.13	174	1e-123
c107251.graph_c0	1251	MLOC_7814	7	--	91.38	383	0
c107257.graph_c0	772	MLOC_64715	7	ta_iwgsc_2bl_v1_8089744	84.44	257	3e-157
c107257.graph_c0	772	MLOC_66589	5	ta_iwgsc_2bl_v1_8089744	82.49	257	6e-145
c107257.graph_c0	772	MLOC_70291	5	ta_iwgsc_2bl_v1_8089744	82.03	256	2e-149
c107257.graph_c1	1445	MLOC_66589	5	ta_iwgsc_2bl_v1_8089744;ta_iwgsc_4al_v2_7148271;ta_iwgsc_5al_v1_1792275;ta_iwgsc_5as_v1_1488009;ta_iwgsc_5bl_v1_10784849;ta_iwgsc_5dl_v1_4488881;ta_iwgsc_5dl_v1_4593097;ta_iwgsc_7bs_v1_3166792	85.82	261	5e-149
c107260.graph_c0	1166	MLOC_63808	3	ta_iwgsc_3as_v1_3442910;ta_iwgsc_3b_v1_10742707	93.17	278	1e-173
c107269.graph_c0	1474	MLOC_14267	2	ta_iwgsc_2al_v1_6416725;ta_iwgsc_2bl_v1_7952780;ta_iwgsc_2dl_v1_9877687	98.66	298	0
c107271.graph_c1	1524	MLOC_15242	5	--	80.88	136	2e-69
c107273.graph_c0	1543	MLOC_51106	2	ta_iwgsc_2al_v1_6354503;ta_iwgsc_2bl_v1_8060926	95.87	121	2e-80
c107274.graph_c0	1078	MLOC_76823	7	ta_iwgsc_7dl_v1_3330766	84.02	244	2e-135
c107278.graph_c0	1194	MLOC_68924	2	ta_iwgsc_2as_v1_5189779;ta_iwgsc_2bs_v1_5240463;ta_iwgsc_2ds_v1_5377729	93.46	153	3e-95
c107280.graph_c0	4382	MLOC_23395	2	--	81.6	451	0
c107280.graph_c0	4382	MLOC_78180	5	--	82.06	446	0
c107281.graph_c0	1059	MLOC_20362	6	ta_iwgsc_6al_v1_5748646;ta_iwgsc_6dl_v1_3286133	97.74	221	2e-151
c107286.graph_c0	1738	MLOC_11950	4	--	87.83	115	2e-75
c107290.graph_c0	1318	MLOC_37394	7	ta_iwgsc_7as_v1_4253601;ta_iwgsc_7bs_v1_3166748;ta_iwgsc_7ds_v1_3917655	95.64	275	0
c107298.graph_c0	1093	MLOC_73250	1	--	97.86	140	1e-94
c107300.graph_c0	1135	MLOC_11562	2	ta_iwgsc_2al_v1_6316058	98.59	142	1e-96
c107303.graph_c0	790	MLOC_16268	5	ta_iwgsc_5bl_v1_10883927;ta_iwgsc_5dl_v1_4602416	91.12	169	6e-103
c107303.graph_c0	790	MLOC_42618	5	ta_iwgsc_5bl_v1_10883927;ta_iwgsc_5dl_v1_4602416	85.71	112	5e-64
c107303.graph_c0	790	MLOC_57612	5	ta_iwgsc_5bl_v1_10883927;ta_iwgsc_5dl_v1_4602416	83.23	167	3e-94
c107305.graph_c0	1649	MLOC_15730	3	ta_iwgsc_3b_v1_10748972	99.36	157	9e-106
c107306.graph_c0	1641	MLOC_53118	6	ta_iwgsc_6ds_v1_2090642	95.77	260	1e-178
c107320.graph_c0	1753	MLOC_61023	5	ta_iwgsc_5bs_v1_2294725;ta_iwgsc_5ds_v1_2759368	93.02	487	0
c107327.graph_c0	1879	MLOC_64461	7	ta_iwgsc_4al_v2_7073947;ta_iwgsc_4al_v2_7143220;ta_iwgsc_4bs_v1_4862599;ta_iwgsc_4ds_v1_2288319	95.15	206	5e-174
c107328.graph_c0	2082	MLOC_76536	7	--	90.6	415	0
c107329.graph_c0	921	MLOC_14497	2	ta_iwgsc_2al_v1_6372800;ta_iwgsc_2bl_v1_8086946;ta_iwgsc_2dl_v1_9908440	96.58	146	7e-95
c107333.graph_c0	1038	MLOC_17904	2	--	97.97	148	2e-111
c107339.graph_c0	2213	MLOC_59648	3	ta_iwgsc_3b_v1_10700931	81.22	245	1e-138
c107342.graph_c0	1187	MLOC_59064	5	ta_iwgsc_5al_v1_2785733;ta_iwgsc_5bl_v1_10838741;ta_iwgsc_5dl_v1_4537036	94.83	290	0
c107346.graph_c0	1225	MLOC_77133	3	ta_iwgsc_3as_v1_3440931;ta_iwgsc_3b_v1_10522428	96.3	243	7e-165
c107347.graph_c0	1530	MLOC_32671	1	ta_iwgsc_1al_v2_3890824;ta_iwgsc_1bl_v1_3898305	90.54	391	0
c107348.graph_c0	1727	MLOC_66644	1	ta_iwgsc_1dl_v1_2263900;ta_iwgsc_5dl_v1_4597737	97.26	402	0
c107349.graph_c0	1127	MLOC_60015	4	ta_iwgsc_4as_v2_5973409;ta_iwgsc_4dl_v3_5304889	90.36	249	4e-162
c107354.graph_c0	1336	MLOC_73663	2	ta_iwgsc_2al_v1_6436887;ta_iwgsc_2bl_v1_7960645	89.12	193	5e-115
c107357.graph_c1	1377	MLOC_11163	2	ta_iwgsc_2al_v1_6329354;ta_iwgsc_2bl_v1_8057531;ta_iwgsc_2dl_v1_9907683	93.33	255	3e-174
c107362.graph_c0	1137	MLOC_38164	7	ta_iwgsc_7ds_v1_3931740	89.94	328	0
c107365.graph_c0	928	MLOC_6027	7	ta_iwgsc_7ds_v1_3965495	91.02	245	3e-157
c107366.graph_c0	872	MLOC_61217	3	--	91.24	137	5e-84
c107369.graph_c0	1426	MLOC_55804	4	--	92.6	392	0
c107378.graph_c0	1242	MLOC_62162	3	ta_iwgsc_3b_v1_10562369	95.1	143	8e-93
c107381.graph_c0	1083	MLOC_53327	6	ta_iwgsc_6al_v1_5782669;ta_iwgsc_6bl_v1_4287906;ta_iwgsc_6dl_v1_3261983	92.8	250	3e-165
c107382.graph_c0	1648	MLOC_55341	7	ta_iwgsc_7bs_v1_3138884;ta_iwgsc_7ds_v1_2028287	97.01	234	0
c107382.graph_c1	2037	MLOC_55341	7	ta_iwgsc_7as_v1_4245528;ta_iwgsc_7bs_v1_3138884;ta_iwgsc_7ds_v1_2028287	96.48	625	0
c107383.graph_c0	1281	MLOC_38373	6	ta_iwgsc_6al_v1_5803912;ta_iwgsc_6bl_v1_826760;ta_iwgsc_6dl_v1_3266757	100	250	1e-177
c107383.graph_c0	1281	MLOC_72726	5	ta_iwgsc_6al_v1_5803912;ta_iwgsc_6bl_v1_826760;ta_iwgsc_6dl_v1_3266757	83.94	249	1e-154
c107383.graph_c1	889	MLOC_38373	6	ta_iwgsc_6al_v1_5803912;ta_iwgsc_6dl_v1_3266757	100	236	4e-168
c107384.graph_c0	1628	MLOC_13112	3	--	83.4	247	2e-139
c107385.graph_c0	1329	MLOC_52327	2	ta_iwgsc_2bs_v1_5243829;ta_iwgsc_2ds_v1_5340901	90.63	331	0
c107388.graph_c0	977	MLOC_71747	5	ta_iwgsc_5al_v1_2758738;ta_iwgsc_5bl_v1_10808356;ta_iwgsc_5dl_v1_4564249	93.23	251	2e-160
c107394.graph_c0	1617	MLOC_63677	2	ta_iwgsc_2as_v1_5300896;ta_iwgsc_2bs_v1_5163740	91.77	158	1e-91
c107397.graph_c0	1276	MLOC_34735	6	ta_iwgsc_6as_v1_4362560;ta_iwgsc_6ds_v1_2106017	98.62	289	0
[truncated: 15,559 more rows]
