# Supplementary material for: De Novo Sequencing and Characterization of the Transcriptome of Dwarf Polish Wheat (Triticum polonicum L.)
Source: Int J Genomics. 2016 Jun 27;2016:5781412. doi: 10.1155/2016/5781412 (PMC4939322; doi:10.1155/2016/5781412)
Supplement: Supplementary file 1 — SFile 1 The location of unigenes in wheat chromosomes. SFile 2 Comparative information against T. turgidum. SFile 3 Comparative information against barley. SFile 4 Comparative information against rice. SFile 4 The information of unigenes expressions. SFile 6 The sequences of SSRs in unigenes. SFile 7 The primers of SSRs. [file 5781412.f1.zip › SFile 4 Comparative information against rice.xlsx]

## Sheet: DPW_ricechr_info
Unigene ID	Length	Rice ID	Location in rice	Location in wheat	Similarity	Aligned length (Amino acid sequences)	E-value	Annotation in rice
c100000.graph_c0	1010	Os10g0571100	10	ta_iwgsc_1al_v2_3875826;ta_iwgsc_1bl_v1_3814556	83.33	114	7e-59	pep:known chromosome:IRGSP-1.0:10:22636085:22640104:1 gene:OS10G0571100 transcript:OS10T0571100-01 description:"Note Protein of unknown function DUF498 domain containing protein., Transcript_evidence AK070664 (DDBJ, Best hit), ORF_evidence Q8S7N7 (UniProt), NIAS_FLcDNA J023056O15,"
c100013.graph_c0	1609	Os12g0638100	12	ta_iwgsc_5as_v1_1548029;ta_iwgsc_5bs_v1_2262954;ta_iwgsc_5ds_v1_2776160	91.53	437	0	pep:known chromosome:IRGSP-1.0:12:27340235:27344105:-1 gene:OS12G0638100 transcript:OS12T0638100-01 description:"Note Similar to Receptor-like protein kinase., Transcript_evidence AK103026 (DDBJ, Best hit), ORF_evidence B6SKC1 (UniProt), NIAS_FLcDNA J033117B13,"
c100016.graph_c0	770	Os06g0131500	6	ta_iwgsc_1as_v1_3256666	81.05	248	2e-130	pep:known chromosome:IRGSP-1.0:6:1691885:1693551:1 gene:OS06G0131500 transcript:OS06T0131500-02 description:"Note Similar to glucan endo-1,3-beta-glucosidase 7., Transcript_evidence AK109675 (DDBJ, Best hit), ORF_evidence B6T478 (UniProt), NIAS_FLcDNA 002-145-B07,"
c100026.graph_c0	962	Os01g0233400	1	ta_iwgsc_6bl_v1_4286002	88.76	169	2e-101	pep:known chromosome:IRGSP-1.0:1:7385705:7388444:1 gene:OS01G0233400 transcript:OS01T0233400-00 description:"Note Histone H4 acetyltransferase, NuA4 complex, Eaf6 domain containing protein., Transcript_evidence CT830710 (DDBJ, Secondary hit), ORF_evidence NP_001042511.2 (RefSeq),"
c100026.graph_c0	962	Os12g0298600	12	ta_iwgsc_6bl_v1_4286002	88.76	169	2e-101	pep:known chromosome:IRGSP-1.0:12:11862663:11865799:1 gene:OS12G0298600 transcript:OS12T0298600-00 description:"Note Histone H4 acetyltransferase, NuA4 complex, Eaf6 domain containing protein., Transcript_evidence CT830710 (DDBJ, Best hit), ORF_evidence NP_001042511.2 (RefSeq),"
c100030.graph_c0	1196	Os01g0832200	1	--	80.35	229	3e-132	pep:known chromosome:IRGSP-1.0:1:35609621:35613094:-1 gene:OS01G0832200 transcript:OS01T0832200-01 description:"Note Similar to selT-like protein., Transcript_evidence AK060017 (DDBJ, Best hit), ORF_evidence NP_001151493.1 (RefSeq), NIAS_FLcDNA 006-302-G02,"
c100043.graph_c0	919	Os01g0610100	1	--	94.32	176	2e-109	pep:known chromosome:IRGSP-1.0:1:24126625:24129621:1 gene:OS01G0610100 transcript:OS01T0610100-01 description:"Note Similar to Clone ZZZ51 mRNA sequence., Transcript_evidence AK059810 (DDBJ, Best hit),AK104951 (DDBJ, Best hit), ORF_evidence NP_001149665.1 (RefSeq), NIAS_FLcDNA 006-205-A07,001-110-C12,"
c100081.graph_c1	532	Os01g0837800	1	ta_iwgsc_1al_v2_3967773;ta_iwgsc_1bl_v1_3832922;ta_iwgsc_1dl_v1_2287002	90.37	135	3e-82	pep:known chromosome:IRGSP-1.0:1:35917435:35921969:-1 gene:OS01G0837800 transcript:OS01T0837800-01 description:"Note Similar to Cation diffusion facilitator 8., Transcript_evidence AK064840 (DDBJ, Best hit), ORF_evidence Q5NA18 (UniProt), NIAS_FLcDNA J013000G01,"
c100081.graph_c1	532	Os05g0461900	5	ta_iwgsc_1al_v2_3967773;ta_iwgsc_1bl_v1_3832922;ta_iwgsc_1dl_v1_2287002	86.82	129	6e-68	pep:known chromosome:IRGSP-1.0:5:22670927:22674637:1 gene:OS05G0461900 transcript:OS05T0461900-00 description:"Note Metal tolerance protein 6., Transcript_evidence Q0DHJ5 (UniProt), ORF_evidence Q0DHJ5 (UniProt),"
c100099.graph_c0	1211	Os07g0595800	7	ta_iwgsc_2al_v1_6422946;ta_iwgsc_2bl_v1_8035831;ta_iwgsc_2dl_v1_9906894	91.95	149	8e-92	pep:known chromosome:IRGSP-1.0:7:24244101:24247178:1 gene:OS07G0595800 transcript:OS07T0595800-01 description:"Note Prefoldin domain containing protein., Transcript_evidence AK066349 (DDBJ, Best hit), ORF_evidence NP_001151093.1 (RefSeq), NIAS_FLcDNA J013062C05,"
c100109.graph_c0	951	Os04g0613900	4	ta_iwgsc_1as_v1_3269916;ta_iwgsc_1bs_v1_3443903;ta_iwgsc_1ds_v1_1894194	86.48	244	3e-148	pep:known chromosome:IRGSP-1.0:4:31128314:31133415:-1 gene:OS04G0613900 transcript:OS04T0613900-01 description:"Note Similar to Potassium transporter 18., Transcript_evidence AK072123 (DDBJ, Best hit), ORF_evidence Q653B6 (UniProt), NIAS_FLcDNA J013122K08,"
c100133.graph_c0	1010	Os04g0118500	4	--	86.96	115	3e-66	pep:known chromosome:IRGSP-1.0:4:1100312:1102268:-1 gene:OS04G0118500 transcript:OS04T0118500-01 description:"Note Peptidyl-prolyl cis-trans isomerase 1 (EC 5.2.1.8) (Rotamase Pin1) (PPIase Pin1) (DlPar13)., Transcript_evidence AK243434 (DDBJ, Best hit), ORF_evidence Q01MK7 (UniProt), NIAS_FLcDNA J100068A03,"
c100137.graph_c0	2559	Os06g0215400	6	ta_iwgsc_7as_v1_4249929;ta_iwgsc_7bs_v1_3118748;ta_iwgsc_7ds_v1_3847375	84.16	669	0	pep:known chromosome:IRGSP-1.0:6:5870107:5876409:-1 gene:OS06G0215400 transcript:OS06T0215400-01 description:"Note Peptidase S9, prolyl oligopeptidase active site region domain containing protein., Transcript_evidence AK101083 (DDBJ, Best hit), ORF_evidence NP_001152650.1 (RefSeq), NIAS_FLcDNA J033024G11,"
c100140.graph_c0	937	Os02g0612100	2	ta_iwgsc_6al_v1_5822322;ta_iwgsc_6bl_v1_4325605;ta_iwgsc_6dl_v1_3236232	88.41	164	7e-105	pep:known chromosome:IRGSP-1.0:2:24095882:24097710:1 gene:OS02G0612100 transcript:OS02T0612100-01 description:"Note Phospholipid methyltransferase family protein., Transcript_evidence AK242155 (DDBJ, Best hit), ORF_evidence NP_565246.1 (RefSeq), NIAS_FLcDNA J075154O16,"
c100188.graph_c0	3394	Os02g0275100	2	--	87.5	152	7e-90	pep:known chromosome:IRGSP-1.0:2:10084510:10087894:1 gene:OS02G0275100 transcript:OS02T0275100-01 description:"Note Cytochrome C biogenesis protein family protein., Transcript_evidence AK242385 (DDBJ, Best hit), ORF_evidence B6SU73 (UniProt), NIAS_FLcDNA J080047F12,"
c100190.graph_c0	950	Os01g0828300	1	ta_iwgsc_3al_v1_4254077;ta_iwgsc_3b_v1_10695928;ta_iwgsc_3dl_v1_6932112	81	200	2e-114	pep:known chromosome:IRGSP-1.0:1:35436761:35441722:1 gene:OS01G0828300 transcript:OS01T0828300-01 description:"Note Protein of unknown function DUF248, methyltransferase putative family protein., Transcript_evidence AK069906 (DDBJ, Best hit), ORF_evidence NP_565926.1 (RefSeq), NIAS_FLcDNA J023034H23,"
c100194.graph_c0	987	Os01g0938900	1	ta_iwgsc_1bl_v1_3882655;ta_iwgsc_1dl_v1_2251932	80.98	205	4e-103	pep:known chromosome:IRGSP-1.0:1:41214333:41217063:1 gene:OS01G0938900 transcript:OS01T0938900-02 description:"Note Similar to Nascent polypeptide-associated complex alpha subunit-like protein 3 (NAC-alpha-like protein 3) (Alpha-NAC-like protein 3)., Transcript_evidence AK101971 (DDBJ, Best hit),AK059437 (DDBJ, Best hit), ORF_evidence A2PYH3 (UniProt), NIAS_FLcDNA J033076L24,001-027-G10,"
c100194.graph_c0	987	Os05g0373700	5	ta_iwgsc_1bl_v1_3882655;ta_iwgsc_1dl_v1_2251932	83.74	203	2e-107	pep:known chromosome:IRGSP-1.0:5:18012302:18014219:1 gene:OS05G0373700 transcript:OS05T0373700-01 description:"Note Similar to Nascent polypeptide-associated complex alpha subunit-like protein 3 (NAC-alpha-like protein 3) (Alpha-NAC-like protein 3)., Transcript_evidence AK058906 (DDBJ, Best hit), ORF_evidence NP_001148944.1 (RefSeq), NIAS_FLcDNA 001-008-D09,"
c100201.graph_c0	1036	Os03g0210500	3	ta_iwgsc_4as_v2_5999300;ta_iwgsc_4dl_v3_14439348	87.13	101	2e-57	pep:known chromosome:IRGSP-1.0:3:5771944:5772406:1 gene:OS03G0210500 transcript:OS03T0210500-01 description:"Note Protein of unknown function DUF538 family protein., Transcript_evidence AK058684 (DDBJ, Best hit), ORF_evidence NP_001148446.1 (RefSeq), NIAS_FLcDNA 001-019-A07,"
c100236.graph_c0	1435	Os09g0482740	9	ta_iwgsc_5bl_v1_10911805;ta_iwgsc_5dl_v1_4511137	80.82	318	6e-175	pep:known chromosome:IRGSP-1.0:9:18576959:18581277:1 gene:OS09G0482740 transcript:OS09T0482740-01 description:"Note Protein of unknown function DUF1664 family protein., Transcript_evidence AK061852 (DDBJ, Best hit), ORF_evidence B8BCU2 (UniProt), NIAS_FLcDNA 001-040-F09,"
c100249.graph_c0	745	Os09g0488000	9	ta_iwgsc_5bl_v1_10818488;ta_iwgsc_5dl_v1_4596692	80.72	166	5e-91	pep:known chromosome:IRGSP-1.0:9:18825515:18826251:-1 gene:OS09G0488000 transcript:OS09T0488000-01 description:"Note Acyl-CoA N-acyltransferase domain containing protein., Transcript_evidence AK063214 (DDBJ, Best hit), ORF_evidence NP_001149801.1 (RefSeq), NIAS_FLcDNA 001-112-D10,"
c100252.graph_c0	1089	Os02g0612900	2	ta_iwgsc_6al_v1_5755807;ta_iwgsc_6dl_v1_3250210	86.7	188	7e-120	pep:known chromosome:IRGSP-1.0:2:24152119:24153073:-1 gene:OS02G0612900 transcript:OS02T0612900-01 description:"Note Similar to Temperature stress-induced lipocalin., Transcript_evidence AK071108 (DDBJ, Best hit), ORF_evidence C6YXK7 (UniProt), NIAS_FLcDNA J023078B21,"
c100265.graph_c2	1602	Os01g0670800	1	ta_iwgsc_3al_v1_4450568;ta_iwgsc_3b_v1_10371565	81.94	144	1e-74	pep:known chromosome:IRGSP-1.0:1:27501563:27506654:-1 gene:OS01G0670800 transcript:OS01T0670800-01 description:"Note Similar to Auxin response factor 2., Transcript_evidence AK103776 (DDBJ, Best hit), ORF_evidence Q0JKI9 (UniProt), NIAS_FLcDNA J033143P19,"
c100267.graph_c0	928	Os02g0317400	2	ta_iwgsc_5bl_v1_10905644;ta_iwgsc_5dl_v1_4603288	93.41	182	2e-117	pep:known chromosome:IRGSP-1.0:2:12609112:12613259:1 gene:OS02G0317400 transcript:OS02T0317400-01 description:"Note Longin-like domain containing protein., Transcript_evidence AK061254 (DDBJ, Best hit), ORF_evidence Q6Z844 (UniProt), NIAS_FLcDNA 006-212-A06,"
c100269.graph_c0	1384	Os05g0116100	5	--	90.43	209	2e-137	pep:known chromosome:IRGSP-1.0:5:877099:880445:-1 gene:OS05G0116100 transcript:OS05T0116100-01 description:"Note Dehydroascorbate reductase., Transcript_evidence AK061836 (DDBJ, Best hit),AK070895 (DDBJ, Best hit), ORF_evidence Q84UH5 (UniProt), NIAS_FLcDNA 001-040-D08,J023074C02,"
c100278.graph_c0	903	Os02g0697700	2	ta_iwgsc_6al_v1_5832433;ta_iwgsc_6bl_v1_4355715;ta_iwgsc_6dl_v1_3329607	85.35	157	1e-89	pep:known chromosome:IRGSP-1.0:2:28694770:28696426:-1 gene:OS02G0697700 transcript:OS02T0697700-01 description:"Note Conserved hypothetical protein., Transcript_evidence AK120209 (DDBJ, Best hit), ORF_evidence A2X8L1 (UniProt), NIAS_FLcDNA J013038N05,"
c100284.graph_c0	962	Os08g0561700	8	ta_iwgsc_7dl_v1_3392870	88.29	205	6e-126	pep:known chromosome:IRGSP-1.0:8:28132469:28135505:1 gene:OS08G0561700 transcript:OS08T0561700-01 description:"Note Similar to Superoxide dismutase., Transcript_evidence AK059841 (DDBJ, Best hit),AK068627 (DDBJ, Best hit),AK104013 (DDBJ, Best hit),AK104240 (DDBJ, Best hit), ORF_evidence A2YY59 (UniProt), NIAS_FLcDNA 006-206-D10,J013154J21,001-007-E03,006-308-B03,"
c100292.graph_c0	2617	Os11g0246600	11	ta_iwgsc_4al_v2_7106012;ta_iwgsc_4bs_v1_4869148;ta_iwgsc_4ds_v1_2326656	88.07	109	5e-53	pep:known chromosome:IRGSP-1.0:11:7909213:7916588:1 gene:OS11G0246600 transcript:OS11T0246600-00 description:"Note Similar to Peptidase S1 and S6, chymotrypsin/Hap., Transcript_evidence ab initio prediction, ORF_evidence A2Q336 (UniProt),"
c100294.graph_c0	854	Os01g0633000	1	ta_iwgsc_3al_v1_4452525	84.85	132	4e-81	pep:known chromosome:IRGSP-1.0:1:25350681:25351536:-1 gene:OS01G0633000 transcript:OS01T0633000-01 description:"Note Similar to 50S ribosomal protein L31., Transcript_evidence AK062051 (DDBJ, Best hit), ORF_evidence A2WSX8 (UniProt), NIAS_FLcDNA 001-044-B04,"
c100305.graph_c0	1305	Os02g0596500	2	ta_iwgsc_6al_v1_5821542;ta_iwgsc_6bl_v1_4262442;ta_iwgsc_6dl_v1_3295402	88.21	229	2e-135	pep:known chromosome:IRGSP-1.0:2:23159865:23163343:-1 gene:OS02G0596500 transcript:OS02T0596500-01 description:"Note Similar to Charged multivesicular body protein 6., Transcript_evidence AK072562 (DDBJ, Best hit), ORF_evidence B6TFV6 (UniProt), NIAS_FLcDNA J023132G14,"
c100313.graph_c0	856	Os04g0507700	4	ta_iwgsc_2al_v1_6439794;ta_iwgsc_2bl_v1_7956233;ta_iwgsc_2dl_v1_9756654	84.21	171	1e-103	pep:known chromosome:IRGSP-1.0:4:25368373:25372042:1 gene:OS04G0507700 transcript:OS04T0507700-01 description:"Note Lipase, GDSL domain containing protein., Transcript_evidence AK121383 (DDBJ, Best hit), ORF_evidence B6TKM2 (UniProt), NIAS_FLcDNA J023127I10,"
c100321.graph_c0	788	Os07g0623400	7	ta_iwgsc_2as_v1_5306285;ta_iwgsc_2bs_v1_5206547;ta_iwgsc_2ds_v1_5356405	81.54	130	2e-77	pep:known chromosome:IRGSP-1.0:7:25797988:25800742:-1 gene:OS07G0623400 transcript:OS07T0623400-00 description:"Note Similar to transcription elongation factor SPT4., Transcript_evidence CT836149 (DDBJ, Best hit), ORF_evidence NP_001150575.1 (RefSeq),"
c100331.graph_c0	638	Os03g0698350	3	ta_iwgsc_4al_v2_7159680	83.24	173	3e-100	pep:known chromosome:IRGSP-1.0:3:27990038:27994905:-1 gene:OS03G0698350 transcript:OS03T0698350-00 description:"Note Similar to ATATH9 (ABC2 homolog 9)., Transcript_evidence ab initio prediction, ORF_evidence NP_565923.1 (RefSeq),"
c100336.graph_c0	942	Os08g0127500	8	ta_iwgsc_7dl_v1_3339846	83.98	181	3e-100	pep:known chromosome:IRGSP-1.0:8:1578268:1580227:1 gene:OS08G0127500 transcript:OS08T0127500-01 description:"Note Acid phosphatase/vanadium-dependent haloperoxidase related family protein., Transcript_evidence AK071322 (DDBJ, Best hit), ORF_evidence NP_001150731.1 (RefSeq), NIAS_FLcDNA J023087N16,"
c100347.graph_c0	1201	Os02g0622400	2	ta_iwgsc_6al_v1_5806336;ta_iwgsc_6bl_v1_4267776;ta_iwgsc_6dl_v1_3219320	91.58	202	7e-135	pep:known chromosome:IRGSP-1.0:2:24779930:24782717:1 gene:OS02G0622400 transcript:OS02T0622400-01 description:"Note Glycolipid transfer protein, GLTP domain containing protein., Transcript_evidence AK061679 (DDBJ, Best hit), ORF_evidence NP_001149896.1 (RefSeq), NIAS_FLcDNA 001-036-H10,"
c100359.graph_c0	865	Os03g0287900	3	ta_iwgsc_4as_v2_5933917;ta_iwgsc_4bl_v1_7016583;ta_iwgsc_4dl_v3_14460493	80.54	149	2e-83	pep:known chromosome:IRGSP-1.0:3:9952865:9955129:-1 gene:OS03G0287900 transcript:OS03T0287900-01 description:"Note Similar to Protein disulfide isomerase., Transcript_evidence AK063663 (DDBJ, Best hit), ORF_evidence Q10N04 (UniProt), NIAS_FLcDNA 001-119-C07,"
c100369.graph_c0	1086	Os12g0493900	12	ta_iwgsc_5as_v1_1550033;ta_iwgsc_5bs_v1_1150371	89.51	305	0	pep:known chromosome:IRGSP-1.0:12:18618482:18621147:1 gene:OS12G0493900 transcript:OS12T0493900-01 description:"Note Armadillo-like helical domain containing protein., Transcript_evidence AK121028 (DDBJ, Best hit), ORF_evidence B6TK32 (UniProt), NIAS_FLcDNA J023050G17,"
c100390.graph_c0	1286	Os10g0559900	10	--	86.1	187	3e-114	pep:known chromosome:IRGSP-1.0:10:22046536:22048449:1 gene:OS10G0559900 transcript:OS10T0559900-01 description:"Note Ribosomal protein L18/L5 domain containing protein., Transcript_evidence AK070091 (DDBJ, Best hit), ORF_evidence NP_849617.1 (RefSeq), NIAS_FLcDNA J023040K18,"
c100394.graph_c0	1730	Os05g0534400	5	--	80.36	112	3e-53	pep:known chromosome:IRGSP-1.0:5:26535935:26537873:1 gene:OS05G0534400 transcript:OS05T0534400-01 description:"Note Similar to Calcineurin B-like protein 4 (SALT OVERLY SENSITIVE 3 protein)., Transcript_evidence AK101368 (DDBJ, Best hit), ORF_evidence Q304W7 (UniProt), NIAS_FLcDNA J033035L13,"
c100410.graph_c0	2773	Os09g0554300	9	ta_iwgsc_5bl_v1_10856642;ta_iwgsc_5dl_v1_4606501	84.92	126	0	pep:known chromosome:IRGSP-1.0:9:21963654:21968219:1 gene:OS09G0554300 transcript:OS09T0554300-01 description:"Note Auxin efflux carrier domain containing protein., Transcript_evidence AK070682 (DDBJ, Best hit), ORF_evidence NP_001147841.1 (RefSeq), NIAS_FLcDNA J023062B02,"
c100416.graph_c0	929	Os05g0157100	5	ta_iwgsc_1as_v1_3251827;ta_iwgsc_1bs_v1_3458802	85.14	175	9e-107	pep:known chromosome:IRGSP-1.0:5:3342112:3344596:1 gene:OS05G0157100 transcript:OS05T0157100-01 description:"Note Nucleic acid-binding, OB-fold domain containing protein., Transcript_evidence AK062374 (DDBJ, Best hit), ORF_evidence B4FXC7 (UniProt), NIAS_FLcDNA 001-102-A10,"
c100416.graph_c0	929	Os05g0224700	5	ta_iwgsc_1as_v1_3251827;ta_iwgsc_1bs_v1_3458802	83.52	182	1e-109	pep:novel chromosome:IRGSP-1.0:5:7628540:7630705:1 gene:OS05G0224700 transcript:OS05T0224700-00 description:"Note Similar to DNA-directed RNA polymerase II 19 kDa polypeptide., Transcript_evidence ab initio prediction, ORF_evidence B4FXC7 (UniProt),"
c100423.graph_c2	659	Os01g0312800	1	ta_iwgsc_1al_v2_3956093	88.13	219	1e-140	pep:known chromosome:IRGSP-1.0:1:11756949:11759565:1 gene:OS01G0312800 transcript:OS01T0312800-01 description:"Note Similar to CEL4%3DCELLULASE 4 (Fragment)., Transcript_evidence AK106887 (DDBJ, Best hit), ORF_evidence Q8LQ92 (UniProt), NIAS_FLcDNA 002-118-F12,"
c100465.graph_c0	1007	Os03g0360500	3	ta_iwgsc_4bs_v1_4944476	90.4	177	3e-113	pep:known chromosome:IRGSP-1.0:3:14000674:14003925:-1 gene:OS03G0360500 transcript:OS03T0360500-02 description:"Note Protein of unknown function DUF1077 family protein., Transcript_evidence AK059166 (DDBJ, Best hit), ORF_evidence B8APW1 (UniProt), NIAS_FLcDNA 001-023-E02,"
c100484.graph_c0	923	Os03g0182400	3	ta_iwgsc_4as_v2_6003589;ta_iwgsc_4bl_v1_7041186;ta_iwgsc_4dl_v3_14369672	87.04	108	4e-58	pep:known chromosome:IRGSP-1.0:3:4327773:4336225:1 gene:OS03G0182400 transcript:OS03T0182400-01 description:"Note Similar to SAC domain protein 1 (FIG4-like protein AtFIG4)., Transcript_evidence AK100037 (DDBJ, Best hit), ORF_evidence Q10QV0 (UniProt), NIAS_FLcDNA J013151A15,"
c100509.graph_c0	934	Os04g0446200	4	ta_iwgsc_2al_v1_6410464;ta_iwgsc_2bl_v1_7977535;ta_iwgsc_2dl_v1_9836838	88.07	109	4e-62	pep:novel chromosome:IRGSP-1.0:4:22243767:22246346:1 gene:OS04G0446200 transcript:OS04T0446200-01 description:"Note Similar to OSIGBa0140O07.13 protein., Transcript_evidence AK287672 (DDBJ, Best hit), ORF_evidence Q01J30 (UniProt), NIAS_FLcDNA J065120O17,"
c100511.graph_c0	913	Os01g0857700	1	ta_iwgsc_1al_v2_3979468	93.79	145	9e-106	pep:known chromosome:IRGSP-1.0:1:37069395:37071889:-1 gene:OS01G0857700 transcript:OS01T0857700-01 description:"Note Similar to G10., Transcript_evidence AK243054 (DDBJ, Best hit),AK066959 (DDBJ, Best hit),AK099794 (DDBJ, Best hit), ORF_evidence NP_001148940.1 (RefSeq), NIAS_FLcDNA J100013E08,J013093N15,J013097F07,"
c100511.graph_c0	913	Os05g0446300	5	ta_iwgsc_1al_v2_3979468	96.55	145	2e-107	pep:known chromosome:IRGSP-1.0:5:21875938:21878426:1 gene:OS05G0446300 transcript:OS05T0446300-01 description:"Note Similar to G10 protein homolog (EDG-2)., Transcript_evidence AK066998 (DDBJ, Best hit), ORF_evidence B3TLZ6 (UniProt), NIAS_FLcDNA J013089L11,"
c100511.graph_c0	913	Os12g0149800	12	ta_iwgsc_1al_v2_3979468	86.9	145	2e-98	pep:known chromosome:IRGSP-1.0:12:2449184:2451494:1 gene:OS12G0149800 transcript:OS12T0149800-01 description:"Note Similar to G10., Transcript_evidence AK103299 (DDBJ, Best hit), ORF_evidence NP_001148940.1 (RefSeq), NIAS_FLcDNA J033125C05,"
c100530.graph_c0	840	Os01g0896400	1	ta_iwgsc_3b_v1_558850	86.55	171	2e-93	pep:known chromosome:IRGSP-1.0:1:38959429:38960235:-1 gene:OS01G0896400 transcript:OS01T0896400-01 description:"Note Similar to JHL23J11.5 protein., Transcript_evidence AK107067 (DDBJ, Best hit), ORF_evidence E6NU40 (UniProt), NIAS_FLcDNA 002-121-E07,"
c100533.graph_c0	943	Os01g0839300	1	--	92.55	161	3e-104	pep:known chromosome:IRGSP-1.0:1:36007402:36009895:1 gene:OS01G0839300 transcript:OS01T0839300-01 description:"Note Similar to 50S ribosomal protein L17., Transcript_evidence AK064685 (DDBJ, Best hit), ORF_evidence B6TSY1 (UniProt), NIAS_FLcDNA 002-116-D07,"
c100533.graph_c0	943	Os05g0460700	5	--	87.8	123	6e-69	pep:known chromosome:IRGSP-1.0:5:22630324:22632486:-1 gene:OS05G0460700 transcript:OS05T0460700-01 description:"Note Ribosomal protein L17 family protein., Transcript_evidence AK103320 (DDBJ, Best hit), ORF_evidence B6TSY1 (UniProt), NIAS_FLcDNA J033125I20,"
c100545.graph_c0	1203	Os01g0847300	1	--	81.46	151	3e-81	pep:known chromosome:IRGSP-1.0:1:36399037:36401679:-1 gene:OS01G0847300 transcript:OS01T0847300-02 description:"Note Uncharacterised protein family UPF0497, trans-membrane plant domain containing protein., Transcript_evidence AK104027 (DDBJ, Best hit), ORF_evidence B8AC36 (UniProt), NIAS_FLcDNA 001-020-A04,"
c100548.graph_c0	1032	Os08g0529100	8	ta_iwgsc_5bl_v1_10920284;ta_iwgsc_5dl_v1_4543186	85.98	214	2e-135	pep:known chromosome:IRGSP-1.0:8:26342353:26344538:1 gene:OS08G0529100 transcript:OS08T0529100-01 description:"Note Similar to Proteasome subunit beta type 1 (EC 3.4.25.1) (20S proteasome alpha subunit F) (20S proteasome subunit beta-6)., Transcript_evidence AK071019 (DDBJ, Best hit), ORF_evidence B8B967 (UniProt), NIAS_FLcDNA J023080M07,"
c100548.graph_c0	1032	Os09g0505600	9	ta_iwgsc_5bl_v1_10920284;ta_iwgsc_5dl_v1_4543186	93.67	221	7e-152	pep:known chromosome:IRGSP-1.0:9:19562287:19565726:1 gene:OS09G0505600 transcript:OS09T0505600-01 description:"Note Proteasome subunit beta type 1 (EC 3.4.25.1) (20S proteasome alpha subunit F) (20S proteasome subunit beta-6)., Transcript_evidence AK103136 (DDBJ, Best hit),AK060884 (DDBJ, Best hit), ORF_evidence O64464 (UniProt), NIAS_FLcDNA J033120E09,001-035-B03,"
c100555.graph_c0	1048	Os01g0716500	1	ta_iwgsc_3b_v1_10773714	82.76	261	2e-164	pep:known chromosome:IRGSP-1.0:1:29820731:29821898:1 gene:OS01G0716500 transcript:OS01T0716500-01 description:"Note Methyltransferase type 12 domain containing protein., Transcript_evidence AK101454 (DDBJ, Best hit), ORF_evidence B6SM48 (UniProt), NIAS_FLcDNA J033040A11,"
c100557.graph_c0	1121	Os11g0297900	11	ta_iwgsc_4al_v2_7121370	90.79	152	1e-96	pep:known chromosome:IRGSP-1.0:11:10978610:10982185:-1 gene:OS11G0297900 transcript:OS11T0297900-01 description:"Note Similar to Txnl4b protein., Transcript_evidence AK067692 (DDBJ, Best hit), ORF_evidence B6TUU2 (UniProt), NIAS_FLcDNA J013118F01,"
c100568.graph_c0	1416	Os11g0152700	11	ta_iwgsc_4al_v2_7103619;ta_iwgsc_4bs_v1_4918399;ta_iwgsc_4ds_v1_367837	83.33	342	0	pep:known chromosome:IRGSP-1.0:11:2462433:2468586:-1 gene:OS11G0152700 transcript:OS11T0152700-02 description:"Note Similar to Transcription factor HBP-1b(C38) (Fragment)., Transcript_evidence AK102690 (DDBJ, Best hit), ORF_evidence D3U2G1 (UniProt), NIAS_FLcDNA J033103B09,"
c100568.graph_c0	1416	Os12g0152900	12	ta_iwgsc_4al_v2_7103619;ta_iwgsc_4bs_v1_4918399;ta_iwgsc_4ds_v1_367837	81.63	343	0	pep:known chromosome:IRGSP-1.0:12:2605807:2612489:-1 gene:OS12G0152900 transcript:OS12T0152900-01 description:"Note bZIP transcription factor, bZIP-1 domain containing protein., Transcript_evidence AK101620 (DDBJ, Best hit), ORF_evidence D3U2G1 (UniProt), NIAS_FLcDNA J033052J02,"
c100585.graph_c0	1050	Os07g0662500	7	ta_iwgsc_2as_v1_5304166;ta_iwgsc_2bs_v1_5188709;ta_iwgsc_2ds_v1_5318275	80.36	224	6e-124	pep:known chromosome:IRGSP-1.0:7:27941759:27944162:1 gene:OS07G0662500 transcript:OS07T0662500-01 description:"Note Similar to Elongation factor 1-beta' (EF-1-beta')., Transcript_evidence AK121942 (DDBJ, Best hit),AK061761 (DDBJ, Best hit),AK098892 (DDBJ, Best hit), ORF_evidence A2YPM1 (UniProt), NIAS_FLcDNA J033107E20,001-039-B01,J013001M09,"
c100586.graph_c0	817	Os07g0656400	7	ta_iwgsc_2bs_v1_5231013	81.09	201	7e-106	pep:known chromosome:IRGSP-1.0:7:27620792:27623614:1 gene:OS07G0656400 transcript:OS07T0656400-01 description:"Note Protein of unknown function DUF288 domain containing protein., Transcript_evidence AK287887 (DDBJ, Best hit), ORF_evidence A2YPH3 (UniProt), NIAS_FLcDNA J065208H16,"
c100588.graph_c0	805	Os05g0519700	5	ta_iwgsc_3al_v1_4429041	86.63	172	1e-88	pep:known chromosome:IRGSP-1.0:5:25803609:25807106:-1 gene:OS05G0519700 transcript:OS05T0519700-02 description:"Note Heat shock protein 101., Transcript_evidence AK100903 (DDBJ, Best hit), ORF_evidence Q6F2Y7 (UniProt), NIAS_FLcDNA J023131M05,"
c100607.graph_c0	589	Os02g0624400	2	ta_iwgsc_2al_v1_6323888;ta_iwgsc_2bl_v1_8090653;ta_iwgsc_2dl_v1_9850880	90.82	196	8e-131	pep:known chromosome:IRGSP-1.0:2:24899523:24904960:1 gene:OS02G0624400 transcript:OS02T0624400-01 description:"Note Glycosyl transferase, family 8 protein., Transcript_evidence AK120845 (DDBJ, Best hit), ORF_evidence NP_197349.2 (RefSeq), NIAS_FLcDNA J023022M20,"
c100615.graph_c0	1467	Os12g0609500	12	ta_iwgsc_5bs_v1_2292677;ta_iwgsc_5ds_v1_2750525	84.04	282	1e-161	pep:known chromosome:IRGSP-1.0:12:25738156:25741105:-1 gene:OS12G0609500 transcript:OS12T0609500-01 description:"Note Glucose/ribitol dehydrogenase family protein., Transcript_evidence AK071747 (DDBJ, Best hit), ORF_evidence B6TKV5 (UniProt), NIAS_FLcDNA J023113G07,"
c100635.graph_c0	1024	Os06g0158700	6	ta_iwgsc_7as_v1_4255294	86.07	122	2e-70	pep:known chromosome:IRGSP-1.0:6:2995786:2997965:1 gene:OS06G0158700 transcript:OS06T0158700-01 description:"Note Glyoxalase/bleomycin resistance protein/dioxygenase domain containing protein., Transcript_evidence AK103202 (DDBJ, Best hit), ORF_evidence NP_001147921.1 (RefSeq), NIAS_FLcDNA J033122C11,"
c100640.graph_c0	995	Os04g0589900	4	ta_iwgsc_2al_v1_6424779;ta_iwgsc_2bl_v1_7942088;ta_iwgsc_2dl_v1_9823382	88.53	218	3e-132	pep:known chromosome:IRGSP-1.0:4:29814044:29817970:-1 gene:OS04G0589900 transcript:OS04T0589900-03 description:"Note Protein of unknown function DUF296 domain containing protein., Transcript_evidence AK060672 (DDBJ, Best hit), ORF_evidence NP_001149978.1 (RefSeq), NIAS_FLcDNA 001-028-G12,"
c100680.graph_c0	1234	Os03g0201600	3	ta_iwgsc_4as_v2_5964831;ta_iwgsc_4dl_v3_14308912	85.35	273	2e-166	pep:known chromosome:IRGSP-1.0:3:5321345:5323968:-1 gene:OS03G0201600 transcript:OS03T0201600-02 description:"Note Similar to ischemia/reperfusion inducible protein., Transcript_evidence AK067825 (DDBJ, Best hit), ORF_evidence NP_001148954.1 (RefSeq), NIAS_FLcDNA J013119A09,"
c100706.graph_c0	796	Os12g0633200	12	ta_iwgsc_2al_v1_6437397;ta_iwgsc_2bl_v1_7972185;ta_iwgsc_2dl_v1_9885893	91.3	138	2e-91	pep:known chromosome:IRGSP-1.0:12:27132446:27134705:-1 gene:OS12G0633200 transcript:OS12T0633200-01 description:"Note Erg28-like family protein., Transcript_evidence AK062615 (DDBJ, Best hit), ORF_evidence NP_001152172.1 (RefSeq), NIAS_FLcDNA 001-105-B02,"
c100717.graph_c0	1000	Os03g0780400	3	ta_iwgsc_5bl_v1_10918189	93.79	145	6e-94	pep:known chromosome:IRGSP-1.0:3:32360719:32363837:-1 gene:OS03G0780400 transcript:OS03T0780400-01 description:"Note Similar to Actin-depolymerizing factor 6 (ADF-6) (AtADF6)., Transcript_evidence AK073162 (DDBJ, Best hit),AK061347 (DDBJ, Best hit), ORF_evidence Q9AY76 (UniProt), NIAS_FLcDNA J033024B06,006-303-F01,"
c100720.graph_c0	1144	Os01g0593600	1	ta_iwgsc_3b_v1_10586749	90.79	152	3e-97	pep:known chromosome:IRGSP-1.0:1:23239918:23243992:1 gene:OS01G0593600 transcript:OS01T0593600-01 description:"Note Similar to Protein SYS1., Transcript_evidence AK069058 (DDBJ, Best hit), ORF_evidence B4FDL6 (UniProt), NIAS_FLcDNA J023004I01,"
c100723.graph_c0	1151	Os06g0158600	6	ta_iwgsc_7ds_v1_3953936	93.97	199	8e-137	pep:known chromosome:IRGSP-1.0:6:2992144:2995594:-1 gene:OS06G0158600 transcript:OS06T0158600-01 description:"Note Protein of unknown function DUF652 family protein., Transcript_evidence AK059986 (DDBJ, Best hit),AK101378 (DDBJ, Best hit), ORF_evidence B4FS24 (UniProt), NIAS_FLcDNA 006-212-G11,J033036C08,"
c100738.graph_c0	1039	Os03g0695600	3	ta_iwgsc_4al_v2_2619375;ta_iwgsc_4bs_v1_4863914;ta_iwgsc_4ds_v1_1920120	86.32	212	8e-130	pep:known chromosome:IRGSP-1.0:3:27858696:27860998:-1 gene:OS03G0695600 transcript:OS03T0695600-03 description:"Note Proteasome subunit beta type 2 (EC 3.4.25.1) (20S proteasome alpha subunit D) (20S proteasome subunit beta-4)., Transcript_evidence AK099128 (DDBJ, Best hit), ORF_evidence A2XKY8 (UniProt), NIAS_FLcDNA J023041C17,"
c100752.graph_c0	653	Os01g0780500	1	ta_iwgsc_2as_v1_5272834;ta_iwgsc_2bs_v1_5216703	80.7	114	1e-59	pep:known chromosome:IRGSP-1.0:1:33059198:33064709:1 gene:OS01G0780500 transcript:OS01T0780500-01 description:"Note SCAMP family protein., Transcript_evidence AK068498 (DDBJ, Best hit), ORF_evidence Q7F613 (UniProt), NIAS_FLcDNA J013157H06,"
c100752.graph_c0	653	Os07g0564600	7	ta_iwgsc_2as_v1_5272834;ta_iwgsc_2bs_v1_5216703	92.11	114	1e-69	pep:known chromosome:IRGSP-1.0:7:22627874:22632043:-1 gene:OS07G0564600 transcript:OS07T0564600-02 description:"Note Similar to Secretory carrier membrane protein., Transcript_evidence AK061125 (DDBJ, Best hit), ORF_evidence Q8H5X5 (UniProt), NIAS_FLcDNA 006-207-G10,"
c100752.graph_c1	771	Os07g0564600	7	ta_iwgsc_2as_v1_5272834;ta_iwgsc_2bs_v1_5216703	89.5	200	1e-123	pep:known chromosome:IRGSP-1.0:7:22627874:22632043:-1 gene:OS07G0564600 transcript:OS07T0564600-02 description:"Note Similar to Secretory carrier membrane protein., Transcript_evidence AK061125 (DDBJ, Best hit), ORF_evidence Q8H5X5 (UniProt), NIAS_FLcDNA 006-207-G10,"
c100767.graph_c0	816	Os05g0314100	5	ta_iwgsc_4bl_v1_6981202	94.39	107	5e-66	pep:known chromosome:IRGSP-1.0:5:14449684:14452183:-1 gene:OS05G0314100 transcript:OS05T0314100-02 description:"Note Similar to Small nuclear ribonucleoprotein-like protein., Transcript_evidence AK121220 (DDBJ, Best hit),AK241054 (DDBJ, Best hit), ORF_evidence B3TLL8 (UniProt), NIAS_FLcDNA J023090H02,J065062N18,"
c100784.graph_c0	828	Os02g0820700	2	ta_iwgsc_6al_v1_5768112	85.25	122	3e-68	pep:known chromosome:IRGSP-1.0:2:35234156:35238013:1 gene:OS02G0820700 transcript:OS02T0820700-02 description:"Note Similar to BS14b., Transcript_evidence AK061365 (DDBJ, Best hit), ORF_evidence B6TRA5 (UniProt), NIAS_FLcDNA 006-304-D04,"
c100790.graph_c0	891	Os06g0128500	6	--	81.38	145	5e-82	pep:known chromosome:IRGSP-1.0:6:1512826:1516267:1 gene:OS06G0128500 transcript:OS06T0128500-01 description:"Note Ribosomal protein L47, mitochondrial family protein., Transcript_evidence AK122132 (DDBJ, Best hit),AK058563 (DDBJ, Best hit), ORF_evidence NP_001147665.1 (RefSeq), NIAS_FLcDNA J033133F04,001-017-D12,"
c100793.graph_c0	1381	Os06g0165800	6	--	89.35	263	5e-167	pep:known chromosome:IRGSP-1.0:6:3314114:3315452:1 gene:OS06G0165800 transcript:OS06T0165800-01 description:"Note Similar to Caffeoyl-CoA 3-O-methyltransferase (Fragment)., Transcript_evidence AK065744 (DDBJ, Best hit), ORF_evidence A9X9L7 (UniProt), NIAS_FLcDNA J013039L12,"
c100796.graph_c0	1059	Os03g0723600	3	ta_iwgsc_4al_v2_7169463;ta_iwgsc_4bs_v1_4922427;ta_iwgsc_4ds_v1_2281676	84.13	271	6e-164	pep:known chromosome:IRGSP-1.0:3:29397708:29401258:1 gene:OS03G0723600 transcript:OS03T0723600-02 description:"Note Conserved hypothetical protein., Transcript_evidence AK104988 (DDBJ, Best hit), ORF_evidence A2XLJ2 (UniProt), NIAS_FLcDNA 001-001-B08,"
c100800.graph_c0	893	Os01g0699900	1	ta_iwgsc_3b_v1_10495239;ta_iwgsc_3dl_v1_6935409	86.54	156	3e-93	pep:known chromosome:IRGSP-1.0:1:28955683:28957013:1 gene:OS01G0699900 transcript:OS01T0699900-01 description:"Note Similar to Plasma membrane associated protein-like., Transcript_evidence AK067766 (DDBJ, Best hit), ORF_evidence NP_001152147.1 (RefSeq), NIAS_FLcDNA J013120F13,"
c100816.graph_c0	995	Os03g0297700	3	--	82.73	249	5e-149	pep:known chromosome:IRGSP-1.0:3:10428927:10433729:1 gene:OS03G0297700 transcript:OS03T0297700-01 description:"Note Pentatricopeptide repeat domain containing protein., Transcript_evidence AK120200 (DDBJ, Best hit), ORF_evidence XP_002458917.1 (RefSeq), NIAS_FLcDNA J013037G15,"
c100819.graph_c0	2443	Os02g0603100	2	ta_iwgsc_6dl_v1_3327839	82.41	614	0	pep:known chromosome:IRGSP-1.0:2:23612056:23614519:-1 gene:OS02G0603100 transcript:OS02T0603100-01 description:"Note Similar to fasciated ear2., Transcript_evidence AK287597 (DDBJ, Best hit), ORF_evidence Q6K8K0 (UniProt), NIAS_FLcDNA J065049B08,"
c100823.graph_c0	1837	Os05g0393800	5	ta_iwgsc_2al_v1_6407903;ta_iwgsc_2bl_v1_7958498;ta_iwgsc_2dl_v1_9906142	84.52	549	0	pep:known chromosome:IRGSP-1.0:5:19160140:19166101:1 gene:OS05G0393800 transcript:OS05T0393800-01 description:"Note Protein of unknown function DUF221 domain containing protein., Transcript_evidence AK069074 (DDBJ, Best hit), ORF_evidence NP_192199.1 (RefSeq), NIAS_FLcDNA J023005F15,"
c100830.graph_c0	1114	Os07g0659700	7	ta_iwgsc_2as_v1_5295753	88.96	163	8e-107	pep:known chromosome:IRGSP-1.0:7:27803524:27805837:1 gene:OS07G0659700 transcript:OS07T0659700-01 description:"Note Similar to SKIP5-like protein., Transcript_evidence AK061060 (DDBJ, Best hit), ORF_evidence Q940D2 (UniProt), NIAS_FLcDNA 006-206-A01,"
c100834.graph_c0	1507	Os05g0540100	5	ta_iwgsc_1al_v2_2770634;ta_iwgsc_1bl_v1_3863137;ta_iwgsc_1dl_v1_404187	87.11	380	0	pep:known chromosome:IRGSP-1.0:5:26830287:26834200:-1 gene:OS05G0540100 transcript:OS05T0540100-01 description:"Note Flap endonuclease-1a (EC 3.-.-.-) (OsFEN-1a)., Transcript_evidence AK060623 (DDBJ, Best hit),AK103819 (DDBJ, Best hit), ORF_evidence Q9SXQ6 (UniProt), NIAS_FLcDNA 001-026-F07,J033147G19,"
c100847.graph_c0	1328	Os04g0376300	4	ta_iwgsc_2bl_v1_8006329	93.45	168	3e-107	pep:known chromosome:IRGSP-1.0:4:18382740:18384360:-1 gene:OS04G0376300 transcript:OS04T0376300-01 description:"Note Similar to 3-oxoacyl-reductase., Transcript_evidence AK112050 (DDBJ, Best hit), ORF_evidence NP_001167684.1 (RefSeq), NIAS_FLcDNA 001-102-D04,"
c100859.graph_c0	1173	Os09g0537600	9	ta_iwgsc_5bl_v1_10875907;ta_iwgsc_5dl_v1_4471368	85.05	214	4e-132	pep:known chromosome:IRGSP-1.0:9:21151781:21154287:1 gene:OS09G0537600 transcript:OS09T0537600-01 description:"Note Similar to Cyclophilin-like protein (Single domain cyclophilin type peptidyl- prolyl cis-trans isomerase)., Transcript_evidence AK061004 (DDBJ, Best hit), ORF_evidence B8BDX4 (UniProt), NIAS_FLcDNA 006-203-H04,"
c100869.graph_c0	690	Os03g0275300	3	ta_iwgsc_4as_v2_5976073;ta_iwgsc_4bl_v1_7033684;ta_iwgsc_4dl_v3_14466094	93.51	185	3e-122	pep:known chromosome:IRGSP-1.0:3:9296962:9300002:-1 gene:OS03G0275300 transcript:OS03T0275300-01 description:"Note Hypothetical conserved gene., Transcript_evidence AK243581 (DDBJ, Best hit), ORF_evidence Q65XV2 (UniProt), NIAS_FLcDNA J100082M05,"
c100883.graph_c0	2482	Os04g0218100	4	ta_iwgsc_3as_v1_1651982;ta_iwgsc_3b_v1_10427323	83.69	785	0	pep:novel chromosome:IRGSP-1.0:4:7893523:7897863:-1 gene:OS04G0218100 transcript:OS04T0218100-02 description:"Note Pentatricopeptide repeat domain containing protein., Transcript_evidence AK122044 (DDBJ, Best hit), ORF_evidence Q7XX33 (UniProt), NIAS_FLcDNA J033113M07,"
c100883.graph_c0	2482	Os05g0305300	5	ta_iwgsc_3as_v1_1651982;ta_iwgsc_3b_v1_10427323	82.93	785	0	pep:known chromosome:IRGSP-1.0:5:13795057:13799387:-1 gene:OS05G0305300 transcript:OS05T0305300-00 description:"Note Hypothetical conserved gene., Transcript_evidence AK122044 (DDBJ, Secondary hit), ORF_evidence Q7XX33 (UniProt),"
c100896.graph_c0	883	Os02g0595400	2	ta_iwgsc_6al_v1_5778792;ta_iwgsc_6dl_v1_3329158	83.66	202	6e-113	pep:known chromosome:IRGSP-1.0:2:23105718:23106537:-1 gene:OS02G0595400 transcript:OS02T0595400-01 description:"Note Conserved hypothetical protein., Transcript_evidence AK069935 (DDBJ, Best hit),AK099175 (DDBJ, Best hit),AK103993 (DDBJ, Best hit), ORF_evidence A2X6Q8 (UniProt), NIAS_FLcDNA J023039O17,J023093F23,001-018-D10,"
c100897.graph_c0	2331	Os11g0128400	11	ta_iwgsc_4bs_v1_4875310;ta_iwgsc_4ds_v1_2301889	85.37	615	0	pep:known chromosome:IRGSP-1.0:11:1306316:1308673:1 gene:OS11G0128400 transcript:OS11T0128400-01 description:"Note CDC45-like protein family protein., Transcript_evidence AK102291 (DDBJ, Best hit), ORF_evidence NP_189146.1 (RefSeq), NIAS_FLcDNA J033089K18,"
c100897.graph_c0	2331	Os12g0124700	12	ta_iwgsc_4bs_v1_4875310;ta_iwgsc_4ds_v1_2301889	85.2	615	0	pep:known chromosome:IRGSP-1.0:12:1189043:1191508:1 gene:OS12G0124700 transcript:OS12T0124700-01 description:"Note CDC45-like protein family protein., Transcript_evidence AK073156 (DDBJ, Best hit), ORF_evidence NP_189146.1 (RefSeq), NIAS_FLcDNA J033005P21,"
c100918.graph_c0	1316	Os11g0123500	11	ta_iwgsc_5dl_v1_4588289	85.32	218	1e-120	pep:known chromosome:IRGSP-1.0:11:1078104:1082412:-1 gene:OS11G0123500 transcript:OS11T0123500-01 description:"Note Snf7 family protein., Transcript_evidence AK070935 (DDBJ, Best hit), ORF_evidence NP_001078468.1 (RefSeq), NIAS_FLcDNA J023068B07,"
c100918.graph_c0	1316	Os12g0121400	12	ta_iwgsc_5dl_v1_4588289	83.03	218	5e-119	pep:known chromosome:IRGSP-1.0:12:1012305:1015316:-1 gene:OS12G0121400 transcript:OS12T0121400-00 description:"Note Snf7 family protein., Transcript_evidence CU405869 (DDBJ, Best hit), ORF_evidence NP_001078468.1 (RefSeq),"
c100923.graph_c0	1228	Os02g0531600	2	ta_iwgsc_2al_v1_6318741;ta_iwgsc_2bl_v1_8091663;ta_iwgsc_2dl_v1_9908252	80.35	173	2e-100	pep:known chromosome:IRGSP-1.0:2:19567046:19568968:-1 gene:OS02G0531600 transcript:OS02T0531600-01 description:"Note PEBP family protein., Transcript_evidence AK243046 (DDBJ, Best hit), ORF_evidence Q01JB8 (UniProt), NIAS_FLcDNA J100010A16,"
c100923.graph_c0	1228	Os04g0411400	4	ta_iwgsc_2al_v1_6318741;ta_iwgsc_2bl_v1_8091663;ta_iwgsc_2dl_v1_9908252	84.97	173	1e-104	pep:known chromosome:IRGSP-1.0:4:20319029:20321385:-1 gene:OS04G0411400 transcript:OS04T0411400-01 description:"Note Similar to Terminal flower 1-like protein., Transcript_evidence AK110622 (DDBJ, Best hit), ORF_evidence Q01JB8 (UniProt), NIAS_FLcDNA 002-169-A07,"
c100923.graph_c0	1228	Os11g0152500	11	ta_iwgsc_2al_v1_6318741;ta_iwgsc_2bl_v1_8091663;ta_iwgsc_2dl_v1_9908252	80.92	173	3e-98	pep:known chromosome:IRGSP-1.0:11:2452773:2454103:-1 gene:OS11G0152500 transcript:OS11T0152500-00 description:"Note PEBP family protein., Transcript_evidence AF159882 (DDBJ, Best hit), ORF_evidence A8WER3 (UniProt),"
c100923.graph_c0	1228	Os12g0152000	12	ta_iwgsc_2al_v1_6318741;ta_iwgsc_2bl_v1_8091663;ta_iwgsc_2dl_v1_9908252	80.92	173	4e-99	pep:known chromosome:IRGSP-1.0:12:2565213:2566562:-1 gene:OS12G0152000 transcript:OS12T0152000-00 description:"Note Similar to Terminal flower 1-like protein., Transcript_evidence AF159883 (DDBJ, Best hit), ORF_evidence Q9XGS5 (UniProt),"
c100935.graph_c0	1095	Os03g0119000	3	ta_iwgsc_4bl_v1_7035179	80.78	255	3e-142	pep:known chromosome:IRGSP-1.0:3:1024732:1026761:-1 gene:OS03G0119000 transcript:OS03T0119000-01 description:"Note Prolyl 4-hydroxylase, alpha subunit domain containing protein., Transcript_evidence AK071417 (DDBJ, Best hit),AK104225 (DDBJ, Best hit),AK104441 (DDBJ, Best hit), ORF_evidence NP_568767.2 (RefSeq), NIAS_FLcDNA J023091L16,006-306-G01,006-210-A11,"
c100951.graph_c0	842	Os02g0667600	2	ta_iwgsc_6dl_v1_3324447	86.67	210	9e-131	pep:known chromosome:IRGSP-1.0:2:27105876:27110649:-1 gene:OS02G0667600 transcript:OS02T0667600-03 description:"Note Harpin-induced 1 domain containing protein., Transcript_evidence AK073500 (DDBJ, Best hit), ORF_evidence B7F2N7 (UniProt), NIAS_FLcDNA J033044J15,"
c100966.graph_c0	1454	Os01g0668600	1	ta_iwgsc_3al_v1_563009;ta_iwgsc_3b_v1_10770562;ta_iwgsc_3dl_v1_6951492;ta_iwgsc_5al_v1_2807743;ta_iwgsc_5bl_v1_10784573;ta_iwgsc_5dl_v1_4604090	85.93	327	0	pep:known chromosome:IRGSP-1.0:1:27375122:27377698:-1 gene:OS01G0668600 transcript:OS01T0668600-00 description:"Note Curculin-like (mannose-binding) lectin domain containing protein., Transcript_evidence AK365081 (DDBJ), ORF_evidence NP_001043817.2 (RefSeq),"
c100970.graph_c0	1118	Os05g0157200	5	ta_iwgsc_1as_v1_3251827;ta_iwgsc_1bs_v1_3458802;ta_iwgsc_1ds_v1_897477	85.09	161	7e-95	pep:known chromosome:IRGSP-1.0:5:3345130:3347246:-1 gene:OS05G0157200 transcript:OS05T0157200-01 description:"Note UspA domain containing protein., Transcript_evidence AK103075 (DDBJ, Best hit),AK065771 (DDBJ, Best hit), ORF_evidence B5UB77 (UniProt), NIAS_FLcDNA J033118C16,J013041K03,"
c100974.graph_c0	1295	Os03g0780900	3	ta_iwgsc_5bl_v1_10785963;ta_iwgsc_5dl_v1_4528289	82.08	307	0	pep:known chromosome:IRGSP-1.0:3:32379925:32383791:-1 gene:OS03G0780900 transcript:OS03T0780900-01 description:"Note Protein of unknown function DUF858, methyltransferase-like family protein., Transcript_evidence AK100619 (DDBJ, Best hit), ORF_evidence A2XMJ1 (UniProt), NIAS_FLcDNA J023108E24,"
c100975.graph_c0	1230	Os04g0105700	4	ta_iwgsc_2bs_v1_5198867	81.2	250	6e-137	pep:known chromosome:IRGSP-1.0:4:370795:372419:-1 gene:OS04G0105700 transcript:OS04T0105700-01 description:"Note Similar to B0616E02-H0507E05.5 protein., Transcript_evidence AK060872 (DDBJ, Best hit),AK065082 (DDBJ, Best hit),AK104254 (DDBJ, Best hit),AK104546 (DDBJ, Best hit),AK104634 (DDBJ, Best hit), ORF_evidence Q01HW7 (UniProt), NIAS_FLcDNA 001-034-H11,J013001L09,006-309-C07,006-305-C04,006-…
c100995.graph_c0	1311	Os01g0194200	1	ta_iwgsc_3b_v1_10557948	82.87	362	0	pep:known chromosome:IRGSP-1.0:1:5053133:5055753:-1 gene:OS01G0194200 transcript:OS01T0194200-01 description:"Note IQ calmodulin-binding region domain containing protein., Transcript_evidence AK073282 (DDBJ, Best hit), ORF_evidence NP_001151471.1 (RefSeq), NIAS_FLcDNA J033027F11,"
c101015.graph_c0	747	Os01g0342750	1	ta_iwgsc_3al_v1_4306311;ta_iwgsc_3b_v1_10634776;ta_iwgsc_3dl_v1_6926764	84.68	248	4e-154	pep:known chromosome:IRGSP-1.0:1:13524554:13528480:1 gene:OS01G0342750 transcript:OS01T0342750-01 description:"Note Hypothetical conserved gene., Transcript_evidence AK106603 (DDBJ, Best hit), ORF_evidence NP_001043541.1 (RefSeq), NIAS_FLcDNA 002-112-D10,"
c101015.graph_c0	747	Os01g0609900	1	ta_iwgsc_3al_v1_4306311;ta_iwgsc_3b_v1_10634776;ta_iwgsc_3dl_v1_6926764	83.47	248	3e-145	pep:known chromosome:IRGSP-1.0:1:24107086:24114978:-1 gene:OS01G0609900 transcript:OS01T0609900-02 description:"Note Similar to PDR-like ABC transporter (PDR4 ABC transporter)., Transcript_evidence AK065988 (DDBJ, Best hit), ORF_evidence Q8GU89 (UniProt), NIAS_FLcDNA J013043D14,"
c101015.graph_c2	490	Os01g0342750	1	ta_iwgsc_3al_v1_4306311;ta_iwgsc_3b_v1_10634776;ta_iwgsc_3dl_v1_6926764	93.83	162	3e-99	pep:known chromosome:IRGSP-1.0:1:13524554:13528480:1 gene:OS01G0342750 transcript:OS01T0342750-01 description:"Note Hypothetical conserved gene., Transcript_evidence AK106603 (DDBJ, Best hit), ORF_evidence NP_001043541.1 (RefSeq), NIAS_FLcDNA 002-112-D10,"
c101015.graph_c2	490	Os01g0609000	1	ta_iwgsc_3al_v1_4306311;ta_iwgsc_3b_v1_10634776;ta_iwgsc_3dl_v1_6926764	89.51	162	2e-88	pep:known chromosome:IRGSP-1.0:1:24047446:24055918:-1 gene:OS01G0609000 transcript:OS01T0609000-00 description:"Note Similar to Pleiotropic drug resistance protein 3., Transcript_evidence AK335724 (DDBJ), ORF_evidence Q0JLC5 (UniProt),"
c101015.graph_c2	490	Os01g0609200	1	ta_iwgsc_3al_v1_4306311;ta_iwgsc_3b_v1_10634776;ta_iwgsc_3dl_v1_6926764	89.51	162	1e-88	pep:known chromosome:IRGSP-1.0:1:24065207:24073621:-1 gene:OS01G0609200 transcript:OS01T0609200-00 description:"Note Similar to Pleiotropic drug resistance protein 3., Transcript_evidence Q8GU92 (UniProt), ORF_evidence Q8GU92 (UniProt),"
c101015.graph_c2	490	Os01g0609300	1	ta_iwgsc_3al_v1_4306311;ta_iwgsc_3b_v1_10634776;ta_iwgsc_3dl_v1_6926764	90.74	162	2e-90	pep:known chromosome:IRGSP-1.0:1:24075070:24081389:-1 gene:OS01G0609300 transcript:OS01T0609300-01 description:"Note Similar to Pleiotropic drug resistance protein 3., Transcript_evidence AK100135 (DDBJ, Best hit), ORF_evidence Q0JLC5 (UniProt), NIAS_FLcDNA J023010G13,"
c101015.graph_c2	490	Os01g0609900	1	ta_iwgsc_3al_v1_4306311;ta_iwgsc_3b_v1_10634776;ta_iwgsc_3dl_v1_6926764	93.21	162	3e-94	pep:known chromosome:IRGSP-1.0:1:24107086:24114978:-1 gene:OS01G0609900 transcript:OS01T0609900-02 description:"Note Similar to PDR-like ABC transporter (PDR4 ABC transporter)., Transcript_evidence AK065988 (DDBJ, Best hit), ORF_evidence Q8GU89 (UniProt), NIAS_FLcDNA J013043D14,"
c101015.graph_c2	490	Os08g0384500	8	ta_iwgsc_3al_v1_4306311;ta_iwgsc_3b_v1_10634776;ta_iwgsc_3dl_v1_6926764	90.68	161	1e-93	pep:known chromosome:IRGSP-1.0:8:18128558:18132719:-1 gene:OS08G0384500 transcript:OS08T0384500-01 description:"Note ABC transporter-like domain containing protein., Transcript_evidence AK100858 (DDBJ, Best hit), ORF_evidence Q6YW62 (UniProt), NIAS_FLcDNA J023123M02,"
c101015.graph_c2	490	Os09g0332300	9	ta_iwgsc_3al_v1_4306311;ta_iwgsc_3b_v1_10634776;ta_iwgsc_3dl_v1_6926764	80.75	161	5e-81	pep:novel chromosome:IRGSP-1.0:9:9944988:9949327:-1 gene:OS09G0332300 transcript:OS09T0332300-00 description:"Note Similar to PDR20., Transcript_evidence AK355919 (DDBJ), ORF_evidence A3BXL8 (UniProt),"
c101015.graph_c2	490	Os09g0332700	9	ta_iwgsc_3al_v1_4306311;ta_iwgsc_3b_v1_10634776;ta_iwgsc_3dl_v1_6926764	90.74	108	3e-61	pep:known chromosome:IRGSP-1.0:9:9970574:9973070:-1 gene:OS09G0332700 transcript:OS09T0332700-02 description:"Note Hypothetical conserved gene., Transcript_evidence AK060237 (DDBJ, Best hit), ORF_evidence B8BEI2 (UniProt), NIAS_FLcDNA 001-003-C10,"
c101015.graph_c2	490	Os09g0333000	9	ta_iwgsc_3al_v1_4306311;ta_iwgsc_3b_v1_10634776;ta_iwgsc_3dl_v1_6926764	84.47	161	9e-87	pep:novel chromosome:IRGSP-1.0:9:10008771:10014439:-1 gene:OS09G0333000 transcript:OS09T0333000-00 description:"Note ABC transporter-like domain containing protein., Transcript_evidence AK355919 (DDBJ), ORF_evidence Q6EQ60 (UniProt),"
c101015.graph_c2	490	Os09g0333500	9	ta_iwgsc_3al_v1_4306311;ta_iwgsc_3b_v1_10634776;ta_iwgsc_3dl_v1_6926764	82.72	162	2e-91	pep:known chromosome:IRGSP-1.0:9:10066564:10069846:-1 gene:OS09G0333500 transcript:OS09T0333500-01 description:"Note ABC transporter-like domain containing protein., Transcript_evidence AK072827 (DDBJ, Best hit), ORF_evidence B9G300 (UniProt), NIAS_FLcDNA J023138L18,"
c101015.graph_c2	490	Os10g0205500	10	ta_iwgsc_3al_v1_4306311;ta_iwgsc_3b_v1_10634776;ta_iwgsc_3dl_v1_6926764	80.51	118	4e-57	pep:known chromosome:IRGSP-1.0:10:7514954:7519284:1 gene:OS10G0205500 transcript:OS10T0205500-01 description:"Note Similar to PDR3 ABC transporter., Transcript_evidence AK064534 (DDBJ, Best hit), ORF_evidence Q8S628 (UniProt), NIAS_FLcDNA 002-111-H07,"
c101026.graph_c0	757	Os03g0616500	3	ta_iwgsc_1as_v1_3258254;ta_iwgsc_1bs_v1_3444465;ta_iwgsc_1ds_v1_1885349;ta_iwgsc_4al_v2_7154078;ta_iwgsc_4bs_v1_4963109;ta_iwgsc_4ds_v1_2270703	84.06	251	2e-140	pep:known chromosome:IRGSP-1.0:3:23353421:23360735:-1 gene:OS03G0616500 transcript:OS03T0616500-00 description:"Note Similar to HEAT repeat family protein., Transcript_evidence BT053846 (DDBJ), ORF_evidence Q10GR2 (UniProt),"
c101037.graph_c0	1723	Os07g0456500	7	ta_iwgsc_2al_v1_6356985	82.69	208	9e-124	pep:novel chromosome:IRGSP-1.0:7:15875835:15881340:-1 gene:OS07G0456500 transcript:OS07T0456500-01 description:"Note Hypothetical conserved gene., Transcript_evidence AK242842 (DDBJ, Best hit), ORF_evidence Q84YR9 (UniProt), NIAS_FLcDNA J090070H08,"
c101045.graph_c0	1572	Os03g0674300	3	ta_iwgsc_4al_v2_7022558;ta_iwgsc_4bs_v1_4907691;ta_iwgsc_4ds_v1_2315421	86.7	188	1e-111	pep:known chromosome:IRGSP-1.0:3:26654438:26657843:1 gene:OS03G0674300 transcript:OS03T0674300-01 description:"Note Similar to PGPS/D5 (Fragment)., Transcript_evidence AK063948 (DDBJ, Best hit), ORF_evidence B6TF42 (UniProt), NIAS_FLcDNA 001-123-F02,"
c101071.graph_c0	719	Os03g0568500	3	ta_iwgsc_7as_v1_4177428;ta_iwgsc_7bs_v1_3104830	92.44	119	7e-74	pep:known chromosome:IRGSP-1.0:3:20558776:20561694:-1 gene:OS03G0568500 transcript:OS03T0568500-01 description:"Note Uncharacterised protein family UPF0136, Transmembrane domain containing protein., Transcript_evidence AK058939 (DDBJ, Best hit), ORF_evidence Q9AYA9 (UniProt), NIAS_FLcDNA 001-009-G05,"
c101079.graph_c0	1602	Os10g0445400	10	ta_iwgsc_1al_v2_3976546;ta_iwgsc_1bl_v1_303440;ta_iwgsc_1dl_v1_2254631	82.76	145	1e-80	pep:known chromosome:IRGSP-1.0:10:16084478:16086689:-1 gene:OS10G0445400 transcript:OS10T0445400-01 description:"Note Zinc finger, RING/FYVE/PHD-type domain containing protein., Transcript_evidence AK067013 (DDBJ, Best hit), ORF_evidence B6TR39 (UniProt), NIAS_FLcDNA J013093E22,"
c101092.graph_c0	1393	Os01g0846600	1	ta_iwgsc_3al_v1_4435621;ta_iwgsc_3b_v1_10615975;ta_iwgsc_3dl_v1_6920555	88.06	134	4e-79	pep:novel chromosome:IRGSP-1.0:1:36368246:36372085:-1 gene:OS01G0846600 transcript:OS01T0846600-02 description:"Note Similar to ankyrin-like protein., Transcript_evidence AK059069 (DDBJ, Best hit), ORF_evidence B6SWB7 (UniProt), NIAS_FLcDNA 001-021-H02,"
c101092.graph_c1	636	Os01g0846600	1	ta_iwgsc_3b_v1_10615975;ta_iwgsc_3dl_v1_6920555	92.42	211	6e-144	pep:known chromosome:IRGSP-1.0:1:36368248:36373939:-1 gene:OS01G0846600 transcript:OS01T0846600-01 description:"Note Protein of unknown function DUF248, methyltransferase putative family protein., Transcript_evidence AK070193 (DDBJ, Best hit), ORF_evidence B6SWB7 (UniProt), NIAS_FLcDNA J023041I24,"
c101111.graph_c0	1312	Os07g0642900	7	ta_iwgsc_2bs_v1_5237539;ta_iwgsc_2ds_v1_5327056	87.59	274	8e-173	pep:known chromosome:IRGSP-1.0:7:26775410:26778677:-1 gene:OS07G0642900 transcript:OS07T0642900-01 description:"Note Bacterial transferase hexapeptide repeat domain containing protein., Transcript_evidence AK060158 (DDBJ, Best hit), ORF_evidence NP_175159.1 (RefSeq), NIAS_FLcDNA 006-310-G03,"
c101111.graph_c0	1312	Os12g0169700	12	ta_iwgsc_2bs_v1_5237539;ta_iwgsc_2ds_v1_5327056	91.24	274	2e-179	pep:known chromosome:IRGSP-1.0:12:3549170:3552554:1 gene:OS12G0169700 transcript:OS12T0169700-01 description:"Note Similar to Ferripyochelin-binding protein-like., Transcript_evidence AK058974 (DDBJ, Best hit),AK103904 (DDBJ, Best hit), ORF_evidence NP_175159.1 (RefSeq), NIAS_FLcDNA 001-020-D04,J033150M03,"
c101122.graph_c0	1098	Os06g0531600	6	ta_iwgsc_7dl_v1_3294053	88.59	263	0	pep:known chromosome:IRGSP-1.0:6:19839394:19842519:-1 gene:OS06G0531600 transcript:OS06T0531600-01 description:"Note Lipase, GDSL domain containing protein., Transcript_evidence AK059898 (DDBJ, Best hit), ORF_evidence B4FSK3 (UniProt), NIAS_FLcDNA 006-208-F09,"
c101124.graph_c0	1300	Os04g0445200	4	ta_iwgsc_2al_v1_6333734;ta_iwgsc_2bl_v1_7951756;ta_iwgsc_2dl_v1_9895163	82.54	126	3e-64	pep:known chromosome:IRGSP-1.0:4:22203158:22203891:-1 gene:OS04G0445200 transcript:OS04T0445200-01 description:"Note RmlC-like jelly roll fold domain containing protein., Transcript_evidence AK062427 (DDBJ, Best hit),AK119720 (DDBJ, Best hit), ORF_evidence Q01J39 (UniProt), NIAS_FLcDNA 001-102-H05,002-157-G07,"
c101154.graph_c0	1483	Os04g0530400	4	ta_iwgsc_2al_v1_1438962;ta_iwgsc_2bl_v1_8074189;ta_iwgsc_2dl_v1_9907473	89.21	315	0	pep:known chromosome:IRGSP-1.0:4:26528506:26531632:1 gene:OS04G0530400 transcript:OS04T0530400-01 description:"Note t-snare domain containing protein., Transcript_evidence AK067634 (DDBJ, Best hit), ORF_evidence B6TDT7 (UniProt), NIAS_FLcDNA J013108A04,"
c101154.graph_c0	1483	Os12g0154400	12	ta_iwgsc_2al_v1_1438962;ta_iwgsc_2bl_v1_8074189;ta_iwgsc_2dl_v1_9907473	89.84	315	0	pep:known chromosome:IRGSP-1.0:12:2678088:2681517:1 gene:OS12G0154400 transcript:OS12T0154400-00 description:"Note t-snare domain containing protein., Transcript_evidence BT035718 (DDBJ), ORF_evidence B6TDT7 (UniProt),"
c101162.graph_c0	1133	Os12g0533800	12	ta_iwgsc_5as_v1_1549902;ta_iwgsc_5bs_v1_2256784;ta_iwgsc_5ds_v1_2753422	89.67	184	2e-114	pep:known chromosome:IRGSP-1.0:12:21225806:21229401:-1 gene:OS12G0533800 transcript:OS12T0533800-01 description:"Note Mitochondrial substrate/solute carrier domain containing protein., Transcript_evidence AK071593 (DDBJ, Best hit), ORF_evidence B9GDI0 (UniProt), NIAS_FLcDNA J023103G12,"
c101165.graph_c1	670	Os03g0277300	3	ta_iwgsc_4as_v2_5951750;ta_iwgsc_4bl_v1_6938150	91.85	135	1e-79	pep:known chromosome:IRGSP-1.0:3:9411494:9416082:-1 gene:OS03G0277300 transcript:OS03T0277300-01 description:"Note Heat shock protein 70., Transcript_evidence AK287481 (DDBJ, Best hit), ORF_evidence C6F1K2 (UniProt), NIAS_FLcDNA J043024K11,"
c101167.graph_c0	1521	Os01g0263500	1	--	83.33	420	0	pep:known chromosome:IRGSP-1.0:1:8925072:8929646:1 gene:OS01G0263500 transcript:OS01T0263500-01 description:"Note Similar to predicted protein., Transcript_evidence AK289255 (DDBJ, Best hit), ORF_evidence E4MWX3 (UniProt), NIAS_FLcDNA J100082L02,"
c101168.graph_c0	1849	Os12g0197900	12	--	87.14	140	5e-82	pep:known chromosome:IRGSP-1.0:12:5066305:5069189:1 gene:OS12G0197900 transcript:OS12T0197900-01 description:"Note Protein of unknown function DUF2363 domain containing protein., Transcript_evidence AK059540 (DDBJ, Best hit), ORF_evidence B9GCA9 (UniProt), NIAS_FLcDNA 001-029-E08,"
c101215.graph_c0	1281	Os08g0500600	8	ta_iwgsc_7as_v1_4256378;ta_iwgsc_7bs_v1_3167138;ta_iwgsc_7ds_v1_3858441	81.53	417	0	pep:known chromosome:IRGSP-1.0:8:24716340:24718126:1 gene:OS08G0500600 transcript:OS08T0500600-01 description:"Note Pentatricopeptide repeat domain containing protein., Transcript_evidence AK103480 (DDBJ, Best hit), ORF_evidence A2YWQ0 (UniProt), NIAS_FLcDNA J033130G01,"
c101217.graph_c0	1243	Os05g0561500	5	ta_iwgsc_1al_v2_3869663	90.57	297	0	pep:known chromosome:IRGSP-1.0:5:27936171:27939342:-1 gene:OS05G0561500 transcript:OS05T0561500-01 description:"Note Similar to CMP-KDO synthetase (EC 2.7.7.38) (Fragment)., Transcript_evidence AK061788 (DDBJ, Best hit),AK098862 (DDBJ, Best hit), ORF_evidence NP_001105657.1 (RefSeq), NIAS_FLcDNA 001-039-E12,J013000O09,"
c101220.graph_c0	3672	Os01g0303200	1	--	81.49	983	0	pep:known chromosome:IRGSP-1.0:1:11211855:11221413:1 gene:OS01G0303200 transcript:OS01T0303200-01 description:"Note Conserved hypothetical protein., Transcript_evidence AK073769 (DDBJ, Best hit), ORF_evidence B8A6Q4 (UniProt), NIAS_FLcDNA J033067N09,"
c101221.graph_c2	587	Os08g0533300	8	--	83.02	106	2e-49	pep:known chromosome:IRGSP-1.0:8:26572162:26574946:1 gene:OS08G0533300 transcript:OS08T0533300-01 description:"Note Similar to ACR5., Transcript_evidence AK287480 (DDBJ, Best hit), ORF_evidence B6SYQ4 (UniProt), NIAS_FLcDNA J043024A08,"
c101233.graph_c0	1529	Os07g0513000	7	ta_iwgsc_2as_v1_5271138;ta_iwgsc_2bs_v1_5230513;ta_iwgsc_2ds_v1_5358323	87.26	361	0	pep:known chromosome:IRGSP-1.0:7:19655991:19657458:-1 gene:OS07G0513000 transcript:OS07T0513000-02 description:"Note Similar to ATP synthase gamma chain, chloroplast (EC 3.6.1.34) (Fragment)., Transcript_evidence AK072104 (DDBJ, Best hit), ORF_evidence A2YLT1 (UniProt), NIAS_FLcDNA J013116B21,"
c101240.graph_c0	1369	Os03g0379400	3	ta_iwgsc_4as_v2_5994006	83.23	322	0	pep:known chromosome:IRGSP-1.0:3:15002518:15004618:-1 gene:OS03G0379400 transcript:OS03T0379400-00 description:"Note Hypothetical conserved gene., Transcript_evidence AK374102 (DDBJ), ORF_evidence NP_178391.1 (RefSeq),"
c101242.graph_c0	1402	Os01g0935700	1	ta_iwgsc_7as_v1_4257470;ta_iwgsc_7bs_v1_3076914;ta_iwgsc_7ds_v1_3969422	89.54	306	0	pep:known chromosome:IRGSP-1.0:1:41074505:41079262:1 gene:OS01G0935700 transcript:OS01T0935700-02 description:"Note Similar to Cytochrome c1 (Fragment)., Transcript_evidence AK069403 (DDBJ, Best hit), ORF_evidence B6SWR9 (UniProt), NIAS_FLcDNA J023013M20,"
c101242.graph_c0	1402	Os05g0301700	5	ta_iwgsc_7as_v1_4257470;ta_iwgsc_7bs_v1_3076914;ta_iwgsc_7ds_v1_3969422	96.71	304	0	pep:known chromosome:IRGSP-1.0:5:13543055:13547500:-1 gene:OS05G0301700 transcript:OS05T0301700-01 description:"Note Similar to Cytochrome c1 (Fragment)., Transcript_evidence AK070578 (DDBJ, Best hit), ORF_evidence B6SWR9 (UniProt), NIAS_FLcDNA J023061F14,"
c101249.graph_c0	1206	Os10g0580700	10	ta_iwgsc_1dl_v1_2265264	81.27	267	6e-147	pep:known chromosome:IRGSP-1.0:10:23186433:23189470:1 gene:OS10G0580700 transcript:OS10T0580700-01 description:"Note Ankyrin repeat containing protein., Transcript_evidence AK071604 (DDBJ, Best hit), ORF_evidence NP_193650.2 (RefSeq), NIAS_FLcDNA J023099C19,"
c101259.graph_c0	1368	Os07g0170200	7	--	82.54	126	5e-72	pep:known chromosome:IRGSP-1.0:7:3725057:3726449:1 gene:OS07G0170200 transcript:OS07T0170200-00 description:"Note Similar to predicted protein., Transcript_evidence CT836091 (DDBJ, Best hit), ORF_evidence NP_179964.2 (RefSeq),"
c101265.graph_c0	1173	Os04g0493100	4	ta_iwgsc_2bl_v1_8035082	80.61	165	3e-89	pep:known chromosome:IRGSP-1.0:4:24655178:24660067:-1 gene:OS04G0493100 transcript:OS04T0493100-01 description:"Note Basic helix-loop-helix dimerisation region bHLH domain containing protein., Transcript_evidence AK059273 (DDBJ, Best hit),AK101636 (DDBJ, Best hit), ORF_evidence Q25AC0 (UniProt), NIAS_FLcDNA 001-025-C01,J033055B08,"
c101281.graph_c0	1067	Os01g0547133	1	ta_iwgsc_3b_v1_10726745	90.44	251	3e-174	pep:novel chromosome:IRGSP-1.0:1:20338468:20342022:-1 gene:OS01G0547133 transcript:OS01T0547133-00 description:"Note Similar to carboxyl-terminal proteinase., Transcript_evidence EU953462 (DDBJ), ORF_evidence NP_001151558.1 (RefSeq),"
c101314.graph_c0	1242	Os03g0261500	3	ta_iwgsc_4as_v2_5995835	89.1	266	3e-168	pep:known chromosome:IRGSP-1.0:3:8501364:8505645:1 gene:OS03G0261500 transcript:OS03T0261500-01 description:"Note Heat shock protein DnaJ, N-terminal domain containing protein., Transcript_evidence AK064904 (DDBJ, Best hit), ORF_evidence B4FTV3 (UniProt), NIAS_FLcDNA J013000L19,"
c101316.graph_c0	976	Os01g0235300	1	ta_iwgsc_3as_v1_3435048	87.92	207	4e-133	pep:known chromosome:IRGSP-1.0:1:7470737:7472727:1 gene:OS01G0235300 transcript:OS01T0235300-02 description:"Note SOUL haem-binding protein domain containing protein., Transcript_evidence AK102961 (DDBJ, Best hit),AK104591 (DDBJ, Best hit), ORF_evidence B6SR01 (UniProt), NIAS_FLcDNA J033115I02,006-308-A11,"
c101331.graph_c0	1080	Os01g0816000	1	ta_iwgsc_3al_v1_4415382;ta_iwgsc_3b_v1_10533260	82.63	236	9e-138	pep:known chromosome:IRGSP-1.0:1:34689925:34691627:1 gene:OS01G0816000 transcript:OS01T0816000-00 description:"Note Protein prenyltransferase domain containing protein., Transcript_evidence EU951349 (DDBJ), ORF_evidence XP_002871645.1 (RefSeq),"
c101383.graph_c0	831	Os03g0401300	3	ta_iwgsc_2as_v1_5216970;ta_iwgsc_2bs_v1_5178880;ta_iwgsc_2ds_v1_5360578	83.46	127	1e-61	pep:known chromosome:IRGSP-1.0:3:16301279:16306089:-1 gene:OS03G0401300 transcript:OS03T0401300-01 description:"Note Sucrose synthase 2 (EC 2.4.1.13) (Sucrose-UDP glucosyltransferase 2)., Transcript_evidence AK100334 (DDBJ, Best hit), ORF_evidence P31924 (UniProt), NIAS_FLcDNA J023080P07,"
c101383.graph_c0	831	Os07g0616800	7	ta_iwgsc_2as_v1_5216970;ta_iwgsc_2bs_v1_5178880;ta_iwgsc_2ds_v1_5360578	87.69	130	2e-71	pep:known chromosome:IRGSP-1.0:7:25429639:25435132:1 gene:OS07G0616800 transcript:OS07T0616800-01 description:"Note Sucrose synthase 3 (EC 2.4.1.13) (Sucrose-UDP glucosyltransferase 3)., Transcript_evidence AK100306 (DDBJ, Best hit), ORF_evidence Q43009 (UniProt), NIAS_FLcDNA J023078G01,"
c101417.graph_c0	1016	Os10g0477800	10	ta_iwgsc_1al_v2_3926471;ta_iwgsc_1bl_v1_3790784;ta_iwgsc_1dl_v1_2232309	88.05	251	2e-149	pep:known chromosome:IRGSP-1.0:10:17857988:17872546:1 gene:OS10G0477800 transcript:OS10T0477800-01 description:"Note Similar to Nuclear transportin., Transcript_evidence AK102336 (DDBJ, Best hit), ORF_evidence Q2QKB7 (UniProt), NIAS_FLcDNA J033091A14,"
c101432.graph_c0	1056	Os04g0684800	4	ta_iwgsc_5bl_v1_10925073;ta_iwgsc_5dl_v1_4554715	82.4	125	2e-71	pep:known chromosome:IRGSP-1.0:4:34975665:34977774:1 gene:OS04G0684800 transcript:OS04T0684800-01 description:"Note Similar to CROC-1-like protein (Fragment)., Transcript_evidence AK066799 (DDBJ, Best hit), ORF_evidence Q259T8 (UniProt), NIAS_FLcDNA J013077E20,"
c101432.graph_c0	1056	Os09g0297100	9	ta_iwgsc_5bl_v1_10925073;ta_iwgsc_5dl_v1_4554715	91.89	148	4e-98	pep:known chromosome:IRGSP-1.0:9:7205157:7208144:-1 gene:OS09G0297100 transcript:OS09T0297100-02 description:"Note Similar to CROC-1-like protein (Fragment)., Transcript_evidence AK104965 (DDBJ, Best hit), ORF_evidence A6N196 (UniProt), NIAS_FLcDNA 001-121-C07,"
c101432.graph_c0	1056	Os12g0605400	12	ta_iwgsc_5bl_v1_10925073;ta_iwgsc_5dl_v1_4554715	83.56	146	5e-88	pep:known chromosome:IRGSP-1.0:12:25558869:25561096:-1 gene:OS12G0605400 transcript:OS12T0605400-01 description:"Note Similar to CROC-1-like protein (Fragment)., Transcript_evidence AK068060 (DDBJ, Best hit), ORF_evidence B6SK03 (UniProt), NIAS_FLcDNA J013130B07,"
c101449.graph_c0	693	Os04g0229100	4	ta_iwgsc_2as_v1_5294076;ta_iwgsc_2bs_v1_5157318;ta_iwgsc_2bs_v1_5214979	88.18	203	1e-135	pep:known chromosome:IRGSP-1.0:4:8637314:8639345:-1 gene:OS04G0229100 transcript:OS04T0229100-01 description:"Note Similar to Sinapyl alcohol dehydrogenase., Transcript_evidence AK071484 (DDBJ, Best hit),AK099270 (DDBJ, Best hit), ORF_evidence Q01MC2 (UniProt), NIAS_FLcDNA J023091M10,J023021L06,"
c101451.graph_c0	1335	Os02g0723700	2	ta_iwgsc_1bs_v1_3429491	81.99	161	6e-89	pep:known chromosome:IRGSP-1.0:2:30072166:30074833:1 gene:OS02G0723700 transcript:OS02T0723700-01 description:"Note SNF5/SMARCB1/INI1 family protein., Transcript_evidence AK073256 (DDBJ, Best hit), ORF_evidence B6T3Y4 (UniProt), NIAS_FLcDNA J033023H11,"
c101453.graph_c0	805	Os06g0634100	6	ta_iwgsc_7al_v1_4473499;ta_iwgsc_7bl_v1_6741776;ta_iwgsc_7bs_v1_3090966;ta_iwgsc_7dl_v1_3325659;ta_iwgsc_7ds_v1_3896109	83.95	243	5e-140	pep:known chromosome:IRGSP-1.0:6:25711868:25714678:-1 gene:OS06G0634100 transcript:OS06T0634100-01 description:"Note RNA-directed DNA polymerase (reverse transcriptase) domain containing protein., Transcript_evidence AK073917 (DDBJ, Best hit), ORF_evidence XP_002438709.1 (RefSeq), NIAS_FLcDNA J033074L10,"
c101454.graph_c0	966	Os05g0560200	5	--	83.49	218	9e-126	pep:known chromosome:IRGSP-1.0:5:27883739:27884410:-1 gene:OS05G0560200 transcript:OS05T0560200-00 description:"Note Similar to tumor-related protein-like., Transcript_evidence ab initio prediction, ORF_evidence NP_001152723.1 (RefSeq),"
c101455.graph_c0	1385	Os05g0553700	5	ta_iwgsc_1al_v2_3942535;ta_iwgsc_1bl_v1_3915751	88.15	270	6e-170	pep:known chromosome:IRGSP-1.0:5:27530255:27533764:1 gene:OS05G0553700 transcript:OS05T0553700-01 description:"Note Similar to Syntaxin 72., Transcript_evidence AK103396 (DDBJ, Best hit),AK099747 (DDBJ, Best hit),AK101606 (DDBJ, Best hit), ORF_evidence B6TK42 (UniProt), NIAS_FLcDNA J033127N02,J013091N20,J033051M14,"
c101458.graph_c0	1173	Os08g0499800	8	--	85.2	358	0	pep:known chromosome:IRGSP-1.0:8:24673130:24676283:1 gene:OS08G0499800 transcript:OS08T0499800-01 description:"Note Pentatricopeptide repeat domain containing protein., Transcript_evidence AK102014 (DDBJ, Best hit), ORF_evidence Q2L3A2 (UniProt), NIAS_FLcDNA J033080D22,"
c101465.graph_c0	1137	Os09g0279500	9	ta_iwgsc_5dl_v1_4509756	89.92	129	1e-73	pep:novel chromosome:IRGSP-1.0:9:5870982:5872337:-1 gene:OS09G0279500 transcript:OS09T0279500-02 description:"Note Similar to plastid-specific 30S ribosomal protein 2., Transcript_evidence AK062461 (DDBJ, Best hit), ORF_evidence XP_002462099.1 (RefSeq), NIAS_FLcDNA 001-103-D08,"
c101470.graph_c0	795	Os05g0188300	5	ta_iwgsc_1as_v1_3267403;ta_iwgsc_1bs_v1_3413984;ta_iwgsc_1ds_v1_491497;ta_iwgsc_2as_v1_5209649;ta_iwgsc_2bs_v1_5183755	84.62	130	3e-70	pep:known chromosome:IRGSP-1.0:5:5419379:5419987:1 gene:OS05G0188300 transcript:OS05T0188300-01 description:"Note Uncharacterised protein family UPF0546 domain containing protein., Transcript_evidence AK070957 (DDBJ, Best hit), ORF_evidence B8AYW4 (UniProt), NIAS_FLcDNA J023070E02,"
c101491.graph_c0	1788	Os01g0776400	1	--	86.3	467	0	pep:novel chromosome:IRGSP-1.0:1:32838525:32842473:-1 gene:OS01G0776400 transcript:OS01T0776400-01 description:"Note Similar to predicted protein., Transcript_evidence AK243586 (DDBJ, Best hit), ORF_evidence XP_002886225.1 (RefSeq), NIAS_FLcDNA J100082P18,"
c101498.graph_c0	904	Os05g0486200	5	ta_iwgsc_1al_v2_3894556;ta_iwgsc_1dl_v1_2225127	87.7	122	4e-66	pep:known chromosome:IRGSP-1.0:5:23907885:23910582:-1 gene:OS05G0486200 transcript:OS05T0486200-01 description:"Note Protein of unknown function KRTCAP2 domain containing protein., Transcript_evidence AK121022 (DDBJ, Best hit), ORF_evidence B6SJ34 (UniProt), NIAS_FLcDNA J023049I09,"
c101512.graph_c0	894	Os07g0202300	7	ta_iwgsc_1al_v2_3946156;ta_iwgsc_1bl_v1_3858275	97.18	142	3e-100	pep:known chromosome:IRGSP-1.0:7:5508065:5510602:-1 gene:OS07G0202300 transcript:OS07T0202300-01 description:"Note Similar to Mitosis protein dim1., Transcript_evidence AK243394 (DDBJ, Best hit), ORF_evidence B6T4C6 (UniProt), NIAS_FLcDNA J100064D20,"
c101512.graph_c0	894	Os10g0486600	10	ta_iwgsc_1al_v2_3946156;ta_iwgsc_1bl_v1_3858275	97.18	142	3e-100	pep:known chromosome:IRGSP-1.0:10:18411516:18414285:1 gene:OS10G0486600 transcript:OS10T0486600-01 description:"Note Similar to Mitosis protein dim1., Transcript_evidence AK063786 (DDBJ, Best hit),AK122085 (DDBJ, Best hit), ORF_evidence B6T4C6 (UniProt), NIAS_FLcDNA 001-121-D12,J033122K22,"
c101513.graph_c0	774	Os06g0285400	6	--	85.43	254	2e-151	pep:novel chromosome:IRGSP-1.0:6:10147783:10149285:1 gene:OS06G0285400 transcript:OS06T0285400-02 description:"Note Similar to predicted protein., Transcript_evidence AK105829 (DDBJ, Best hit), ORF_evidence XP_002873076.1 (RefSeq), NIAS_FLcDNA 001-203-E05,"
c101521.graph_c0	1141	Os01g0331900	1	ta_iwgsc_1bs_v1_3445781;ta_iwgsc_1ds_v1_1906938	81.18	186	3e-106	pep:known chromosome:IRGSP-1.0:1:12849015:12853391:1 gene:OS01G0331900 transcript:OS01T0331900-02 description:"Note Protein of unknown function DUF846, eukaryotic family protein., Transcript_evidence AK064784 (DDBJ, Best hit), ORF_evidence B6SML9 (UniProt), NIAS_FLcDNA J013000B15,"
c101521.graph_c0	1141	Os05g0159100	5	ta_iwgsc_1bs_v1_3445781;ta_iwgsc_1ds_v1_1906938	90.86	186	2e-122	pep:known chromosome:IRGSP-1.0:5:3489170:3492289:1 gene:OS05G0159100 transcript:OS05T0159100-01 description:"Note Protein of unknown function DUF846, eukaryotic family protein., Transcript_evidence AK103137 (DDBJ, Best hit), ORF_evidence B6SML9 (UniProt), NIAS_FLcDNA J033120E14,"
c101536.graph_c1	943	Os07g0677600	7	ta_iwgsc_2bs_v1_5216765	81.86	204	3e-120	pep:known chromosome:IRGSP-1.0:7:28690629:28692640:-1 gene:OS07G0677600 transcript:OS07T0677600-01 description:"Note Similar to Cationic peroxidase., Transcript_evidence AK060984 (DDBJ, Best hit), ORF_evidence NP_001147443.1 (RefSeq), NIAS_FLcDNA 006-203-B02,"
c101552.graph_c0	863	Os01g0752800	1	ta_iwgsc_3b_v1_10766520	89.76	166	2e-99	pep:known chromosome:IRGSP-1.0:1:31585553:31588972:-1 gene:OS01G0752800 transcript:OS01T0752800-01 description:"Note Similar to HASP protein-like protein (Fragment)., Transcript_evidence AK103612 (DDBJ, Best hit), ORF_evidence NP_001149334.1 (RefSeq), NIAS_FLcDNA J033133K04,"
c101554.graph_c0	935	Os01g0824600	1	--	83.55	152	1e-80	pep:known chromosome:IRGSP-1.0:1:35228913:35231725:1 gene:OS01G0824600 transcript:OS01T0824600-01 description:"Note Serine/threonine protein kinase domain containing protein., Transcript_evidence AK103032 (DDBJ, Best hit), ORF_evidence B3GM00 (UniProt), NIAS_FLcDNA J033117C14,"
c101554.graph_c0	935	Os02g0161000	2	--	87.42	151	7e-88	pep:known chromosome:IRGSP-1.0:2:3283264:3286366:-1 gene:OS02G0161000 transcript:OS02T0161000-01 description:"Note Similar to Serine/threonine protein kinase-like protein., Transcript_evidence AK111660 (DDBJ, Best hit), ORF_evidence Q6H7U5 (UniProt), NIAS_FLcDNA J013151G22,"
c101559.graph_c0	1131	Os03g0200800	3	ta_iwgsc_4as_v2_5934959;ta_iwgsc_4dl_v3_14353840	97.83	184	8e-129	pep:known chromosome:IRGSP-1.0:3:5287681:5290481:-1 gene:OS03G0200800 transcript:OS03T0200800-01 description:"Note ARF/SAR superfamily domain containing protein., Transcript_evidence AK112007 (DDBJ, Best hit), ORF_evidence NP_001149042.1 (RefSeq), NIAS_FLcDNA 006-206-H08,"
c101579.graph_c0	2261	Os11g0145100	11	ta_iwgsc_5bl_v1_10882183	80.54	257	8e-140	pep:known chromosome:IRGSP-1.0:11:2065763:2066533:-1 gene:OS11G0145100 transcript:OS11T0145100-00 description:"Note DTW domain containing protein., Transcript_evidence ab initio prediction, ORF_evidence NP_001065728.1 (RefSeq),"
c101581.graph_c0	1182	Os03g0108400	3	ta_iwgsc_4bl_v1_6987460;ta_iwgsc_4dl_v3_14416688	89.61	231	5e-141	pep:known chromosome:IRGSP-1.0:3:497751:499662:1 gene:OS03G0108400 transcript:OS03T0108400-01 description:"Note Similar to Charged multivesicular body protein 3., Transcript_evidence AK242193 (DDBJ, Best hit), ORF_evidence B6SM72 (UniProt), NIAS_FLcDNA J075164A12,"
c101597.graph_c0	1029	Os02g0117200	2	--	84.74	190	1e-108	pep:known chromosome:IRGSP-1.0:2:900980:905838:1 gene:OS02G0117200 transcript:OS02T0117200-01 description:"Note Similar to MIR-interacting saposin-like protein., Transcript_evidence AK241361 (DDBJ, Best hit), ORF_evidence B6T6D7 (UniProt), NIAS_FLcDNA J065151F22,"
c101606.graph_c0	1399	Os10g0563000	10	--	86.09	302	0	pep:known chromosome:IRGSP-1.0:10:22216408:22222252:1 gene:OS10G0563000 transcript:OS10T0563000-01 description:"Note Similar to Palmitoyl-protein thioesterase-like., Transcript_evidence AK072479 (DDBJ, Best hit), ORF_evidence B4FKB8 (UniProt), NIAS_FLcDNA J023126M16,"
c101607.graph_c0	673	Os02g0697300	2	ta_iwgsc_2as_v1_5188575;ta_iwgsc_2bs_v1_5195103;ta_iwgsc_2ds_v1_5352819	85.65	223	8e-136	pep:known chromosome:IRGSP-1.0:2:28673054:28676757:1 gene:OS02G0697300 transcript:OS02T0697300-01 description:"Note ENTH/VHS domain containing protein., Transcript_evidence AK066018 (DDBJ, Best hit), ORF_evidence B4FH61 (UniProt), NIAS_FLcDNA J013047D24,"
c101619.graph_c0	1196	Os03g0174600	3	ta_iwgsc_4as_v2_5940626;ta_iwgsc_4bl_v1_7038259;ta_iwgsc_4dl_v3_14358545	81.88	138	5e-77	pep:novel chromosome:IRGSP-1.0:3:3990819:3997812:1 gene:OS03G0174600 transcript:OS03T0174600-02 description:"Note Similar to tRNA methyltransferase., Transcript_evidence AK059155 (DDBJ, Best hit), ORF_evidence B6U875 (UniProt), NIAS_FLcDNA 001-023-C05,"
c101622.graph_c0	1178	Os02g0120400	2	ta_iwgsc_6as_v1_4342438	87.23	141	9e-90	pep:known chromosome:IRGSP-1.0:2:1069023:1072082:-1 gene:OS02G0120400 transcript:OS02T0120400-01 description:"Note Single hybrid motif domain containing protein., Transcript_evidence AK110518 (DDBJ, Best hit), ORF_evidence E4MXA2 (UniProt), NIAS_FLcDNA 002-167-G11,"
c101637.graph_c1	333	Os11g0707000	11	ta_iwgsc_4al_v2_3709155;ta_iwgsc_4bs_v1_4910205;ta_iwgsc_4ds_v1_2287564	91.89	111	7e-72	pep:novel chromosome:IRGSP-1.0:11:28933010:28935716:-1 gene:OS11G0707000 transcript:OS11T0707000-03 description:"Note Similar to Ribulose bisphosphate carboxylase/oxygenase activase, chloroplastic., Transcript_evidence AK060841 (DDBJ, Best hit), ORF_evidence P93431 (UniProt), NIAS_FLcDNA 001-034-D05,"
c101637.graph_c2	321	Os11g0707000	11	ta_iwgsc_4al_v2_3709155;ta_iwgsc_4bs_v1_4910205;ta_iwgsc_4ds_v1_2287564	94.34	106	6e-69	pep:novel chromosome:IRGSP-1.0:11:28933010:28935716:-1 gene:OS11G0707000 transcript:OS11T0707000-03 description:"Note Similar to Ribulose bisphosphate carboxylase/oxygenase activase, chloroplastic., Transcript_evidence AK060841 (DDBJ, Best hit), ORF_evidence P93431 (UniProt), NIAS_FLcDNA 001-034-D05,"
c101649.graph_c1	1146	Os09g0463600	9	ta_iwgsc_5bl_v1_10805401	89.8	255	3e-159	pep:known chromosome:IRGSP-1.0:9:17550269:17553889:1 gene:OS09G0463600 transcript:OS09T0463600-02 description:"Note Protein of unknown function DUF617, plant family protein., Transcript_evidence AK121134 (DDBJ, Best hit),AK072780 (DDBJ, Best hit), ORF_evidence NP_001151676.1 (RefSeq), NIAS_FLcDNA J023076J04,J023139I23,"
c101650.graph_c0	878	Os02g0613600	2	ta_iwgsc_2al_v1_6317043;ta_iwgsc_2dl_v1_9863384	92.73	110	1e-68	pep:known chromosome:IRGSP-1.0:2:24196224:24201250:1 gene:OS02G0613600 transcript:OS02T0613600-01 description:"Note Similar to Trafficking protein particle complex protein 2 (Sedlin) (MBP-1 interacting protein-2A) (MIP-2A)., Transcript_evidence AK071179 (DDBJ, Best hit), ORF_evidence B6STC6 (UniProt), NIAS_FLcDNA J023084J18,"
c101650.graph_c0	878	Os04g0503800	4	ta_iwgsc_2al_v1_6317043;ta_iwgsc_2dl_v1_9863384	93.58	109	7e-69	pep:known chromosome:IRGSP-1.0:4:25149777:25152160:1 gene:OS04G0503800 transcript:OS04T0503800-01 description:"Note Similar to Trafficking protein particle complex protein 2 (Sedlin) (MBP-1 interacting protein-2A) (MIP-2A)., Transcript_evidence AK121895 (DDBJ, Best hit), ORF_evidence B6STC6 (UniProt), NIAS_FLcDNA J033105D14,"
c101667.graph_c0	817	Os08g0225100	8	--	93.8	129	3e-79	pep:novel chromosome:IRGSP-1.0:8:7616789:7620106:-1 gene:OS08G0225100 transcript:OS08T0225100-00 description:"Note Similar to predicted protein., Transcript_evidence CT836008 (DDBJ, Best hit), ORF_evidence P0C941 (UniProt),"
c101685.graph_c0	961	Os03g0102200	3	ta_iwgsc_5as_v1_1485387;ta_iwgsc_5bs_v1_2269839;ta_iwgsc_5ds_v1_2764581	80.77	104	8e-61	pep:known chromosome:IRGSP-1.0:3:148195:149009:1 gene:OS03G0102200 transcript:OS03T0102200-01 description:"Note Similar to DNA-directed RNA polymerase II 14.5 kDa polypeptide (EC 2.7.7.6) (RPB9) (RPB14.5)., Transcript_evidence AK120183 (DDBJ, Best hit), ORF_evidence Q10T39 (UniProt), NIAS_FLcDNA J013034D10,"
c101685.graph_c0	961	Os12g0560400	12	ta_iwgsc_5as_v1_1485387;ta_iwgsc_5bs_v1_2269839;ta_iwgsc_5ds_v1_2764581	97.12	104	7e-75	pep:known chromosome:IRGSP-1.0:12:22947030:22948075:1 gene:OS12G0560400 transcript:OS12T0560400-01 description:"Note Similar to DNA-directed RNA polymerase II 14.5 kDa polypeptide (EC 2.7.7.6) (RPB9) (RPB14.5)., Transcript_evidence AK062352 (DDBJ, Best hit), ORF_evidence Q2QNM4 (UniProt), NIAS_FLcDNA 001-101-G06,"
c101696.graph_c0	932	Os01g0788200	1	ta_iwgsc_3b_v1_10469882	82.19	146	3e-83	pep:known chromosome:IRGSP-1.0:1:33448396:33449269:1 gene:OS01G0788200 transcript:OS01T0788200-01 description:"Note Nuclear transport factor 2 domain containing protein., Transcript_evidence AK073030 (DDBJ, Best hit),AK098941 (DDBJ, Best hit), ORF_evidence B3TLR5 (UniProt), NIAS_FLcDNA J023144D17,J013046E12,"
c101700.graph_c0	841	Os11g0168300	11	ta_iwgsc_4al_v2_7085973;ta_iwgsc_4bs_v1_4909670;ta_iwgsc_4ds_v1_2297772	82.81	256	2e-154	pep:known chromosome:IRGSP-1.0:11:3297985:3303077:1 gene:OS11G0168300 transcript:OS11T0168300-02 description:"Note Alba, DNA/RNA-binding protein family protein., Transcript_evidence AK066507 (DDBJ, Best hit), ORF_evidence B6T7F3 (UniProt), NIAS_FLcDNA J013068F13,"
c101703.graph_c0	1086	Os05g0528900	5	--	82.93	205	2e-113	pep:known chromosome:IRGSP-1.0:5:26276599:26279364:1 gene:OS05G0528900 transcript:OS05T0528900-01 description:"Note Ribosomal protein L9 family protein., Transcript_evidence AK072642 (DDBJ, Best hit),AK099090 (DDBJ, Best hit), ORF_evidence B6T3L4 (UniProt), NIAS_FLcDNA J023133O15,J023015G24,"
c101705.graph_c0	1209	Os03g0848300	3	ta_iwgsc_4al_v2_7153009;ta_iwgsc_5bl_v1_10873410;ta_iwgsc_5dl_v1_4517893	98.82	169	7e-116	pep:known chromosome:IRGSP-1.0:3:35669662:35672740:1 gene:OS03G0848300 transcript:OS03T0848300-01 description:"Note Similar to Actin-related protein 2/3 complex subunit 4 (ARP2/3 complex 20 kDa subunit) (p20-ARC)., Transcript_evidence AK102089 (DDBJ, Best hit), ORF_evidence A2XP21 (UniProt), NIAS_FLcDNA J033082P03,"
c101711.graph_c0	958	Os09g0484800	9	ta_iwgsc_5bl_v1_10810519	85.19	243	7e-143	pep:known chromosome:IRGSP-1.0:9:18707883:18710314:1 gene:OS09G0484800 transcript:OS09T0484800-01 description:"Note Similar to Pirin-like protein., Transcript_evidence AK109548 (DDBJ, Best hit),AK071962 (DDBJ, Best hit), ORF_evidence D7RJ70 (UniProt), NIAS_FLcDNA 002-120-F07,J013078C12,"
c101713.graph_c0	456	Os02g0822500	2	ta_iwgsc_2dl_v1_9909398;ta_iwgsc_7al_v1_4508589;ta_iwgsc_7bl_v1_6748268;ta_iwgsc_7dl_v1_3333114	88.82	152	1e-90	pep:known chromosome:IRGSP-1.0:2:35307400:35313589:-1 gene:OS02G0822500 transcript:OS02T0822500-03 description:"Note Similar to Junctophilin-2 (Junctophilin type 2) (JP-2)., Transcript_evidence AK072145 (DDBJ, Best hit), ORF_evidence B6SXI7 (UniProt), NIAS_FLcDNA J013123O13,"
c101719.graph_c0	2015	Os08g0244400	8	ta_iwgsc_3b_v1_10630797;ta_iwgsc_3dl_v1_6938605	80.1	196	1e-106	pep:known chromosome:IRGSP-1.0:8:8811775:8813523:-1 gene:OS08G0244400 transcript:OS08T0244400-02 description:"Note Similar to SET domain containing protein., Transcript_evidence AK072666 (DDBJ, Best hit), ORF_evidence NP_001151788.1 (RefSeq), NIAS_FLcDNA J023134A15,"
c101724.graph_c0	1025	Os06g0342100	6	ta_iwgsc_7al_v1_4491418	81.95	133	2e-74	pep:known chromosome:IRGSP-1.0:6:13677508:13681736:-1 gene:OS06G0342100 transcript:OS06T0342100-01 description:"Note Signal recognition particle 19 kDa protein (SRP19)., Transcript_evidence AK059915 (DDBJ, Best hit), ORF_evidence P49964 (UniProt), NIAS_FLcDNA 006-209-E10,"
c101725.graph_c0	992	Os01g0621700	1	ta_iwgsc_3b_v1_10520602	84.47	219	2e-124	pep:known chromosome:IRGSP-1.0:1:24792133:24794372:1 gene:OS01G0621700 transcript:OS01T0621700-01 description:"Note Myosin tail 2 domain containing protein., Transcript_evidence AK108938 (DDBJ, Best hit), ORF_evidence NP_568789.1 (RefSeq), NIAS_FLcDNA 002-153-B04,"
c101728.graph_c0	1064	Os02g0180200	2	ta_iwgsc_6ds_v1_2084407	85.64	188	8e-109	pep:known chromosome:IRGSP-1.0:2:4460342:4463571:1 gene:OS02G0180200 transcript:OS02T0180200-01 description:"Note Uncharacterised protein family UPF0133 domain containing protein., Transcript_evidence AK103796 (DDBJ, Best hit), ORF_evidence Q8LDX3 (UniProt), NIAS_FLcDNA J033145P14,"
c101739.graph_c0	1203	Os02g0508000	2	--	89.27	261	1e-162	pep:known chromosome:IRGSP-1.0:2:18139118:18142753:-1 gene:OS02G0508000 transcript:OS02T0508000-01 description:"Note Trimeric LpxA-like domain containing protein., Transcript_evidence AK243610 (DDBJ, Best hit), ORF_evidence NP_001150227.1 (RefSeq), NIAS_FLcDNA J100085H03,"
c101742.graph_c0	1505	Os02g0683900	2	ta_iwgsc_6al_v1_5833251;ta_iwgsc_6bl_v1_4324106;ta_iwgsc_6dl_v1_3282511	84.04	282	3e-174	pep:known chromosome:IRGSP-1.0:2:27962225:27965214:1 gene:OS02G0683900 transcript:OS02T0683900-01 description:"Note Protein of unknown function DUF1084 family protein., Transcript_evidence AK070614 (DDBJ, Best hit), ORF_evidence B6TCL4 (UniProt), NIAS_FLcDNA J023061N23,"
c101755.graph_c1	557	Os06g0157500	6	ta_iwgsc_7bs_v1_3140477;ta_iwgsc_7ds_v1_3824351	88.16	152	8e-98	pep:known chromosome:IRGSP-1.0:6:2926823:2928474:1 gene:OS06G0157500 transcript:OS06T0157500-00 description:"Note Similar to CiFT protein., Transcript_evidence AB062676 (DDBJ, Best hit), ORF_evidence E5RQ92 (UniProt),"
c101755.graph_c1	557	Os06g0157700	6	ta_iwgsc_7bs_v1_3140477;ta_iwgsc_7ds_v1_3824351	90.79	152	3e-103	pep:known chromosome:IRGSP-1.0:6:2940004:2942452:1 gene:OS06G0157700 transcript:OS06T0157700-00 description:"Note Similar to SP3D., Transcript_evidence AB052943 (DDBJ, Best hit), ORF_evidence E5RQ78 (UniProt),"
c101756.graph_c0	1600	Os02g0498300	2	--	81.6	288	6e-165	pep:known chromosome:IRGSP-1.0:2:17527550:17539443:1 gene:OS02G0498300 transcript:OS02T0498300-01 description:"Note Similar to non-imprinted in Prader-Willi/Angelman syndrome region protein 1., Transcript_evidence AK070515 (DDBJ, Best hit), ORF_evidence NP_001150020.1 (RefSeq), NIAS_FLcDNA J023055G08,"
c101756.graph_c0	1600	Os04g0373000	4	--	84.53	265	3e-159	pep:known chromosome:IRGSP-1.0:4:18189000:18193537:1 gene:OS04G0373000 transcript:OS04T0373000-00 description:"Note Similar to OSIGBa0140A01.9 protein., Transcript_evidence BT061625 (DDBJ), ORF_evidence Q01KT0 (UniProt),"
c101771.graph_c0	1011	Os03g0811600	3	ta_iwgsc_5bl_v1_10887153;ta_iwgsc_5dl_v1_4489615	89.6	202	2e-135	pep:known chromosome:IRGSP-1.0:3:33995633:33998631:-1 gene:OS03G0811600 transcript:OS03T0811600-01 description:"Note Similar to Peptidyl prolyl isomerase H., Transcript_evidence AK071076 (DDBJ, Best hit), ORF_evidence Q1KL26 (UniProt), NIAS_FLcDNA J023078H22,"
c101778.graph_c1	578	Os09g0442700	9	ta_iwgsc_2al_v1_6438836;ta_iwgsc_2bl_v1_320554;ta_iwgsc_2dl_v1_9850827;ta_iwgsc_4al_v2_7175470	90.62	192	2e-122	pep:known chromosome:IRGSP-1.0:9:16461644:16467575:-1 gene:OS09G0442700 transcript:OS09T0442700-00 description:"Note Similar to chromatin complex subunit A101., Transcript_evidence AB177378 (DDBJ, Best hit), ORF_evidence Q05KP5 (UniProt),"
c101780.graph_c0	841	Os06g0539400	6	ta_iwgsc_2al_v1_6380227;ta_iwgsc_2bl_v1_7981657	90.36	280	9e-174	pep:known chromosome:IRGSP-1.0:6:20251679:20253928:1 gene:OS06G0539400 transcript:OS06T0539400-01 description:"Note Amino acid/polyamine transporter I family protein., Transcript_evidence AK063382 (DDBJ, Best hit), ORF_evidence NP_173155.1 (RefSeq), NIAS_FLcDNA 001-114-G03,"
c101796.graph_c0	1109	Os02g0489400	2	ta_iwgsc_2al_v1_6401311;ta_iwgsc_2bl_v1_8093445	90.22	225	3e-141	pep:known chromosome:IRGSP-1.0:2:17035598:17038087:1 gene:OS02G0489400 transcript:OS02T0489400-01 description:"Note Similar to 40S ribosomal protein S8., Transcript_evidence AK102757 (DDBJ, Best hit),AK102402 (DDBJ, Best hit), ORF_evidence B8AHZ6 (UniProt), NIAS_FLcDNA J033107B18,J033092J19,"
c101796.graph_c0	1109	Os04g0349500	4	ta_iwgsc_2al_v1_6401311;ta_iwgsc_2bl_v1_8093445	91.11	225	3e-143	pep:known chromosome:IRGSP-1.0:4:16645729:16648381:-1 gene:OS04G0349500 transcript:OS04T0349500-01 description:"Note Similar to 40S ribosomal protein S8., Transcript_evidence AK068316 (DDBJ, Best hit), ORF_evidence A2XS59 (UniProt), NIAS_FLcDNA J013151C04,"
c101807.graph_c0	1861	Os07g0564500	7	--	84.81	395	0	pep:known chromosome:IRGSP-1.0:7:22619086:22621247:1 gene:OS07G0564500 transcript:OS07T0564500-01 description:"Note Pyridine nucleotide-disulphide oxidoreductase, NAD-binding region domain containing protein., Transcript_evidence AK121213 (DDBJ, Best hit), ORF_evidence NP_563783.1 (RefSeq), NIAS_FLcDNA J023089K20,"
c101831.graph_c0	1122	Os03g0598900	3	ta_iwgsc_7bs_v1_3116870;ta_iwgsc_7ds_v1_3897781	85.84	219	7e-139	pep:novel chromosome:IRGSP-1.0:3:22341131:22345527:-1 gene:OS03G0598900 transcript:OS03T0598900-01 description:"Note Similar to predicted protein., Transcript_evidence AK241057 (DDBJ, Best hit), ORF_evidence Q10H75 (UniProt), NIAS_FLcDNA J065063O13,"
c101836.graph_c0	1105	Os05g0154800	5	ta_iwgsc_1as_v1_3265732;ta_iwgsc_1ds_v1_1901474	83	253	3e-150	pep:known chromosome:IRGSP-1.0:5:3210669:3213944:1 gene:OS05G0154800 transcript:OS05T0154800-01 description:"Note Similar to U1snRNP-specific protein, U1A., Transcript_evidence AK102716 (DDBJ, Best hit), ORF_evidence Q41498 (UniProt), NIAS_FLcDNA J033105D18,"
c101837.graph_c0	1801	Os03g0331700	3	ta_iwgsc_4as_v2_5975753;ta_iwgsc_4bl_v1_6902130;ta_iwgsc_4dl_v3_14384722	88.77	187	2e-109	pep:known chromosome:IRGSP-1.0:3:12223921:12226096:-1 gene:OS03G0331700 transcript:OS03T0331700-02 description:"Note Similar to cDNA clone\x3a002-120-A09, full insert sequence., Transcript_evidence AK109470 (DDBJ, Best hit),AK109541 (DDBJ, Best hit), ORF_evidence B7F2E8 (UniProt), NIAS_FLcDNA 001-128-E03,002-120-A09,"
c101841.graph_c2	367	Os09g0541000	9	ta_iwgsc_5bl_v1_10837186;ta_iwgsc_5dl_v1_4504498	81.97	122	2e-66	pep:known chromosome:IRGSP-1.0:9:21310132:21311479:1 gene:OS09G0541000 transcript:OS09T0541000-01 description:"Note Similar to Aquaporin 2., Transcript_evidence AK109439 (DDBJ, Best hit),AK067792 (DDBJ, Best hit),AK104786 (DDBJ, Best hit), ORF_evidence O65357 (UniProt), NIAS_FLcDNA 006-310-H08,J013118N06,001-039-D11,"
c101849.graph_c0	1220	Os03g0852200	3	ta_iwgsc_4al_v2_7170301;ta_iwgsc_5bl_v1_10810016;ta_iwgsc_5dl_v1_4605329	95.62	251	3e-171	pep:known chromosome:IRGSP-1.0:3:35883656:35888139:-1 gene:OS03G0852200 transcript:OS03T0852200-01 description:"Note Der1-like domain containing protein., Transcript_evidence AK068059 (DDBJ, Best hit), ORF_evidence Q851X7 (UniProt), NIAS_FLcDNA J013132M16,"
c101853.graph_c0	1211	Os03g0718600	3	--	83.2	244	1e-136	pep:known chromosome:IRGSP-1.0:3:29100788:29103513:-1 gene:OS03G0718600 transcript:OS03T0718600-00 description:"Note Cytochrome c oxidase assembly protein CtaG/Cox11 family protein., Transcript_evidence EF431929 (DDBJ, Best hit), ORF_evidence C6YXJ9 (UniProt),"
c101859.graph_c0	657	Os03g0130750	3	ta_iwgsc_4bl_v1_7012116	82.4	125	3e-69	pep:novel chromosome:IRGSP-1.0:3:1745923:1748501:-1 gene:OS03G0130750 transcript:OS03T0130750-01 description:"Note Similar to predicted protein., Transcript_evidence AK110670 (DDBJ, Best hit), ORF_evidence B9FAX3 (UniProt), NIAS_FLcDNA 002-169-G01,"
c101880.graph_c0	1096	Os03g0750900	3	--	83.44	151	1e-75	pep:known chromosome:IRGSP-1.0:3:30945220:30945964:-1 gene:OS03G0750900 transcript:OS03T0750900-00 description:"Note Conserved hypothetical protein., Transcript_evidence ab initio prediction, ORF_evidence Q75LL7 (UniProt),"
c101882.graph_c0	833	Os04g0462400	4	ta_iwgsc_2al_v1_6397592;ta_iwgsc_2bl_v1_8090673	86.53	193	8e-121	pep:known chromosome:IRGSP-1.0:4:23097997:23100389:-1 gene:OS04G0462400 transcript:OS04T0462400-01 description:"Note Similar to lysine/histidine transporter., Transcript_evidence AK243224 (DDBJ, Best hit), ORF_evidence XP_002315954.1 (RefSeq), NIAS_FLcDNA J100043O17,"
c101883.graph_c0	1244	Os04g0486900	4	ta_iwgsc_2al_v1_6386163;ta_iwgsc_2bl_v1_8092622	88.51	148	3e-88	pep:known chromosome:IRGSP-1.0:4:24321375:24325557:1 gene:OS04G0486900 transcript:OS04T0486900-01 description:"Note Acid phosphatase/vanadium-dependent haloperoxidase related family protein., Transcript_evidence AK109531 (DDBJ, Best hit), ORF_evidence NP_001146954.1 (RefSeq), NIAS_FLcDNA 002-118-C03,"
c101886.graph_c0	1756	Os06g0152100	6	--	85.38	130	9e-80	pep:known chromosome:IRGSP-1.0:6:2690219:2693031:1 gene:OS06G0152100 transcript:OS06T0152100-01 description:"Note Similar to Profilin-2., Transcript_evidence AK058798 (DDBJ, Best hit),AK121519 (DDBJ, Best hit), ORF_evidence P83647 (UniProt), NIAS_FLcDNA 001-002-H10,J033028A03,"
c101886.graph_c0	1756	Os10g0323600	10	--	81.54	130	2e-74	pep:known chromosome:IRGSP-1.0:10:8927907:8929012:1 gene:OS10G0323600 transcript:OS10T0323600-01 description:"Note Similar to Profilin A., Transcript_evidence AK070595 (DDBJ, Best hit), ORF_evidence A3C3I5 (UniProt), NIAS_FLcDNA J023058I07,"
c101886.graph_c0	1756	Os10g0323900	10	--	81.54	130	2e-74	pep:known chromosome:IRGSP-1.0:10:8937202:8938316:-1 gene:OS10G0323900 transcript:OS10T0323900-01 description:"Note Similar to Profilin A., Transcript_evidence AK121412 (DDBJ, Best hit),AK100089 (DDBJ, Best hit), ORF_evidence A3C3I5 (UniProt), NIAS_FLcDNA J023132P11,J023003I11,"
c101899.graph_c0	1260	Os08g0504500	8	--	80.25	238	2e-129	pep:known chromosome:IRGSP-1.0:8:24935623:24936616:1 gene:OS08G0504500 transcript:OS08T0504500-01 description:"Note Mog1/PsbP/DUF1795, alpha/beta/alpha sandwich domain containing protein., Transcript_evidence AK062330 (DDBJ, Best hit), ORF_evidence NP_001148434.1 (RefSeq), NIAS_FLcDNA 001-101-D09,"
c101911.graph_c0	1546	Os05g0154600	5	ta_iwgsc_1as_v1_3257013;ta_iwgsc_1bs_v1_3414927;ta_iwgsc_1ds_v1_1877715	85.35	437	0	pep:known chromosome:IRGSP-1.0:5:3189852:3195554:-1 gene:OS05G0154600 transcript:OS05T0154600-01 description:"Note Similar to VIP2 protein., Transcript_evidence AK111816 (DDBJ, Best hit), ORF_evidence Q9M4C5 (UniProt), NIAS_FLcDNA J013147K05,"
c101921.graph_c0	826	Os07g0100200	7	--	93.28	134	2e-81	pep:known chromosome:IRGSP-1.0:7:11648:12983:-1 gene:OS07G0100200 transcript:OS07T0100200-01 description:"Note Similar to PDX1-like protein 4., Transcript_evidence AK073305 (DDBJ, Best hit),AK060986 (DDBJ, Best hit), ORF_evidence B7E4V8 (UniProt), NIAS_FLcDNA J033024J11,006-203-B11,"
c101921.graph_c0	826	Os10g0100700	10	--	91.11	135	1e-77	pep:known chromosome:IRGSP-1.0:10:81102:82243:-1 gene:OS10G0100700 transcript:OS10T0100700-01 description:"Note Vitamin B6 biosynthesis protein family protein., Transcript_evidence AK060323 (DDBJ, Best hit), ORF_evidence B7E5L2 (UniProt), NIAS_FLcDNA 001-007-G11,"
c101921.graph_c0	826	Os11g0708500	11	--	94.83	116	1e-69	pep:known chromosome:IRGSP-1.0:11:28987446:28988704:1 gene:OS11G0708500 transcript:OS11T0708500-01 description:"Note Vitamin B6 biosynthesis protein family protein., Transcript_evidence AK063409 (DDBJ, Best hit), ORF_evidence Q3S861 (UniProt), NIAS_FLcDNA 001-115-A12,"
c101940.graph_c0	1032	Os01g0722800	1	ta_iwgsc_7dl_v1_3391575	93.45	168	8e-112	pep:known chromosome:IRGSP-1.0:1:30135889:30137738:1 gene:OS01G0722800 transcript:OS01T0722800-00 description:"Note Dimethylmenaquinone methyltransferase family protein., Transcript_evidence CT828155 (DDBJ, Best hit), ORF_evidence D6C5C5 (UniProt),"
c101940.graph_c0	1032	Os02g0761900	2	ta_iwgsc_7dl_v1_3391575	93.45	168	2e-113	pep:known chromosome:IRGSP-1.0:2:32088117:32090088:-1 gene:OS02G0761900 transcript:OS02T0761900-02 description:"Note Dimethylmenaquinone methyltransferase family protein., Transcript_evidence AK058782 (DDBJ, Best hit), ORF_evidence A6N081 (UniProt), NIAS_FLcDNA 001-002-C11,"
c101940.graph_c0	1032	Os02g0762100	2	ta_iwgsc_7dl_v1_3391575	82.74	168	2e-97	pep:known chromosome:IRGSP-1.0:2:32092748:32093988:-1 gene:OS02G0762100 transcript:OS02T0762100-02 description:"Note Similar to Regulator of ribonuclease-like protein 2., Transcript_evidence AK059923 (DDBJ, Best hit), ORF_evidence D6C5C5 (UniProt), NIAS_FLcDNA 006-209-H02,"
c101945.graph_c1	1342	Os03g0213800	3	ta_iwgsc_1al_v2_3890897;ta_iwgsc_1bl_v1_3798769;ta_iwgsc_1dl_v1_2234609	88.98	127	4e-77	pep:known chromosome:IRGSP-1.0:3:5960793:5964717:-1 gene:OS03G0213800 transcript:OS03T0213800-01 description:"Note Mitochondrial substrate carrier family protein., Transcript_evidence AK103114 (DDBJ, Best hit), ORF_evidence B6T2V1 (UniProt), NIAS_FLcDNA J033119F13,"
c101957.graph_c0	2035	Os01g0817700	1	ta_iwgsc_4bl_v1_7040217	81.42	549	0	pep:known chromosome:IRGSP-1.0:1:34804712:34808023:1 gene:OS01G0817700 transcript:OS01T0817700-02 description:"Note Similar to 2,3-bisphosphoglycerate-independent phosphoglycerate mutase (EC 5.4.2.1) (Phosphoglyceromutase) (BPG-independent PGAM) (PGAM-I)., Transcript_evidence AK060836 (DDBJ, Best hit), ORF_evidence NP_001105584.1 (RefSeq), NIAS_FLcDNA 001-034-C10,"
c101957.graph_c0	2035	Os03g0330200	3	ta_iwgsc_4bl_v1_7040217	89.87	553	0	pep:known chromosome:IRGSP-1.0:3:12145860:12150208:1 gene:OS03G0330200 transcript:OS03T0330200-00 description:"Note 2,3-bisphosphoglycerate-independent phosphoglycerate mutase (EC 5.4.2.1) (Phosphoglyceromutase) (BPG-independent PGAM) (PGAM-I)., Transcript_evidence EU964077 (DDBJ), ORF_evidence P35493 (UniProt),"
c101957.graph_c0	2035	Os05g0482700	5	ta_iwgsc_4bl_v1_7040217	81.42	549	0	pep:known chromosome:IRGSP-1.0:5:23748753:23753405:-1 gene:OS05G0482700 transcript:OS05T0482700-01 description:"Note Similar to 2,3-bisphosphoglycerate-independent phosphoglycerate mutase (EC 5.4.2.1) (Phosphoglyceromutase) (BPG-independent PGAM) (PGAM-I)., Transcript_evidence AK065541 (DDBJ, Best hit), ORF_evidence B6TGG2 (UniProt), NIAS_FLcDNA J013029A18,"
c101982.graph_c0	444	Os01g0731100	1	--	85.59	118	2e-70	pep:known chromosome:IRGSP-1.0:1:30512281:30513627:-1 gene:OS01G0731100 transcript:OS01T0731100-01 description:"Note Similar to Pathogen-related protein., Transcript_evidence AK109409 (DDBJ, Best hit),AK061471 (DDBJ, Best hit),AK106037 (DDBJ, Best hit), ORF_evidence NP_001151686.1 (RefSeq), NIAS_FLcDNA 006-303-D12,006-308-E01,001-206-D09,"
c101982.graph_c0	444	Os01g0731150	1	--	81.36	118	3e-62	pep:novel chromosome:IRGSP-1.0:1:30512871:30513685:1 gene:OS01G0731150 transcript:OS01T0731150-00 description:"Note Hypothetical protein., Transcript_evidence AK366258 (DDBJ), ORF_evidence longestORF,"
c101982.graph_c0	444	Os01g0731600	1	--	87.29	118	1e-70	pep:novel chromosome:IRGSP-1.0:1:30520488:30521565:-1 gene:OS01G0731600 transcript:OS01T0731600-00 description:"Note Similar to pathogen-related protein., Transcript_evidence EU967166 (DDBJ), ORF_evidence NP_001151686.1 (RefSeq),"
c101984.graph_c0	846	Os03g0249100	3	ta_iwgsc_4as_v2_5943237	86.72	256	6e-157	pep:known chromosome:IRGSP-1.0:3:7871494:7873366:1 gene:OS03G0249100 transcript:OS03T0249100-01 description:"Note Conserved hypothetical protein., Transcript_evidence AK106841 (DDBJ, Best hit), ORF_evidence B8AK25 (UniProt), NIAS_FLcDNA 002-116-H06,"
c101993.graph_c0	951	Os10g0371000	10	ta_iwgsc_6al_v1_5744915;ta_iwgsc_6dl_v1_3221255	80.81	172	1e-92	pep:known chromosome:IRGSP-1.0:10:11723427:11726359:1 gene:OS10G0371000 transcript:OS10T0371000-01 description:"Note Similar to Pollen proteins Ole e I family protein, expressed., Transcript_evidence AK119798 (DDBJ, Best hit),AK070069 (DDBJ, Best hit), ORF_evidence Q8RU50 (UniProt), NIAS_FLcDNA 002-175-H05,J023042I17,"
c102007.graph_c1	864	Os01g0964133	1	--	91.67	288	0	pep:known chromosome:IRGSP-1.0:1:42484125:42487406:-1 gene:OS01G0964133 transcript:OS01T0964133-01 description:"Note Similar to Actin., Transcript_evidence AK243651 (DDBJ, Best hit), ORF_evidence Q8H1L9 (UniProt), NIAS_FLcDNA J100088I07,"
c102007.graph_c1	864	Os03g0718100	3	--	92.36	288	0	pep:known chromosome:IRGSP-1.0:3:29074003:29075858:1 gene:OS03G0718100 transcript:OS03T0718100-01 description:"Note Actin 1., Transcript_evidence AK100267 (DDBJ, Best hit),AK058421 (DDBJ, Best hit), ORF_evidence Q10DV7 (UniProt), NIAS_FLcDNA J023065A19,001-015-D09,"
c102007.graph_c1	864	Os03g0836000	3	--	91.67	288	0	pep:known chromosome:IRGSP-1.0:3:35125628:35129314:-1 gene:OS03G0836000 transcript:OS03T0836000-01 description:"Note Similar to Actin 7 (Actin 2)., Transcript_evidence AK063598 (DDBJ, Best hit), ORF_evidence Q10AZ4 (UniProt), NIAS_FLcDNA 001-118-B07,"
c102007.graph_c1	864	Os05g0106600	5	--	92.01	288	0	pep:known chromosome:IRGSP-1.0:5:354234:356610:-1 gene:OS05G0106600 transcript:OS05T0106600-02 description:"Note Similar to Actin 97., Transcript_evidence AK061651 (DDBJ, Best hit), ORF_evidence Q8H1L9 (UniProt), NIAS_FLcDNA 001-036-C04,"
c102007.graph_c1	864	Os05g0438800	5	--	89.24	288	0	pep:known chromosome:IRGSP-1.0:5:21500616:21504228:-1 gene:OS05G0438800 transcript:OS05T0438800-01 description:"Note Similar to Actin 1., Transcript_evidence AK071586 (DDBJ, Best hit), ORF_evidence NP_001148651.1 (RefSeq), NIAS_FLcDNA J023104C20,"
c102007.graph_c1	864	Os10g0510000	10	--	90.97	288	0	pep:known chromosome:IRGSP-1.0:10:19606999:19610598:1 gene:OS10G0510000 transcript:OS10T0510000-01 description:"Note Similar to actin., Transcript_evidence AK070531 (DDBJ, Best hit),AK101613 (DDBJ, Best hit), ORF_evidence A3C6D7 (UniProt), NIAS_FLcDNA J023060P15,J033052E12,"
c102007.graph_c1	864	Os11g0163100	11	--	92.36	288	0	pep:known chromosome:IRGSP-1.0:11:3078917:3081342:1 gene:OS11G0163100 transcript:OS11T0163100-01 description:"Note Similar to Actin 7 (Actin 2)., Transcript_evidence AK071450 (DDBJ, Best hit),AK060893 (DDBJ, Best hit), ORF_evidence Q9FUS4 (UniProt), NIAS_FLcDNA J023098M18,001-035-C05,"
c102007.graph_c1	864	Os12g0163700	12	--	84.88	291	4e-175	pep:known chromosome:IRGSP-1.0:12:3231528:3234554:-1 gene:OS12G0163700 transcript:OS12T0163700-01 description:"Note Similar to Actin 7 (Actin 2)., Transcript_evidence AK063572 (DDBJ, Best hit), ORF_evidence Q5XPX5 (UniProt), NIAS_FLcDNA 001-117-G08,"
c102008.graph_c0	1063	Os08g0547300	8	--	84.03	238	7e-135	pep:known chromosome:IRGSP-1.0:8:27420633:27422835:-1 gene:OS08G0547300 transcript:OS08T0547300-01 description:"Note Similar to Cytochrome P450 78A1 (EC 1.14.-.-) (CYPLXXVIII)., Transcript_evidence AK072163 (DDBJ, Best hit), ORF_evidence B6SY23 (UniProt), NIAS_FLcDNA J013131L23,"
c102023.graph_c0	1739	Os03g0286200	3	ta_iwgsc_4as_v2_5954939;ta_iwgsc_4dl_v3_14337471	86.19	181	1e-104	pep:novel chromosome:IRGSP-1.0:3:9865656:9868646:1 gene:OS03G0286200 transcript:OS03T0286200-02 description:"Note Similar to P-protein., Transcript_evidence AK105065 (DDBJ, Best hit), ORF_evidence B6SYB7 (UniProt), NIAS_FLcDNA 001-044-F05,"
c102039.graph_c1	1198	Os01g0748500	1	--	87.02	131	6e-74	pep:known chromosome:IRGSP-1.0:1:31331405:31333350:1 gene:OS01G0748500 transcript:OS01T0748500-01 description:"Note Similar to anther-specific proline-rich protein APG., Transcript_evidence AK241862 (DDBJ, Best hit), ORF_evidence NP_001149080.1 (RefSeq), NIAS_FLcDNA J065216H16,"
c102059.graph_c0	972	Os09g0440700	9	--	81.17	154	8e-83	pep:known chromosome:IRGSP-1.0:9:16347080:16347891:1 gene:OS09G0440700 transcript:OS09T0440700-02 description:"Note Ctr copper transporter family protein., Transcript_evidence AK104963 (DDBJ, Best hit),AK069588 (DDBJ, Best hit), ORF_evidence Q69P80 (UniProt), NIAS_FLcDNA 001-119-A12,J023020F07,"
c102091.graph_c0	836	Os06g0198500	6	ta_iwgsc_7as_v1_4254463;ta_iwgsc_7ds_v1_3912305	85.64	195	1e-124	pep:known chromosome:IRGSP-1.0:6:5002456:5004747:-1 gene:OS06G0198500 transcript:OS06T0198500-00 description:"Note RmlC-like jelly roll fold domain containing protein., Transcript_evidence EU945799 (DDBJ), ORF_evidence Q9LMB4 (UniProt),"
c102118.graph_c0	1523	Os06g0206000	6	ta_iwgsc_7ds_v1_3945817	89.74	156	8e-99	pep:known chromosome:IRGSP-1.0:6:5356602:5358952:1 gene:OS06G0206000 transcript:OS06T0206000-00 description:"Note Similar to carbon-nitrogen hydrolase family protein., Transcript_evidence FP096100 (DDBJ), ORF_evidence NP_196765.2 (RefSeq),"
c102130.graph_c0	1407	Os10g0497800	10	--	80.19	318	1e-178	pep:known chromosome:IRGSP-1.0:10:18981364:18985210:1 gene:OS10G0497800 transcript:OS10T0497800-01 description:"Note Similar to Prolyl 4-hydroxylase, alpha subunit-like protein., Transcript_evidence AK120584 (DDBJ, Best hit), ORF_evidence NP_001159002.1 (RefSeq), NIAS_FLcDNA J013136I05,"
c102131.graph_c0	975	Os01g0256800	1	ta_iwgsc_3b_v1_10491795	86.93	306	0	pep:known chromosome:IRGSP-1.0:1:8560625:8569629:-1 gene:OS01G0256800 transcript:OS01T0256800-01 description:"Note Similar to zinc finger helicase family protein., Transcript_evidence AK100311 (DDBJ, Best hit), ORF_evidence XP_002882127.1 (RefSeq), NIAS_FLcDNA J023078K23,"
c102141.graph_c1	410	Os04g0609700	4	ta_iwgsc_7dl_v1_365319	88.24	136	5e-76	pep:known chromosome:IRGSP-1.0:4:30888156:30903920:-1 gene:OS04G0609700 transcript:OS04T0609700-01 description:"Note Zinc finger, RING/FYVE/PHD-type domain containing protein., Transcript_evidence AK101763 (DDBJ, Best hit), ORF_evidence Q25AI3 (UniProt), NIAS_FLcDNA J033064C18,"
c102141.graph_c1	410	Os08g0223766	8	ta_iwgsc_7dl_v1_365319	88.24	136	2e-77	pep:novel chromosome:IRGSP-1.0:8:7495162:7500893:1 gene:OS08G0223766 transcript:OS08T0223766-00 description:"Note Similar to H0702G05.10 protein., Transcript_evidence ab initio prediction, ORF_evidence Q25AI3 (UniProt),"
c102145.graph_c0	1460	Os06g0472000	6	ta_iwgsc_7bl_v1_6738439;ta_iwgsc_7dl_v1_3392470	88.1	126	3e-80	pep:known chromosome:IRGSP-1.0:6:15718546:15721230:-1 gene:OS06G0472000 transcript:OS06T0472000-01 description:"Note Methionine sulphoxide reductase B domain containing protein., Transcript_evidence AK063588 (DDBJ, Best hit), ORF_evidence Q0DC89 (UniProt), NIAS_FLcDNA 001-118-A09,"
c102146.graph_c0	2296	Os02g0789600	2	--	83.23	644	0	pep:known chromosome:IRGSP-1.0:2:33547296:33550402:1 gene:OS02G0789600 transcript:OS02T0789600-01 description:"Note Similar to DEM2., Transcript_evidence AK112100 (DDBJ, Best hit),AK101046 (DDBJ, Best hit), ORF_evidence NP_001152277.1 (RefSeq), NIAS_FLcDNA 002-108-F01,J033005J09,"
c102154.graph_c0	1344	Os01g0699450	1	--	81.91	199	1e-107	pep:novel chromosome:IRGSP-1.0:1:28939652:28940925:1 gene:OS01G0699450 transcript:OS01T0699450-00 description:"Note Hypothetical protein., Transcript_evidence tplb0040o12 (Wheat FLcDNA), ORF_evidence longestORF,"
c102154.graph_c0	1344	Os01g0699500	1	--	85.26	251	2e-166	pep:known chromosome:IRGSP-1.0:1:28939657:28941009:-1 gene:OS01G0699500 transcript:OS01T0699500-01 description:"Note Serine/threonine protein kinase domain containing protein., Transcript_evidence AK071585 (DDBJ, Best hit), ORF_evidence B8QUJ2 (UniProt), NIAS_FLcDNA J023099P18,"
c102164.graph_c0	1015	Os03g0650000	3	ta_iwgsc_5al_v1_2755724	84.04	188	4e-110	pep:known chromosome:IRGSP-1.0:3:25197174:25206948:1 gene:OS03G0650000 transcript:OS03T0650000-02 description:"Note Similar to Yabby9 protein., Transcript_evidence AK070479 (DDBJ, Best hit), ORF_evidence Q10FZ7 (UniProt), NIAS_FLcDNA J023050P10,"
c102202.graph_c0	836	Os07g0521000	7	ta_iwgsc_2as_v1_5210245;ta_iwgsc_2bs_v1_5163770	84.5	129	2e-71	pep:known chromosome:IRGSP-1.0:7:20127038:20128741:1 gene:OS07G0521000 transcript:OS07T0521000-01 description:"Note Succinate dehydrogenase subunit 3., Transcript_evidence AK058482 (DDBJ, Best hit), ORF_evidence Q94FP1 (UniProt), NIAS_FLcDNA 001-016-D05,"
c102214.graph_c0	1428	Os08g0118900	8	ta_iwgsc_7al_v1_4438403;ta_iwgsc_7bl_v1_6707912;ta_iwgsc_7dl_v1_3319871	83.15	184	5e-105	pep:known chromosome:IRGSP-1.0:8:1046937:1049979:1 gene:OS08G0118900 transcript:OS08T0118900-01 description:"Note Adenylate kinase family protein., Transcript_evidence AK109749 (DDBJ, Best hit), ORF_evidence B6TA46 (UniProt), NIAS_FLcDNA 002-146-F06,"
c102215.graph_c1	1851	Os06g0729000	6	ta_iwgsc_5as_v1_1543467;ta_iwgsc_5bs_v1_2239981;ta_iwgsc_5ds_v1_171781	81.39	274	1e-158	pep:known chromosome:IRGSP-1.0:6:31051983:31055919:-1 gene:OS06G0729000 transcript:OS06T0729000-01 description:"Note Phytoene synthase 1 (EC 2.5.1.32)., Transcript_evidence AK070716 (DDBJ, Best hit), ORF_evidence Q6KBZ6 (UniProt), NIAS_FLcDNA J023057D05,"
c102215.graph_c1	1851	Os12g0626400	12	ta_iwgsc_5as_v1_1543467;ta_iwgsc_5bs_v1_2239981;ta_iwgsc_5ds_v1_171781	94.87	273	0	pep:known chromosome:IRGSP-1.0:12:26780504:26783579:-1 gene:OS12G0626400 transcript:OS12T0626400-02 description:"Note Similar to Phytoene synthase 2 (Fragment)., Transcript_evidence AK073290 (DDBJ, Best hit), ORF_evidence Q6ED35 (UniProt), NIAS_FLcDNA J033025L21,"
c102233.graph_c0	1724	Os02g0186500	2	ta_iwgsc_6ds_v1_2060627	84.88	377	0	pep:known chromosome:IRGSP-1.0:2:4808249:4817094:-1 gene:OS02G0186500 transcript:OS02T0186500-02 description:"Note Similar to Protein kinase-like protein., Transcript_evidence AK099031 (DDBJ, Best hit), ORF_evidence NP_001148756.1 (RefSeq), NIAS_FLcDNA J013127K13,"
c102244.graph_c0	1028	Os01g0105800	1	ta_iwgsc_4al_v2_7093639;ta_iwgsc_4bs_v1_4939603;ta_iwgsc_4ds_v1_2316509	81.62	136	4e-72	pep:known chromosome:IRGSP-1.0:1:306871:308842:-1 gene:OS01G0105800 transcript:OS01T0105800-01 description:"Note Similar to Iron sulfur assembly protein 1., Transcript_evidence AK066672 (DDBJ, Best hit), ORF_evidence NP_001147131.1 (RefSeq), NIAS_FLcDNA J013071F21,"
c102244.graph_c0	1028	Os12g0485500	12	ta_iwgsc_4al_v2_7093639;ta_iwgsc_4bs_v1_4939603;ta_iwgsc_4ds_v1_2316509	80.15	131	8e-71	pep:known chromosome:IRGSP-1.0:12:17964742:17967694:-1 gene:OS12G0485500 transcript:OS12T0485500-01 description:"Note Similar to HesB/YadR/YfhF family protein., Transcript_evidence AK071132 (DDBJ, Best hit),AK099510 (DDBJ, Best hit), ORF_evidence NP_001149194.1 (RefSeq), NIAS_FLcDNA J023076O17,J013029F07,"
c102248.graph_c0	775	Os03g0285100	3	ta_iwgsc_4as_v2_5987750;ta_iwgsc_4dl_v3_14429658	87.2	125	7e-75	pep:known chromosome:IRGSP-1.0:3:9822842:9826639:1 gene:OS03G0285100 transcript:OS03T0285100-01 description:"Note Conserved hypothetical protein., Transcript_evidence AK071764 (DDBJ, Best hit), ORF_evidence B8ALJ5 (UniProt), NIAS_FLcDNA J023110L01,"
c102252.graph_c0	1199	Os03g0266000	3	ta_iwgsc_4as_v2_6010362	80.8	224	5e-129	pep:known chromosome:IRGSP-1.0:3:8790747:8795463:1 gene:OS03G0266000 transcript:OS03T0266000-01 description:"Note Ovarian tumour, otubain domain containing protein., Transcript_evidence AK068775 (DDBJ, Best hit),AK104949 (DDBJ, Best hit), ORF_evidence Q10NL2 (UniProt), NIAS_FLcDNA J013160P06,001-109-H02,"
c102255.graph_c0	1394	Os04g0677400	4	ta_iwgsc_2al_v1_6321839;ta_iwgsc_2bl_v1_8076900	80.82	464	0	pep:known chromosome:IRGSP-1.0:4:34601247:34604930:-1 gene:OS04G0677400 transcript:OS04T0677400-02 description:"Note Protein of unknown function DUF639 family protein., Transcript_evidence AK069752 (DDBJ, Best hit),AK069563 (DDBJ, Best hit), ORF_evidence Q259K5 (UniProt), NIAS_FLcDNA J023030K02,J023022G06,"
c102260.graph_c0	771	Os03g0134500	3	--	83.98	256	3e-149	pep:known chromosome:IRGSP-1.0:3:1919768:1922021:-1 gene:OS03G0134500 transcript:OS03T0134500-00 description:"Note Cytochrome p450 (CYP78A9)., Transcript_evidence AK354603 (DDBJ), ORF_evidence B6SXJ4 (UniProt),"
c102264.graph_c0	1167	Os09g0280600	9	ta_iwgsc_5al_v1_2768672;ta_iwgsc_5bl_v1_10879527;ta_iwgsc_5dl_v1_4583912	90.82	207	9e-134	pep:known chromosome:IRGSP-1.0:9:5935135:5940509:-1 gene:OS09G0280600 transcript:OS09T0280600-01 description:"Note Meiotic nuclear division protein 1 domain containing protein., Transcript_evidence AK070961 (DDBJ, Best hit), ORF_evidence NP_194646.2 (RefSeq), NIAS_FLcDNA J023066B13,"
c102267.graph_c0	2759	Os03g0123100	3	ta_iwgsc_5al_v1_1501699	94.5	109	2e-69	pep:known chromosome:IRGSP-1.0:3:1318268:1321639:1 gene:OS03G0123100 transcript:OS03T0123100-01 description:"Note Similar to SUMO E2 conjugating enzyme SCE1., Transcript_evidence AK062161 (DDBJ, Best hit),AK102397 (DDBJ, Best hit), ORF_evidence A2XBW9 (UniProt), NIAS_FLcDNA 001-046-B02,J033092H08,"
c102267.graph_c0	2759	Os10g0536000	10	ta_iwgsc_5al_v1_1501699	93.58	109	2e-68	pep:known chromosome:IRGSP-1.0:10:20848042:20851276:-1 gene:OS10G0536000 transcript:OS10T0536000-02 description:"Note Similar to SUMO E2 conjugating enzyme SCE1., Transcript_evidence AK105227 (DDBJ, Best hit), ORF_evidence B8BI11 (UniProt), NIAS_FLcDNA 001-111-C09,"
c102268.graph_c0	960	Os03g0699400	3	ta_iwgsc_4al_v2_7139631;ta_iwgsc_4bs_v1_4896633;ta_iwgsc_4ds_v1_2307671	95.4	174	6e-121	pep:known chromosome:IRGSP-1.0:3:28039420:28042378:-1 gene:OS03G0699400 transcript:OS03T0699400-01 description:"Note Silencing group B protein., Transcript_evidence AK069110 (DDBJ, Best hit), ORF_evidence NP_001105069.1 (RefSeq), NIAS_FLcDNA J023009F11,"
c102280.graph_c0	1668	Os08g0498100	8	--	81.82	242	8e-140	pep:known chromosome:IRGSP-1.0:8:24586613:24587908:-1 gene:OS08G0498100 transcript:OS08T0498100-01 description:"Note Similar to Caffeoyl-CoA O-methyltransferase 2 (EC 2.1.1.104) (Trans-caffeoyl-CoA 3-O-methyltransferase 2) (CCoAMT-2) (CCoAOMT-2)., Transcript_evidence AK071482 (DDBJ, Best hit),AK104326 (DDBJ, Best hit),AK104801 (DDBJ, Best hit), ORF_evidence B4G080 (UniProt), NIAS_FLcDNA J023093N2…
c102288.graph_c0	1112	Os07g0164600	7	ta_iwgsc_1al_v2_3979070;ta_iwgsc_1dl_v1_2265172	82.14	196	7e-114	pep:known chromosome:IRGSP-1.0:7:3459870:3462736:1 gene:OS07G0164600 transcript:OS07T0164600-01 description:"Note SOH1 family protein., Transcript_evidence AK107727 (DDBJ, Best hit), ORF_evidence A6N0B3 (UniProt), NIAS_FLcDNA 002-132-F04,"
c102288.graph_c0	1112	Os10g0564100	10	ta_iwgsc_1al_v2_3979070;ta_iwgsc_1dl_v1_2265172	83.67	196	2e-116	pep:known chromosome:IRGSP-1.0:10:22278681:22281361:-1 gene:OS10G0564100 transcript:OS10T0564100-01 description:"Note SOH1 family protein., Transcript_evidence AK069258 (DDBJ, Best hit), ORF_evidence B6TEG4 (UniProt), NIAS_FLcDNA J023012G10,"
c102294.graph_c0	1605	Os02g0123600	2	--	88.34	223	9e-142	pep:known chromosome:IRGSP-1.0:2:1231184:1234422:-1 gene:OS02G0123600 transcript:OS02T0123600-02 description:"Note Similar to CDP-diacylglycerol--inositol 3-phosphatidyltransferase 1 (EC 2.7.8.11) (Phosphatidylinositol synthase 1) (PtdIns synthase 1) (PI synthase 1) (AtPIS1)., Transcript_evidence AK104814 (DDBJ, Best hit), ORF_evidence Q9AR90 (UniProt), NIAS_FLcDNA 001-040-H04,"
c102307.graph_c0	2038	Os03g0351500	3	ta_iwgsc_2as_v1_5208469;ta_iwgsc_2bs_v1_5167083;ta_iwgsc_2ds_v1_5369954	82.89	152	3e-85	pep:known chromosome:IRGSP-1.0:3:13181396:13184453:1 gene:OS03G0351500 transcript:OS03T0351500-01 description:"Note Similar to Superoxide dismutase., Transcript_evidence AK061662 (DDBJ, Best hit),AK120692 (DDBJ, Best hit), ORF_evidence Q0DRV6 (UniProt), NIAS_FLcDNA 001-036-E04,J013169L20,"
c102307.graph_c0	2038	Os07g0665200	7	ta_iwgsc_2as_v1_5208469;ta_iwgsc_2bs_v1_5167083;ta_iwgsc_2ds_v1_5369954	82.35	153	4e-87	pep:known chromosome:IRGSP-1.0:7:28075600:28077583:-1 gene:OS07G0665200 transcript:OS07T0665200-01 description:"Note Similar to Superoxide dismutase [Cu-Zn]., Transcript_evidence AK243377 (DDBJ, Best hit), ORF_evidence B9FUR1 (UniProt), NIAS_FLcDNA J100063A11,"
c102312.graph_c0	945	Os09g0397700	9	ta_iwgsc_5bl_v1_10791026;ta_iwgsc_5bl_v1_10846740	81.2	133	2e-81	pep:known chromosome:IRGSP-1.0:9:13887404:13890094:-1 gene:OS09G0397700 transcript:OS09T0397700-02 description:"Note Glutathione-dependent formaldehyde-activating, GFA family protein., Transcript_evidence AK108004 (DDBJ, Best hit), ORF_evidence B6T550 (UniProt), NIAS_FLcDNA 002-135-G09,"
c102323.graph_c0	993	Os04g0502300	4	ta_iwgsc_2bl_v1_8057794	87.5	160	4e-101	pep:known chromosome:IRGSP-1.0:4:25076814:25079035:-1 gene:OS04G0502300 transcript:OS04T0502300-01 description:"Note Similar to 40S ribosomal protein S11., Transcript_evidence AK120520 (DDBJ, Best hit), ORF_evidence Q01I56 (UniProt), NIAS_FLcDNA J013124K01,"
c102323.graph_c0	993	Os04g0613600	4	ta_iwgsc_2bl_v1_8057794	90.06	161	4e-105	pep:known chromosome:IRGSP-1.0:4:31105989:31107921:1 gene:OS04G0613600 transcript:OS04T0613600-00 description:"Note Similar to 40S ribosomal protein S11., Transcript_evidence AK121056 (DDBJ, Secondary hit), ORF_evidence NP_001105562.1 (RefSeq),"
c102323.graph_c0	993	Os07g0565000	7	ta_iwgsc_2bl_v1_8057794	90.06	161	4e-105	pep:known chromosome:IRGSP-1.0:7:22654667:22656588:-1 gene:OS07G0565000 transcript:OS07T0565000-01 description:"Note Similar to 40S ribosomal protein S11., Transcript_evidence AK121056 (DDBJ, Best hit), ORF_evidence NP_001105562.1 (RefSeq), NIAS_FLcDNA J023056G18,"
c102323.graph_c0	993	Os07g0565100	7	ta_iwgsc_2bl_v1_8057794	90.06	161	4e-105	pep:known chromosome:IRGSP-1.0:7:22657270:22659266:-1 gene:OS07G0565100 transcript:OS07T0565100-00 description:"Note Similar to 40S ribosomal protein S11., Transcript_evidence CT833537 (DDBJ, Best hit), ORF_evidence NP_001105562.1 (RefSeq),"
c102325.graph_c0	1041	Os03g0358100	3	ta_iwgsc_4bs_v1_4930832	89.94	169	3e-112	pep:known chromosome:IRGSP-1.0:3:13879058:13882301:1 gene:OS03G0358100 transcript:OS03T0358100-01 description:"Note Similar to Glutathione peroxidase., Transcript_evidence AK073938 (DDBJ, Best hit), ORF_evidence Q9FEV2 (UniProt), NIAS_FLcDNA J033076L03,"
c102328.graph_c0	1121	Os03g0182700	3	ta_iwgsc_4as_v2_5995103;ta_iwgsc_4dl_v3_14427345	92.92	226	4e-150	pep:known chromosome:IRGSP-1.0:3:4339485:4342714:-1 gene:OS03G0182700 transcript:OS03T0182700-02 description:"Note Eukaryotic translation initiation factor 3 subunit 12 (eIF-3 p25) (eIF3k)., Transcript_evidence AK073293 (DDBJ, Best hit),AK120235 (DDBJ, Best hit), ORF_evidence Q94HF1 (UniProt), NIAS_FLcDNA J033024B21,J013043M05,"
c102330.graph_c0	1231	Os09g0420600	9	ta_iwgsc_5bl_v1_10796095;ta_iwgsc_5dl_v1_4488714	83.57	213	6e-122	pep:known chromosome:IRGSP-1.0:9:15153787:15157002:-1 gene:OS09G0420600 transcript:OS09T0420600-01 description:"Note PDZ/DHR/GLGF domain containing protein., Transcript_evidence AK072629 (DDBJ, Best hit), ORF_evidence B6TN44 (UniProt), NIAS_FLcDNA J023125P05,"
c102333.graph_c0	1050	Os03g0219900	3	ta_iwgsc_4as_v2_5997789	84.79	263	3e-159	pep:known chromosome:IRGSP-1.0:3:6295480:6297596:1 gene:OS03G0219900 transcript:OS03T0219900-01 description:"Note Similar to 50S ribosomal protein L15, chloroplast precursor (CL15) (Fragment)., Transcript_evidence AK066527 (DDBJ, Best hit), ORF_evidence P31165 (UniProt), NIAS_FLcDNA J013071N20,"
c102358.graph_c0	889	Os10g0486100	10	--	81.77	192	1e-104	pep:known chromosome:IRGSP-1.0:10:18390302:18394392:-1 gene:OS10G0486100 transcript:OS10T0486100-00 description:"Note Cytochrome P450-like protein (CYP86B1)., Transcript_evidence CT831341 (DDBJ, Best hit), ORF_evidence Q7XD91 (UniProt),"
c102365.graph_c0	726	Os03g0401300	3	ta_iwgsc_2as_v1_5216970;ta_iwgsc_2bs_v1_5178880;ta_iwgsc_2ds_v1_5360578	92.15	242	4e-162	pep:known chromosome:IRGSP-1.0:3:16301279:16306089:-1 gene:OS03G0401300 transcript:OS03T0401300-01 description:"Note Sucrose synthase 2 (EC 2.4.1.13) (Sucrose-UDP glucosyltransferase 2)., Transcript_evidence AK100334 (DDBJ, Best hit), ORF_evidence P31924 (UniProt), NIAS_FLcDNA J023080P07,"
c102365.graph_c0	726	Os06g0194900	6	ta_iwgsc_2as_v1_5216970;ta_iwgsc_2bs_v1_5178880;ta_iwgsc_2ds_v1_5360578	84.3	242	4e-148	pep:novel chromosome:IRGSP-1.0:6:4796713:4800197:-1 gene:OS06G0194900 transcript:OS06T0194900-04 description:"Note Similar to Sucrose synthase 2., Transcript_evidence AK119193 (DDBJ, Best hit), ORF_evidence A1YQI8 (UniProt), NIAS_FLcDNA 001-041-C01,"
c102365.graph_c0	726	Os07g0616800	7	ta_iwgsc_2as_v1_5216970;ta_iwgsc_2bs_v1_5178880;ta_iwgsc_2ds_v1_5360578	95.04	242	9e-166	pep:known chromosome:IRGSP-1.0:7:25429639:25435132:1 gene:OS07G0616800 transcript:OS07T0616800-01 description:"Note Sucrose synthase 3 (EC 2.4.1.13) (Sucrose-UDP glucosyltransferase 3)., Transcript_evidence AK100306 (DDBJ, Best hit), ORF_evidence Q43009 (UniProt), NIAS_FLcDNA J023078G01,"
c102365.graph_c1	724	Os03g0401300	3	ta_iwgsc_2as_v1_5216970;ta_iwgsc_2bs_v1_5178880;ta_iwgsc_2ds_v1_5360578	93.36	241	1e-159	pep:known chromosome:IRGSP-1.0:3:16301279:16306089:-1 gene:OS03G0401300 transcript:OS03T0401300-01 description:"Note Sucrose synthase 2 (EC 2.4.1.13) (Sucrose-UDP glucosyltransferase 2)., Transcript_evidence AK100334 (DDBJ, Best hit), ORF_evidence P31924 (UniProt), NIAS_FLcDNA J023080P07,"
c102365.graph_c1	724	Os06g0194900	6	ta_iwgsc_2as_v1_5216970;ta_iwgsc_2bs_v1_5178880;ta_iwgsc_2ds_v1_5360578	82.99	241	2e-144	pep:novel chromosome:IRGSP-1.0:6:4796713:4800197:-1 gene:OS06G0194900 transcript:OS06T0194900-04 description:"Note Similar to Sucrose synthase 2., Transcript_evidence AK119193 (DDBJ, Best hit), ORF_evidence A1YQI8 (UniProt), NIAS_FLcDNA 001-041-C01,"
c102365.graph_c1	724	Os07g0616800	7	ta_iwgsc_2as_v1_5216970;ta_iwgsc_2bs_v1_5178880;ta_iwgsc_2ds_v1_5360578	92.95	241	6e-160	pep:known chromosome:IRGSP-1.0:7:25429639:25435132:1 gene:OS07G0616800 transcript:OS07T0616800-01 description:"Note Sucrose synthase 3 (EC 2.4.1.13) (Sucrose-UDP glucosyltransferase 3)., Transcript_evidence AK100306 (DDBJ, Best hit), ORF_evidence Q43009 (UniProt), NIAS_FLcDNA J023078G01,"
c102378.graph_c0	1098	Os01g0758500	1	ta_iwgsc_3b_v1_10658058	84.42	199	2e-104	pep:novel chromosome:IRGSP-1.0:1:31889711:31891221:-1 gene:OS01G0758500 transcript:OS01T0758500-01 description:"Note Similar to predicted protein., Transcript_evidence AK107089 (DDBJ, Best hit), ORF_evidence Q8S0I4 (UniProt), NIAS_FLcDNA 002-121-G10,"
c102379.graph_c0	849	Os01g0750000	1	ta_iwgsc_7dl_v1_3377867	82.7	185	6e-107	pep:known chromosome:IRGSP-1.0:1:31403837:31407261:1 gene:OS01G0750000 transcript:OS01T0750000-02 description:"Note Similar to Ras-related protein RIC2., Transcript_evidence AK060095 (DDBJ, Best hit), ORF_evidence D8L9F8 (UniProt), NIAS_FLcDNA 006-307-F01,"
c102379.graph_c0	849	Os05g0516800	5	ta_iwgsc_7dl_v1_3377867	82.16	185	1e-107	pep:known chromosome:IRGSP-1.0:5:25625109:25627147:-1 gene:OS05G0516800 transcript:OS05T0516800-01 description:"Note Similar to Ras-related protein RIC2., Transcript_evidence AK061969 (DDBJ, Best hit), ORF_evidence B6T0Y1 (UniProt), NIAS_FLcDNA 001-042-H05,"
c102379.graph_c0	849	Os06g0551400	6	ta_iwgsc_7dl_v1_3377867	92.93	184	2e-120	pep:known chromosome:IRGSP-1.0:6:20896135:20901653:-1 gene:OS06G0551400 transcript:OS06T0551400-01 description:"Note Ras-related protein RIC2., Transcript_evidence AK066548 (DDBJ, Best hit), ORF_evidence P40393 (UniProt), NIAS_FLcDNA J013069H14,"
c102400.graph_c0	1578	Os01g0611000	1	ta_iwgsc_7dl_v1_3317607	84.97	366	0	pep:known chromosome:IRGSP-1.0:1:24181239:24183894:1 gene:OS01G0611000 transcript:OS01T0611000-02 description:"Note Hypothetical conserved gene., Transcript_evidence AK105921 (DDBJ, Best hit), ORF_evidence Q9AX68 (UniProt), NIAS_FLcDNA 001-205-A04,"
c102408.graph_c0	876	Os01g0348700	1	ta_iwgsc_2al_v1_6372939;ta_iwgsc_2bl_v1_7937598;ta_iwgsc_2dl_v1_9861697	81.08	111	2e-55	pep:known chromosome:IRGSP-1.0:1:13896299:13898120:1 gene:OS01G0348700 transcript:OS01T0348700-01 description:"Note Similar to 60S ribosomal protein L23a (L25)., Transcript_evidence AK120842 (DDBJ, Best hit), ORF_evidence Q01I92 (UniProt), NIAS_FLcDNA J023022J07,"
c102408.graph_c0	876	Os04g0501000	4	ta_iwgsc_2al_v1_6372939;ta_iwgsc_2bl_v1_7937598;ta_iwgsc_2dl_v1_9861697	85.59	111	2e-60	pep:known chromosome:IRGSP-1.0:4:25008080:25010015:-1 gene:OS04G0501000 transcript:OS04T0501000-00 description:"Note Nucleotide-binding, alpha-beta plait domain containing protein., Transcript_evidence CU406043 (DDBJ, Best hit), ORF_evidence Q01I92 (UniProt),"
c102414.graph_c0	1073	Os07g0291100	7	ta_iwgsc_5al_v1_2768144;ta_iwgsc_5bl_v1_10840959;ta_iwgsc_5dl_v1_4569905	90.29	175	2e-113	pep:known chromosome:IRGSP-1.0:7:11280349:11285318:-1 gene:OS07G0291100 transcript:OS07T0291100-01 description:"Note Transport protein particle (TRAPP) component domain containing protein., Transcript_evidence AK063779 (DDBJ, Best hit), ORF_evidence NP_001152926.1 (RefSeq), NIAS_FLcDNA 001-121-D05,"
c102414.graph_c0	1073	Os09g0244900	9	ta_iwgsc_5al_v1_2768144;ta_iwgsc_5bl_v1_10840959;ta_iwgsc_5dl_v1_4569905	89.71	175	2e-112	pep:known chromosome:IRGSP-1.0:9:3369636:3376004:1 gene:OS09G0244900 transcript:OS09T0244900-04 description:"Note Transport protein particle (TRAPP) component domain containing protein., Transcript_evidence AK072551 (DDBJ, Best hit), ORF_evidence NP_001152926.1 (RefSeq), NIAS_FLcDNA J023131N19,"
c102426.graph_c0	1452	Os11g0265400	11	ta_iwgsc_4bs_v1_4909223;ta_iwgsc_4ds_v1_2295069	86.59	328	0	pep:known chromosome:IRGSP-1.0:11:9073778:9078781:1 gene:OS11G0265400 transcript:OS11T0265400-01 description:"Note Glucose/ribitol dehydrogenase family protein., Transcript_evidence AK102327 (DDBJ, Best hit), ORF_evidence B6T753 (UniProt), NIAS_FLcDNA J033090L02,"
c102453.graph_c0	2654	Os02g0778400	2	ta_iwgsc_2bs_v1_5209214	90.48	189	2e-112	pep:known chromosome:IRGSP-1.0:2:32951771:32955071:1 gene:OS02G0778400 transcript:OS02T0778400-01 description:"Note Similar to UMP/CMP kinase a (EC 2.7.1.48)., Transcript_evidence AK103372 (DDBJ, Best hit), ORF_evidence Q9SE48 (UniProt), NIAS_FLcDNA J033127A22,"
c102453.graph_c0	2654	Os07g0624700	7	ta_iwgsc_2bs_v1_5209214	92.59	189	8e-113	pep:known chromosome:IRGSP-1.0:7:25878568:25882402:-1 gene:OS07G0624700 transcript:OS07T0624700-01 description:"Note UMP/CMP kinase a (EC 2.7.1.48)., Transcript_evidence AK072973 (DDBJ, Best hit), ORF_evidence Q9SE48 (UniProt), NIAS_FLcDNA J023149K03,"
c102459.graph_c0	950	Os08g0366100	8	ta_iwgsc_2al_v1_6357944;ta_iwgsc_2bl_v1_7976978;ta_iwgsc_2dl_v1_9889982	92.25	142	8e-87	pep:known chromosome:IRGSP-1.0:8:16982279:16985259:1 gene:OS08G0366100 transcript:OS08T0366100-01 description:"Note Similar to Endothelial differentiation-related factor 1 (EDF-1) (Multiprotein bridging factor 1) (MBF1)., Transcript_evidence AK120339 (DDBJ, Best hit),AK061882 (DDBJ, Best hit), ORF_evidence F1DK64 (UniProt), NIAS_FLcDNA J013060M10,001-041-F01,"
c102460.graph_c0	1127	Os05g0310600	5	ta_iwgsc_5bl_v1_10819104;ta_iwgsc_5dl_v1_4526455	83.53	255	2e-154	pep:known chromosome:IRGSP-1.0:5:14165755:14168182:-1 gene:OS05G0310600 transcript:OS05T0310600-01 description:"Note NC domain containing protein., Transcript_evidence AK240681 (DDBJ, Best hit), ORF_evidence XP_002884334.1 (RefSeq), NIAS_FLcDNA J043001F02,"
c102472.graph_c0	1513	Os03g0206900	3	--	83.27	275	1e-157	pep:known chromosome:IRGSP-1.0:3:5594051:5595994:1 gene:OS03G0206900 transcript:OS03T0206900-01 description:"Note Zinc finger, RING/FYVE/PHD-type domain containing protein., Transcript_evidence AK108941 (DDBJ, Best hit), ORF_evidence B6TJA7 (UniProt), NIAS_FLcDNA 002-153-B07,"
c102498.graph_c0	1484	Os01g0276100	1	ta_iwgsc_6bl_v1_4378179	94.75	362	0	pep:known chromosome:IRGSP-1.0:1:9665409:9670111:1 gene:OS01G0276100 transcript:OS01T0276100-01 description:"Note Similar to 3-isopropylmalate dehydrogenase, chloroplast precursor (EC 1.1.1.85) (Beta-IPM dehydrogenase) (IMDH) (3-IPM-DH)., Transcript_evidence AK059596 (DDBJ, Best hit), ORF_evidence NP_001149947.1 (RefSeq), NIAS_FLcDNA 001-030-D11,"
c102499.graph_c0	1232	Os09g0510200	9	ta_iwgsc_5bl_v1_10848258;ta_iwgsc_5dl_v1_4506570	94.77	172	4e-118	pep:known chromosome:IRGSP-1.0:9:19800261:19802481:1 gene:OS09G0510200 transcript:OS09T0510200-01 description:"Note Protein of unknown function DUF667 family protein., Transcript_evidence AK108370 (DDBJ, Best hit), ORF_evidence B6T7P6 (UniProt), NIAS_FLcDNA 002-142-D07,"
c102501.graph_c0	1323	Os06g0269300	6	--	81.72	372	0	pep:known chromosome:IRGSP-1.0:6:8977430:8981486:-1 gene:OS06G0269300 transcript:OS06T0269300-02 description:"Note Six-bladed beta-propeller, TolB-like domain containing protein., Transcript_evidence AK064807 (DDBJ, Best hit), ORF_evidence XP_002888763.1 (RefSeq), NIAS_FLcDNA J013000D18,"
c102507.graph_c0	1761	Os07g0558400	7	ta_iwgsc_2bs_v1_5245974	81.19	319	1e-179	pep:known chromosome:IRGSP-1.0:7:22316343:22317935:-1 gene:OS07G0558400 transcript:OS07T0558400-01 description:"Note Similar to Chlorophyll a/b-binding protein CP29 precursor., Transcript_evidence AK058293 (DDBJ, Best hit),AK098992 (DDBJ, Best hit),AK103924 (DDBJ, Best hit),AK104309 (DDBJ, Best hit),AK104619 (DDBJ, Best hit),AK119534 (DDBJ, Best hit), ORF_evidence O65217 (UniProt), NIAS_FLcDNA 00…
c102509.graph_c0	760	Os04g0670600	4	ta_iwgsc_2al_v1_247440;ta_iwgsc_2bl_v1_7729919;ta_iwgsc_7dl_v1_122615	83.44	163	2e-96	pep:known chromosome:IRGSP-1.0:4:34211238:34214800:-1 gene:OS04G0670600 transcript:OS04T0670600-01 description:"Note Similar to H0624F09.5 protein., Transcript_evidence AK064255 (DDBJ, Best hit), ORF_evidence Q258Z3 (UniProt), NIAS_FLcDNA 002-105-C09,"
c102515.graph_c0	694	Os08g0481800	8	ta_iwgsc_5al_v1_986550;ta_iwgsc_5bl_v1_10924151;ta_iwgsc_5dl_v1_1974995	84.62	130	4e-77	pep:known chromosome:IRGSP-1.0:8:23820396:23823075:-1 gene:OS08G0481800 transcript:OS08T0481800-01 description:"Note Similar to Plastidic general dicarboxylate transporter., Transcript_evidence AK060342 (DDBJ, Best hit), ORF_evidence NP_001104869.1 (RefSeq), NIAS_FLcDNA 001-008-D06,"
c102515.graph_c1	653	Os08g0481800	8	ta_iwgsc_5al_v1_986550;ta_iwgsc_5bl_v1_10924151;ta_iwgsc_5dl_v1_1974995	83.62	116	5e-69	pep:known chromosome:IRGSP-1.0:8:23820396:23823075:-1 gene:OS08G0481800 transcript:OS08T0481800-01 description:"Note Similar to Plastidic general dicarboxylate transporter., Transcript_evidence AK060342 (DDBJ, Best hit), ORF_evidence NP_001104869.1 (RefSeq), NIAS_FLcDNA 001-008-D06,"
c102515.graph_c1	653	Os09g0470000	9	ta_iwgsc_5al_v1_986550;ta_iwgsc_5bl_v1_10924151;ta_iwgsc_5dl_v1_1974995	95.05	101	1e-66	pep:known chromosome:IRGSP-1.0:9:17884858:17885624:1 gene:OS09G0470000 transcript:OS09T0470000-01 description:"Note Similar to Plastidic general dicarboxylate transporter., Transcript_evidence AK059359 (DDBJ, Best hit), ORF_evidence Q9ZTT4 (UniProt), NIAS_FLcDNA 001-026-D11,"
c102523.graph_c0	1044	Os03g0646100	3	ta_iwgsc_2al_v1_6321705;ta_iwgsc_2bl_v1_8087514	94.01	267	6e-174	pep:known chromosome:IRGSP-1.0:3:24996647:25000959:1 gene:OS03G0646100 transcript:OS03T0646100-01 description:"Note Similar to Plastid division protein ftsZ1 precursor., Transcript_evidence AK100526 (DDBJ, Best hit), ORF_evidence Q9LRC5 (UniProt), NIAS_FLcDNA J023101A08,"
c102523.graph_c0	1044	Os05g0443800	5	ta_iwgsc_2al_v1_6321705;ta_iwgsc_2bl_v1_8087514	81.68	273	5e-146	pep:known chromosome:IRGSP-1.0:5:21711936:21715624:-1 gene:OS05G0443800 transcript:OS05T0443800-01 description:"Note Similar to Plastid division protein ftsZ1 precursor., Transcript_evidence AK106590 (DDBJ, Best hit), ORF_evidence Q9SDW5 (UniProt), NIAS_FLcDNA 002-111-G04,"
c102528.graph_c0	1130	Os08g0261100	8	ta_iwgsc_4al_v2_7124268	83.16	196	2e-117	pep:known chromosome:IRGSP-1.0:8:9831006:9834047:-1 gene:OS08G0261100 transcript:OS08T0261100-01 description:"Note Protein of unknown function DUF1218 family protein., Transcript_evidence AK068711 (DDBJ, Best hit), ORF_evidence B6THG5 (UniProt), NIAS_FLcDNA J013160C06,"
c102548.graph_c0	1220	Os05g0412800	5	--	80.97	268	7e-150	pep:known chromosome:IRGSP-1.0:5:20192522:20193783:-1 gene:OS05G0412800 transcript:OS05T0412800-01 description:"Note Similar to Glutathione S-transferase GST 41 (EC 2.5.1.18)., Transcript_evidence AK287917 (DDBJ, Best hit), ORF_evidence NP_001104998.1 (RefSeq), NIAS_FLcDNA J065214B19,"
c102553.graph_c0	1233	Os04g0463400	4	ta_iwgsc_5bl_v1_10788203;ta_iwgsc_5dl_v1_4495202	80.09	226	1e-127	pep:known chromosome:IRGSP-1.0:4:23134256:23137105:-1 gene:OS04G0463400 transcript:OS04T0463400-01 description:"Note Protein of unknown function DUF125, transmembrane family protein., Transcript_evidence AK059730 (DDBJ, Best hit), ORF_evidence C4B8E4 (UniProt), NIAS_FLcDNA 006-201-F09,"
c102553.graph_c0	1233	Os09g0396900	9	ta_iwgsc_5bl_v1_10788203;ta_iwgsc_5dl_v1_4495202	85.4	137	2e-76	pep:known chromosome:IRGSP-1.0:9:13831870:13833601:1 gene:OS09G0396900 transcript:OS09T0396900-01 description:"Note Protein of unknown function DUF125, transmembrane family protein., Transcript_evidence AK071589 (DDBJ, Best hit), ORF_evidence NP_001150466.1 (RefSeq), NIAS_FLcDNA J023101O19,"
c102588.graph_c0	1271	Os01g0676200	1	ta_iwgsc_3b_v1_10764043	83.88	242	1e-131	pep:known chromosome:IRGSP-1.0:1:27801444:27802403:1 gene:OS01G0676200 transcript:OS01T0676200-02 description:"Note Conserved hypothetical protein., Transcript_evidence AK104204 (DDBJ, Best hit), ORF_evidence A2WTQ7 (UniProt), NIAS_FLcDNA 006-304-E10,"
c102599.graph_c0	774	Os01g0247500	1	ta_iwgsc_3as_v1_3389399;ta_iwgsc_3b_v1_10772854	84.58	201	2e-121	pep:known chromosome:IRGSP-1.0:1:8125672:8128014:-1 gene:OS01G0247500 transcript:OS01T0247500-01 description:"Note Protein kinase, core domain containing protein., Transcript_evidence AK065614 (DDBJ, Best hit), ORF_evidence NP_177974.1 (RefSeq), NIAS_FLcDNA J013026J11,"
c102599.graph_c1	724	Os01g0247500	1	ta_iwgsc_3as_v1_3389399;ta_iwgsc_3b_v1_10772854	90.07	151	5e-90	pep:known chromosome:IRGSP-1.0:1:8125672:8128014:-1 gene:OS01G0247500 transcript:OS01T0247500-01 description:"Note Protein kinase, core domain containing protein., Transcript_evidence AK065614 (DDBJ, Best hit), ORF_evidence NP_177974.1 (RefSeq), NIAS_FLcDNA J013026J11,"
c102604.graph_c0	1433	Os10g0413500	10	ta_iwgsc_1al_v2_3977933;ta_iwgsc_1bs_v1_3438180	83.5	303	0	pep:known chromosome:IRGSP-1.0:10:14428613:14432381:-1 gene:OS10G0413500 transcript:OS10T0413500-01 description:"Note 2OG-Fe(II) oxygenase domain containing protein., Transcript_evidence AK098975 (DDBJ, Best hit),AK061548 (DDBJ, Best hit), ORF_evidence B6TED5 (UniProt), NIAS_FLcDNA J013091B02,006-311-A08,"
c102607.graph_c0	1486	Os10g0320400	10	ta_iwgsc_1al_v2_3949267;ta_iwgsc_1bs_v1_3457643	90.15	325	0	pep:known chromosome:IRGSP-1.0:10:8691901:8697228:1 gene:OS10G0320400 transcript:OS10T0320400-01 description:"Note Similar to ATP synthase gamma chain, mitochondrial precursor (EC 3.6.3.14)., Transcript_evidence AK072694 (DDBJ, Best hit), ORF_evidence B8BG64 (UniProt), NIAS_FLcDNA J023135E20,"
c102631.graph_c0	1084	Os09g0416900	9	ta_iwgsc_5bl_v1_10905888	83.65	367	0	pep:known chromosome:IRGSP-1.0:9:14938305:14941327:1 gene:OS09G0416900 transcript:OS09T0416900-00 description:"Note Armadillo-like helical domain containing protein., Transcript_evidence EU957071 (DDBJ), ORF_evidence XP_002867271.1 (RefSeq),"
c102637.graph_c0	816	Os05g0154900	5	ta_iwgsc_1as_v1_3265732;ta_iwgsc_1bs_v1_2593998;ta_iwgsc_1ds_v1_1901474	83.92	143	4e-78	pep:known chromosome:IRGSP-1.0:5:3214214:3216343:-1 gene:OS05G0154900 transcript:OS05T0154900-01 description:"Note Conserved hypothetical protein., Transcript_evidence AK070869 (DDBJ, Best hit), ORF_evidence B8AY68 (UniProt), NIAS_FLcDNA J023070E07,"
c102650.graph_c0	716	Os04g0357300	4	ta_iwgsc_1bl_v1_3826218;ta_iwgsc_5as_v1_1511743;ta_iwgsc_5ds_v1_2783061;ta_iwgsc_6bl_v1_4379073;ta_iwgsc_7ds_v1_1341490	83.58	201	5e-115	pep:known chromosome:IRGSP-1.0:4:17063617:17065887:-1 gene:OS04G0357300 transcript:OS04T0357300-01 description:"Note Similar to Helicase-like protein [Oryza sativa (japonica cultivar-group)]., Transcript_evidence AK102855 (DDBJ, Best hit), ORF_evidence longestORF, NIAS_FLcDNA J033110M08,"
c102654.graph_c0	819	Os05g0377000	5	ta_iwgsc_1al_v2_3977556	87.6	129	1e-72	pep:known chromosome:IRGSP-1.0:5:18190867:18193234:-1 gene:OS05G0377000 transcript:OS05T0377000-01 description:"Note Similar to Acyl carrier protein., Transcript_evidence AK289166 (DDBJ, Best hit), ORF_evidence B8AXQ5 (UniProt), NIAS_FLcDNA J100009P08,"
c102655.graph_c0	1604	Os03g0120200	3	ta_iwgsc_4dl_v3_14429325	80.14	423	0	pep:known chromosome:IRGSP-1.0:3:1109242:1112973:-1 gene:OS03G0120200 transcript:OS03T0120200-03 description:"Note Remorin, C-terminal region domain containing protein., Transcript_evidence AK058771 (DDBJ, Best hit), ORF_evidence Q10SJ7 (UniProt), NIAS_FLcDNA 001-001-H05,"
c102671.graph_c0	1151	Os01g0360600	1	ta_iwgsc_3as_v1_3406679;ta_iwgsc_3b_v1_10763494	82.17	230	3e-139	pep:known chromosome:IRGSP-1.0:1:14679306:14683391:-1 gene:OS01G0360600 transcript:OS01T0360600-01 description:"Note Dephospho-CoA kinase family protein., Transcript_evidence AK069339 (DDBJ, Best hit), ORF_evidence B6T8Y9 (UniProt), NIAS_FLcDNA J023014L08,"
c102703.graph_c0	1191	Os03g0844450	3	ta_iwgsc_2as_v1_5275261;ta_iwgsc_2bs_v1_5246954	91.86	258	1e-171	pep:known chromosome:IRGSP-1.0:3:35494074:35497692:1 gene:OS03G0844450 transcript:OS03T0844450-01 description:"Note Similar to 3' exoribonuclease family domain 1-containing protein., Transcript_evidence AK241067 (DDBJ, Best hit), ORF_evidence NP_194479.2 (RefSeq), NIAS_FLcDNA J065066D11,"
c102703.graph_c0	1191	Os08g0116800	8	ta_iwgsc_2as_v1_5275261;ta_iwgsc_2bs_v1_5246954	92.34	261	3e-173	pep:known chromosome:IRGSP-1.0:8:936009:940432:-1 gene:OS08G0116800 transcript:OS08T0116800-01 description:"Note Exoribonuclease domain containing protein., Transcript_evidence AK063695 (DDBJ, Best hit), ORF_evidence NP_194479.2 (RefSeq), NIAS_FLcDNA 001-119-G01,"
c102717.graph_c0	966	Os05g0107700	5	ta_iwgsc_1as_v1_3311373;ta_iwgsc_1bs_v1_3398629	96.23	106	1e-67	pep:known chromosome:IRGSP-1.0:5:437043:443269:1 gene:OS05G0107700 transcript:OS05T0107700-01 description:"Note Transcription factor IIA small subunit (Transcription factor IIA gamma subunit)., Transcript_evidence AK065182 (DDBJ, Best hit), ORF_evidence Q0DLD3 (UniProt), NIAS_FLcDNA J013002D19,"
c102722.graph_c0	1116	Os02g0760500	2	ta_iwgsc_6dl_v1_3289846	88.89	162	1e-98	pep:known chromosome:IRGSP-1.0:2:32023322:32027150:-1 gene:OS02G0760500 transcript:OS02T0760500-01 description:"Note Similar to ER6 protein (Fragment)., Transcript_evidence AK062958 (DDBJ, Best hit), ORF_evidence NP_001148900.1 (RefSeq), NIAS_FLcDNA 001-109-D03,"
c102724.graph_c0	1370	Os02g0804300	2	ta_iwgsc_6al_v1_5827358;ta_iwgsc_6dl_v1_2255586	82.77	296	8e-176	pep:known chromosome:IRGSP-1.0:2:34296616:34299420:1 gene:OS02G0804300 transcript:OS02T0804300-01 description:"Note Methyltransferase type 11 domain containing protein., Transcript_evidence AK067584 (DDBJ, Best hit), ORF_evidence B6TAS9 (UniProt), NIAS_FLcDNA J013112C12,"
c102728.graph_c0	904	Os06g0624900	6	ta_iwgsc_7al_v1_4449066;ta_iwgsc_7dl_v1_3377913	82.08	106	5e-55	pep:known chromosome:IRGSP-1.0:6:25158679:25164128:1 gene:OS06G0624900 transcript:OS06T0624900-02 description:"Note Similar to predicted protein., Transcript_evidence AK061790 (DDBJ, Best hit), ORF_evidence XP_002890421.1 (RefSeq), NIAS_FLcDNA 001-039-F02,"
c102746.graph_c0	694	Os02g0101700	2	ta_iwgsc_6as_v1_4368825;ta_iwgsc_6bs_v1_3045421;ta_iwgsc_6ds_v1_2071140	80.6	232	6e-122	pep:known chromosome:IRGSP-1.0:2:86724:90020:-1 gene:OS02G0101700 transcript:OS02T0101700-01 description:"Note Similar to KAK (KAKTUS)%3B ubiquitin-protein ligase., Transcript_evidence AK105706 (DDBJ, Best hit), ORF_evidence NP_849567.2 (RefSeq), NIAS_FLcDNA 001-201-E03,"
c102749.graph_c0	1187	Os03g0310400	3	ta_iwgsc_4as_v2_5937082;ta_iwgsc_4dl_v3_14338658	88.81	268	2e-170	pep:known chromosome:IRGSP-1.0:3:11068996:11071051:1 gene:OS03G0310400 transcript:OS03T0310400-01 description:"Note Crotonase, core domain containing protein., Transcript_evidence AK068241 (DDBJ, Best hit), ORF_evidence NP_001149527.1 (RefSeq), NIAS_FLcDNA J013147K24,"
c102751.graph_c0	1024	Os07g0495200	7	ta_iwgsc_2al_v1_4463486	81.07	206	6e-113	pep:known chromosome:IRGSP-1.0:7:18532547:18535080:-1 gene:OS07G0495200 transcript:OS07T0495200-01 description:"Note Similar to ATP synthase delta' chain, mitochondrial precursor (EC 3.6.3.14)., Transcript_evidence AK070990 (DDBJ, Best hit), ORF_evidence NP_001147558.1 (RefSeq), NIAS_FLcDNA J023078O13,"
c102764.graph_c0	1859	Os03g0143600	3	--	87.97	133	3e-69	pep:known chromosome:IRGSP-1.0:3:2409889:2413431:1 gene:OS03G0143600 transcript:OS03T0143600-01 description:"Note Similar to Inhibitor of growth protein 1. Splice isoform 2., Transcript_evidence AK068424 (DDBJ, Best hit), ORF_evidence NP_001148845.1 (RefSeq), NIAS_FLcDNA J013154F02,"
c102770.graph_c0	1047	Os01g0219000	1	ta_iwgsc_3b_v1_10591548	80.57	247	2e-128	pep:known chromosome:IRGSP-1.0:1:6523644:6524609:1 gene:OS01G0219000 transcript:OS01T0219000-00 description:"Note Conserved hypothetical protein., Transcript_evidence CT835018 (DDBJ, Best hit), ORF_evidence NP_001042416.1 (RefSeq),"
c102781.graph_c0	1146	Os02g0730500	2	ta_iwgsc_6dl_v1_3290892	81.12	196	1e-111	pep:known chromosome:IRGSP-1.0:2:30432264:30434086:-1 gene:OS02G0730500 transcript:OS02T0730500-01 description:"Note Fcf2 pre-rRNA processing domain containing protein., Transcript_evidence AK070160 (DDBJ, Best hit),AK059941 (DDBJ, Best hit), ORF_evidence A2X988 (UniProt), NIAS_FLcDNA J023046D09,006-210-F08,"
c102799.graph_c0	1223	Os06g0174400	6	--	89.14	221	3e-142	pep:known chromosome:IRGSP-1.0:6:3773690:3776480:-1 gene:OS06G0174400 transcript:OS06T0174400-01 description:"Note Similar to Vesicle-associated membrane protein 712 (AtVAMP712)., Transcript_evidence AK065311 (DDBJ, Best hit), ORF_evidence B6U726 (UniProt), NIAS_FLcDNA J013002O15,"
c102800.graph_c0	1006	Os01g0144200	1	ta_iwgsc_3as_v1_3440440	89.91	218	3e-150	pep:known chromosome:IRGSP-1.0:1:2386373:2388597:1 gene:OS01G0144200 transcript:OS01T0144200-01 description:"Note Vacuolar import and degradation protein Vid24 domain containing protein., Transcript_evidence AK059740 (DDBJ, Best hit), ORF_evidence B6TB48 (UniProt), NIAS_FLcDNA 006-202-F03,"
c102800.graph_c0	1006	Os03g0679000	3	ta_iwgsc_3as_v1_3440440	92.2	218	7e-154	pep:known chromosome:IRGSP-1.0:3:26885838:26888287:-1 gene:OS03G0679000 transcript:OS03T0679000-01 description:"Note Vacuolar import and degradation protein Vid24 domain containing protein., Transcript_evidence AK059913 (DDBJ, Best hit), ORF_evidence B6TB48 (UniProt), NIAS_FLcDNA 006-209-D10,"
c102808.graph_c0	440	Os03g0162800	3	ta_iwgsc_4as_v2_6014759;ta_iwgsc_4bl_v1_7006109;ta_iwgsc_4dl_v3_14460724	87.25	149	1e-84	pep:known chromosome:IRGSP-1.0:3:3405791:3407198:1 gene:OS03G0162800 transcript:OS03T0162800-01 description:"Note Similar to Beta-ketoacyl-CoA-synthase., Transcript_evidence AK064127 (DDBJ, Best hit), ORF_evidence GeneMark, NIAS_FLcDNA 002-102-E01,"
c102808.graph_c0	440	Os10g0416200	10	ta_iwgsc_4as_v2_6014759;ta_iwgsc_4bl_v1_7006109;ta_iwgsc_4dl_v3_14460724	87.76	147	2e-87	pep:known chromosome:IRGSP-1.0:10:14560623:14561660:-1 gene:OS10G0416200 transcript:OS10T0416200-01 description:"Note Similar to Beta-ketoacyl-CoA synthase., Transcript_evidence AK073016 (DDBJ, Best hit), ORF_evidence Q7XEM4 (UniProt), NIAS_FLcDNA J023149L14,"
c102813.graph_c0	1204	Os05g0455700	5	--	84.11	302	6e-173	pep:known chromosome:IRGSP-1.0:5:22387970:22392431:-1 gene:OS05G0455700 transcript:OS05T0455700-02 description:"Note Phosphoribosyltransferase domain containing protein., Transcript_evidence AK099158 (DDBJ, Best hit),AK070824 (DDBJ, Best hit), ORF_evidence B4FR28 (UniProt), NIAS_FLcDNA J023069E05,J023069E03,"
c102831.graph_c0	2886	Os11g0583200	11	ta_iwgsc_6as_v1_4398612;ta_iwgsc_6ds_v1_2101924	87.5	688	0	pep:known chromosome:IRGSP-1.0:11:22040372:22044971:1 gene:OS11G0583200 transcript:OS11T0583200-01 description:"Note Hypothetical conserved gene., Transcript_evidence AK288831 (DDBJ, Best hit), ORF_evidence Q2R217 (UniProt), NIAS_FLcDNA J090073O12,"
c102832.graph_c0	1016	Os04g0482000	4	ta_iwgsc_2al_v1_6437189	85.79	183	2e-118	pep:known chromosome:IRGSP-1.0:4:24103028:24104868:-1 gene:OS04G0482000 transcript:OS04T0482000-01 description:"Note Similar to Peptide methionine sulfoxide reductase., Transcript_evidence AK064801 (DDBJ, Best hit), ORF_evidence Q7XUP7 (UniProt), NIAS_FLcDNA J013000D08,"
c102832.graph_c0	1016	Os04g0482100	4	ta_iwgsc_2al_v1_6437189	84.48	174	3e-108	pep:known chromosome:IRGSP-1.0:4:24109091:24111210:-1 gene:OS04G0482100 transcript:OS04T0482100-00 description:"Note Similar to H0510A06.16 protein., Transcript_evidence EU973644 (DDBJ), ORF_evidence Q7XUP6 (UniProt),"
c102842.graph_c0	1163	Os02g0101700	2	ta_iwgsc_2as_v1_5249183;ta_iwgsc_2bs_v1_5178681;ta_iwgsc_2ds_v1_5347513	82.22	270	2e-157	pep:known chromosome:IRGSP-1.0:2:86724:90020:-1 gene:OS02G0101700 transcript:OS02T0101700-01 description:"Note Similar to KAK (KAKTUS)%3B ubiquitin-protein ligase., Transcript_evidence AK105706 (DDBJ, Best hit), ORF_evidence NP_849567.2 (RefSeq), NIAS_FLcDNA 001-201-E03,"
c102844.graph_c0	1405	Os04g0433200	4	ta_iwgsc_2bl_v1_8081155	80.99	142	2e-76	pep:known chromosome:IRGSP-1.0:4:21513469:21518918:1 gene:OS04G0433200 transcript:OS04T0433200-01 description:"Note Similar to H0315E07.10 protein., Transcript_evidence AK067758 (DDBJ, Best hit), ORF_evidence Q01JE3 (UniProt), NIAS_FLcDNA J013117O04,"
c102854.graph_c0	1199	Os02g0232900	2	ta_iwgsc_7ds_v1_3931161	86.88	282	5e-171	pep:known chromosome:IRGSP-1.0:2:7516238:7519231:-1 gene:OS02G0232900 transcript:OS02T0232900-01 description:"Note Similar to NOD26-like membrane integral protein ZmNIP1-1., Transcript_evidence AK068806 (DDBJ, Best hit), ORF_evidence Q40746 (UniProt), NIAS_FLcDNA J013160F10,"
c102859.graph_c0	996	Os03g0284000	3	ta_iwgsc_4as_v2_5984737;ta_iwgsc_4bl_v1_6919657;ta_iwgsc_4dl_v3_14436441	80.54	221	7e-125	pep:novel chromosome:IRGSP-1.0:3:9756908:9759147:1 gene:OS03G0284000 transcript:OS03T0284000-00 description:"Note Hypothetical conserved gene., Transcript_evidence EU970944 (DDBJ), ORF_evidence B8ALI9 (UniProt),"
c102861.graph_c0	836	Os08g0546700	8	ta_iwgsc_7bs_v1_3142930	83.65	104	3e-63	pep:known chromosome:IRGSP-1.0:8:27376052:27378939:-1 gene:OS08G0546700 transcript:OS08T0546700-01 description:"Note Peptidase S54, rhomboid domain containing protein., Transcript_evidence AK061056 (DDBJ, Best hit), ORF_evidence A6MD08 (UniProt), NIAS_FLcDNA 006-205-H06,"
c102861.graph_c0	836	Os09g0525900	9	ta_iwgsc_7bs_v1_3142930	84.62	104	1e-63	pep:known chromosome:IRGSP-1.0:9:20549870:20553043:-1 gene:OS09G0525900 transcript:OS09T0525900-01 description:"Note Peptidase S54, rhomboid domain containing protein., Transcript_evidence AK071290 (DDBJ, Best hit),AK059988 (DDBJ, Best hit), ORF_evidence A6MD08 (UniProt), NIAS_FLcDNA J023087M04,006-212-H11,"
c102861.graph_c1	915	Os08g0546700	8	--	86.52	230	1e-135	pep:known chromosome:IRGSP-1.0:8:27376052:27378939:-1 gene:OS08G0546700 transcript:OS08T0546700-01 description:"Note Peptidase S54, rhomboid domain containing protein., Transcript_evidence AK061056 (DDBJ, Best hit), ORF_evidence A6MD08 (UniProt), NIAS_FLcDNA 006-205-H06,"
c102861.graph_c1	915	Os09g0525900	9	--	80.43	235	2e-131	pep:known chromosome:IRGSP-1.0:9:20549870:20553043:-1 gene:OS09G0525900 transcript:OS09T0525900-01 description:"Note Peptidase S54, rhomboid domain containing protein., Transcript_evidence AK071290 (DDBJ, Best hit),AK059988 (DDBJ, Best hit), ORF_evidence A6MD08 (UniProt), NIAS_FLcDNA J023087M04,006-212-H11,"
c102865.graph_c0	1582	Os09g0535300	9	--	95.5	333	0	pep:known chromosome:IRGSP-1.0:9:21050695:21053984:1 gene:OS09G0535300 transcript:OS09T0535300-01 description:"Note XAP5 protein family protein., Transcript_evidence AK071211 (DDBJ, Best hit), ORF_evidence Q69JZ7 (UniProt), NIAS_FLcDNA J023088M16,"
c102879.graph_c0	1351	Os03g0332400	3	ta_iwgsc_4as_v2_5968738;ta_iwgsc_4bl_v1_7019402;ta_iwgsc_4dl_v3_14451578	89.88	257	2e-172	pep:known chromosome:IRGSP-1.0:3:12263473:12266428:-1 gene:OS03G0332400 transcript:OS03T0332400-01 description:"Note Similar to Hydroxyacylglutathione hydrolase cytoplasmic (EC 3.1.2.6) (Glyoxalase II) (Glx II)., Transcript_evidence AK103161 (DDBJ, Best hit), ORF_evidence B6T2Y2 (UniProt), NIAS_FLcDNA J033121D04,"
c102881.graph_c0	1739	Os01g0620100	1	ta_iwgsc_3b_v1_10476740	87.34	237	3e-151	pep:known chromosome:IRGSP-1.0:1:24703771:24708911:-1 gene:OS01G0620100 transcript:OS01T0620100-01 description:"Note WD40 repeat-like domain containing protein., Transcript_evidence AK070122 (DDBJ, Best hit), ORF_evidence B6TS03 (UniProt), NIAS_FLcDNA J023044A10,"
c102882.graph_c0	1206	Os07g0639900	7	ta_iwgsc_2as_v1_5271710;ta_iwgsc_2bs_v1_5210449;ta_iwgsc_2ds_v1_5322265	80.63	253	7e-148	pep:known chromosome:IRGSP-1.0:7:26631395:26633619:-1 gene:OS07G0639900 transcript:OS07T0639900-01 description:"Note Thymidylate kinase-like protein., Transcript_evidence AK242510 (DDBJ, Best hit), ORF_evidence B6TN98 (UniProt), NIAS_FLcDNA J080311G07,"
c102885.graph_c0	1286	Os04g0594400	4	ta_iwgsc_2al_v1_6393327;ta_iwgsc_2bl_v1_7982795;ta_iwgsc_2dl_v1_9907191	82.33	317	7e-175	pep:known chromosome:IRGSP-1.0:4:30046907:30050579:-1 gene:OS04G0594400 transcript:OS04T0594400-01 description:"Note Aldo/keto reductase domain containing protein., Transcript_evidence AK067019 (DDBJ, Best hit), ORF_evidence NP_001149149.1 (RefSeq), NIAS_FLcDNA J013089A03,"
c102893.graph_c0	1681	Os11g0704800	11	ta_iwgsc_4ds_v1_2318255	83.91	373	0	pep:known chromosome:IRGSP-1.0:11:28853530:28857356:-1 gene:OS11G0704800 transcript:OS11T0704800-01 description:"Note Similar to Membrane protein., Transcript_evidence AK109134 (DDBJ, Best hit), ORF_evidence NP_180469.3 (RefSeq), NIAS_FLcDNA 002-155-E01,"
c102897.graph_c0	1919	Os10g0504200	10	ta_iwgsc_1bl_v1_3855324;ta_iwgsc_1dl_v1_2269400	84.62	130	5e-70	pep:known chromosome:IRGSP-1.0:10:19255699:19258146:-1 gene:OS10G0504200 transcript:OS10T0504200-01 description:"Note Cytochrome b561 family protein., Transcript_evidence AK111107 (DDBJ, Best hit), ORF_evidence B6U566 (UniProt), NIAS_FLcDNA 002-176-A03,"
c102906.graph_c0	897	Os07g0449100	7	--	91.82	110	2e-70	pep:known chromosome:IRGSP-1.0:7:15421991:15425210:-1 gene:OS07G0449100 transcript:OS07T0449100-01 description:"Note Similar to Light induced protein like., Transcript_evidence AK062392 (DDBJ, Best hit), ORF_evidence B4FWA7 (UniProt), NIAS_FLcDNA 001-102-D01,"
c102906.graph_c0	897	Os08g0344300	8	--	90.91	110	2e-69	pep:known chromosome:IRGSP-1.0:8:15571222:15574549:1 gene:OS08G0344300 transcript:OS08T0344300-01 description:"Note Uncharacterised protein family UPF0041 domain containing protein., Transcript_evidence AK121224 (DDBJ, Best hit), ORF_evidence B4FWA7 (UniProt), NIAS_FLcDNA J023090N19,"
c102908.graph_c0	1107	Os02g0158400	2	ta_iwgsc_6as_v1_4376226;ta_iwgsc_6bs_v1_2954437;ta_iwgsc_6ds_v1_484501	82.25	231	3e-133	pep:known chromosome:IRGSP-1.0:2:3182926:3187016:-1 gene:OS02G0158400 transcript:OS02T0158400-01 description:"Note ssDNA-binding transcriptional regulator family protein., Transcript_evidence AK099479 (DDBJ, Best hit),AK061569 (DDBJ, Best hit),AK104768 (DDBJ, Best hit), ORF_evidence B4FU36 (UniProt), NIAS_FLcDNA J013025B22,006-311-F08,001-039-A03,"
c102913.graph_c0	1041	Os01g0242300	1	ta_iwgsc_3b_v1_10568814	84.62	169	8e-94	pep:known chromosome:IRGSP-1.0:1:7852689:7855760:1 gene:OS01G0242300 transcript:OS01T0242300-01 description:"Note Optic atrophy 3 family protein., Transcript_evidence AK070082 (DDBJ, Best hit), ORF_evidence B9EUM2 (UniProt), NIAS_FLcDNA J023044E02,"
c102915.graph_c0	1002	Os01g0143100	1	ta_iwgsc_3as_v1_3362402;ta_iwgsc_3b_v1_10754136;ta_iwgsc_3ds_v1_2582362	87.69	130	3e-88	pep:known chromosome:IRGSP-1.0:1:2350069:2353502:-1 gene:OS01G0143100 transcript:OS01T0143100-01 description:"Note Adenine nucleotide translocator 1 domain containing protein., Transcript_evidence AK072025 (DDBJ, Best hit),AK107219 (DDBJ, Best hit), ORF_evidence B8AD76 (UniProt), NIAS_FLcDNA J013104N14,002-125-D01,"
c102924.graph_c0	1494	Os01g0730500	1	ta_iwgsc_3b_v1_10421172	82.75	342	0	pep:known chromosome:IRGSP-1.0:1:30472593:30475205:1 gene:OS01G0730500 transcript:OS01T0730500-01 description:"Note Similar to Ferredoxin (Bacterial type ferredoxin family)., Transcript_evidence AK100064 (DDBJ, Best hit), ORF_evidence B6SQG7 (UniProt), NIAS_FLcDNA J013160L20,"
c102927.graph_c0	2062	Os04g0495300	4	ta_iwgsc_2bl_v1_8035238	84.57	162	2e-87	pep:known chromosome:IRGSP-1.0:4:24761107:24761706:1 gene:OS04G0495300 transcript:OS04T0495300-01 description:"Note Similar to OSIGBa0159F11.7 protein., Transcript_evidence AK109232 (DDBJ, Best hit), ORF_evidence Q01IQ7 (UniProt), NIAS_FLcDNA 002-156-F04,"
c102941.graph_c0	1511	Os02g0620400	2	ta_iwgsc_6al_v1_5824151;ta_iwgsc_6dl_v1_3316830	87.61	113	7e-66	pep:known chromosome:IRGSP-1.0:2:24676466:24677324:1 gene:OS02G0620400 transcript:OS02T0620400-01 description:"Note RmlC-like jelly roll fold domain containing protein., Transcript_evidence AK058853 (DDBJ, Best hit), ORF_evidence NP_001148658.1 (RefSeq), NIAS_FLcDNA 001-005-A12,"
c102944.graph_c0	1051	Os03g0278900	3	ta_iwgsc_4as_v2_5958365;ta_iwgsc_4bl_v1_6978924;ta_iwgsc_4dl_v3_14454210	82.79	215	9e-109	pep:known chromosome:IRGSP-1.0:3:9491526:9492494:-1 gene:OS03G0278900 transcript:OS03T0278900-01 description:"Note ATPase, F0 complex, subunit B/B', bacterial and chloroplast family protein., Transcript_evidence AK105925 (DDBJ, Best hit),AK066019 (DDBJ, Best hit), ORF_evidence B6T908 (UniProt), NIAS_FLcDNA 001-205-A08,J013049M17,"
c102966.graph_c0	1453	Os02g0195800	2	ta_iwgsc_6as_v1_4364430;ta_iwgsc_6ds_v1_2118328	86.06	287	2e-168	pep:known chromosome:IRGSP-1.0:2:5351467:5355145:1 gene:OS02G0195800 transcript:OS02T0195800-01 description:"Note Similar to Chaperone protein dnaJ 6 (AtJ6) (AtDjC6)., Transcript_evidence AK101350 (DDBJ, Best hit), ORF_evidence NP_001150767.1 (RefSeq), NIAS_FLcDNA J033034N17,"
c102971.graph_c0	948	Os07g0412400	7	--	87.71	179	2e-115	pep:known chromosome:IRGSP-1.0:7:12926512:12930673:1 gene:OS07G0412400 transcript:OS07T0412400-01 description:"Note Similar to Adenylate kinase isoenzyme 6 (EC 2.7.4.3) (ATP-AMP transphosphorylase 6)., Transcript_evidence AK102184 (DDBJ, Best hit), ORF_evidence B8B5F5 (UniProt), NIAS_FLcDNA J033086M16,"
c102972.graph_c0	837	Os02g0712500	2	ta_iwgsc_7bs_v1_3162565	81.33	166	4e-96	pep:known chromosome:IRGSP-1.0:2:29502677:29506587:-1 gene:OS02G0712500 transcript:OS02T0712500-01 description:"Note Protein of unknown function DUF23 family protein., Transcript_evidence AK100094 (DDBJ, Best hit), ORF_evidence B8AHP9 (UniProt), NIAS_FLcDNA J023003P08,"
c102972.graph_c0	837	Os06g0328800	6	ta_iwgsc_7bs_v1_3162565	85.54	166	6e-102	pep:known chromosome:IRGSP-1.0:6:12962885:12966473:1 gene:OS06G0328800 transcript:OS06T0328800-01 description:"Note Protein of unknown function DUF23 family protein., Transcript_evidence AK101557 (DDBJ, Best hit),AK065974 (DDBJ, Best hit), ORF_evidence F2EKC2 (UniProt), NIAS_FLcDNA J033050C11,J013049H12,"
c102972.graph_c1	388	Os02g0712500	2	--	89.92	129	2e-86	pep:known chromosome:IRGSP-1.0:2:29502677:29506587:-1 gene:OS02G0712500 transcript:OS02T0712500-01 description:"Note Protein of unknown function DUF23 family protein., Transcript_evidence AK100094 (DDBJ, Best hit), ORF_evidence B8AHP9 (UniProt), NIAS_FLcDNA J023003P08,"
c102972.graph_c1	388	Os06g0328800	6	--	86.05	129	5e-82	pep:known chromosome:IRGSP-1.0:6:12962885:12966473:1 gene:OS06G0328800 transcript:OS06T0328800-01 description:"Note Protein of unknown function DUF23 family protein., Transcript_evidence AK101557 (DDBJ, Best hit),AK065974 (DDBJ, Best hit), ORF_evidence F2EKC2 (UniProt), NIAS_FLcDNA J033050C11,J013049H12,"
c102974.graph_c0	2245	Os05g0592800	5	--	82.05	117	4e-53	pep:known chromosome:IRGSP-1.0:5:29538676:29541976:-1 gene:OS05G0592800 transcript:OS05T0592800-03 description:"Note Similar to Protein phosphatase 2C ABI2 (EC 3.1.3.16) (PP2C) (Abscisic acid- insensitive 2)., Transcript_evidence AK104323 (DDBJ, Best hit), ORF_evidence NP_001150302.1 (RefSeq), NIAS_FLcDNA 001-027-G08,"
c102978.graph_c0	1025	Os04g0376100	4	ta_iwgsc_2dl_v1_9905058	81	200	4e-107	pep:known chromosome:IRGSP-1.0:4:18371632:18375556:-1 gene:OS04G0376100 transcript:OS04T0376100-01 description:"Note Mitochondrial import inner membrane translocase, subunit Tim17/22 family protein., Transcript_evidence AK102582 (DDBJ, Best hit), ORF_evidence NP_001150698.1 (RefSeq), NIAS_FLcDNA J033098C18,"
c102984.graph_c0	1597	Os10g0346200	10	ta_iwgsc_1as_v1_3257997;ta_iwgsc_1bs_v1_3482988;ta_iwgsc_1ds_v1_1887281	83.29	365	0	pep:known chromosome:IRGSP-1.0:10:10382942:10388225:1 gene:OS10G0346200 transcript:OS10T0346200-01 description:"Note Zinc finger, RING-type domain containing protein., Transcript_evidence AK106542 (DDBJ, Best hit),AK073215 (DDBJ, Best hit),AK099084 (DDBJ, Best hit), ORF_evidence NP_973461.1 (RefSeq), NIAS_FLcDNA 002-108-E10,J033015K15,J023005I07,"
c102988.graph_c1	320	Os01g0840100	1	--	85.85	106	3e-55	pep:known chromosome:IRGSP-1.0:1:36039716:36043151:1 gene:OS01G0840100 transcript:OS01T0840100-01 description:"Note Heat shock protein Hsp70 family protein., Transcript_evidence AK243277 (DDBJ, Best hit), ORF_evidence Q9SAU8 (UniProt), NIAS_FLcDNA J100050G20,"
c102988.graph_c1	320	Os03g0276500	3	--	85.85	106	5e-55	pep:known chromosome:IRGSP-1.0:3:9370160:9373067:1 gene:OS03G0276500 transcript:OS03T0276500-01 description:"Note Similar to Heat shock protein 70., Transcript_evidence AK072830 (DDBJ, Best hit),AK099275 (DDBJ, Best hit),AK109474 (DDBJ, Best hit), ORF_evidence NP_001148198.1 (RefSeq), NIAS_FLcDNA J023139H01,J023078D02,001-129-B01,"
c102988.graph_c1	320	Os03g0277300	3	--	84.91	106	2e-55	pep:known chromosome:IRGSP-1.0:3:9411494:9416082:-1 gene:OS03G0277300 transcript:OS03T0277300-01 description:"Note Heat shock protein 70., Transcript_evidence AK287481 (DDBJ, Best hit), ORF_evidence C6F1K2 (UniProt), NIAS_FLcDNA J043024K11,"
c102988.graph_c1	320	Os03g0821100	3	--	86.79	106	1e-55	pep:known chromosome:IRGSP-1.0:3:34446327:34450665:1 gene:OS03G0821100 transcript:OS03T0821100-01 description:"Note Similar to Non-cell-autonomous heat shock cognate protein 70., Transcript_evidence AK069740 (DDBJ, Best hit),AK102784 (DDBJ, Best hit), ORF_evidence D2D320 (UniProt), NIAS_FLcDNA J023030D03,J033107K19,"
c102988.graph_c1	320	Os05g0460000	5	--	85.85	106	2e-55	pep:known chromosome:IRGSP-1.0:5:22599462:22602556:-1 gene:OS05G0460000 transcript:OS05T0460000-01 description:"Note Similar to 70 kDa heat shock cognate protein 1., Transcript_evidence AK243004 (DDBJ, Best hit), ORF_evidence Q9SAU8 (UniProt), NIAS_FLcDNA J090096I11,"
c102988.graph_c1	320	Os11g0703900	11	--	86.79	106	1e-55	pep:known chromosome:IRGSP-1.0:11:28804256:28808548:1 gene:OS11G0703900 transcript:OS11T0703900-01 description:"Note Heat shock protein 70., Transcript_evidence AK065431 (DDBJ, Best hit),AK119255 (DDBJ, Best hit), ORF_evidence Q40693 (UniProt), NIAS_FLcDNA J013021C17,001-123-H02,"
c102994.graph_c0	953	Os01g0960000	1	--	81.21	165	1e-90	pep:known chromosome:IRGSP-1.0:1:42315264:42317679:1 gene:OS01G0960000 transcript:OS01T0960000-01 description:"Note Gamma-secretase aspartyl protease complex, presenilin enhancer-2 subunit domain containing protein., Transcript_evidence AK108183 (DDBJ, Best hit), ORF_evidence B8A9J7 (UniProt), NIAS_FLcDNA 002-140-B04,"
c102998.graph_c0	1803	Os07g0118300	7	ta_iwgsc_2al_v1_6334526;ta_iwgsc_2bl_v1_7971077	84.55	110	6e-53	pep:known chromosome:IRGSP-1.0:7:978442:981781:1 gene:OS07G0118300 transcript:OS07T0118300-01 description:"Note Similar to predicted protein., Transcript_evidence AK287846 (DDBJ, Best hit), ORF_evidence A3BG22 (UniProt), NIAS_FLcDNA J065194P05,"
c102.graph_c0	762	Os02g0111800	2	--	84.58	253	4e-139	pep:known chromosome:IRGSP-1.0:2:637013:640452:-1 gene:OS02G0111800 transcript:OS02T0111800-02 description:"Note Protein kinase, core domain containing protein., Transcript_evidence AK110271 (DDBJ, Best hit),AK111191 (DDBJ, Best hit), ORF_evidence A2X010 (UniProt), NIAS_FLcDNA 002-163-C10,002-178-B07,"
c102.graph_c1	327	Os02g0111800	2	ta_iwgsc_6as_v1_4375387	82.41	108	5e-55	pep:known chromosome:IRGSP-1.0:2:637013:640452:-1 gene:OS02G0111800 transcript:OS02T0111800-02 description:"Note Protein kinase, core domain containing protein., Transcript_evidence AK110271 (DDBJ, Best hit),AK111191 (DDBJ, Best hit), ORF_evidence A2X010 (UniProt), NIAS_FLcDNA 002-163-C10,002-178-B07,"
c103005.graph_c0	773	Os01g0936000	1	ta_iwgsc_3b_v1_10756918;ta_iwgsc_3dl_v1_6954272	80.77	104	3e-57	pep:known chromosome:IRGSP-1.0:1:41087786:41090680:1 gene:OS01G0936000 transcript:OS01T0936000-00 description:"Note Putative glutaredoxin-C2., Transcript_evidence EU973478 (DDBJ), ORF_evidence Q2QP86 (UniProt),"
c103007.graph_c0	927	Os03g0206300	3	--	82.86	105	5e-55	pep:known chromosome:IRGSP-1.0:3:5573373:5576434:-1 gene:OS03G0206300 transcript:OS03T0206300-01 description:"Note Similar to augmenter of liver regeneration., Transcript_evidence AK102625 (DDBJ, Best hit), ORF_evidence NP_001148317.1 (RefSeq), NIAS_FLcDNA J033099I24,"
c103022.graph_c0	1673	Os02g0764500	2	--	83.08	260	4e-153	pep:known chromosome:IRGSP-1.0:2:32199542:32201608:-1 gene:OS02G0764500 transcript:OS02T0764500-01 description:"Note Similar to Lhca5 protein., Transcript_evidence AK066291 (DDBJ, Best hit), ORF_evidence B6SZ37 (UniProt), NIAS_FLcDNA J013064F21,"
c103024.graph_c0	1515	Os07g0603600	7	--	84.23	279	5e-170	pep:known chromosome:IRGSP-1.0:7:24699857:24703643:1 gene:OS07G0603600 transcript:OS07T0603600-01 description:"Note Similar to esterase PIR7B., Transcript_evidence AK071549 (DDBJ, Best hit), ORF_evidence NP_001147094.1 (RefSeq), NIAS_FLcDNA J023105C06,"
c103035.graph_c0	2299	Os03g0202001	3	ta_iwgsc_4as_v2_917827	88.73	213	2e-131	pep:novel chromosome:IRGSP-1.0:3:5341103:5347082:-1 gene:OS03G0202001 transcript:OS03T0202001-01 description:"Note Similar to Adenylyl-sulfate kinase., Transcript_evidence AK241470 (DDBJ, Best hit), ORF_evidence A3AF71 (UniProt), NIAS_FLcDNA J065165C13,"
c103043.graph_c0	1424	Os08g0440500	8	--	86.18	217	6e-134	pep:known chromosome:IRGSP-1.0:8:21433598:21436735:-1 gene:OS08G0440500 transcript:OS08T0440500-01 description:"Note MIR domain containing protein., Transcript_evidence AK058761 (DDBJ, Best hit), ORF_evidence B6TVP8 (UniProt), NIAS_FLcDNA 001-001-B11,"
c103049.graph_c0	872	Os07g0640100	7	ta_iwgsc_2bs_v1_5246414;ta_iwgsc_2ds_v1_5341368	86.92	130	2e-79	pep:known chromosome:IRGSP-1.0:7:26637549:26639817:1 gene:OS07G0640100 transcript:OS07T0640100-01 description:"Note Complex 1 LYR protein family protein., Transcript_evidence AK059275 (DDBJ, Best hit),AK070897 (DDBJ, Best hit), ORF_evidence B4FHZ4 (UniProt), NIAS_FLcDNA 001-025-C03,J023073H14,"
c103052.graph_c0	2084	Os03g0268900	3	ta_iwgsc_4as_v2_5937739;ta_iwgsc_4dl_v3_14394929	86.9	168	2e-96	pep:known chromosome:IRGSP-1.0:3:8938481:8941287:-1 gene:OS03G0268900 transcript:OS03T0268900-02 description:"Note Similar to Short chain alcohol dehydrogenase-like., Transcript_evidence AK099430 (DDBJ, Best hit), ORF_evidence B6TAE7 (UniProt), NIAS_FLcDNA J013012E01,"
c103052.graph_c0	2084	Os03g0269000	3	ta_iwgsc_4as_v2_5937739;ta_iwgsc_4dl_v3_14394929	86.67	105	1e-54	pep:known chromosome:IRGSP-1.0:3:8945292:8947844:-1 gene:OS03G0269000 transcript:OS03T0269000-02 description:"Note Short chain alcohol dehydrogenase-like., Transcript_evidence AK098913 (DDBJ, Best hit), ORF_evidence B6TAE7 (UniProt), NIAS_FLcDNA J013002I11,"
c103052.graph_c0	2084	Os03g0269100	3	ta_iwgsc_4as_v2_5937739;ta_iwgsc_4dl_v3_14394929	80.24	167	7e-87	pep:known chromosome:IRGSP-1.0:3:8950027:8952082:-1 gene:OS03G0269100 transcript:OS03T0269100-01 description:"Note Short chain alcohol dehydrogenase-like., Transcript_evidence AK058655 (DDBJ, Best hit), ORF_evidence B6TAE7 (UniProt), NIAS_FLcDNA 001-018-F07,"
c103056.graph_c0	1177	Os05g0539500	5	--	80.95	273	3e-157	pep:known chromosome:IRGSP-1.0:5:26801678:26805058:1 gene:OS05G0539500 transcript:OS05T0539500-01 description:"Note Esterase/lipase/thioesterase domain containing protein., Transcript_evidence AK103672 (DDBJ, Best hit), ORF_evidence NP_001149447.1 (RefSeq), NIAS_FLcDNA J033136A05,"
c103059.graph_c0	1303	Os02g0693500	2	ta_iwgsc_2al_v1_6373431;ta_iwgsc_2dl_v1_9893599	86.27	255	5e-152	pep:known chromosome:IRGSP-1.0:2:28478690:28481323:-1 gene:OS02G0693500 transcript:OS02T0693500-01 description:"Note Similar to OSIGBa0142I02-OSIGBa0101B20.17 protein., Transcript_evidence AK103651 (DDBJ, Best hit), ORF_evidence Q01HH2 (UniProt), NIAS_FLcDNA J033135D20,"
c103059.graph_c0	1303	Os04g0592600	4	ta_iwgsc_2al_v1_6373431;ta_iwgsc_2dl_v1_9893599	90.94	254	1e-163	pep:known chromosome:IRGSP-1.0:4:29975251:29977828:-1 gene:OS04G0592600 transcript:OS04T0592600-01 description:"Note Similar to OSIGBa0142I02-OSIGBa0101B20.17 protein., Transcript_evidence AK071102 (DDBJ, Best hit), ORF_evidence Q01HH2 (UniProt), NIAS_FLcDNA J023077L10,"
c103061.graph_c0	1162	Os04g0511200	4	ta_iwgsc_2bl_v1_8036988	80.93	236	3e-139	pep:known chromosome:IRGSP-1.0:4:25563419:25565153:-1 gene:OS04G0511200 transcript:OS04T0511200-01 description:"Note EFA27 for EF hand, abscisic acid, 27kD., Transcript_evidence AK243204 (DDBJ, Best hit), ORF_evidence Q40679 (UniProt), NIAS_FLcDNA J100041H02,"
c103078.graph_c0	1031	Os03g0161800	3	ta_iwgsc_4as_v2_5934783;ta_iwgsc_4bl_v1_7026506;ta_iwgsc_4dl_v3_14413893	92.42	198	6e-143	pep:known chromosome:IRGSP-1.0:3:3338349:3341034:1 gene:OS03G0161800 transcript:OS03T0161800-01 description:"Note Similar to SIPL., Transcript_evidence AK099497 (DDBJ, Best hit), ORF_evidence Q10RE5 (UniProt), NIAS_FLcDNA J013027P03,"
c103078.graph_c0	1031	Os10g0419400	10	ta_iwgsc_4as_v2_5934783;ta_iwgsc_4bl_v1_7026506;ta_iwgsc_4dl_v3_14413893	84.77	197	1e-128	pep:known chromosome:IRGSP-1.0:10:14751991:14754323:-1 gene:OS10G0419400 transcript:OS10T0419400-01 description:"Note Similar to SIPL., Transcript_evidence AK102331 (DDBJ, Best hit),AK103834 (DDBJ, Best hit), ORF_evidence A1L4T4 (UniProt), NIAS_FLcDNA J033090N01,J033148E16,"
c103083.graph_c0	1284	Os08g0130500	8	ta_iwgsc_7bl_v1_6731139;ta_iwgsc_7dl_v1_3394164	90.28	319	0	pep:known chromosome:IRGSP-1.0:8:1720421:1723137:-1 gene:OS08G0130500 transcript:OS08T0130500-01 description:"Note 60S acidic ribosomal protein P0., Transcript_evidence AK064857 (DDBJ, Best hit), ORF_evidence NP_001105482.1 (RefSeq), NIAS_FLcDNA J013000H12,"
c103083.graph_c0	1284	Os11g0135400	11	ta_iwgsc_7bl_v1_6731139;ta_iwgsc_7dl_v1_3394164	90.94	320	0	pep:known chromosome:IRGSP-1.0:11:1646439:1648943:-1 gene:OS11G0135400 transcript:OS11T0135400-00 description:"Note 60S acidic ribosomal protein P0., Transcript_evidence BT041468 (DDBJ), ORF_evidence NP_001105482.1 (RefSeq),"
c103083.graph_c0	1284	Os12g0133050	12	ta_iwgsc_7bl_v1_6731139;ta_iwgsc_7dl_v1_3394164	90.94	320	0	pep:known chromosome:IRGSP-1.0:12:1601937:1604342:-1 gene:OS12G0133050 transcript:OS12T0133050-00 description:"Note Similar to 60S acidic ribosomal protein P0., Transcript_evidence AK361198 (DDBJ), ORF_evidence NP_001105482.1 (RefSeq),"
c10309.graph_c0	426	Os08g0129600	8	ta_iwgsc_7al_v1_4471131;ta_iwgsc_7bl_v1_6716471;ta_iwgsc_7dl_v1_3394276	91.55	142	1e-85	pep:known chromosome:IRGSP-1.0:8:1653284:1658274:-1 gene:OS08G0129600 transcript:OS08T0129600-01 description:"Note Conserved hypothetical protein., Transcript_evidence AK102166 (DDBJ, Best hit), ORF_evidence A2YQW7 (UniProt), NIAS_FLcDNA J033086H09,"
c103110.graph_c0	1039	Os01g0693800	1	ta_iwgsc_3b_v1_10525019	93.02	258	2e-170	pep:known chromosome:IRGSP-1.0:1:28654048:28655948:-1 gene:OS01G0693800 transcript:OS01T0693800-01 description:"Note Similar to Threonine synthase, chloroplast precursor (EC 4.2.3.1) (TS)., Transcript_evidence AK073138 (DDBJ, Best hit),AK109336 (DDBJ, Best hit), ORF_evidence NP_001149770.1 (RefSeq), NIAS_FLcDNA J033024E01,006-202-C12,"
c103110.graph_c0	1039	Os05g0549700	5	ta_iwgsc_3b_v1_10525019	88.76	258	6e-163	pep:novel chromosome:IRGSP-1.0:5:27290608:27292481:1 gene:OS05G0549700 transcript:OS05T0549700-02 description:"Note Similar to Threonine synthase, chloroplast precursor (EC 4.2.3.1) (TS)., Transcript_evidence AK109478 (DDBJ, Best hit), ORF_evidence B6TPP7 (UniProt), NIAS_FLcDNA 001-200-F04,"
c103114.graph_c0	1213	Os04g0404400	4	ta_iwgsc_2al_v1_6394756;ta_iwgsc_2bl_v1_7991158	86.42	302	0	pep:known chromosome:IRGSP-1.0:4:20065198:20066517:-1 gene:OS04G0404400 transcript:OS04T0404400-01 description:"Note Similar to H0502B11.4 protein., Transcript_evidence AK112111 (DDBJ, Best hit), ORF_evidence Q01L47 (UniProt), NIAS_FLcDNA 002-115-E01,"
c103119.graph_c0	1286	Os07g0101500	7	ta_iwgsc_4al_v2_7122425;ta_iwgsc_4bs_v1_4891226	85.77	267	5e-178	pep:known chromosome:IRGSP-1.0:7:88419:90483:1 gene:OS07G0101500 transcript:OS07T0101500-01 description:"Note Similar to Sterol 4-alpha-methyl-oxidase (Fragment)., Transcript_evidence AK059667 (DDBJ, Best hit),AK071749 (DDBJ, Best hit), ORF_evidence B6TCQ7 (UniProt), NIAS_FLcDNA 001-031-F03,J023112L07,"
c103119.graph_c0	1286	Os11g0707600	11	ta_iwgsc_4al_v2_7122425;ta_iwgsc_4bs_v1_4891226	91.35	266	0	pep:known chromosome:IRGSP-1.0:11:28953922:28957142:-1 gene:OS11G0707600 transcript:OS11T0707600-02 description:"Note Similar to Sterol 4-alpha-methyl-oxidase (Fragment)., Transcript_evidence AK102938 (DDBJ, Best hit), ORF_evidence Q53NV4 (UniProt), NIAS_FLcDNA J033114J20,"
c103124.graph_c0	1215	Os03g0265200	3	ta_iwgsc_4as_v2_6000948;ta_iwgsc_4as_v2_6000949;ta_iwgsc_4dl_v3_14352959	80.2	202	8e-114	pep:known chromosome:IRGSP-1.0:3:8741914:8744127:-1 gene:OS03G0265200 transcript:OS03T0265200-01 description:"Note Similar to Josephin-like protein., Transcript_evidence AK100867 (DDBJ, Best hit), ORF_evidence B6T783 (UniProt), NIAS_FLcDNA J023124E13,"
c103130.graph_c0	961	Os01g0589500	1	ta_iwgsc_3b_v1_10558005	86.63	202	3e-122	pep:known chromosome:IRGSP-1.0:1:22996133:22998289:-1 gene:OS01G0589500 transcript:OS01T0589500-02 description:"Note Uncharacterised conserved protein UCP009193 domain containing protein., Transcript_evidence AK061874 (DDBJ, Best hit), ORF_evidence Q7X9L1 (UniProt), NIAS_FLcDNA 001-041-A07,"
c103132.graph_c0	1347	Os12g0552500	12	ta_iwgsc_5bs_v1_2277410;ta_iwgsc_5ds_v1_2783043	83.91	174	1e-95	pep:known chromosome:IRGSP-1.0:12:22429432:22431789:-1 gene:OS12G0552500 transcript:OS12T0552500-01 description:"Note Rossmann-like alpha/beta/alpha sandwich fold domain containing protein., Transcript_evidence AK066459 (DDBJ, Best hit), ORF_evidence NP_001150162.1 (RefSeq), NIAS_FLcDNA J013066N15,"
c103136.graph_c0	1204	Os09g0497400	9	ta_iwgsc_5bl_v1_10925626;ta_iwgsc_5dl_v1_4524362	90.84	251	5e-160	pep:known chromosome:IRGSP-1.0:9:19235215:19238701:1 gene:OS09G0497400 transcript:OS09T0497400-01 description:"Note Protein of unknown function DUF850, transmembrane eukaryotic family protein., Transcript_evidence AK068677 (DDBJ, Best hit), ORF_evidence B6TDG5 (UniProt), NIAS_FLcDNA J013159B19,"
c103148.graph_c0	1295	Os03g0316900	3	ta_iwgsc_4as_v2_5939367;ta_iwgsc_4bl_v1_7035244	90.28	319	0	pep:known chromosome:IRGSP-1.0:3:11395982:11398885:1 gene:OS03G0316900 transcript:OS03T0316900-01 description:"Note Similar to NBD-like protein., Transcript_evidence AK069044 (DDBJ, Best hit), ORF_evidence NP_195847.1 (RefSeq), NIAS_FLcDNA J023008D19,"
c103156.graph_c0	1824	Os05g0513400	5	ta_iwgsc_1al_v2_3976332	88.73	355	0	pep:known chromosome:IRGSP-1.0:5:25458648:25462078:1 gene:OS05G0513400 transcript:OS05T0513400-02 description:"Note Protein of unknown function DUF803 family protein., Transcript_evidence AK069309 (DDBJ, Best hit), ORF_evidence NP_001148908.1 (RefSeq), NIAS_FLcDNA J023012B05,"
c103160.graph_c0	861	Os01g0173100	1	--	83.66	153	5e-74	pep:known chromosome:IRGSP-1.0:1:3742778:3744461:-1 gene:OS01G0173100 transcript:OS01T0173100-01 description:"Note Alba, DNA/RNA-binding protein family protein., Transcript_evidence AK121114 (DDBJ, Best hit), ORF_evidence NP_564325.1 (RefSeq), NIAS_FLcDNA J023073M05,"
c103160.graph_c0	861	Os06g0602600	6	--	82.14	112	2e-54	pep:known chromosome:IRGSP-1.0:6:23821410:23823279:1 gene:OS06G0602600 transcript:OS06T0602600-01 description:"Note Alba, DNA/RNA-binding protein family protein., Transcript_evidence AK121619 (DDBJ, Best hit), ORF_evidence XP_002879480.1 (RefSeq), NIAS_FLcDNA J033044O03,"
c103168.graph_c0	849	Os03g0245700	3	ta_iwgsc_4as_v2_5994312;ta_iwgsc_4bl_v1_6991337;ta_iwgsc_4dl_v3_14363873	84.72	229	2e-134	pep:novel chromosome:IRGSP-1.0:3:7686713:7688840:-1 gene:OS03G0245700 transcript:OS03T0245700-03 description:"Note Similar to senescence-associated protein 15., Transcript_evidence AK111566 (DDBJ, Best hit), ORF_evidence A2XEH5 (UniProt), NIAS_FLcDNA J013074J05,"
c103180.graph_c0	944	Os01g0736900	1	ta_iwgsc_1al_v2_3938379;ta_iwgsc_1bl_v1_3874690;ta_iwgsc_1dl_v1_2252737	83.77	191	7e-117	pep:known chromosome:IRGSP-1.0:1:30738700:30740720:1 gene:OS01G0736900 transcript:OS01T0736900-01 description:"Note Reticulon family protein., Transcript_evidence AK121245 (DDBJ, Best hit),AK065226 (DDBJ, Best hit), ORF_evidence B6T616 (UniProt), NIAS_FLcDNA J023099G09,J013002H02,"
c103180.graph_c0	944	Os05g0526400	5	ta_iwgsc_1al_v2_3938379;ta_iwgsc_1bl_v1_3874690;ta_iwgsc_1dl_v1_2252737	89.01	191	1e-122	pep:known chromosome:IRGSP-1.0:5:26180148:26182311:-1 gene:OS05G0526400 transcript:OS05T0526400-01 description:"Note Reticulon family protein., Transcript_evidence AK061354 (DDBJ, Best hit),AK104245 (DDBJ, Best hit),AK121753 (DDBJ, Best hit), ORF_evidence B6T616 (UniProt), NIAS_FLcDNA 006-303-G11,006-308-D08,J033087P17,"
c103185.graph_c0	942	Os02g0727500	2	ta_iwgsc_6dl_v1_2504263	81.62	136	1e-77	pep:known chromosome:IRGSP-1.0:2:30276458:30279263:-1 gene:OS02G0727500 transcript:OS02T0727500-01 description:"Note Protein of unknown function DUF1754, eukaryotic domain containing protein., Transcript_evidence AK121427 (DDBJ, Best hit), ORF_evidence B9F2H0 (UniProt), NIAS_FLcDNA J023136B21,"
c103194.graph_c0	581	Os04g0479000	4	ta_iwgsc_2al_v1_6391816;ta_iwgsc_2bl_v1_7954631	85.37	123	2e-68	pep:known chromosome:IRGSP-1.0:4:23955482:23959974:1 gene:OS04G0479000 transcript:OS04T0479000-01 description:"Note Similar to OSIGBa0116M22.9 protein., Transcript_evidence AK106344 (DDBJ, Best hit), ORF_evidence Q01JZ0 (UniProt), NIAS_FLcDNA 002-101-H02,"
c103197.graph_c0	1366	Os01g0662700	1	ta_iwgsc_3b_v1_6735972	91.92	334	0	pep:known chromosome:IRGSP-1.0:1:27050876:27054574:-1 gene:OS01G0662700 transcript:OS01T0662700-01 description:"Note Similar to Naphthoate synthase (EC 4.1.3.36)., Transcript_evidence AK068152 (DDBJ, Best hit), ORF_evidence E5GBI7 (UniProt), NIAS_FLcDNA J013129J09,"
c103200.graph_c0	920	Os03g0712300	3	ta_iwgsc_4al_v2_7067182;ta_iwgsc_4bs_v1_4911373	88.82	161	8e-106	pep:known chromosome:IRGSP-1.0:3:28781652:28786598:1 gene:OS03G0712300 transcript:OS03T0712300-01 description:"Note Similar to CROC-1-like protein (Fragment)., Transcript_evidence AK120951 (DDBJ, Best hit), ORF_evidence B6T4J0 (UniProt), NIAS_FLcDNA J023038L10,"
c103204.graph_c0	967	Os02g0699600	2	ta_iwgsc_6bl_v1_4378418;ta_iwgsc_6dl_v1_3223789	93.33	165	8e-107	pep:known chromosome:IRGSP-1.0:2:28772935:28774108:1 gene:OS02G0699600 transcript:OS02T0699600-01 description:"Note Similar to 60S ribosomal protein L12., Transcript_evidence AK121709 (DDBJ, Best hit), ORF_evidence Q7XNU2 (UniProt), NIAS_FLcDNA J033076B01,"
c103204.graph_c0	967	Os04g0598200	4	ta_iwgsc_6bl_v1_4378418;ta_iwgsc_6dl_v1_3223789	93.33	165	1e-105	pep:known chromosome:IRGSP-1.0:4:30180330:30181981:1 gene:OS04G0598200 transcript:OS04T0598200-00 description:"Note Similar to 60S ribosomal protein L12., Transcript_evidence CT837610 (DDBJ, Best hit), ORF_evidence Q7XNU2 (UniProt),"
c103205.graph_c0	1025	Os01g0276000	1	--	89.81	108	9e-67	pep:known chromosome:IRGSP-1.0:1:9658174:9661275:-1 gene:OS01G0276000 transcript:OS01T0276000-01 description:"Note Similar to 60S ribosomal protein L30., Transcript_evidence AK058917 (DDBJ, Best hit),AK119715 (DDBJ, Best hit),AK122128 (DDBJ, Best hit), ORF_evidence Q9SDG6 (UniProt), NIAS_FLcDNA 001-009-A11,002-157-F08,J033132L17,"
c103205.graph_c0	1025	Os01g0812800	1	--	80.95	105	2e-59	pep:known chromosome:IRGSP-1.0:1:34550416:34552611:-1 gene:OS01G0812800 transcript:OS01T0812800-01 description:"Note Ribosomal protein L30e domain containing protein., Transcript_evidence AK062929 (DDBJ, Best hit), ORF_evidence B6SYS9 (UniProt), NIAS_FLcDNA 001-109-A05,"
c103205.graph_c0	1025	Os05g0490100	5	--	88.99	109	1e-67	pep:known chromosome:IRGSP-1.0:5:24078058:24079845:1 gene:OS05G0490100 transcript:OS05T0490100-01 description:"Note Similar to 60S ribosomal protein L30., Transcript_evidence AK120984 (DDBJ, Best hit), ORF_evidence B6SYS9 (UniProt), NIAS_FLcDNA J023042D20,"
c103216.graph_c0	1500	Os05g0156300	5	ta_iwgsc_1as_v1_3285668;ta_iwgsc_1bs_v1_1975885;ta_iwgsc_1ds_v1_1915000	86.38	367	0	pep:known chromosome:IRGSP-1.0:5:3294772:3298010:-1 gene:OS05G0156300 transcript:OS05T0156300-03 description:"Note Similar to Protein disulfide isomerase., Transcript_evidence AK103944 (DDBJ, Best hit), ORF_evidence Q75M08 (UniProt), NIAS_FLcDNA 001-014-A01,"
c103224.graph_c0	1133	Os05g0118900	5	ta_iwgsc_1as_v1_3306225;ta_iwgsc_1bs_v1_3467639;ta_iwgsc_1ds_v1_1879934	81.94	155	9e-79	pep:known chromosome:IRGSP-1.0:5:989398:990847:-1 gene:OS05G0118900 transcript:OS05T0118900-01 description:"Note Hypothetical protein., Transcript_evidence AK109043 (DDBJ, Best hit), ORF_evidence longestORF, NIAS_FLcDNA 002-154-D05,"
c103224.graph_c0	1133	Os05g0119000	5	ta_iwgsc_1as_v1_3306225;ta_iwgsc_1bs_v1_3467639;ta_iwgsc_1ds_v1_1879934	83.33	282	1e-158	pep:novel chromosome:IRGSP-1.0:5:989733:991267:1 gene:OS05G0119000 transcript:OS05T0119000-02 description:"Note Similar to membrane protein., Transcript_evidence AK287430 (DDBJ, Best hit), ORF_evidence Q5W7C1 (UniProt), NIAS_FLcDNA J043011D19,"
c103226.graph_c0	690	Os06g0683400	6	--	89.52	124	6e-74	pep:known chromosome:IRGSP-1.0:6:28483812:28484488:1 gene:OS06G0683400 transcript:OS06T0683400-02 description:"Note Similar to EF-hand Ca2+-binding protein CCD1., Transcript_evidence AK111852 (DDBJ, Best hit),AK111897 (DDBJ, Best hit),AK112082 (DDBJ, Best hit), ORF_evidence Q9LLM1 (UniProt), NIAS_FLcDNA J033005P22,J013028D20,001-125-D12,"
c103228.graph_c0	1198	Os03g0853800	3	ta_iwgsc_4al_v2_7061368;ta_iwgsc_5dl_v1_4573166	82.06	262	6e-148	pep:known chromosome:IRGSP-1.0:3:35968541:35970470:1 gene:OS03G0853800 transcript:OS03T0853800-02 description:"Note Similar to predicted protein., Transcript_evidence AK102872 (DDBJ, Best hit),AK059849 (DDBJ, Best hit), ORF_evidence A2XP72 (UniProt), NIAS_FLcDNA J033112B07,006-206-F12,"
c103234.graph_c0	2155	Os07g0409700	7	ta_iwgsc_2as_v1_5308343;ta_iwgsc_2bs_v1_5186099;ta_iwgsc_2ds_v1_5318666	80.86	486	0	pep:known chromosome:IRGSP-1.0:7:12783973:12790373:-1 gene:OS07G0409700 transcript:OS07T0409700-01 description:"Note Mitochondrial import inner membrane translocase, subunit Tim44 family protein., Transcript_evidence AK072253 (DDBJ, Best hit),AK065714 (DDBJ, Best hit), ORF_evidence NP_181151.3 (RefSeq), NIAS_FLcDNA J023006L22,J013040N20,"
c103237.graph_c0	1508	Os03g0243100	3	ta_iwgsc_4bl_v1_7041808;ta_iwgsc_4dl_v3_14471070	90.21	143	4e-89	pep:known chromosome:IRGSP-1.0:3:7565328:7567774:-1 gene:OS03G0243100 transcript:OS03T0243100-01 description:"Note Similar to Actin-depolymerizing factor 5 (ADF-5) (AtADF5)., Transcript_evidence AK104056 (DDBJ, Best hit),AK068859 (DDBJ, Best hit), ORF_evidence Q10P87 (UniProt), NIAS_FLcDNA 001-024-C02,J013170K24,"
c103241.graph_c0	1949	Os03g0278000	3	ta_iwgsc_4as_v2_5992534;ta_iwgsc_4dl_v3_14307382	94.29	350	0	pep:known chromosome:IRGSP-1.0:3:9436871:9440565:1 gene:OS03G0278000 transcript:OS03T0278000-02 description:"Note UDP-glucuronic acid decarboxylase., Transcript_evidence AK060031 (DDBJ, Best hit), ORF_evidence Q9FSE2 (UniProt), NIAS_FLcDNA 006-303-H02,"
c103245.graph_c0	555	Os08g0151300	8	ta_iwgsc_7al_v1_4438833;ta_iwgsc_7dl_v1_3376575	97.14	105	5e-74	pep:known chromosome:IRGSP-1.0:8:2948553:2951314:-1 gene:OS08G0151300 transcript:OS08T0151300-02 description:"Note Myb transcription factor domain containing protein., Transcript_evidence AK112117 (DDBJ, Best hit), ORF_evidence NP_176575.1 (RefSeq), NIAS_FLcDNA 002-129-C03,"
c103249.graph_c0	1095	Os01g0252100	1	ta_iwgsc_3as_v1_3440534;ta_iwgsc_3b_v1_10674081	96.97	264	0	pep:known chromosome:IRGSP-1.0:1:8330980:8333859:1 gene:OS01G0252100 transcript:OS01T0252100-03 description:"Note Similar to Glycogen synthase kinase-3 homolog MsK-3 (EC 2.7.1.-)., Transcript_evidence AK104687 (DDBJ, Best hit), ORF_evidence Q7GC12 (UniProt), NIAS_FLcDNA 001-036-E09,"
c103249.graph_c0	1095	Os05g0134000	5	ta_iwgsc_3as_v1_3440534;ta_iwgsc_3b_v1_10674081	81.27	267	3e-159	pep:known chromosome:IRGSP-1.0:5:1974067:1977836:-1 gene:OS05G0134000 transcript:OS05T0134000-01 description:"Note Similar to Glycogen synthase kinase., Transcript_evidence AK064884 (DDBJ, Best hit), ORF_evidence Q1AMT7 (UniProt), NIAS_FLcDNA J013000K07,"
c103249.graph_c1	987	Os01g0252100	1	ta_iwgsc_3as_v1_3440534;ta_iwgsc_3b_v1_10674081	91.28	149	1e-95	pep:known chromosome:IRGSP-1.0:1:8330980:8333859:1 gene:OS01G0252100 transcript:OS01T0252100-03 description:"Note Similar to Glycogen synthase kinase-3 homolog MsK-3 (EC 2.7.1.-)., Transcript_evidence AK104687 (DDBJ, Best hit), ORF_evidence Q7GC12 (UniProt), NIAS_FLcDNA 001-036-E09,"
c103249.graph_c1	987	Os01g0296100	1	ta_iwgsc_3as_v1_3440534;ta_iwgsc_3b_v1_10674081	82.07	145	4e-83	pep:known chromosome:IRGSP-1.0:1:10822587:10827149:1 gene:OS01G0296100 transcript:OS01T0296100-01 description:"Note Similar to Shaggy-related protein kinase alpha (EC 2.7.1.-) (ASK-alpha)., Transcript_evidence AK099599 (DDBJ, Best hit),AK120194 (DDBJ, Best hit), ORF_evidence Q1AMT7 (UniProt), NIAS_FLcDNA J013046L20,J013036B06,"
c103249.graph_c1	987	Os03g0841800	3	ta_iwgsc_3as_v1_3440534;ta_iwgsc_3b_v1_10674081	83.56	146	3e-85	pep:known chromosome:IRGSP-1.0:3:35385957:35391982:-1 gene:OS03G0841800 transcript:OS03T0841800-01 description:"Note Similar to Shaggy-related protein kinase kappa (EC 2.7.1.-) (ASK-kappa) (AtK-1)., Transcript_evidence AK070062 (DDBJ, Best hit), ORF_evidence Q1SL21 (UniProt), NIAS_FLcDNA J023042K05,"
c103249.graph_c1	987	Os05g0134000	5	ta_iwgsc_3as_v1_3440534;ta_iwgsc_3b_v1_10674081	88.28	145	9e-89	pep:known chromosome:IRGSP-1.0:5:1974028:1977831:-1 gene:OS05G0134000 transcript:OS05T0134000-03 description:"Note Similar to Shaggy-related protein kinase eta (EC 2.7.1.-) (ASK-eta) (BRASSINOSTEROID-INSENSITIVE 2) (ULTRACURVATA1)., Transcript_evidence AK121623 (DDBJ, Best hit),AK058276 (DDBJ, Best hit), ORF_evidence Q1AMT7 (UniProt), NIAS_FLcDNA J033045G07,001-013-C05,"
c103259.graph_c0	1949	Os03g0146000	3	--	88.52	122	1e-66	pep:known chromosome:IRGSP-1.0:3:2553889:2559108:1 gene:OS03G0146000 transcript:OS03T0146000-01 description:"Note Similar to RAB1X., Transcript_evidence AK061250 (DDBJ, Best hit),AK099130 (DDBJ, Best hit), ORF_evidence NP_001150695.1 (RefSeq), NIAS_FLcDNA 006-211-F09,J023043D11,"
c103275.graph_c0	2157	Os12g0512800	12	--	80.19	520	0	pep:known chromosome:IRGSP-1.0:12:19848833:19851543:-1 gene:OS12G0512800 transcript:OS12T0512800-01 description:"Note Cytochrome P450 71E1 (EC 1.14.13.68) (4-hydroxyphenylacetaldehyde oxime monooxygenase)., Transcript_evidence AK243687 (DDBJ, Best hit), ORF_evidence C0JSA9 (UniProt), NIAS_FLcDNA J100090N22,"
c103297.graph_c0	1207	Os05g0187000	5	ta_iwgsc_1bs_v1_3463900;ta_iwgsc_1ds_v1_1901073	88.24	272	4e-173	pep:known chromosome:IRGSP-1.0:5:5333747:5336857:1 gene:OS05G0187000 transcript:OS05T0187000-01 description:"Note Beta 2 subunit of 20S proteasome (20S proteasome beta subunit)., Transcript_evidence AK103126 (DDBJ, Best hit), ORF_evidence A2Y157 (UniProt), NIAS_FLcDNA J033119N09,"
c103301.graph_c1	942	Os01g0242500	1	ta_iwgsc_3as_v1_3298687;ta_iwgsc_3b_v1_10696363	87.5	176	3e-104	pep:known chromosome:IRGSP-1.0:1:7857828:7860061:-1 gene:OS01G0242500 transcript:OS01T0242500-01 description:"Note D-tyrosyl-tRNA(Tyr) deacylase family protein., Transcript_evidence AK073692 (DDBJ, Best hit), ORF_evidence A2WMP8 (UniProt), NIAS_FLcDNA J033060B05,"
c103303.graph_c0	999	Os01g0265000	1	--	87.14	311	0	pep:known chromosome:IRGSP-1.0:1:9018169:9019584:1 gene:OS01G0265000 transcript:OS01T0265000-00 description:"Note Aromatic-ring hydroxylase-like domain containing protein., Transcript_evidence AK366103 (DDBJ), ORF_evidence Q4U3Z4 (UniProt),"
c103303.graph_c2	304	Os01g0265000	1	ta_iwgsc_3b_v1_10567348;ta_iwgsc_3b_v1_10627325;ta_iwgsc_4al_v2_7096947;ta_iwgsc_5ds_v1_2781091;ta_iwgsc_6dl_v1_3325764	91.09	101	2e-61	pep:known chromosome:IRGSP-1.0:1:9018169:9019584:1 gene:OS01G0265000 transcript:OS01T0265000-00 description:"Note Aromatic-ring hydroxylase-like domain containing protein., Transcript_evidence AK366103 (DDBJ), ORF_evidence Q4U3Z4 (UniProt),"
c103307.graph_c0	1775	Os02g0810500	2	ta_iwgsc_6al_v1_5697416;ta_iwgsc_6bl_v1_4318873;ta_iwgsc_6dl_v1_3325077	83.29	425	0	pep:known chromosome:IRGSP-1.0:2:34654287:34658774:1 gene:OS02G0810500 transcript:OS02T0810500-01 description:"Note RabGAP/TBC domain containing protein., Transcript_evidence AK071602 (DDBJ, Best hit), ORF_evidence NP_001031730.1 (RefSeq), NIAS_FLcDNA J023102D17,"
c103312.graph_c0	1146	Os03g0321700	3	ta_iwgsc_4as_v2_352920;ta_iwgsc_4bl_v1_6998435;ta_iwgsc_4dl_v3_14392741	82.46	211	3e-126	pep:known chromosome:IRGSP-1.0:3:11650891:11652144:1 gene:OS03G0321700 transcript:OS03T0321700-01 description:"Note Similar to WRKY transcription factor 55., Transcript_evidence AK101653 (DDBJ, Best hit), ORF_evidence A6N066 (UniProt), NIAS_FLcDNA J033057D07,"
c103323.graph_c0	1356	Os05g0155300	5	ta_iwgsc_1as_v1_1663819;ta_iwgsc_1bs_v1_3464231	85.29	272	3e-160	pep:known chromosome:IRGSP-1.0:5:3241344:3245075:1 gene:OS05G0155300 transcript:OS05T0155300-01 description:"Note Similar to HIRA interacting protein 5., Transcript_evidence AK069217 (DDBJ, Best hit), ORF_evidence B8R1J6 (UniProt), NIAS_FLcDNA J023010L13,"
c103324.graph_c0	1195	Os04g0481200	4	ta_iwgsc_2bl_v1_8054105	83.29	383	0	pep:novel chromosome:IRGSP-1.0:4:24064726:24067935:1 gene:OS04G0481200 transcript:OS04T0481200-01 description:"Note Similar to H0510A06.2 protein., Transcript_evidence AK242253 (DDBJ, Best hit), ORF_evidence Q25AK3 (UniProt), NIAS_FLcDNA J075182I02,"
c103331.graph_c0	1303	Os02g0543400	2	ta_iwgsc_6al_v1_5804912	88.63	299	0	pep:known chromosome:IRGSP-1.0:2:20182213:20186136:1 gene:OS02G0543400 transcript:OS02T0543400-01 description:"Note WD40 repeat-like domain containing protein., Transcript_evidence AK105242 (DDBJ, Best hit), ORF_evidence B6TLH1 (UniProt), NIAS_FLcDNA 001-113-D11,"
c103348.graph_c0	1973	Os06g0133000	6	ta_iwgsc_4al_v2_7104101	80.85	611	0	pep:known chromosome:IRGSP-1.0:6:1765622:1770574:1 gene:OS06G0133000 transcript:OS06T0133000-01 description:"Note Granule-bound starch synthase I, chloroplast precursor (EC 2.4.1.21)., Transcript_evidence AK070431 (DDBJ, Best hit), ORF_evidence D3U2H9 (UniProt), NIAS_FLcDNA J023052C23,"
c103349.graph_c0	1186	Os04g0378200	4	ta_iwgsc_2bl_v1_8040787;ta_iwgsc_2dl_v1_9813078	82.33	215	7e-118	pep:known chromosome:IRGSP-1.0:4:18468243:18473626:1 gene:OS04G0378200 transcript:OS04T0378200-01 description:"Note Sterile alpha motif SAM domain containing protein., Transcript_evidence AK103076 (DDBJ, Best hit), ORF_evidence A0B9Y0 (UniProt), NIAS_FLcDNA J033118E02,"
c103353.graph_c0	1556	Os08g0369300	8	ta_iwgsc_3al_v1_4361256	93.26	178	4e-115	pep:novel chromosome:IRGSP-1.0:8:17204994:17206945:-1 gene:OS08G0369300 transcript:OS08T0369300-00 description:"Note Similar to Actin-related protein 2., Transcript_evidence EU947038 (DDBJ), ORF_evidence Q6Z256 (UniProt),"
c103357.graph_c0	1045	Os03g0795500	3	--	84.13	189	3e-114	pep:known chromosome:IRGSP-1.0:3:33096176:33099400:1 gene:OS03G0795500 transcript:OS03T0795500-01 description:"Note Thioredoxin, core domain containing protein., Transcript_evidence AK101877 (DDBJ, Best hit), ORF_evidence B6SHZ5 (UniProt), NIAS_FLcDNA J033070H24,"
c103364.graph_c0	1032	Os02g0732500	2	ta_iwgsc_6al_v1_5834167;ta_iwgsc_6dl_v1_1374032	94.54	183	1e-124	pep:known chromosome:IRGSP-1.0:2:30533422:30536326:-1 gene:OS02G0732500 transcript:OS02T0732500-01 description:"Note Similar to ADP-ribosylation factor-like protein., Transcript_evidence AK111722 (DDBJ, Best hit), ORF_evidence NP_001147766.1 (RefSeq), NIAS_FLcDNA J023029C05,"
c103373.graph_c0	1190	Os02g0827300	2	ta_iwgsc_6al_v1_5743046	87.81	402	0	pep:known chromosome:IRGSP-1.0:2:35553869:35558878:1 gene:OS02G0827300 transcript:OS02T0827300-01 description:"Note Protein of unknown function DUF382 domain containing protein., Transcript_evidence AK069159 (DDBJ, Best hit), ORF_evidence A2Q200 (UniProt), NIAS_FLcDNA J023007N07,"
c103373.graph_c2	1002	Os02g0827300	2	ta_iwgsc_6al_v1_5743046	88.64	176	2e-100	pep:known chromosome:IRGSP-1.0:2:35553869:35558878:1 gene:OS02G0827300 transcript:OS02T0827300-01 description:"Note Protein of unknown function DUF382 domain containing protein., Transcript_evidence AK069159 (DDBJ, Best hit), ORF_evidence A2Q200 (UniProt), NIAS_FLcDNA J023007N07,"
c103378.graph_c0	1877	Os02g0180500	2	ta_iwgsc_6as_v1_4421644;ta_iwgsc_6ds_v1_2123091	85.86	191	1e-110	pep:known chromosome:IRGSP-1.0:2:4486531:4489409:-1 gene:OS02G0180500 transcript:OS02T0180500-01 description:"Note Similar to Chorismate mutase CM2 (EC 5.4.99.5) (Chorimate mutase)., Transcript_evidence AK101220 (DDBJ, Best hit), ORF_evidence B4FUP5 (UniProt), NIAS_FLcDNA J033031C20,"
c103390.graph_c0	1106	Os03g0783700	3	ta_iwgsc_5bl_v1_10794342;ta_iwgsc_5dl_v1_4554407	96.27	161	1e-108	pep:known chromosome:IRGSP-1.0:3:32513510:32515995:-1 gene:OS03G0783700 transcript:OS03T0783700-00 description:"Note Similar to AP-1 complex subunit sigma-2., Transcript_evidence CT841986 (DDBJ, Best hit), ORF_evidence NP_001148359.1 (RefSeq),"
c103390.graph_c0	1106	Os03g0811300	3	ta_iwgsc_5bl_v1_10794342;ta_iwgsc_5dl_v1_4554407	81.37	161	9e-94	pep:known chromosome:IRGSP-1.0:3:33969167:33971519:1 gene:OS03G0811300 transcript:OS03T0811300-01 description:"Note Similar to AP-1 complex subunit sigma-2., Transcript_evidence AK071871 (DDBJ, Best hit), ORF_evidence B6U542 (UniProt), NIAS_FLcDNA J023118N18,"
c103394.graph_c2	1083	Os04g0635800	4	ta_iwgsc_2al_v1_6392290;ta_iwgsc_2bl_v1_8058754;ta_iwgsc_2dl_v1_9821918	91.79	195	2e-130	pep:known chromosome:IRGSP-1.0:4:32340848:32342393:-1 gene:OS04G0635800 transcript:OS04T0635800-03 description:"Note Acyl-CoA N-acyltransferase domain containing protein., Transcript_evidence AK120021 (DDBJ, Best hit), ORF_evidence Q25AA4 (UniProt), NIAS_FLcDNA 002-186-C03,"
c103412.graph_c0	1264	Os02g0221600	2	ta_iwgsc_4as_v2_5957822	91.49	235	5e-160	pep:novel chromosome:IRGSP-1.0:2:6791027:6795032:1 gene:OS02G0221600 transcript:OS02T0221600-00 description:"Note Similar to predicted protein., Transcript_evidence CT835428 (DDBJ, Best hit), ORF_evidence NP_001130069.1 (RefSeq),"
c103415.graph_c0	1807	Os01g0533900	1	ta_iwgsc_3al_v1_4319921;ta_iwgsc_3b_v1_10761258;ta_iwgsc_3dl_v1_6955223	81.88	436	0	pep:known chromosome:IRGSP-1.0:1:19352055:19358060:1 gene:OS01G0533900 transcript:OS01T0533900-01 description:"Note Similar to Multidrug resistance protein 1 homolog., Transcript_evidence AK101194 (DDBJ, Best hit), ORF_evidence Q7FMW2 (UniProt), NIAS_FLcDNA J033030J11,"
c103415.graph_c1	439	Os01g0534700	1	ta_iwgsc_3al_v1_4319921;ta_iwgsc_3b_v1_10761258	90.34	145	8e-82	pep:known chromosome:IRGSP-1.0:1:19381153:19387198:1 gene:OS01G0534700 transcript:OS01T0534700-00 description:"Note ABC transporter, transmembrane domain domain containing protein., Transcript_evidence ab initio prediction, ORF_evidence NP_001172394.1 (RefSeq),"
c103415.graph_c2	1134	Os01g0533900	1	ta_iwgsc_3al_v1_4319921;ta_iwgsc_3b_v1_10761258;ta_iwgsc_3dl_v1_6955223	84.84	376	0	pep:known chromosome:IRGSP-1.0:1:19352055:19358060:1 gene:OS01G0533900 transcript:OS01T0533900-01 description:"Note Similar to Multidrug resistance protein 1 homolog., Transcript_evidence AK101194 (DDBJ, Best hit), ORF_evidence Q7FMW2 (UniProt), NIAS_FLcDNA J033030J11,"
c103419.graph_c0	780	Os03g0298300	3	ta_iwgsc_4as_v2_5929923;ta_iwgsc_4bl_v1_6837653;ta_iwgsc_4dl_v3_14463621	85.12	168	2e-95	pep:known chromosome:IRGSP-1.0:3:10457009:10459575:1 gene:OS03G0298300 transcript:OS03T0298300-02 description:"Note Uncharacterised protein family UPF0497, trans-membrane plant domain containing protein., Transcript_evidence AK099089 (DDBJ, Best hit), ORF_evidence A2XFN2 (UniProt), NIAS_FLcDNA J023013A03,"
c103428.graph_c0	1892	Os04g0561600	4	--	88.46	234	4e-136	pep:known chromosome:IRGSP-1.0:4:28114866:28117461:1 gene:OS04G0561600 transcript:OS04T0561600-01 description:"Note Protein of unknown function DUF1014 family protein., Transcript_evidence AK068927 (DDBJ, Best hit), ORF_evidence Q01JB1 (UniProt), NIAS_FLcDNA J013170J12,"
c103434.graph_c0	1009	Os02g0140300	2	--	80.1	196	3e-100	pep:known chromosome:IRGSP-1.0:2:2160093:2161047:1 gene:OS02G0140300 transcript:OS02T0140300-01 description:"Note Molybdopterin biosynthesis MoaE family protein., Transcript_evidence AK243315 (DDBJ, Best hit), ORF_evidence Q6Z2X3 (UniProt), NIAS_FLcDNA J100056H05,"
c103443.graph_c0	807	Os03g0196800	3	ta_iwgsc_4as_v2_5978839;ta_iwgsc_4dl_v3_14472537	81.58	190	1e-103	pep:known chromosome:IRGSP-1.0:3:5078248:5081710:-1 gene:OS03G0196800 transcript:OS03T0196800-01 description:"Note Similar to Cyanelle 30S ribosomal protein S10., Transcript_evidence AK058535 (DDBJ, Best hit),AK104108 (DDBJ, Best hit), ORF_evidence B6TFQ9 (UniProt), NIAS_FLcDNA 001-017-A12,006-202-F06,"
c103445.graph_c0	1396	Os09g0541700	9	--	90.6	149	3e-90	pep:known chromosome:IRGSP-1.0:9:21336651:21338473:1 gene:OS09G0541700 transcript:OS09T0541700-02 description:"Note Similar to mRNA, clone\x3a RTFL01-25-P14., Transcript_evidence AK064928 (DDBJ, Best hit), ORF_evidence E4MY13 (UniProt), NIAS_FLcDNA J013000O02,"
c103454.graph_c0	1212	Os08g0440100	8	ta_iwgsc_6al_v1_5793619;ta_iwgsc_6dl_v1_2869943	82.68	179	9e-114	pep:known chromosome:IRGSP-1.0:8:21407493:21408446:1 gene:OS08G0440100 transcript:OS08T0440100-01 description:"Note Similar to Temperature stress-induced lipocalin., Transcript_evidence AK068551 (DDBJ, Best hit), ORF_evidence Q38JE5 (UniProt), NIAS_FLcDNA J013155M04,"
c103458.graph_c0	1105	Os01g0100700	1	ta_iwgsc_3b_v1_10525505	89	200	5e-122	pep:known chromosome:IRGSP-1.0:1:27143:28644:1 gene:OS01G0100700 transcript:OS01T0100700-01 description:"Note Similar to 40S ribosomal protein S5-1., Transcript_evidence AK121523 (DDBJ, Best hit),AK059844 (DDBJ, Best hit), ORF_evidence B3TLN7 (UniProt), NIAS_FLcDNA J033028P14,006-206-E02,"
c103458.graph_c0	1105	Os11g0482000	11	ta_iwgsc_3b_v1_10525505	89	200	1e-121	pep:known chromosome:IRGSP-1.0:11:16917810:16919756:-1 gene:OS11G0482000 transcript:OS11T0482000-01 description:"Note Similar to 40S ribosomal protein S5., Transcript_evidence AK103918 (DDBJ, Best hit),AK059558 (DDBJ, Best hit), ORF_evidence B3TLN7 (UniProt), NIAS_FLcDNA 001-013-A08,001-029-G10,"
c103463.graph_c0	1117	Os01g0555800	1	--	85	120	2e-70	pep:known chromosome:IRGSP-1.0:1:20953961:20954922:-1 gene:OS01G0555800 transcript:OS01T0555800-01 description:"Note Formylmethionine deformylase family protein., Transcript_evidence AK062551 (DDBJ, Best hit), ORF_evidence B6RGY0 (UniProt), NIAS_FLcDNA 001-104-H02,"
c103481.graph_c0	1587	Os03g0738900	3	ta_iwgsc_5bl_v1_10917461	81.54	455	0	pep:known chromosome:IRGSP-1.0:3:30325808:30327917:1 gene:OS03G0738900 transcript:OS03T0738900-00 description:"Note NPH3 domain containing protein., Transcript_evidence EU950151 (DDBJ), ORF_evidence NP_001051215.2 (RefSeq),"
c103498.graph_c1	1063	Os06g0697600	6	--	82.15	325	0	pep:known chromosome:IRGSP-1.0:6:29184407:29186298:-1 gene:OS06G0697600 transcript:OS06T0697600-01 description:"Note ATPase, AAA-type, core domain containing protein., Transcript_evidence AK287436 (DDBJ, Best hit), ORF_evidence NP_001149719.1 (RefSeq), NIAS_FLcDNA J043013G02,"
c103499.graph_c0	1295	Os01g0708500	1	ta_iwgsc_3b_v1_10759758	87.39	222	5e-136	pep:known chromosome:IRGSP-1.0:1:29437410:29439777:-1 gene:OS01G0708500 transcript:OS01T0708500-02 description:"Note Similar to lysine decarboxylase-like protein., Transcript_evidence AK099170 (DDBJ, Best hit), ORF_evidence NP_001148565.1 (RefSeq), NIAS_FLcDNA J023088M05,"
c103505.graph_c0	1324	Os03g0255200	3	ta_iwgsc_4as_v2_6014259;ta_iwgsc_4bl_v1_7034734;ta_iwgsc_4dl_v3_14322116	84.75	282	3e-170	pep:known chromosome:IRGSP-1.0:3:8207583:8211857:-1 gene:OS03G0255200 transcript:OS03T0255200-02 description:"Note Heat shock protein DnaJ, N-terminal domain containing protein., Transcript_evidence AK071625 (DDBJ, Best hit), ORF_evidence B8AKA7 (UniProt), NIAS_FLcDNA J023106F16,"
c103506.graph_c0	800	Os04g0611400	4	ta_iwgsc_2al_v1_6411793;ta_iwgsc_2bl_v1_7990526	81.28	203	2e-104	pep:known chromosome:IRGSP-1.0:4:31003855:31007535:1 gene:OS04G0611400 transcript:OS04T0611400-01 description:"Note Similar to Vacuolar sorting receptor 7 precursor (AtVSR7) (Epidermal growth factor receptor-like protein 3) (AtELP3) (BP80-like protein f) (AtBP80f)., Transcript_evidence AK105614 (DDBJ, Best hit),AK069344 (DDBJ, Best hit), ORF_evidence NP_001152485.1 (RefSeq), NIAS_FLcDNA 001-200-B…
c103508.graph_c0	1197	Os02g0800100	2	--	83.22	143	5e-85	pep:known chromosome:IRGSP-1.0:2:34075838:34078156:-1 gene:OS02G0800100 transcript:OS02T0800100-01 description:"Note Proteasome maturation factor UMP1 family protein., Transcript_evidence AK069830 (DDBJ, Best hit), ORF_evidence B4FLC7 (UniProt), NIAS_FLcDNA J023030M09,"
c103508.graph_c0	1197	Os02g0800500	2	--	81.82	110	2e-60	pep:known chromosome:IRGSP-1.0:2:34114274:34125876:-1 gene:OS02G0800500 transcript:OS02T0800500-01 description:"Note Similar to Cyclin B., Transcript_evidence AK072342 (DDBJ, Best hit), ORF_evidence Q0DWQ7 (UniProt), NIAS_FLcDNA J023052N08,"
c103508.graph_c0	1197	Os02g0801200	2	--	81.82	110	2e-60	pep:known chromosome:IRGSP-1.0:2:34089732:34101310:-1 gene:OS02G0801200 transcript:OS02T0801200-01 description:"Note Similar to Cyclin B., Transcript_evidence AK067815 (DDBJ, Best hit), ORF_evidence Q0DWQ7 (UniProt), NIAS_FLcDNA J013118P06,"
c103508.graph_c0	1197	Os02g0801300	2	--	81.82	110	2e-60	pep:novel chromosome:IRGSP-1.0:2:34147988:34155580:-1 gene:OS02G0801300 transcript:OS02T0801300-03 description:"Note Similar to Cyclin B., Transcript_evidence AK072332 (DDBJ, Best hit), ORF_evidence Q0DWQ7 (UniProt), NIAS_FLcDNA J023038L20,"
c103508.graph_c0	1197	Os03g0583700	3	--	83.92	143	1e-84	pep:known chromosome:IRGSP-1.0:3:21490216:21493292:1 gene:OS03G0583700 transcript:OS03T0583700-00 description:"Note Similar to Proteasome maturation factor UMP1 family protein., Transcript_evidence BT016426 (DDBJ), ORF_evidence B4FLC7 (UniProt),"
c103508.graph_c0	1197	Os09g0314900	9	--	83.22	143	8e-84	pep:known chromosome:IRGSP-1.0:9:8636381:8639457:1 gene:OS09G0314900 transcript:OS09T0314900-00 description:"Note Similar to Proteasome maturation factor UMP1 family protein., Transcript_evidence EU960073 (DDBJ), ORF_evidence B4FLC7 (UniProt),"
c103521.graph_c3	1653	Os11g0217500	11	ta_iwgsc_4al_v2_7173043;ta_iwgsc_4bs_v1_4962839;ta_iwgsc_4ds_v1_2277639	84.9	192	3e-109	pep:known chromosome:IRGSP-1.0:11:6114798:6127569:-1 gene:OS11G0217500 transcript:OS11T0217500-01 description:"Note Similar to mRNA capping enzyme, C-terminal domain containing protein, expressed., Transcript_evidence AK100578 (DDBJ, Best hit), ORF_evidence Q2R8T5 (UniProt), NIAS_FLcDNA J023105K02,"
c103540.graph_c0	813	Os04g0649900	4	ta_iwgsc_2al_v1_6394935;ta_iwgsc_2bl_v1_8041230	85.64	181	7e-109	pep:known chromosome:IRGSP-1.0:4:33118368:33119696:1 gene:OS04G0649900 transcript:OS04T0649900-01 description:"Note Protein of unknown function DUF579, plant family protein., Transcript_evidence AK061488 (DDBJ, Best hit), ORF_evidence Q25AL9 (UniProt), NIAS_FLcDNA 006-309-A09,"
c103548.graph_c0	1303	Os03g0279900	3	ta_iwgsc_4as_v2_5947817;ta_iwgsc_4bl_v1_7004096;ta_iwgsc_4bs_v1_4903855	89.11	303	0	pep:known chromosome:IRGSP-1.0:3:9553187:9555112:1 gene:OS03G0279900 transcript:OS03T0279900-01 description:"Note Nitric oxide synthase-interacting domain containing protein., Transcript_evidence AK067213 (DDBJ, Best hit),AK061631 (DDBJ, Best hit), ORF_evidence B6TCA5 (UniProt), NIAS_FLcDNA J013098O13,001-036-A02,"
c103562.graph_c0	1850	Os03g0669200	3	ta_iwgsc_4al_v2_7079971;ta_iwgsc_4bs_v1_4952162;ta_iwgsc_4ds_v1_2323695	94.74	380	0	pep:known chromosome:IRGSP-1.0:3:26398641:26406492:-1 gene:OS03G0669200 transcript:OS03T0669200-01 description:"Note Similar to GTP binding protein2., Transcript_evidence AK242811 (DDBJ, Best hit), ORF_evidence E0AEC9 (UniProt), NIAS_FLcDNA J090061B07,"
c103582.graph_c2	577	Os02g0611200	2	ta_iwgsc_6al_v1_5754918;ta_iwgsc_6bl_v1_4281770;ta_iwgsc_6dl_v1_3289200	94.55	110	6e-65	pep:novel chromosome:IRGSP-1.0:2:24046436:24048276:1 gene:OS02G0611200 transcript:OS02T0611200-02 description:"Note Similar to S-adenosylmethionine decarboxylase proenzyme (EC 4.1.1.50) (AdoMetDC) (SamDC) (Induced stolen tip protein TUB13) [Contains\x3a S- adenosylmethionine decarboxylase alpha chain%3B S-adenosylmethionine decarboxylase beta chain]., Transcript_evidence AK062133 (DDBJ, Best hit)…
c103582.graph_c2	577	Os04g0498600	4	ta_iwgsc_6al_v1_5754918;ta_iwgsc_6bl_v1_4281770;ta_iwgsc_6dl_v1_3289200	88.18	110	1e-59	pep:known chromosome:IRGSP-1.0:4:24915054:24918786:1 gene:OS04G0498600 transcript:OS04T0498600-01 description:"Note Similar to S-adenosylmethionine decarboxylase proenzyme (EC 4.1.1.50) (AdoMetDC) (SamDC)., Transcript_evidence AK072162 (DDBJ, Best hit),AK067166 (DDBJ, Best hit),AK098918 (DDBJ, Best hit),AK100589 (DDBJ, Best hit), ORF_evidence B7ED49 (UniProt), NIAS_FLcDNA J013129L10,J013096P09,J0…
c103582.graph_c2	577	Os09g0424300	9	ta_iwgsc_6al_v1_5754918;ta_iwgsc_6bl_v1_4281770;ta_iwgsc_6dl_v1_3289200	83.64	110	4e-56	pep:known chromosome:IRGSP-1.0:9:15385723:15388367:-1 gene:OS09G0424300 transcript:OS09T0424300-03 description:"Note S-adenosylmethionine decarboxylase., Transcript_evidence AK100397 (DDBJ, Best hit), ORF_evidence Q6F4N6 (UniProt), NIAS_FLcDNA J023086M03,"
c103582.graph_c3	319	Os02g0611200	2	ta_iwgsc_6al_v1_5754918;ta_iwgsc_6bl_v1_4281770;ta_iwgsc_6dl_v1_3289200	93.33	105	1e-67	pep:novel chromosome:IRGSP-1.0:2:24047063:24048294:1 gene:OS02G0611200 transcript:OS02T0611200-03 description:"Note Similar to S-adenosylmethionine decarboxylase 2., Transcript_evidence AK059503 (DDBJ, Best hit), ORF_evidence Q9SC67 (UniProt), NIAS_FLcDNA 001-029-A07,"
c103582.graph_c3	319	Os04g0498600	4	ta_iwgsc_6al_v1_5754918;ta_iwgsc_6bl_v1_4281770;ta_iwgsc_6dl_v1_3289200	86.67	105	4e-64	pep:novel chromosome:IRGSP-1.0:4:24916918:24918134:1 gene:OS04G0498600 transcript:OS04T0498600-02 description:"Note Similar to cDNA clone\x3aJ013002M21, full insert sequence., Transcript_evidence AK062001 (DDBJ, Best hit), ORF_evidence B7ED49 (UniProt), NIAS_FLcDNA 001-043-D05,"
c103589.graph_c0	831	Os09g0400300	9	ta_iwgsc_5bl_v1_4572964;ta_iwgsc_5dl_v1_4593985	81.51	146	6e-86	pep:known chromosome:IRGSP-1.0:9:13994666:13996577:1 gene:OS09G0400300 transcript:OS09T0400300-01 description:"Note Similar to Cinnamyl alcohol dehydrogenase (EC 1.1.1.195)., Transcript_evidence AK067085 (DDBJ, Best hit), ORF_evidence Q2HZE4 (UniProt), NIAS_FLcDNA J013096I15,"
c103591.graph_c0	1449	Os01g0229400	1	--	80.65	124	4e-69	pep:known chromosome:IRGSP-1.0:1:7164742:7167419:-1 gene:OS01G0229400 transcript:OS01T0229400-01 description:"Note Similar to Rac-like GTP-binding protein 1., Transcript_evidence AK071126 (DDBJ, Best hit), ORF_evidence Q9SSX0 (UniProt), NIAS_FLcDNA J023077H07,"
c103591.graph_c0	1449	Os02g0120800	2	--	98.48	197	4e-137	pep:known chromosome:IRGSP-1.0:2:1080513:1083952:-1 gene:OS02G0120800 transcript:OS02T0120800-02 description:"Note Similar to Small GTP-binding protein (Fragment)., Transcript_evidence AK069443 (DDBJ, Best hit), ORF_evidence NP_001105197.1 (RefSeq), NIAS_FLcDNA J023024G13,"
c103591.graph_c0	1449	Os02g0312600	2	--	85.28	197	2e-119	pep:known chromosome:IRGSP-1.0:2:12324596:12326744:-1 gene:OS02G0312600 transcript:OS02T0312600-01 description:"Note Rac-like GTP-binding protein 7., Transcript_evidence AK058414 (DDBJ, Best hit), ORF_evidence Q6Z7L8 (UniProt), NIAS_FLcDNA 001-015-D01,"
c103591.graph_c0	1449	Os02g0742200	2	--	81	200	1e-115	pep:known chromosome:IRGSP-1.0:2:31084453:31088079:-1 gene:OS02G0742200 transcript:OS02T0742200-02 description:"Note Small GTP-binding protein OsRac3., Transcript_evidence AK059970 (DDBJ, Best hit), ORF_evidence Q6Z808 (UniProt), NIAS_FLcDNA 006-211-G11,"
c103591.graph_c0	1449	Os02g0834000	2	--	91.37	197	2e-126	pep:known chromosome:IRGSP-1.0:2:35880861:35885485:1 gene:OS02G0834000 transcript:OS02T0834000-01 description:"Note Rac-like GTP-binding protein 5., Transcript_evidence AK067504 (DDBJ, Best hit), ORF_evidence Q6EP31 (UniProt), NIAS_FLcDNA J013108N17,"
c103591.graph_c0	1449	Os06g0234200	6	--	81.91	199	2e-112	pep:known chromosome:IRGSP-1.0:6:6990980:6994527:1 gene:OS06G0234200 transcript:OS06T0234200-03 description:"Note Similar to RAC-like GTP binding protein ARAC8 (GTPase protein ROP10)., Transcript_evidence AK061102 (DDBJ, Best hit), ORF_evidence D9ZHB7 (UniProt), NIAS_FLcDNA 006-207-B05,"
c103594.graph_c0	1365	Os06g0683200	6	ta_iwgsc_7dl_v1_3311341	84.82	191	4e-112	pep:known chromosome:IRGSP-1.0:6:28472626:28474779:-1 gene:OS06G0683200 transcript:OS06T0683200-01 description:"Note Similar to 50S ribosomal protein L24, chloroplast precursor (CL24)., Transcript_evidence AK070432 (DDBJ, Best hit),AK060024 (DDBJ, Best hit), ORF_evidence B4FTJ3 (UniProt), NIAS_FLcDNA J023054E10,006-303-A09,"
c103598.graph_c0	825	Os08g0517900	8	ta_iwgsc_1al_v2_3896181;ta_iwgsc_1bl_v1_3910003;ta_iwgsc_5al_v1_2805172;ta_iwgsc_5bl_v1_10811681;ta_iwgsc_5dl_v1_4517579	82.96	135	2e-80	pep:known chromosome:IRGSP-1.0:8:25702642:25704345:-1 gene:OS08G0517900 transcript:OS08T0517900-01 description:"Note Similar to 30S ribosomal protein S16., Transcript_evidence AK064304 (DDBJ, Best hit), ORF_evidence B4FVT8 (UniProt), NIAS_FLcDNA 002-107-B06,"
c103598.graph_c0	825	Os09g0498100	9	ta_iwgsc_1al_v2_3896181;ta_iwgsc_1bl_v1_3910003;ta_iwgsc_5al_v1_2805172;ta_iwgsc_5bl_v1_10811681;ta_iwgsc_5dl_v1_4517579	90.37	135	3e-87	pep:known chromosome:IRGSP-1.0:9:19265965:19267538:1 gene:OS09G0498100 transcript:OS09T0498100-01 description:"Note Similar to 30S ribosomal protein S16., Transcript_evidence AK064108 (DDBJ, Best hit), ORF_evidence B4FVT8 (UniProt), NIAS_FLcDNA 002-101-F08,"
c103600.graph_c0	1604	Os02g0577300	2	ta_iwgsc_6al_v1_5830650;ta_iwgsc_6bl_v1_4368327;ta_iwgsc_6dl_v1_1749409	83.21	393	0	pep:known chromosome:IRGSP-1.0:2:22175977:22178701:1 gene:OS02G0577300 transcript:OS02T0577300-00 description:"Note Similar to predicted protein., Transcript_evidence ab initio prediction, ORF_evidence XP_002890640.1 (RefSeq),"
c103608.graph_c0	1907	Os10g0203000	10	--	87.29	472	0	pep:known chromosome:IRGSP-1.0:10:7334830:7338831:-1 gene:OS10G0203000 transcript:OS10T0203000-01 description:"Note Endonuclease/exonuclease/phosphatase domain containing protein., Transcript_evidence AK100514 (DDBJ, Best hit), ORF_evidence NP_001078754.1 (RefSeq), NIAS_FLcDNA J023099P14,"
c103616.graph_c0	821	Os01g0249300	1	ta_iwgsc_3b_v1_10769666;ta_iwgsc_3ds_v1_2570613	84.13	126	8e-73	pep:known chromosome:IRGSP-1.0:1:8212480:8215091:-1 gene:OS01G0249300 transcript:OS01T0249300-02 description:"Note Lg106-like family protein., Transcript_evidence AK061748 (DDBJ, Best hit), ORF_evidence B6T3V2 (UniProt), NIAS_FLcDNA 001-038-G04,"
c103625.graph_c0	963	Os03g0681400	3	ta_iwgsc_4ds_v1_2326909	88.75	160	1e-106	pep:known chromosome:IRGSP-1.0:3:27111495:27116436:-1 gene:OS03G0681400 transcript:OS03T0681400-01 description:"Note Similar to Ubiquitin-conjugating enzyme E2-18 kDa (EC 6.3.2.19) (Ubiquitin- conjugating enzyme 15) (Ubiquitin-protein ligase) (Ubiquitin carrier protein) (PM42)., Transcript_evidence AK103809 (DDBJ, Best hit), ORF_evidence B9HFA8 (UniProt), NIAS_FLcDNA J033147A12,"
c103625.graph_c0	963	Os12g0636800	12	ta_iwgsc_4ds_v1_2326909	88.75	160	5e-106	pep:known chromosome:IRGSP-1.0:12:27295433:27298714:-1 gene:OS12G0636800 transcript:OS12T0636800-01 description:"Note Ubiquitin-conjugating enzyme/RWD-like domain containing protein., Transcript_evidence AK071648 (DDBJ, Best hit), ORF_evidence B4FMX0 (UniProt), NIAS_FLcDNA J023106H02,"
c103627.graph_c0	1548	Os09g0467100	9	ta_iwgsc_5bl_v1_10789506;ta_iwgsc_5dl_v1_4529970	85.89	404	0	pep:known chromosome:IRGSP-1.0:9:17742622:17746476:1 gene:OS09G0467100 transcript:OS09T0467100-01 description:"Note ATP-grasp fold, subdomain 2 domain containing protein., Transcript_evidence AK063444 (DDBJ, Best hit), ORF_evidence B8BCN0 (UniProt), NIAS_FLcDNA 001-115-F04,"
c103634.graph_c0	1711	Os02g0127700	2	--	80.91	309	3e-176	pep:known chromosome:IRGSP-1.0:2:1437441:1441125:-1 gene:OS02G0127700 transcript:OS02T0127700-02 description:"Note Ribose-phosphate pyrophosphokinase 1 (EC 2.7.6.1) (Phosphoribosyl pyrophosphate synthetase 1)., Transcript_evidence AK060422 (DDBJ, Best hit),AK099092 (DDBJ, Best hit), ORF_evidence B4FQE0 (UniProt), NIAS_FLcDNA 001-010-G07,J023015H14,"
c103634.graph_c0	1711	Os06g0617800	6	--	96.13	284	0	pep:novel chromosome:IRGSP-1.0:6:24789590:24792332:-1 gene:OS06G0617800 transcript:OS06T0617800-04 description:"Note Similar to Ribose-phosphate pyrophosphokinase., Transcript_evidence AK068485 (DDBJ, Best hit), ORF_evidence A2YF17 (UniProt), NIAS_FLcDNA J013151A20,"
c103636.graph_c0	829	Os09g0520100	9	ta_iwgsc_5al_v1_2808869;ta_iwgsc_5bl_v1_10815688;ta_iwgsc_5dl_v1_4545971	80.15	131	2e-72	pep:known chromosome:IRGSP-1.0:9:20313593:20315695:-1 gene:OS09G0520100 transcript:OS09T0520100-02 description:"Note DNA polymerase delta, subunit 4 family protein., Transcript_evidence AK120041 (DDBJ, Best hit), ORF_evidence B6U9B6 (UniProt), NIAS_FLcDNA 002-188-E10,"
c103644.graph_c0	1040	Os04g0408600	4	ta_iwgsc_2al_v1_5050093;ta_iwgsc_2bl_v1_7961788	87.13	171	4e-94	pep:known chromosome:IRGSP-1.0:4:20221253:20223066:-1 gene:OS04G0408600 transcript:OS04T0408600-01 description:"Note Protein of unknown function DUF662 family protein., Transcript_evidence AK121434 (DDBJ, Best hit), ORF_evidence B7EU28 (UniProt), NIAS_FLcDNA J023139O07,"
c103651.graph_c0	1539	Os05g0145000	5	ta_iwgsc_1as_v1_3255795;ta_iwgsc_1ds_v1_1904230	82.52	389	0	pep:known chromosome:IRGSP-1.0:5:2598549:2604164:-1 gene:OS05G0145000 transcript:OS05T0145000-01 description:"Note Similar to Ring finger protein (Fragment)., Transcript_evidence AK073253 (DDBJ, Best hit), ORF_evidence B6TPH4 (UniProt), NIAS_FLcDNA J033023F07,"
c103653.graph_c0	1163	Os06g0199500	6	--	82.16	213	7e-125	pep:known chromosome:IRGSP-1.0:6:5054303:5056798:-1 gene:OS06G0199500 transcript:OS06T0199500-02 description:"Note Similar to Phosphopantothenoylcysteine decarboxylase (EC 4.1.1.36) (Halotolerance protein Hal3a) (AtHal3a) (PPCDC) (AtCoaC)., Transcript_evidence AK064613 (DDBJ, Best hit),AK060939 (DDBJ, Best hit), ORF_evidence C3UZA3 (UniProt), NIAS_FLcDNA 002-113-C02,006-201-C05,"
c103655.graph_c0	1390	Os10g0447100	10	ta_iwgsc_4bl_v1_7031785	95	140	2e-93	pep:known chromosome:IRGSP-1.0:10:16180835:16184929:1 gene:OS10G0447100 transcript:OS10T0447100-01 description:"Note Similar to Ubiquitin-conjugating enzyme E2-21 kDa 2 (EC 6.3.2.19) (Ubiquitin- protein ligase 5) (Ubiquitin carrier protein 5)., Transcript_evidence AK066993 (DDBJ, Best hit), ORF_evidence Q337R4 (UniProt), NIAS_FLcDNA J013091F02,"
c103658.graph_c0	797	Os12g0538600	12	ta_iwgsc_5as_v1_1529456;ta_iwgsc_5bs_v1_2295338;ta_iwgsc_5ds_v1_2782925	87.38	103	2e-63	pep:known chromosome:IRGSP-1.0:12:21469144:21469455:1 gene:OS12G0538600 transcript:OS12T0538600-00 description:"Note Thioredoxin fold domain containing protein., Transcript_evidence Q0IMV4 (UniProt), ORF_evidence Q0IMV4 (UniProt),"
c103663.graph_c0	1208	Os01g0680900	1	ta_iwgsc_3al_v1_4228380	84.54	317	0	pep:known chromosome:IRGSP-1.0:1:28028793:28031687:-1 gene:OS01G0680900 transcript:OS01T0680900-01 description:"Note Similar to Dopamine beta-monooxygenase., Transcript_evidence AK060690 (DDBJ, Best hit), ORF_evidence B4F9N6 (UniProt), NIAS_FLcDNA 001-030-C01,"
c103665.graph_c0	1042	Os04g0481300	4	ta_iwgsc_2al_v1_6386869;ta_iwgsc_2bl_v1_8041716;ta_iwgsc_2bl_v1_8041717	81.11	270	8e-149	pep:known chromosome:IRGSP-1.0:4:24073335:24074726:1 gene:OS04G0481300 transcript:OS04T0481300-01 description:"Note Methyltransferase type 11 domain containing protein., Transcript_evidence AK067096 (DDBJ, Best hit), ORF_evidence Q25AK1 (UniProt), NIAS_FLcDNA J013097E10,"
c103675.graph_c0	2070	Os04g0469400	4	ta_iwgsc_2al_v1_6345523;ta_iwgsc_2bl_v1_8003891;ta_iwgsc_2dl_v1_9876879	83.29	401	0	pep:known chromosome:IRGSP-1.0:4:23457978:23459630:-1 gene:OS04G0469400 transcript:OS04T0469400-01 description:"Note Pentatricopeptide repeat domain containing protein., Transcript_evidence AK060385 (DDBJ, Best hit), ORF_evidence Q7XJU7 (UniProt), NIAS_FLcDNA 001-009-F05,"
c103676.graph_c1	2119	Os12g0640900	12	ta_iwgsc_2dl_v1_9909778;ta_iwgsc_5as_v1_1462444;ta_iwgsc_5bs_v1_2255840;ta_iwgsc_5ds_v1_2753559	93.42	532	0	pep:known chromosome:IRGSP-1.0:12:27487118:27491550:1 gene:OS12G0640900 transcript:OS12T0640900-01 description:"Note Myosin II heavy chain-like family protein., Transcript_evidence AK066694 (DDBJ, Best hit), ORF_evidence Q2QLI6 (UniProt), NIAS_FLcDNA J013074D12,"
c103685.graph_c0	1486	Os05g0150800	5	ta_iwgsc_1as_v1_1021715;ta_iwgsc_1bs_v1_3463456;ta_iwgsc_1ds_v1_1884159	92.1	291	0	pep:known chromosome:IRGSP-1.0:5:2925781:2928082:1 gene:OS05G0150800 transcript:OS05T0150800-01 description:"Note Similar to Plastid 5,10-methylene-tetrahydrofolate dehydrogenase (Fragment)., Transcript_evidence AK103505 (DDBJ, Best hit), ORF_evidence B6T3G6 (UniProt), NIAS_FLcDNA J033131D02,"
c103693.graph_c0	1339	Os07g0508300	7	ta_iwgsc_2ds_v1_5385523	87.64	348	0	pep:known chromosome:IRGSP-1.0:7:19309976:19315478:-1 gene:OS07G0508300 transcript:OS07T0508300-01 description:"Note Similar to SH3 domain-containing protein 3., Transcript_evidence AK073874 (DDBJ, Best hit), ORF_evidence B6T6P3 (UniProt), NIAS_FLcDNA J033071B14,"
c103720.graph_c1	1454	Os12g0189400	12	ta_iwgsc_2bs_v1_3595733;ta_iwgsc_2ds_v1_5347411	82.78	151	7e-79	pep:known chromosome:IRGSP-1.0:12:4506779:4507716:1 gene:OS12G0189400 transcript:OS12T0189400-01 description:"Note Similar to Photosystem I reaction centre subunit N, chloroplast precursor (PSI- N)., Transcript_evidence AK059037 (DDBJ, Best hit), ORF_evidence B4FAC2 (UniProt), NIAS_FLcDNA 001-021-C11,"
c103726.graph_c0	1354	Os06g0728000	6	--	86.45	155	2e-88	pep:known chromosome:IRGSP-1.0:6:30993285:30995120:1 gene:OS06G0728000 transcript:OS06T0728000-02 description:"Note HMG1 protein (HMGB1)., Transcript_evidence AK068898 (DDBJ, Best hit), ORF_evidence Q9ZSU6 (UniProt), NIAS_FLcDNA J013170E23,"
c103731.graph_c0	1314	Os06g0136800	6	ta_iwgsc_4al_v2_7064151;ta_iwgsc_7as_v1_4195871	90.64	299	0	pep:known chromosome:IRGSP-1.0:6:1949464:1953284:1 gene:OS06G0136800 transcript:OS06T0136800-01 description:"Note Peptidase S14, ClpP family protein., Transcript_evidence AK099815 (DDBJ, Best hit),AK061385 (DDBJ, Best hit),AK104375 (DDBJ, Best hit), ORF_evidence B8B2A4 (UniProt), NIAS_FLcDNA J013099L17,006-305-A01,001-035-G04,"
c103756.graph_c0	2273	Os04g0290800	4	--	86.74	445	0	pep:novel chromosome:IRGSP-1.0:4:12645868:12651648:1 gene:OS04G0290800 transcript:OS04T0290800-00 description:"Note Similar to predicted protein., Transcript_evidence AK250329 (DDBJ), ORF_evidence NP_190175.2 (RefSeq),"
c103777.graph_c0	1201	Os01g0751600	1	ta_iwgsc_3b_v1_10427235	87	377	0	pep:known chromosome:IRGSP-1.0:1:31524164:31527114:-1 gene:OS01G0751600 transcript:OS01T0751600-01 description:"Note Similar to triacylglycerol lipase., Transcript_evidence AK108569 (DDBJ, Best hit), ORF_evidence NP_001149137.1 (RefSeq), NIAS_FLcDNA 002-145-D03,"
c103791.graph_c0	1107	Os09g0443500	9	ta_iwgsc_5bl_v1_10793114;ta_iwgsc_5dl_v1_4604090	84.21	228	2e-138	pep:known chromosome:IRGSP-1.0:9:16505480:16508806:-1 gene:OS09G0443500 transcript:OS09T0443500-01 description:"Note TATA-binding related factor domain containing protein., Transcript_evidence AK063205 (DDBJ, Best hit), ORF_evidence B8BCG3 (UniProt), NIAS_FLcDNA 001-112-C12,"
c103801.graph_c0	2006	Os03g0288500	3	ta_iwgsc_4as_v2_6014250;ta_iwgsc_4bl_v1_7037305	87.39	111	1e-62	pep:known chromosome:IRGSP-1.0:3:9981700:9986561:1 gene:OS03G0288500 transcript:OS03T0288500-01 description:"Note Pseudouridine synthase domain containing protein., Transcript_evidence AK065443 (DDBJ, Best hit), ORF_evidence B6T6Q0 (UniProt), NIAS_FLcDNA J013021O06,"
c103807.graph_c0	1838	Os01g0251000	1	ta_iwgsc_3b_v1_10531935;ta_iwgsc_3b_v1_10531936;ta_iwgsc_3ds_v1_2566731	86.61	463	0	pep:known chromosome:IRGSP-1.0:1:8284469:8289120:1 gene:OS01G0251000 transcript:OS01T0251000-01 description:"Note Protein of unknown function DUF3769 domain containing protein., Transcript_evidence AK100105 (DDBJ, Best hit), ORF_evidence Q5NBD5 (UniProt), NIAS_FLcDNA J023004L24,"
c103819.graph_c0	1230	Os04g0626400	4	ta_iwgsc_2al_v1_6407474;ta_iwgsc_2bl_v1_8057572	84.91	106	8e-57	pep:novel chromosome:IRGSP-1.0:4:31848522:31849159:-1 gene:OS04G0626400 transcript:OS04T0626400-02 description:"Note Similar to OSIGBa0148A10.12 protein., Transcript_evidence AK058335 (DDBJ, Best hit), ORF_evidence Q01K86 (UniProt), NIAS_FLcDNA 001-014-D02,"
c103914.graph_c0	967	Os03g0610900	3	ta_iwgsc_4al_v2_7166106;ta_iwgsc_4bs_v1_4882269;ta_iwgsc_4ds_v1_2293441	94.17	206	3e-136	pep:known chromosome:IRGSP-1.0:3:23068746:23071156:-1 gene:OS03G0610900 transcript:OS03T0610900-01 description:"Note Serine/threonine-protein kinase SAPK10 (EC 2.7.1.37) (Osmotic stress/abscisic acid-activated protein kinase 10)., Transcript_evidence AK100538 (DDBJ, Best hit), ORF_evidence Q75H77 (UniProt), NIAS_FLcDNA J023102D08,"
c103914.graph_c0	967	Os03g0764800	3	ta_iwgsc_4al_v2_7166106;ta_iwgsc_4bs_v1_4882269;ta_iwgsc_4ds_v1_2293441	85.37	205	5e-127	pep:novel chromosome:IRGSP-1.0:3:31655009:31658133:1 gene:OS03G0764800 transcript:OS03T0764800-02 description:"Note Similar to Serine/threonine-protein kinase SAPK8., Transcript_evidence AK104299 (DDBJ, Best hit), ORF_evidence Q7Y0B9 (UniProt), NIAS_FLcDNA 001-010-D02,"
c103914.graph_c0	967	Os12g0586100	12	ta_iwgsc_4al_v2_7166106;ta_iwgsc_4bs_v1_4882269;ta_iwgsc_4ds_v1_2293441	85.92	206	6e-128	pep:known chromosome:IRGSP-1.0:12:24459198:24462001:-1 gene:OS12G0586100 transcript:OS12T0586100-01 description:"Note Serine/threonine-protein kinase SAPK9 (EC 2.7.1.37) (Osmotic stress/abscisic acid-activated protein kinase 9)., Transcript_evidence AK069697 (DDBJ, Best hit), ORF_evidence Q75V57 (UniProt), NIAS_FLcDNA J023028J06,"
c103922.graph_c0	1778	Os02g0178000	2	ta_iwgsc_6bs_v1_2936057;ta_iwgsc_6ds_v1_2096196	85.19	135	5e-70	pep:known chromosome:IRGSP-1.0:2:4306895:4309939:-1 gene:OS02G0178000 transcript:OS02T0178000-01 description:"Note Similar to SNF1 related protein kinase-like protein., Transcript_evidence AK111625 (DDBJ, Best hit), ORF_evidence C4P7W3 (UniProt), NIAS_FLcDNA J013113N20,"
c103950.graph_c0	306	Os01g0197700	1	--	82.35	102	2e-50	pep:known chromosome:IRGSP-1.0:1:5270449:5275585:-1 gene:OS01G0197700 transcript:OS01T0197700-01 description:"Note Similar to Cytokinin dehydrogenase 2., Transcript_evidence AK243684 (DDBJ, Best hit), ORF_evidence Q4ADV8 (UniProt), NIAS_FLcDNA J100090N07,"
c104011.graph_c0	1158	Os09g0345700	9	ta_iwgsc_5bl_v1_10796628	83.74	326	0	pep:known chromosome:IRGSP-1.0:9:10810135:10812498:-1 gene:OS09G0345700 transcript:OS09T0345700-01 description:"Note ATP-NAD kinase, PpnK-type domain containing protein., Transcript_evidence AK073719 (DDBJ, Best hit), ORF_evidence B6TAB2 (UniProt), NIAS_FLcDNA J033061O07,"
c104039.graph_c0	1083	Os08g0112700	8	ta_iwgsc_7al_v1_4547874;ta_iwgsc_7bl_v1_6742835;ta_iwgsc_7dl_v1_3391506	91.52	224	3e-144	pep:known chromosome:IRGSP-1.0:8:679358:681703:1 gene:OS08G0112700 transcript:OS08T0112700-01 description:"Note Similar to TAGL12 transcription factor., Transcript_evidence AK069122 (DDBJ, Best hit), ORF_evidence Q0J8G8 (UniProt), NIAS_FLcDNA J023004P21,"
c104049.graph_c0	1069	Os03g0727100	3	ta_iwgsc_4al_v2_7143472;ta_iwgsc_4bs_v1_4877758;ta_iwgsc_4ds_v1_2284832	81.73	197	1e-106	pep:known chromosome:IRGSP-1.0:3:29624227:29626728:1 gene:OS03G0727100 transcript:OS03T0727100-01 description:"Note Conserved hypothetical protein., Transcript_evidence AK068587 (DDBJ, Best hit), ORF_evidence A2XLM3 (UniProt), NIAS_FLcDNA J013153F04,"
c104153.graph_c0	1105	Os09g0529350	9	--	82.08	106	6e-53	pep:known chromosome:IRGSP-1.0:9:20737101:20739478:-1 gene:OS09G0529350 transcript:OS09T0529350-01 description:"Note Hypothetical conserved gene., Transcript_evidence AK289128 (DDBJ, Best hit), ORF_evidence Q69NG3 (UniProt), NIAS_FLcDNA J090098C05,"
c104188.graph_c0	1179	Os02g0655500	2	ta_iwgsc_6al_v1_5833822;ta_iwgsc_6bl_v1_1576761;ta_iwgsc_6dl_v1_3294387	81.95	205	4e-124	pep:known chromosome:IRGSP-1.0:2:26471633:26473622:1 gene:OS02G0655500 transcript:OS02T0655500-01 description:"Note Protein of unknown function DUF862, eukaryotic domain containing protein., Transcript_evidence AK072538 (DDBJ, Best hit), ORF_evidence NP_001148832.1 (RefSeq), NIAS_FLcDNA J023132B16,"
c104224.graph_c0	838	Os01g0728150	1	ta_iwgsc_3b_v1_10397338	81.71	175	3e-103	pep:known chromosome:IRGSP-1.0:1:30364320:30365422:-1 gene:OS01G0728150 transcript:OS01T0728150-00 description:"Note Similar to HVA22F (HVA22-LIKE PROTEIN F)., Transcript_evidence EU955403 (DDBJ), ORF_evidence NP_181810.2 (RefSeq),"
c104241.graph_c0	1034	Os04g0627200	4	ta_iwgsc_2bl_v1_7975659	91.96	224	1e-148	pep:known chromosome:IRGSP-1.0:4:31927789:31928733:-1 gene:OS04G0627200 transcript:OS04T0627200-00 description:"Note Similar to H0303G06.1 protein., Transcript_evidence AK361475 (DDBJ), ORF_evidence Q00RH1 (UniProt),"
c104242.graph_c0	1208	Os01g0839900	1	--	80.56	252	2e-151	pep:known chromosome:IRGSP-1.0:1:36029895:36030895:-1 gene:OS01G0839900 transcript:OS01T0839900-01 description:"Note Thaumatin, pathogenesis-related family protein., Transcript_evidence AK060655 (DDBJ, Best hit), ORF_evidence D7S0L8 (UniProt), NIAS_FLcDNA 001-028-A02,"
c104248.graph_c0	1071	Os04g0568500	4	ta_iwgsc_2al_v1_6434494	85.27	129	1e-67	pep:novel chromosome:IRGSP-1.0:4:28573056:28573653:-1 gene:OS04G0568500 transcript:OS04T0568500-00 description:"Note Conserved hypothetical protein., Transcript_evidence AK363942 (DDBJ), ORF_evidence F2DJ74 (UniProt),"
c104248.graph_c0	1071	Os04g0568600	4	ta_iwgsc_2al_v1_6434494	86.01	193	9e-109	pep:known chromosome:IRGSP-1.0:4:28573085:28573844:1 gene:OS04G0568600 transcript:OS04T0568600-00 description:"Note Similar to 6-phospho-3-hexuloisomerase., Transcript_evidence CT836509 (DDBJ, Best hit), ORF_evidence Q01JP6 (UniProt),"
c104256.graph_c0	2361	Os11g0118000	11	ta_iwgsc_4al_v2_897968;ta_iwgsc_4bs_v1_4885384;ta_iwgsc_4ds_v1_2316006	88	250	4e-158	pep:known chromosome:IRGSP-1.0:11:813846:815795:1 gene:OS11G0118000 transcript:OS11T0118000-01 description:"Note Alpha/beta hydrolase fold-1 domain containing protein., Transcript_evidence AK100743 (DDBJ, Best hit), ORF_evidence NP_001152091.1 (RefSeq), NIAS_FLcDNA J023118F07,"
c104256.graph_c0	2361	Os12g0117200	12	ta_iwgsc_4al_v2_897968;ta_iwgsc_4bs_v1_4885384;ta_iwgsc_4ds_v1_2316006	88.4	250	4e-158	pep:known chromosome:IRGSP-1.0:12:856163:858045:1 gene:OS12G0117200 transcript:OS12T0117200-00 description:"Note Similar to esterase PIR7A., Transcript_evidence AK100743 (DDBJ, Secondary hit), ORF_evidence NP_001152091.1 (RefSeq),"
c104271.graph_c0	1045	Os03g0860000	3	ta_iwgsc_5bl_v1_10799514;ta_iwgsc_5dl_v1_4496080	85.04	127	1e-79	pep:known chromosome:IRGSP-1.0:3:36295246:36299071:1 gene:OS03G0860000 transcript:OS03T0860000-01 description:"Note ASCH domain domain containing protein., Transcript_evidence AK066505 (DDBJ, Best hit), ORF_evidence Q7Y1E7 (UniProt), NIAS_FLcDNA J013069E21,"
c104288.graph_c0	652	Os11g0124500	11	--	81.31	198	6e-118	pep:known chromosome:IRGSP-1.0:11:1128553:1130384:1 gene:OS11G0124500 transcript:OS11T0124500-01 description:"Note Protein of unknown function DUF607 family protein., Transcript_evidence AK241945 (DDBJ, Best hit), ORF_evidence B9G951 (UniProt), NIAS_FLcDNA J075089N03,"
c104288.graph_c0	652	Os12g0122100	12	--	83.33	198	3e-122	pep:known chromosome:IRGSP-1.0:12:1052828:1053873:1 gene:OS12G0122100 transcript:OS12T0122100-01 description:"Note Protein of unknown function DUF607 family protein., Transcript_evidence AK287758 (DDBJ, Best hit), ORF_evidence Q2QYF2 (UniProt), NIAS_FLcDNA J065162E17,"
c104292.graph_c0	2060	Os02g0548700	2	--	83.93	417	0	pep:known chromosome:IRGSP-1.0:2:20588289:20589687:-1 gene:OS02G0548700 transcript:OS02T0548700-00 description:"Note Similar to ubiquitin-protein ligase., Transcript_evidence CT828998 (DDBJ, Best hit), ORF_evidence NP_001148065.1 (RefSeq),"
c104302.graph_c0	928	Os01g0634900	1	ta_iwgsc_5as_v1_1552073;ta_iwgsc_5bs_v1_2246800	85.44	206	4e-122	pep:novel chromosome:IRGSP-1.0:1:25448240:25450513:1 gene:OS01G0634900 transcript:OS01T0634900-00 description:"Note Similar to CBS domain protein-like., Transcript_evidence ab initio prediction, ORF_evidence Q5VM86 (UniProt),"
c104311.graph_c0	658	Os01g0206300	1	ta_iwgsc_3b_v1_10753103	86.83	167	2e-94	pep:known chromosome:IRGSP-1.0:1:5799607:5801142:1 gene:OS01G0206300 transcript:OS01T0206300-00 description:"Note Similar to CBL-interacting protein kinase 18., Transcript_evidence Q5QNM6 (UniProt), ORF_evidence Q5QNM6 (UniProt),"
c104335.graph_c0	1407	Os07g0164300	7	ta_iwgsc_2dl_v1_9892845	92.38	302	0	pep:known chromosome:IRGSP-1.0:7:3446343:3450330:-1 gene:OS07G0164300 transcript:OS07T0164300-01 description:"Note Similar to syntaxin 132., Transcript_evidence AK099351 (DDBJ, Best hit),AK073327 (DDBJ, Best hit), ORF_evidence NP_001149376.1 (RefSeq), NIAS_FLcDNA J033030B17,J033030B18,"
c104344.graph_c0	1181	Os05g0480600	5	ta_iwgsc_1al_v2_3900464	82.39	284	5e-160	pep:known chromosome:IRGSP-1.0:5:23622731:23627034:-1 gene:OS05G0480600 transcript:OS05T0480600-01 description:"Note Similar to transposon protein CACTA, En/Spm sub-class., Transcript_evidence AK102461 (DDBJ, Best hit), ORF_evidence NP_001147994.1 (RefSeq), NIAS_FLcDNA J033094D02,"
c104373.graph_c0	1518	Os10g0561300	10	ta_iwgsc_1al_v2_3957129;ta_iwgsc_1dl_v1_2273917	88.7	416	0	pep:known chromosome:IRGSP-1.0:10:22124277:22127759:1 gene:OS10G0561300 transcript:OS10T0561300-01 description:"Note Similar to Monosaccharid transporter., Transcript_evidence AK068343 (DDBJ, Best hit), ORF_evidence NP_001149551.1 (RefSeq), NIAS_FLcDNA J013148F21,"
c104383.graph_c4	768	Os02g0767500	2	ta_iwgsc_2al_v1_6395548;ta_iwgsc_2bl_v1_8090499	90.62	256	4e-174	pep:known chromosome:IRGSP-1.0:2:32319387:32323332:-1 gene:OS02G0767500 transcript:OS02T0767500-01 description:"Note Mitochondrial phosphate transporter., Transcript_evidence AK069611 (DDBJ, Best hit), ORF_evidence NP_001104842.1 (RefSeq), NIAS_FLcDNA J023022H13,"
c104383.graph_c4	768	Os04g0448800	4	ta_iwgsc_2al_v1_6395548;ta_iwgsc_2bl_v1_8090499	93.36	256	8e-180	pep:known chromosome:IRGSP-1.0:4:22362379:22367202:1 gene:OS04G0448800 transcript:OS04T0448800-02 description:"Note Similar to Mitochondrial phosphate transporter (Fragment)., Transcript_evidence AK069397 (DDBJ, Best hit), ORF_evidence Q01J73 (UniProt), NIAS_FLcDNA J023012A09,"
c104383.graph_c4	768	Os06g0210500	6	ta_iwgsc_2al_v1_6395548;ta_iwgsc_2bl_v1_8090499	89.06	256	3e-172	pep:known chromosome:IRGSP-1.0:6:5638279:5641331:1 gene:OS06G0210500 transcript:OS06T0210500-01 description:"Note Similar to Mitochondrial phosphate transporter., Transcript_evidence AK066979 (DDBJ, Best hit), ORF_evidence NP_001104842.1 (RefSeq), NIAS_FLcDNA J013090N24,"
c104392.graph_c0	1899	Os02g0652800	2	ta_iwgsc_6dl_v1_3328527	80.79	505	0	pep:known chromosome:IRGSP-1.0:2:26323360:26326135:1 gene:OS02G0652800 transcript:OS02T0652800-01 description:"Note Major facilitator superfamily MFS_1 protein., Transcript_evidence AK063448 (DDBJ, Best hit), ORF_evidence NP_193488.2 (RefSeq), NIAS_FLcDNA 001-115-F09,"
c104428.graph_c0	819	Os05g0319700	5	ta_iwgsc_6as_v1_4377893;ta_iwgsc_6bs_v1_2985308;ta_iwgsc_6ds_v1_1754074	81.29	155	3e-81	pep:known chromosome:IRGSP-1.0:5:14840519:14844047:1 gene:OS05G0319700 transcript:OS05T0319700-01 description:"Note Similar to Protein kinase-like protein (Fragment)., Transcript_evidence AK107192 (DDBJ, Best hit), ORF_evidence NP_001148336.1 (RefSeq), NIAS_FLcDNA 002-125-A05,"
c104430.graph_c0	1547	Os01g0323100	1	ta_iwgsc_3as_v1_3443754	82.89	380	0	pep:known chromosome:IRGSP-1.0:1:12332795:12337225:-1 gene:OS01G0323100 transcript:OS01T0323100-01 description:"Note Similar to Pto kinase interactor 1., Transcript_evidence AK065231 (DDBJ, Best hit), ORF_evidence NP_001105753.1 (RefSeq), NIAS_FLcDNA J013002H11,"
c104468.graph_c0	1467	Os08g0230200	8	ta_iwgsc_7bs_v1_3153340;ta_iwgsc_7ds_v1_3859460	86.99	346	0	pep:known chromosome:IRGSP-1.0:8:7941703:7944306:1 gene:OS08G0230200 transcript:OS08T0230200-02 description:"Note Similar to cysteine-type endopeptidase/ ubiquitin thiolesterase., Transcript_evidence AK060252 (DDBJ, Best hit), ORF_evidence NP_001149375.1 (RefSeq), NIAS_FLcDNA 001-004-D04,"
c104468.graph_c1	675	Os04g0606500	4	ta_iwgsc_7as_v1_4245141;ta_iwgsc_7bs_v1_3153340;ta_iwgsc_7ds_v1_3859460	86.71	143	2e-84	pep:known chromosome:IRGSP-1.0:4:30642129:30645845:-1 gene:OS04G0606500 transcript:OS04T0606500-01 description:"Note Similar to OSIGBa0113I13.4 protein., Transcript_evidence AK068251 (DDBJ, Best hit), ORF_evidence Q01KE3 (UniProt), NIAS_FLcDNA J013145H18,"
c104468.graph_c1	675	Os08g0230200	8	ta_iwgsc_7as_v1_4245141;ta_iwgsc_7bs_v1_3153340;ta_iwgsc_7ds_v1_3859460	91.67	144	1e-90	pep:known chromosome:IRGSP-1.0:8:7941703:7944306:1 gene:OS08G0230200 transcript:OS08T0230200-02 description:"Note Similar to cysteine-type endopeptidase/ ubiquitin thiolesterase., Transcript_evidence AK060252 (DDBJ, Best hit), ORF_evidence NP_001149375.1 (RefSeq), NIAS_FLcDNA 001-004-D04,"
c104472.graph_c0	1457	Os01g0507300	1	--	86.01	286	3e-174	pep:known chromosome:IRGSP-1.0:1:17697147:17706364:1 gene:OS01G0507300 transcript:OS01T0507300-01 description:"Note Protein of unknown function DUF92, transmembrane family protein., Transcript_evidence AK099867 (DDBJ, Best hit), ORF_evidence NP_568386.1 (RefSeq), NIAS_FLcDNA J013111E19,"
c104494.graph_c0	806	Os11g0121400	11	ta_iwgsc_5al_v1_2784446;ta_iwgsc_5bl_v1_8672503;ta_iwgsc_5dl_v1_4599106	88.07	176	1e-105	pep:known chromosome:IRGSP-1.0:11:947565:952283:-1 gene:OS11G0121400 transcript:OS11T0121400-01 description:"Note Similar to Protein kinase APK1A, chloroplast precursor (EC 2.7.1.-)., Transcript_evidence AK102267 (DDBJ, Best hit), ORF_evidence B4F8X2 (UniProt), NIAS_FLcDNA J033088N21,"
c104494.graph_c0	806	Os12g0121100	12	ta_iwgsc_5al_v1_2784446;ta_iwgsc_5bl_v1_8672503;ta_iwgsc_5dl_v1_4599106	89.2	176	1e-106	pep:known chromosome:IRGSP-1.0:12:991532:994692:-1 gene:OS12G0121100 transcript:OS12T0121100-01 description:"Note Similar to Serine/threonine-protein kinase NAK., Transcript_evidence AK058504 (DDBJ, Best hit), ORF_evidence B4F8X2 (UniProt), NIAS_FLcDNA 001-016-F09,"
c104583.graph_c0	1627	Os08g0203900	8	--	87.1	341	0	pep:known chromosome:IRGSP-1.0:8:6062772:6065354:-1 gene:OS08G0203900 transcript:OS08T0203900-01 description:"Note UAA transporter family protein., Transcript_evidence AK101564 (DDBJ, Best hit), ORF_evidence XP_002873976.1 (RefSeq), NIAS_FLcDNA J033050E20,"
c104593.graph_c0	1217	Os09g0394700	9	ta_iwgsc_5bl_v1_10842835	93.52	247	3e-168	pep:known chromosome:IRGSP-1.0:9:13695392:13699818:-1 gene:OS09G0394700 transcript:OS09T0394700-01 description:"Note Similar to Lysophospholipase-like protein., Transcript_evidence AK243241 (DDBJ, Best hit), ORF_evidence O49147 (UniProt), NIAS_FLcDNA J100045P03,"
c104594.graph_c0	921	Os01g0581400	1	--	81.15	244	2e-131	pep:known chromosome:IRGSP-1.0:1:22538998:22542226:1 gene:OS01G0581400 transcript:OS01T0581400-01 description:"Note Serine/threonine protein kinase-related domain containing protein., Transcript_evidence AK101023 (DDBJ, Best hit), ORF_evidence A2ZUQ9 (UniProt), NIAS_FLcDNA J023150C06,"
c104597.graph_c0	882	Os02g0170100	2	ta_iwgsc_6as_v1_4419286;ta_iwgsc_6bs_v1_3042205	86.08	158	1e-92	pep:known chromosome:IRGSP-1.0:2:3827940:3830119:1 gene:OS02G0170100 transcript:OS02T0170100-02 description:"Note Glycine cleavage H-protein family protein., Transcript_evidence AK100893 (DDBJ, Best hit), ORF_evidence NP_001152670.1 (RefSeq), NIAS_FLcDNA J023130P09,"
c104597.graph_c0	882	Os06g0667600	6	ta_iwgsc_6as_v1_4419286;ta_iwgsc_6bs_v1_3042205	80.89	157	3e-91	pep:known chromosome:IRGSP-1.0:6:27659154:27661166:-1 gene:OS06G0667600 transcript:OS06T0667600-01 description:"Note Similar to Glycine decarboxylase complex H-protein., Transcript_evidence AK071621 (DDBJ, Best hit),AK058606 (DDBJ, Best hit), ORF_evidence NP_001152670.1 (RefSeq), NIAS_FLcDNA J023101D03,001-018-A03,"
c104613.graph_c0	2444	Os03g0728200	3	ta_iwgsc_4al_v2_7153760;ta_iwgsc_4bs_v1_4942770;ta_iwgsc_4ds_v1_2306670	83.82	612	0	pep:known chromosome:IRGSP-1.0:3:29730260:29732149:1 gene:OS03G0728200 transcript:OS03T0728200-00 description:"Note Pentatricopeptide repeat domain containing protein., Transcript_evidence DQ291135 (DDBJ), ORF_evidence NP_001051146.1 (RefSeq),"
c104617.graph_c0	919	Os01g0763300	1	ta_iwgsc_3b_v1_10480880	82.71	133	4e-78	pep:known chromosome:IRGSP-1.0:1:32123296:32127983:-1 gene:OS01G0763300 transcript:OS01T0763300-01 description:"Note Conserved hypothetical protein., Transcript_evidence AK063778 (DDBJ, Best hit),AK122186 (DDBJ, Best hit), ORF_evidence B6TU01 (UniProt), NIAS_FLcDNA 001-121-D04,J033150K13,"
c104620.graph_c0	1590	Os02g0722700	2	ta_iwgsc_6al_v1_5825070;ta_iwgsc_6dl_v1_3040946	91.99	287	0	pep:known chromosome:IRGSP-1.0:2:30011066:30015609:1 gene:OS02G0722700 transcript:OS02T0722700-01 description:"Note Similar to Nucleic acid binding protein., Transcript_evidence AK243485 (DDBJ, Best hit), ORF_evidence B6TF49 (UniProt), NIAS_FLcDNA J100073F21,"
c104640.graph_c0	1015	Os06g0630300	6	ta_iwgsc_7dl_v1_3345758	82.32	181	1e-102	pep:known chromosome:IRGSP-1.0:6:25498385:25501725:1 gene:OS06G0630300 transcript:OS06T0630300-02 description:"Note Conserved hypothetical protein., Transcript_evidence AK107079 (DDBJ, Best hit), ORF_evidence B8B0F6 (UniProt), NIAS_FLcDNA 002-121-F07,"
c104645.graph_c0	1058	Os01g0898900	1	--	91.24	251	2e-156	pep:known chromosome:IRGSP-1.0:1:39085081:39091029:1 gene:OS01G0898900 transcript:OS01T0898900-01 description:"Note Nucleotide-sugar transporter family protein., Transcript_evidence AK120093 (DDBJ, Best hit), ORF_evidence B6UBN6 (UniProt), NIAS_FLcDNA J013021H10,"
c104652.graph_c0	871	Os02g0623400	2	ta_iwgsc_2al_v1_6401140;ta_iwgsc_2bl_v1_8013047;ta_iwgsc_2dl_v1_9844141	83.05	118	2e-65	pep:known chromosome:IRGSP-1.0:2:24830558:24831992:-1 gene:OS02G0623400 transcript:OS02T0623400-00 description:"Note Similar to G1-like protein., Transcript_evidence CT837746 (DDBJ, Best hit), ORF_evidence D1MYE3 (UniProt),"
c104652.graph_c0	871	Os04g0516200	4	ta_iwgsc_2al_v1_6401140;ta_iwgsc_2bl_v1_8013047;ta_iwgsc_2dl_v1_9844141	83.61	122	9e-69	pep:known chromosome:IRGSP-1.0:4:25790019:25791505:-1 gene:OS04G0516200 transcript:OS04T0516200-01 description:"Note Protein of unknown function DUF640 domain containing protein., Transcript_evidence AK243311 (DDBJ, Best hit), ORF_evidence D1MYE3 (UniProt), NIAS_FLcDNA J100055K05,"
c104662.graph_c0	1374	Os07g0608100	7	--	81.27	251	3e-135	pep:known chromosome:IRGSP-1.0:7:24993955:24996378:1 gene:OS07G0608100 transcript:OS07T0608100-02 description:"Note Conserved hypothetical protein., Transcript_evidence AK102811 (DDBJ, Best hit),AK109383 (DDBJ, Best hit), ORF_evidence A2YNK3 (UniProt), NIAS_FLcDNA J033108L06,006-210-F06,"
c104663.graph_c0	1112	Os12g0420400	12	ta_iwgsc_3b_v1_10484319	89.47	209	1e-133	pep:known chromosome:IRGSP-1.0:12:13115368:13117325:1 gene:OS12G0420400 transcript:OS12T0420400-02 description:"Note Similar to Photosystem I reaction center subunit XI, chloroplast precursor (PSI- L) (PSI subunit V)., Transcript_evidence AK059750 (DDBJ, Best hit),AK099109 (DDBJ, Best hit),AK105154 (DDBJ, Best hit), ORF_evidence P23993 (UniProt), NIAS_FLcDNA 006-203-B01,J023030F01,001-103-F07,"
c104667.graph_c0	1150	Os05g0272900	5	ta_iwgsc_1al_v2_3975949;ta_iwgsc_1bl_v1_3846155	82.81	221	6e-120	pep:known chromosome:IRGSP-1.0:5:11049202:11052426:-1 gene:OS05G0272900 transcript:OS05T0272900-01 description:"Note B-cell receptor-associated 31-like family protein., Transcript_evidence AK107093 (DDBJ, Best hit), ORF_evidence B6TG43 (UniProt), NIAS_FLcDNA 002-121-H04,"
c104686.graph_c0	1072	Os10g0536500	10	ta_iwgsc_1bl_v1_3895087	81.4	172	1e-92	pep:known chromosome:IRGSP-1.0:10:20893685:20895216:1 gene:OS10G0536500 transcript:OS10T0536500-01 description:"Note Peptidase S10, serine carboxypeptidase, active site domain containing protein., Transcript_evidence AK066849 (DDBJ, Best hit),AK103995 (DDBJ, Best hit), ORF_evidence A2Z9R0 (UniProt), NIAS_FLcDNA J013075C23,001-018-F12,"
c104694.graph_c0	1574	Os01g0505500	1	ta_iwgsc_5bl_v1_10850784;ta_iwgsc_5dl_v1_4509897	84.93	471	0	pep:known chromosome:IRGSP-1.0:1:17565806:17567476:-1 gene:OS01G0505500 transcript:OS01T0505500-00 description:"Note Pentatricopeptide repeat domain containing protein., Transcript_evidence AK373221 (DDBJ), ORF_evidence NP_001147833.1 (RefSeq),"
c104704.graph_c0	1245	Os01g0658400	1	--	97.96	147	1e-105	pep:known chromosome:IRGSP-1.0:1:26781113:26784353:-1 gene:OS01G0658400 transcript:OS01T0658400-01 description:"Note Ubiquitin-conjugating enzyme OsUBC5a., Transcript_evidence AK063826 (DDBJ, Best hit),AK099284 (DDBJ, Best hit), ORF_evidence B8A6V8 (UniProt), NIAS_FLcDNA 001-122-A09,J023129D13,"
c104704.graph_c0	1245	Os01g0819400	1	--	89.4	151	3e-98	pep:known chromosome:IRGSP-1.0:1:34917652:34919637:1 gene:OS01G0819400 transcript:OS01T0819400-00 description:"Note Similar to Ubiquitin carrier protein., Transcript_evidence FP101418 (DDBJ), ORF_evidence B8ABB5 (UniProt),"
c104704.graph_c0	1245	Os02g0120600	2	--	89.8	147	1e-95	pep:known chromosome:IRGSP-1.0:2:1078475:1079650:1 gene:OS02G0120600 transcript:OS02T0120600-01 description:"Note Similar to Ubiquitin-conjugating enzyme E2-17 kDa 9 (EC 6.3.2.19) (Ubiquitin- protein ligase 9) (Ubiquitin carrier protein 9) (UBCAT4B)., Transcript_evidence AK120237 (DDBJ, Best hit), ORF_evidence B4FSG6 (UniProt), NIAS_FLcDNA J013043N18,"
c104704.graph_c0	1245	Os02g0261100	2	--	92.52	147	3e-99	pep:known chromosome:IRGSP-1.0:2:9116165:9119456:1 gene:OS02G0261100 transcript:OS02T0261100-01 description:"Note Ubiquitin-conjugating enzyme OsUBC5b., Transcript_evidence AK121248 (DDBJ, Best hit), ORF_evidence Q8S919 (UniProt), NIAS_FLcDNA J023101B08,"
c104704.graph_c0	1245	Os04g0667800	4	--	93.2	147	6e-100	pep:known chromosome:IRGSP-1.0:4:34088171:34090534:-1 gene:OS04G0667800 transcript:OS04T0667800-01 description:"Note Ubiquitin-conjugating enzyme (EC 6.3.2.19) (Ubiquitin carrier protein)., Transcript_evidence AK119682 (DDBJ, Best hit), ORF_evidence A3AYE9 (UniProt), NIAS_FLcDNA 002-157-A01,"
c104704.graph_c0	1245	Os09g0293400	9	--	85.71	147	4e-92	pep:known chromosome:IRGSP-1.0:9:6947883:6950902:1 gene:OS09G0293400 transcript:OS09T0293400-01 description:"Note Similar to Ubiquitin-conjugating enzyme (EC 6.3.2.19) (Ubiquitin carrier protein)., Transcript_evidence AK065902 (DDBJ, Best hit),AK059627 (DDBJ, Best hit), ORF_evidence B8BDZ9 (UniProt), NIAS_FLcDNA J013047C20,001-030-H11,"
c104705.graph_c0	2595	Os02g0720700	2	ta_iwgsc_6dl_v1_3229448	87.12	652	0	pep:known chromosome:IRGSP-1.0:2:29899297:29904080:-1 gene:OS02G0720700 transcript:OS02T0720700-01 description:"Note Similar to Chloride channel protein CLC-f (AtCLC-f). Splice isoform 2., Transcript_evidence AK101764 (DDBJ, Best hit), ORF_evidence XP_002894515.1 (RefSeq), NIAS_FLcDNA J033064D18,"
c104708.graph_c0	1003	Os03g0612600	3	ta_iwgsc_4al_v2_7097126;ta_iwgsc_4bs_v1_4960041;ta_iwgsc_4ds_v1_2311530	87.58	161	9e-94	pep:known chromosome:IRGSP-1.0:3:23135535:23140171:-1 gene:OS03G0612600 transcript:OS03T0612600-01 description:"Note Similar to Ribosomal 5S rRNA E-loop binding protein Ctc/L25/TL5 containing protein, expressed., Transcript_evidence AK071403 (DDBJ, Best hit), ORF_evidence Q10GV3 (UniProt), NIAS_FLcDNA J023089B10,"
c104714.graph_c0	1699	Os09g0494200	9	ta_iwgsc_5bl_v1_10823191;ta_iwgsc_5dl_v1_4499420	80.8	323	0	pep:novel chromosome:IRGSP-1.0:9:19148260:19149871:1 gene:OS09G0494200 transcript:OS09T0494200-02 description:"Note Similar to Chitinase-like protein (EC 3.2.1.14)., Transcript_evidence AK069564 (DDBJ, Best hit), ORF_evidence B4G1H3 (UniProt), NIAS_FLcDNA J023019G16,"
c104718.graph_c0	1291	Os07g0185300	7	ta_iwgsc_2as_v1_5197986;ta_iwgsc_2bs_v1_5187596;ta_iwgsc_2bs_v1_5238787	85.71	175	1e-98	pep:known chromosome:IRGSP-1.0:7:4509152:4513785:-1 gene:OS07G0185300 transcript:OS07T0185300-01 description:"Note Protein of unknown function YGGT family protein., Transcript_evidence AK071133 (DDBJ, Best hit), ORF_evidence NP_194528.1 (RefSeq), NIAS_FLcDNA J023076B10,"
c104719.graph_c0	901	Os07g0150200	7	--	91.67	144	1e-87	pep:known chromosome:IRGSP-1.0:7:2613935:2616323:1 gene:OS07G0150200 transcript:OS07T0150200-01 description:"Note Similar to 40S ribosomal protein S12-1., Transcript_evidence AK121635 (DDBJ, Best hit),AK058680 (DDBJ, Best hit), ORF_evidence B8B7B6 (UniProt), NIAS_FLcDNA J033051C16,001-019-A01,"
c104719.graph_c0	901	Os07g0229900	7	--	91.67	144	4e-88	pep:known chromosome:IRGSP-1.0:7:7233158:7235197:-1 gene:OS07G0229900 transcript:OS07T0229900-01 description:"Note Ribosomal protein S12e domain containing protein., Transcript_evidence AK059090 (DDBJ, Best hit),AK121720 (DDBJ, Best hit), ORF_evidence B8B7B6 (UniProt), NIAS_FLcDNA 001-022-B10,J033080B09,"
c104725.graph_c0	1268	Os07g0509700	7	--	84.18	297	2e-166	pep:known chromosome:IRGSP-1.0:7:19405852:19407067:-1 gene:OS07G0509700 transcript:OS07T0509700-01 description:"Note Peptidase S16, lon N-terminal domain containing protein., Transcript_evidence AK241962 (DDBJ, Best hit),AK288060 (DDBJ, Best hit), ORF_evidence NP_001147200.1 (RefSeq), NIAS_FLcDNA J075094E19,J075154C10,"
c104736.graph_c0	1170	Os02g0104800	2	ta_iwgsc_6as_v1_4348240	80.43	281	9e-152	pep:known chromosome:IRGSP-1.0:2:265795:268839:1 gene:OS02G0104800 transcript:OS02T0104800-01 description:"Note Uncharacterised conserved protein UCP022280 domain containing protein., Transcript_evidence AK070860 (DDBJ, Best hit), ORF_evidence B8AGW4 (UniProt), NIAS_FLcDNA J023067K03,"
c104776.graph_c0	1309	Os05g0591900	5	ta_iwgsc_1al_v2_3881707;ta_iwgsc_1bl_v1_3914991;ta_iwgsc_1dl_v1_38668	83.21	280	1e-167	pep:known chromosome:IRGSP-1.0:5:29486808:29490817:-1 gene:OS05G0591900 transcript:OS05T0591900-07 description:"Note Similar to Hypersensitive-induced response protein., Transcript_evidence AK104515 (DDBJ, Best hit),AK104358 (DDBJ, Best hit), ORF_evidence B6TBQ1 (UniProt), NIAS_FLcDNA 006-303-B08,001-035-A06,"
c104776.graph_c0	1309	Os10g0464000	10	ta_iwgsc_1al_v2_3881707;ta_iwgsc_1bl_v1_3914991;ta_iwgsc_1dl_v1_38668	91.32	288	0	pep:known chromosome:IRGSP-1.0:10:17117290:17119815:-1 gene:OS10G0464000 transcript:OS10T0464000-01 description:"Note Similar to Hypersensitive-induced response protein., Transcript_evidence AK103475 (DDBJ, Best hit), ORF_evidence A6YGE4 (UniProt), NIAS_FLcDNA J033130D18,"
c104783.graph_c0	977	Os05g0567300	5	ta_iwgsc_1bl_v1_3897513	89.83	236	9e-154	pep:known chromosome:IRGSP-1.0:5:28242072:28244772:-1 gene:OS05G0567300 transcript:OS05T0567300-01 description:"Note Similar to GTP-binding protein era., Transcript_evidence AK112068 (DDBJ, Best hit), ORF_evidence B4FIL9 (UniProt), NIAS_FLcDNA 001-117-H08,"
c104784.graph_c0	1265	Os03g0761200	3	--	82.65	340	0	pep:known chromosome:IRGSP-1.0:3:31476241:31480062:-1 gene:OS03G0761200 transcript:OS03T0761200-01 description:"Note Ankyrin repeat containing protein., Transcript_evidence AK101534 (DDBJ, Best hit),AK064205 (DDBJ, Best hit), ORF_evidence NP_001152671.1 (RefSeq), NIAS_FLcDNA J033048C14,002-104-E04,"
c104804.graph_c1	1233	Os02g0606800	2	ta_iwgsc_6al_v1_5835173;ta_iwgsc_6bl_v1_4364638	80.48	251	6e-149	pep:known chromosome:IRGSP-1.0:2:23773136:23775628:1 gene:OS02G0606800 transcript:OS02T0606800-01 description:"Note Isochorismatase hydrolase family protein., Transcript_evidence AK073760 (DDBJ, Best hit), ORF_evidence B6TNR9 (UniProt), NIAS_FLcDNA J033067C04,"
c104816.graph_c0	1677	Os04g0346000	4	ta_iwgsc_2al_v1_6348916;ta_iwgsc_2bl_v1_7994863	85.83	127	5e-67	pep:known chromosome:IRGSP-1.0:4:16449496:16456317:1 gene:OS04G0346000 transcript:OS04T0346000-01 description:"Note 2OG-Fe(II) oxygenase domain containing protein., Transcript_evidence AK064621 (DDBJ, Best hit), ORF_evidence Q01L65 (UniProt), NIAS_FLcDNA 002-113-D10,"
c104818.graph_c0	1248	Os12g0403800	12	ta_iwgsc_7al_v1_4441808;ta_iwgsc_7dl_v1_3322423	87.99	283	2e-173	pep:known chromosome:IRGSP-1.0:12:12075143:12087665:1 gene:OS12G0403800 transcript:OS12T0403800-02 description:"Note Exoribonuclease domain containing protein., Transcript_evidence AK064189 (DDBJ, Best hit), ORF_evidence B6TKK3 (UniProt), NIAS_FLcDNA 002-104-C05,"
c104827.graph_c0	1308	Os07g0588800	7	ta_iwgsc_2as_v1_5253601;ta_iwgsc_2bs_v1_5216081;ta_iwgsc_2ds_v1_5362301	93.14	306	0	pep:known chromosome:IRGSP-1.0:7:23985373:23989943:1 gene:OS07G0588800 transcript:OS07T0588800-01 description:"Note Protein of unknown function DUF2419 domain containing protein., Transcript_evidence AK103183 (DDBJ, Best hit), ORF_evidence A2YN74 (UniProt), NIAS_FLcDNA J033121K01,"
c104843.graph_c0	1517	Os08g0500000	8	ta_iwgsc_7bs_v1_3133695	83.38	343	0	pep:known chromosome:IRGSP-1.0:8:24681236:24684529:-1 gene:OS08G0500000 transcript:OS08T0500000-01 description:"Note Similar to COP9 signalosome complex subunit 6a (Signalosome subunit 6a) (Fragments)., Transcript_evidence AK058215 (DDBJ, Best hit), ORF_evidence Q2A0N7 (UniProt), NIAS_FLcDNA 001-010-D12,"
c104844.graph_c0	1933	Os03g0397400	3	ta_iwgsc_4bs_v1_4936120	88.38	439	0	pep:known chromosome:IRGSP-1.0:3:16061184:16065089:1 gene:OS03G0397400 transcript:OS03T0397400-01 description:"Note Similar to Low affinity calcium transporter CAX2 (Fragment)., Transcript_evidence AK069928 (DDBJ, Best hit), ORF_evidence Q5KQN0 (UniProt), NIAS_FLcDNA J023036P06,"
c104852.graph_c0	1155	Os03g0745600	3	ta_iwgsc_5bl_v1_10898498;ta_iwgsc_5dl_v1_4595087	94.8	250	2e-167	pep:known chromosome:IRGSP-1.0:3:30639024:30640119:1 gene:OS03G0745600 transcript:OS03T0745600-01 description:"Note Uncharacterised protein family UPF0005 domain containing protein., Transcript_evidence AK242300 (DDBJ, Best hit), ORF_evidence NP_001151352.1 (RefSeq), NIAS_FLcDNA J075192P11,"
c104878.graph_c1	784	Os03g0214000	3	ta_iwgsc_4bl_v1_7010699	88.37	258	4e-180	pep:novel chromosome:IRGSP-1.0:3:5974913:5979076:1 gene:OS03G0214000 transcript:OS03T0214000-02 description:"Note Similar to nucleotide pyrophosphatase/phosphodiesterase., Transcript_evidence AK063756 (DDBJ, Best hit), ORF_evidence NP_001152048.1 (RefSeq), NIAS_FLcDNA 001-121-A07,"
c104886.graph_c0	926	Os03g0192400	3	ta_iwgsc_4as_v2_5946632;ta_iwgsc_4bl_v1_7039848;ta_iwgsc_4dl_v3_14371454	86.52	141	5e-86	pep:known chromosome:IRGSP-1.0:3:4808253:4810821:-1 gene:OS03G0192400 transcript:OS03T0192400-01 description:"Note GRIM-19 family protein., Transcript_evidence AK070573 (DDBJ, Best hit), ORF_evidence NP_001151782.1 (RefSeq), NIAS_FLcDNA J023056B01,"
c104907.graph_c0	1657	Os01g0546500	1	--	80.64	346	0	pep:known chromosome:IRGSP-1.0:1:20312947:20314161:-1 gene:OS01G0546500 transcript:OS01T0546500-01 description:"Note Pentatricopeptide repeat domain containing protein., Transcript_evidence AK069340 (DDBJ, Best hit), ORF_evidence F2DE83 (UniProt), NIAS_FLcDNA J023013K01,"
c104911.graph_c0	1337	Os05g0182700	5	ta_iwgsc_1as_v1_3291763;ta_iwgsc_1bs_v1_3474382;ta_iwgsc_1ds_v1_1902219	82.35	272	5e-148	pep:known chromosome:IRGSP-1.0:5:4971602:4976514:1 gene:OS05G0182700 transcript:OS05T0182700-01 description:"Note Protein of unknown function DUF1664 family protein., Transcript_evidence AK065911 (DDBJ, Best hit),AK104343 (DDBJ, Best hit), ORF_evidence A2Y139 (UniProt), NIAS_FLcDNA J013045E01,001-034-B09,"
c104913.graph_c1	954	Os01g0618100	1	ta_iwgsc_3b_v1_10401329;ta_iwgsc_3dl_v1_6952753	91.59	214	2e-144	pep:known chromosome:IRGSP-1.0:1:24579647:24582075:-1 gene:OS01G0618100 transcript:OS01T0618100-01 description:"Note Similar to IN2-2 protein., Transcript_evidence AK100460 (DDBJ, Best hit), ORF_evidence B6TJT2 (UniProt), NIAS_FLcDNA J023091N11,"
c104914.graph_c0	1514	Os10g0419100	10	ta_iwgsc_7as_v1_4213882;ta_iwgsc_7bs_v1_3131285;ta_iwgsc_7ds_v1_3903650	85.63	341	0	pep:known chromosome:IRGSP-1.0:10:14731536:14736612:1 gene:OS10G0419100 transcript:OS10T0419100-01 description:"Note Similar to Perakine reductase., Transcript_evidence AK064344 (DDBJ, Best hit),AK099316 (DDBJ, Best hit), ORF_evidence Q3L181 (UniProt), NIAS_FLcDNA 002-107-H09,J023145C18,"
c104932.graph_c0	1210	Os02g0788400	2	ta_iwgsc_6al_v1_5746847;ta_iwgsc_6al_v1_5746848;ta_iwgsc_6dl_v1_3217896	81.88	287	3e-165	pep:known chromosome:IRGSP-1.0:2:33493421:33495763:1 gene:OS02G0788400 transcript:OS02T0788400-01 description:"Note Similar to Eukaryotic translation initiation factor 3 subunit-like protein., Transcript_evidence AK103497 (DDBJ, Best hit),AK060351 (DDBJ, Best hit), ORF_evidence B8AE20 (UniProt), NIAS_FLcDNA J033131A11,001-008-F12,"
c104936.graph_c0	1307	Os01g0814900	1	ta_iwgsc_3b_v1_10676316	89.25	279	0	pep:known chromosome:IRGSP-1.0:1:34652114:34655453:-1 gene:OS01G0814900 transcript:OS01T0814900-01 description:"Note Similar to Cytochrome b5 reductase., Transcript_evidence AK058594 (DDBJ, Best hit),AK071859 (DDBJ, Best hit),AK103964 (DDBJ, Best hit), ORF_evidence Q9ZPN0 (UniProt), NIAS_FLcDNA 001-017-H01,J023115I22,001-015-F12,"
c104936.graph_c0	1307	Os05g0488900	5	ta_iwgsc_3b_v1_10676316	86.88	282	2e-180	pep:known chromosome:IRGSP-1.0:5:24027775:24030803:1 gene:OS05G0488900 transcript:OS05T0488900-01 description:"Note Similar to Cytochrome b5 reductase., Transcript_evidence AK071883 (DDBJ, Best hit),AK073699 (DDBJ, Best hit),AK105459 (DDBJ, Best hit), ORF_evidence NP_001106072.1 (RefSeq), NIAS_FLcDNA J013046O12,J033059L16,001-125-E07,"
c104937.graph_c0	1193	Os08g0510400	8	ta_iwgsc_7ds_v1_3894497	83.1	284	2e-166	pep:known chromosome:IRGSP-1.0:8:25319041:25320717:-1 gene:OS08G0510400 transcript:OS08T0510400-01 description:"Note Short-chain dehydrogenase/reductase SDR domain containing protein., Transcript_evidence AK069393 (DDBJ, Best hit), ORF_evidence B6UEX0 (UniProt), NIAS_FLcDNA J023012H05,"
c104946.graph_c0	1492	Os04g0581100	4	ta_iwgsc_2al_v1_6439912;ta_iwgsc_2bl_v1_8016419	90.8	348	0	pep:known chromosome:IRGSP-1.0:4:29339469:29341162:-1 gene:OS04G0581100 transcript:OS04T0581100-01 description:"Note 2OG-Fe(II) oxygenase domain containing protein., Transcript_evidence AK100853 (DDBJ, Best hit), ORF_evidence XP_002872519.1 (RefSeq), NIAS_FLcDNA J023123J08,"
c104950.graph_c0	1715	Os04g0110500	4	ta_iwgsc_1al_v2_3933381;ta_iwgsc_1bl_v1_3815477	80.77	364	0	pep:known chromosome:IRGSP-1.0:4:613789:616346:-1 gene:OS04G0110500 transcript:OS04T0110500-02 description:"Note Pentatricopeptide repeat domain containing protein., Transcript_evidence AK103144 (DDBJ, Best hit),AK073722 (DDBJ, Best hit), ORF_evidence Q25AD3 (UniProt), NIAS_FLcDNA J033120H12,J033060P16,"
c104952.graph_c0	1181	Os11g0102600	11	ta_iwgsc_5dl_v1_4502211	89.62	260	6e-168	pep:known chromosome:IRGSP-1.0:11:100872:104097:1 gene:OS11G0102600 transcript:OS11T0102600-01 description:"Note LisH dimerisation motif domain containing protein., Transcript_evidence AK071448 (DDBJ, Best hit), ORF_evidence Q9FQ22 (UniProt), NIAS_FLcDNA J023095M16,"
c104952.graph_c0	1181	Os12g0102200	12	ta_iwgsc_5dl_v1_4502211	89.62	260	6e-168	pep:known chromosome:IRGSP-1.0:12:96736:99805:1 gene:OS12G0102200 transcript:OS12T0102200-01 description:"Note LisH dimerisation motif domain containing protein., Transcript_evidence AK103950 (DDBJ, Best hit), ORF_evidence Q9FQ22 (UniProt), NIAS_FLcDNA 001-014-D01,"
c104969.graph_c0	1255	Os12g0233400	12	ta_iwgsc_5al_v1_2767799	82.63	259	5e-162	pep:known chromosome:IRGSP-1.0:12:7306653:7311336:1 gene:OS12G0233400 transcript:OS12T0233400-01 description:"Note Zinc finger, C2H2-like domain containing protein., Transcript_evidence AK069593 (DDBJ, Best hit), ORF_evidence NP_568969.1 (RefSeq), NIAS_FLcDNA J023023L10,"
c104993.graph_c0	621	Os03g0251350	3	ta_iwgsc_4as_v2_6012337;ta_iwgsc_4dl_v3_14373182	83.58	134	1e-67	pep:known chromosome:IRGSP-1.0:3:7976995:7979371:-1 gene:OS03G0251350 transcript:OS03T0251350-00 description:"Note Histone-fold domain containing protein., Transcript_evidence CT836539 (DDBJ, Best hit), ORF_evidence A6BLW4 (UniProt),"
c104998.graph_c0	1115	Os01g0102700	1	--	80.52	154	3e-79	pep:known chromosome:IRGSP-1.0:1:148085:150568:1 gene:OS01G0102700 transcript:OS01T0102700-01 description:"Note Translocon-associated beta family protein., Transcript_evidence AK063774 (DDBJ, Best hit),AK099081 (DDBJ, Best hit),AK099360 (DDBJ, Best hit), ORF_evidence B7ENG6 (UniProt), NIAS_FLcDNA 001-121-C11,J023002L13,J033046F10,"
c105031.graph_c0	1751	Os03g0803500	3	--	83.61	122	1e-130	pep:known chromosome:IRGSP-1.0:3:33522573:33524525:-1 gene:OS03G0803500 transcript:OS03T0803500-01 description:"Note Similar to Prolyl 4-hydroxylase alpha-1 subunit-like protein., Transcript_evidence AK059759 (DDBJ, Best hit), ORF_evidence B6TAV1 (UniProt), NIAS_FLcDNA 006-203-E11,"
c105033.graph_c0	859	Os01g0842500	1	ta_iwgsc_3b_v1_10748972	83.22	286	8e-175	pep:known chromosome:IRGSP-1.0:1:36177292:36180127:-1 gene:OS01G0842500 transcript:OS01T0842500-01 description:"Note Similar to Laccase (EC 1.10.3.2)., Transcript_evidence AK066513 (DDBJ, Best hit), ORF_evidence NP_001147942.1 (RefSeq), NIAS_FLcDNA J013068J22,"
c105041.graph_c0	1177	Os03g0168200	3	ta_iwgsc_4bl_v1_7035605	82.16	269	9e-147	pep:known chromosome:IRGSP-1.0:3:3681100:3683235:1 gene:OS03G0168200 transcript:OS03T0168200-01 description:"Note Similar to F16A14.21., Transcript_evidence AK099530 (DDBJ, Best hit), ORF_evidence Q9LMF9 (UniProt), NIAS_FLcDNA J013031J20,"
c105042.graph_c0	885	Os01g0201250	1	--	85.8	176	1e-95	pep:novel chromosome:IRGSP-1.0:1:5529876:5531014:-1 gene:OS01G0201250 transcript:OS01T0201250-00 description:"Note Similar to DNA-binding WRKY., Transcript_evidence AK360345 (DDBJ), ORF_evidence NP_001150990.1 (RefSeq),"
c105078.graph_c0	1252	Os03g0784900	3	--	80.99	142	6e-75	pep:known chromosome:IRGSP-1.0:3:32582083:32584511:-1 gene:OS03G0784900 transcript:OS03T0784900-02 description:"Note Glycolipid transfer protein, GLTP domain containing protein., Transcript_evidence AK099097 (DDBJ, Best hit), ORF_evidence E4MYF2 (UniProt), NIAS_FLcDNA J023019M19,"
c105079.graph_c0	1398	Os09g0375600	9	ta_iwgsc_5bl_v1_10784955;ta_iwgsc_5dl_v1_4596056	88.52	209	2e-126	pep:known chromosome:IRGSP-1.0:9:12565503:12567065:-1 gene:OS09G0375600 transcript:OS09T0375600-01 description:"Note Similar to Protein kinase family protein., Transcript_evidence AK062323 (DDBJ, Best hit), ORF_evidence B2D2G8 (UniProt), NIAS_FLcDNA 001-101-D01,"
c105081.graph_c0	1743	Os12g0178100	12	ta_iwgsc_6al_v1_5753489;ta_iwgsc_6dl_v1_3265589	81.39	274	9e-168	pep:known chromosome:IRGSP-1.0:12:3955981:3959805:-1 gene:OS12G0178100 transcript:OS12T0178100-01 description:"Note Haem peroxidase family protein., Transcript_evidence AK061107 (DDBJ, Best hit),AK099201 (DDBJ, Best hit), ORF_evidence Q9XPR6 (UniProt), NIAS_FLcDNA 006-207-B12,J023122P03,"
c105094.graph_c0	1175	Os01g0771100	1	ta_iwgsc_3b_v1_10759555	81.45	248	6e-135	pep:known chromosome:IRGSP-1.0:1:32538907:32541617:-1 gene:OS01G0771100 transcript:OS01T0771100-01 description:"Note Mitochondrial glycoprotein family protein., Transcript_evidence AK106478 (DDBJ, Best hit), ORF_evidence NP_001149935.1 (RefSeq), NIAS_FLcDNA 002-104-C12,"
c105096.graph_c0	1054	Os06g0589800	6	--	89.74	351	0	pep:known chromosome:IRGSP-1.0:6:23144729:23148845:-1 gene:OS06G0589800 transcript:OS06T0589800-01 description:"Note Protein kinase, core domain containing protein., Transcript_evidence AK101039 (DDBJ, Best hit), ORF_evidence C6ZRZ9 (UniProt), NIAS_FLcDNA J033000K11,"
c105097.graph_c0	771	Os08g0425000	8	ta_iwgsc_1bl_v1_3815931;ta_iwgsc_1dl_v1_2290659	89.3	187	1e-122	pep:known chromosome:IRGSP-1.0:8:20402026:20405973:1 gene:OS08G0425000 transcript:OS08T0425000-01 description:"Note Similar to mRNA, clone\x3a RTFL01-05-M08., Transcript_evidence AK105302 (DDBJ, Best hit), ORF_evidence E4MW90 (UniProt), NIAS_FLcDNA 001-117-A06,"
c105097.graph_c0	771	Os09g0392000	9	ta_iwgsc_1bl_v1_3815931;ta_iwgsc_1dl_v1_2290659	84.49	187	5e-116	pep:known chromosome:IRGSP-1.0:9:13553673:13558013:1 gene:OS09G0392000 transcript:OS09T0392000-01 description:"Note Similar to mRNA, clone\x3a RTFL01-05-M08., Transcript_evidence AK120392 (DDBJ, Best hit), ORF_evidence E4MW90 (UniProt), NIAS_FLcDNA J013074N02,"
c105112.graph_c0	1207	Os01g0606050	1	ta_iwgsc_2dl_v1_9900832	90.16	122	1e-77	pep:novel chromosome:IRGSP-1.0:1:23883251:23884244:1 gene:OS01G0606050 transcript:OS01T0606050-00 description:"Note Similar to T15D22.3., Transcript_evidence DQ244729 (DDBJ), ORF_evidence Q9M9Q7 (UniProt),"
c105114.graph_c1	498	Os04g0671900	4	ta_iwgsc_2al_v1_6319289;ta_iwgsc_2bl_v1_8005976;ta_iwgsc_2dl_v1_9866060	87.95	166	1e-103	pep:novel chromosome:IRGSP-1.0:4:34278549:34281440:-1 gene:OS04G0671900 transcript:OS04T0671900-03 description:"Note Similar to Auxin response factor 12., Transcript_evidence AK104920 (DDBJ, Best hit), ORF_evidence Q0J951 (UniProt), NIAS_FLcDNA 001-047-G04,"
c105124.graph_c0	1288	Os01g0559000	1	--	94.12	204	3e-142	pep:known chromosome:IRGSP-1.0:1:21167873:21172622:1 gene:OS01G0559000 transcript:OS01T0559000-01 description:"Note Protein of unknown function DUF1000 family protein., Transcript_evidence AK061456 (DDBJ, Best hit), ORF_evidence B6T8X4 (UniProt), NIAS_FLcDNA 006-307-H03,"
c105128.graph_c0	1626	Os08g0137100	8	ta_iwgsc_7dl_v1_3352990	86.44	376	0	pep:known chromosome:IRGSP-1.0:8:2077234:2083272:1 gene:OS08G0137100 transcript:OS08T0137100-01 description:"Note Similar to Fertilization-independent endosperm protein 2 (Fragment)., Transcript_evidence AK111761 (DDBJ, Best hit), ORF_evidence A1KXU8 (UniProt), NIAS_FLcDNA J023058F21,"
c105141.graph_c0	1169	Os06g0196900	6	ta_iwgsc_7as_v1_4203270	82.61	253	3e-139	pep:known chromosome:IRGSP-1.0:6:4933950:4938469:1 gene:OS06G0196900 transcript:OS06T0196900-03 description:"Note Similar to Chaperonin., Transcript_evidence AK104352 (DDBJ, Best hit),AK065072 (DDBJ, Best hit),AK243612 (DDBJ, Best hit), ORF_evidence B4F848 (UniProt), NIAS_FLcDNA 001-034-G10,J013001K09,J100085L03,"
c105147.graph_c0	996	Os02g0707900	2	ta_iwgsc_6al_v1_5769197;ta_iwgsc_6al_v1_5834615;ta_iwgsc_6dl_v1_3234506	88.7	177	3e-116	pep:known chromosome:IRGSP-1.0:2:29260085:29265446:-1 gene:OS02G0707900 transcript:OS02T0707900-02 description:"Note Rossmann-like alpha/beta/alpha sandwich fold domain containing protein., Transcript_evidence AK102318 (DDBJ, Best hit), ORF_evidence B6TGD5 (UniProt), NIAS_FLcDNA J033090F20,"
c105153.graph_c0	1030	Os01g0256900	1	ta_iwgsc_3as_v1_3364506	94.56	147	3e-98	pep:known chromosome:IRGSP-1.0:1:8570880:8574555:-1 gene:OS01G0256900 transcript:OS01T0256900-01 description:"Note Similar to SmX6 protein., Transcript_evidence AK100819 (DDBJ, Best hit), ORF_evidence NP_001152235.1 (RefSeq), NIAS_FLcDNA J023122F24,"
c105154.graph_c0	1250	Os01g0214200	1	--	82.43	239	2e-143	pep:known chromosome:IRGSP-1.0:1:6242516:6244879:-1 gene:OS01G0214200 transcript:OS01T0214200-01 description:"Note Esterase, SGNH hydrolase-type, subgroup domain containing protein., Transcript_evidence AK061229 (DDBJ, Best hit), ORF_evidence B6THH7 (UniProt), NIAS_FLcDNA 006-211-A03,"
c105154.graph_c0	1250	Os09g0121900	9	--	80.39	102	1e-56	pep:novel chromosome:IRGSP-1.0:9:1721391:1723864:1 gene:OS09G0121900 transcript:OS09T0121900-00 description:"Note Similar to Isoamyl acetate-hydrolyzing esterase., Transcript_evidence ab initio prediction, ORF_evidence B6THH7 (UniProt),"
c105156.graph_c0	1092	Os10g0471400	10	ta_iwgsc_1al_v2_3879742;ta_iwgsc_1bl_v1_3906745;ta_iwgsc_1dl_v1_2222981	85.71	266	5e-154	pep:known chromosome:IRGSP-1.0:10:17484899:17490805:-1 gene:OS10G0471400 transcript:OS10T0471400-01 description:"Note Tetratricopeptide-like helical domain containing protein., Transcript_evidence AK067894 (DDBJ, Best hit),AK064870 (DDBJ, Best hit), ORF_evidence NP_194589.2 (RefSeq), NIAS_FLcDNA J013123D09,J013000J02,"
c105156.graph_c2	1154	Os10g0471400	10	ta_iwgsc_1al_v2_3879742;ta_iwgsc_1bl_v1_3906745;ta_iwgsc_1dl_v1_2222981	87.76	384	0	pep:known chromosome:IRGSP-1.0:10:17484899:17490805:-1 gene:OS10G0471400 transcript:OS10T0471400-01 description:"Note Tetratricopeptide-like helical domain containing protein., Transcript_evidence AK067894 (DDBJ, Best hit),AK064870 (DDBJ, Best hit), ORF_evidence NP_194589.2 (RefSeq), NIAS_FLcDNA J013123D09,J013000J02,"
c105171.graph_c0	991	Os09g0471100	9	ta_iwgsc_5bl_v1_10739201	82.65	219	4e-129	pep:known chromosome:IRGSP-1.0:9:17932737:17935811:-1 gene:OS09G0471100 transcript:OS09T0471100-01 description:"Note Similar to Peroxidase 17 precursor (EC 1.11.1.7) (Atperox P17) (ATP25a)., Transcript_evidence AK069281 (DDBJ, Best hit), ORF_evidence Q5I3F1 (UniProt), NIAS_FLcDNA J023011F14,"
c105171.graph_c1	619	Os09g0471100	9	--	84.76	105	7e-57	pep:known chromosome:IRGSP-1.0:9:17932737:17935811:-1 gene:OS09G0471100 transcript:OS09T0471100-01 description:"Note Similar to Peroxidase 17 precursor (EC 1.11.1.7) (Atperox P17) (ATP25a)., Transcript_evidence AK069281 (DDBJ, Best hit), ORF_evidence Q5I3F1 (UniProt), NIAS_FLcDNA J023011F14,"
c105176.graph_c0	1403	Os03g0175600	3	ta_iwgsc_4as_v2_5945881;ta_iwgsc_4bl_v1_7038265	92.83	307	0	pep:known chromosome:IRGSP-1.0:3:4024383:4028509:1 gene:OS03G0175600 transcript:OS03T0175600-01 description:"Note Similar to Nit protein 2 (CUA002)., Transcript_evidence AK059981 (DDBJ, Best hit), ORF_evidence NP_196765.2 (RefSeq), NIAS_FLcDNA 006-212-E08,"
c105187.graph_c0	1825	Os07g0479200	7	ta_iwgsc_6al_v1_5763211;ta_iwgsc_6dl_v1_3261676	89.76	205	2e-126	pep:known chromosome:IRGSP-1.0:7:17404649:17409779:1 gene:OS07G0479200 transcript:OS07T0479200-01 description:"Note Similar to SL15-like (Fragment)., Transcript_evidence AK058326 (DDBJ, Best hit), ORF_evidence B6TBT4 (UniProt), NIAS_FLcDNA 001-014-B11,"
c105195.graph_c0	1200	Os11g0524300	11	--	88	275	0	pep:known chromosome:IRGSP-1.0:11:18981895:18987914:1 gene:OS11G0524300 transcript:OS11T0524300-01 description:"Note Protein of unknown function DUF1001 family protein., Transcript_evidence AK106093 (DDBJ, Best hit), ORF_evidence E6NU06 (UniProt), NIAS_FLcDNA 001-207-B10,"
c105230.graph_c1	900	Os07g0546000	7	ta_iwgsc_1al_v2_3887880;ta_iwgsc_1bl_v1_3896407	83.81	210	3e-129	pep:known chromosome:IRGSP-1.0:7:21625619:21628785:1 gene:OS07G0546000 transcript:OS07T0546000-01 description:"Note Similar to Isopentenyl pyrophosphate\x3adimethyllallyl pyrophosphate isomerase (EC 5.3.3.2) (Fragment)., Transcript_evidence AK065871 (DDBJ, Best hit),AK061800 (DDBJ, Best hit), ORF_evidence Q9M6K4 (UniProt), NIAS_FLcDNA J013044J20,001-039-H09,"
c105231.graph_c0	2384	Os03g0744600	3	ta_iwgsc_5al_v1_2102481;ta_iwgsc_5bl_v1_10903425;ta_iwgsc_5dl_v1_625672	90.32	186	2e-116	pep:known chromosome:IRGSP-1.0:3:30560821:30563674:-1 gene:OS03G0744600 transcript:OS03T0744600-01 description:"Note Similar to Ripening-associated protein (Fragment)., Transcript_evidence AK065730 (DDBJ, Best hit), ORF_evidence A2TJU6 (UniProt), NIAS_FLcDNA J013037C05,"
c105234.graph_c0	815	Os08g0559200	8	ta_iwgsc_4al_v2_7108227;ta_iwgsc_4bs_v1_4871850;ta_iwgsc_4ds_v1_2281482	91.67	108	5e-65	pep:known chromosome:IRGSP-1.0:8:27973023:27974647:1 gene:OS08G0559200 transcript:OS08T0559200-01 description:"Note Similar to Ribosomal protein S25 (40S ribosomal 25S subunit)., Transcript_evidence AK059582 (DDBJ, Best hit),AK068626 (DDBJ, Best hit),AK099010 (DDBJ, Best hit), ORF_evidence NP_001148017.1 (RefSeq), NIAS_FLcDNA 001-030-B04,J013154N05,J013120F23,"
c105234.graph_c0	815	Os09g0568800	9	ta_iwgsc_4al_v2_7108227;ta_iwgsc_4bs_v1_4871850;ta_iwgsc_4ds_v1_2281482	90.74	108	5e-65	pep:known chromosome:IRGSP-1.0:9:22701807:22703104:-1 gene:OS09G0568800 transcript:OS09T0568800-01 description:"Note Similar to Ribosomal protein S25 (40S ribosomal 25S subunit)., Transcript_evidence AK059234 (DDBJ, Best hit), ORF_evidence NP_001148017.1 (RefSeq), NIAS_FLcDNA 001-024-E11,"
c105234.graph_c0	815	Os11g0153800	11	ta_iwgsc_4al_v2_7108227;ta_iwgsc_4bs_v1_4871850;ta_iwgsc_4ds_v1_2281482	86.92	107	2e-60	pep:known chromosome:IRGSP-1.0:11:2522193:2528113:1 gene:OS11G0153800 transcript:OS11T0153800-01 description:"Note Similar to Ribosomal protein S25 (40S ribosomal 25S subunit)., Transcript_evidence AK058630 (DDBJ, Best hit), ORF_evidence A6N085 (UniProt), NIAS_FLcDNA 001-018-C09,"
c105236.graph_c0	962	Os04g0661800	4	ta_iwgsc_2al_v1_6388202;ta_iwgsc_2bl_v1_8029054;ta_iwgsc_2dl_v1_9907310	91.76	170	2e-112	pep:known chromosome:IRGSP-1.0:4:33774455:33777293:-1 gene:OS04G0661800 transcript:OS04T0661800-01 description:"Note MED7 family protein., Transcript_evidence AK242273 (DDBJ, Best hit), ORF_evidence Q01JK5 (UniProt), NIAS_FLcDNA J075187C13,"
c105241.graph_c0	1035	Os01g0131800	1	ta_iwgsc_3b_v1_10770124	82.74	168	1e-98	pep:known chromosome:IRGSP-1.0:1:1754374:1757590:1 gene:OS01G0131800 transcript:OS01T0131800-01 description:"Note Signal peptidase 22 kDa subunit family protein., Transcript_evidence AK243458 (DDBJ, Best hit), ORF_evidence Q84KA8 (UniProt), NIAS_FLcDNA J100071A04,"
c105244.graph_c0	1325	Os08g0439150	8	--	91.45	117	4e-76	pep:novel chromosome:IRGSP-1.0:8:21358578:21359539:1 gene:OS08G0439150 transcript:OS08T0439150-00 description:"Note Similar to DCN1-like protein 4., Transcript_evidence ab initio prediction, ORF_evidence NP_001149792.1 (RefSeq),"
c105248.graph_c0	1193	Os01g0228300	1	ta_iwgsc_3as_v1_3340122;ta_iwgsc_3b_v1_10467803	86.82	220	4e-136	pep:known chromosome:IRGSP-1.0:1:7085873:7089172:-1 gene:OS01G0228300 transcript:OS01T0228300-01 description:"Note Mpv17/PMP22 family protein., Transcript_evidence AK061358 (DDBJ, Best hit), ORF_evidence B6SUV8 (UniProt), NIAS_FLcDNA 006-304-B09,"
c105251.graph_c0	1763	Os01g0622300	1	ta_iwgsc_3b_v1_10675743	88.28	401	0	pep:known chromosome:IRGSP-1.0:1:24823998:24828139:-1 gene:OS01G0622300 transcript:OS01T0622300-01 description:"Note Similar to Plastid uroporphyrinogen decarboxylase (Fragment)., Transcript_evidence AK106203 (DDBJ, Best hit),AK072290 (DDBJ, Best hit),AK099135 (DDBJ, Best hit), ORF_evidence B8ABY1 (UniProt), NIAS_FLcDNA 001-208-F10,J023018J01,J023047E18,"
c105252.graph_c0	1503	Os08g0407000	8	ta_iwgsc_5as_v1_261100;ta_iwgsc_5bs_v1_2226297;ta_iwgsc_5ds_v1_2756199	87.17	226	1e-175	pep:novel chromosome:IRGSP-1.0:8:19456436:19460442:1 gene:OS08G0407000 transcript:OS08T0407000-01 description:"Note Small GTP-binding protein domain containing protein., Transcript_evidence AK318593 (DDBJ, Best hit), ORF_evidence B6TE37 (UniProt), NIAS_FLcDNA J100055K16,"
c105257.graph_c0	1336	Os02g0709000	2	ta_iwgsc_6al_v1_5718062;ta_iwgsc_6bl_v1_1327808;ta_iwgsc_6dl_v1_3218638	88.36	335	0	pep:known chromosome:IRGSP-1.0:2:29318628:29320855:1 gene:OS02G0709000 transcript:OS02T0709000-00 description:"Note Exonuclease domain containing protein., Transcript_evidence EU960018 (DDBJ), ORF_evidence Q8S3S6 (UniProt),"
c105264.graph_c0	1423	Os07g0490300	7	ta_iwgsc_2as_v1_5186880;ta_iwgsc_2ds_v1_5388579	81.61	299	5e-167	pep:known chromosome:IRGSP-1.0:7:18222621:18228387:-1 gene:OS07G0490300 transcript:OS07T0490300-01 description:"Note Similar to Preproacrosin., Transcript_evidence AK068288 (DDBJ, Best hit), ORF_evidence NP_199935.2 (RefSeq), NIAS_FLcDNA J013149P03,"
c105266.graph_c0	2172	Os09g0439600	9	--	81.02	548	0	pep:known chromosome:IRGSP-1.0:9:16294642:16297060:1 gene:OS09G0439600 transcript:OS09T0439600-01 description:"Note Exo70 exocyst complex subunit family protein., Transcript_evidence AK100577 (DDBJ, Best hit), ORF_evidence XP_002891787.1 (RefSeq), NIAS_FLcDNA J023105H18,"
c105279.graph_c0	1223	Os02g0290400	2	ta_iwgsc_6al_v1_5832662;ta_iwgsc_6dl_v1_3318367	85.61	285	7e-169	pep:known chromosome:IRGSP-1.0:2:10990473:10993649:1 gene:OS02G0290400 transcript:OS02T0290400-01 description:"Note Ribosomal biogenesis, methyltransferase, EMG1/NEP1 domain containing protein., Transcript_evidence AK101872 (DDBJ, Best hit), ORF_evidence NP_001148942.1 (RefSeq), NIAS_FLcDNA J033070F10,"
c105292.graph_c0	1141	Os05g0454200	5	--	81.56	385	0	pep:known chromosome:IRGSP-1.0:5:22293498:22297207:1 gene:OS05G0454200 transcript:OS05T0454200-01 description:"Note Similar to Pollen-specific kinase partner protein., Transcript_evidence AK101945 (DDBJ, Best hit), ORF_evidence B6U1X9 (UniProt), NIAS_FLcDNA J033074L17,"
c105294.graph_c1	840	Os03g0786100	3	ta_iwgsc_5bl_v1_10902941;ta_iwgsc_5dl_v1_4593270	90.55	254	5e-163	pep:known chromosome:IRGSP-1.0:3:32628852:32632431:1 gene:OS03G0786100 transcript:OS03T0786100-02 description:"Note Similar to Glycolate oxidase (EC 1.1.3.15) (Fragment)., Transcript_evidence AK120304 (DDBJ, Best hit),AK098878 (DDBJ, Best hit), ORF_evidence Q10CE4 (UniProt), NIAS_FLcDNA J013052N09,J013001E15,"
c105294.graph_c1	840	Os04g0623500	4	ta_iwgsc_5bl_v1_10902941;ta_iwgsc_5dl_v1_4593270	82.42	256	5e-149	pep:novel chromosome:IRGSP-1.0:4:31688721:31692490:1 gene:OS04G0623500 transcript:OS04T0623500-01 description:"Note Similar to H0215F08.7 protein., Transcript_evidence AK060221 (DDBJ, Best hit), ORF_evidence Q7FAS1-2 (UniProt), NIAS_FLcDNA 001-002-F07,"
c105294.graph_c1	840	Os07g0152900	7	ta_iwgsc_5bl_v1_10902941;ta_iwgsc_5dl_v1_4593270	89.76	254	4e-162	pep:known chromosome:IRGSP-1.0:7:2798257:2801322:1 gene:OS07G0152900 transcript:OS07T0152900-04 description:"Note Similar to Glycolate oxidase (EC 1.1.3.15) (Fragment)., Transcript_evidence AK103933 (DDBJ, Best hit), ORF_evidence Q6YT73 (UniProt), NIAS_FLcDNA 001-013-E11,"
c105298.graph_c0	1759	Os03g0240700	3	ta_iwgsc_4as_v2_5928874;ta_iwgsc_4dl_v3_14404955	80.62	129	5e-70	pep:known chromosome:IRGSP-1.0:3:7446000:7449581:-1 gene:OS03G0240700 transcript:OS03T0240700-01 description:"Note Similar to Erwinia induced protein 2., Transcript_evidence AK071799 (DDBJ, Best hit), ORF_evidence B4FAP8 (UniProt), NIAS_FLcDNA J023112A13,"
c105299.graph_c0	1053	Os01g0110400	1	ta_iwgsc_3b_v1_10762904	85.76	295	7e-179	pep:known chromosome:IRGSP-1.0:1:549157:552574:1 gene:OS01G0110400 transcript:OS01T0110400-01 description:"Note Similar to Acetyl-CoA C-acetyltransferase., Transcript_evidence AK101017 (DDBJ, Best hit),AK103194 (DDBJ, Best hit), ORF_evidence B4FYM0 (UniProt), NIAS_FLcDNA J023149F12,J033121P11,"
c105299.graph_c1	882	Os01g0110400	1	ta_iwgsc_3b_v1_10762904;ta_iwgsc_3ds_v1_2603036	86.36	132	1e-69	pep:known chromosome:IRGSP-1.0:1:549157:552574:1 gene:OS01G0110400 transcript:OS01T0110400-01 description:"Note Similar to Acetyl-CoA C-acetyltransferase., Transcript_evidence AK101017 (DDBJ, Best hit),AK103194 (DDBJ, Best hit), ORF_evidence B4FYM0 (UniProt), NIAS_FLcDNA J023149F12,J033121P11,"
c105301.graph_c2	2723	Os05g0186100	5	ta_iwgsc_1as_v1_3274828;ta_iwgsc_1bs_v1_3448077;ta_iwgsc_1ds_v1_1904455	88.74	151	3e-86	pep:known chromosome:IRGSP-1.0:5:5278373:5280638:-1 gene:OS05G0186100 transcript:OS05T0186100-01 description:"Note Similar to Histidine-containing phosphotransfer protein 4., Transcript_evidence AK240821 (DDBJ, Best hit), ORF_evidence B6SY22 (UniProt), NIAS_FLcDNA J065011J02,"
c105305.graph_c0	1467	Os04g0465800	4	ta_iwgsc_2bl_v1_8091074	83.52	267	4e-161	pep:known chromosome:IRGSP-1.0:4:23291443:23293733:1 gene:OS04G0465800 transcript:OS04T0465800-02 description:"Note Similar to OSIGBa0115M15.1 protein., Transcript_evidence AK064701 (DDBJ, Best hit), ORF_evidence Q01KF8 (UniProt), NIAS_FLcDNA 002-116-G12,"
c105306.graph_c0	1292	Os06g0217500	6	--	85.54	249	2e-153	pep:known chromosome:IRGSP-1.0:6:5977401:5980737:-1 gene:OS06G0217500 transcript:OS06T0217500-01 description:"Note MED6 mediator family protein., Transcript_evidence AK102305 (DDBJ, Best hit), ORF_evidence NP_188772.2 (RefSeq), NIAS_FLcDNA J033089P03,"
c105315.graph_c0	1290	Os02g0676500	2	ta_iwgsc_6al_v1_5815072;ta_iwgsc_6dl_v1_3326502	84.04	213	7e-125	pep:known chromosome:IRGSP-1.0:2:27602322:27606779:1 gene:OS02G0676500 transcript:OS02T0676500-00 description:"Note Similar to OSIGBa0127A14.6 protein., Transcript_evidence CT835321 (DDBJ, Best hit), ORF_evidence Q01JM1 (UniProt),"
c105318.graph_c0	1376	Os09g0529900	9	ta_iwgsc_5bl_v1_10839167	80.34	351	0	pep:known chromosome:IRGSP-1.0:9:20750124:20751462:1 gene:OS09G0529900 transcript:OS09T0529900-01 description:"Note Pyruvate/Phosphoenolpyruvate kinase, catalytic core domain containing protein., Transcript_evidence AK121655 (DDBJ, Best hit), ORF_evidence NP_192813.1 (RefSeq), NIAS_FLcDNA J033061N09,"
c105320.graph_c1	833	Os12g0601000	12	ta_iwgsc_5as_v1_1535009;ta_iwgsc_5bs_v1_2245740;ta_iwgsc_5ds_v1_324017	86.36	154	2e-91	pep:known chromosome:IRGSP-1.0:12:25297910:25302130:1 gene:OS12G0601000 transcript:OS12T0601000-00 description:"Note Similar to Leucine Rich Repeat family protein, expressed., Transcript_evidence EU973703 (DDBJ), ORF_evidence Q2QMK5 (UniProt),"
c105335.graph_c0	1289	Os03g0180400	3	ta_iwgsc_4as_v2_5926753;ta_iwgsc_4as_v2_5944158;ta_iwgsc_4as_v2_5944159;ta_iwgsc_4as_v2_5944160	95.12	246	2e-166	pep:known chromosome:IRGSP-1.0:3:4210533:4212985:-1 gene:OS03G0180400 transcript:OS03T0180400-01 description:"Note Proteasome subunit alpha type 6 (EC 3.4.25.1) (20S proteasome alpha subunit A) (20S proteasome subunit alpha-1)., Transcript_evidence AK101031 (DDBJ, Best hit),AK059929 (DDBJ, Best hit),AK060026 (DDBJ, Best hit),AK104324 (DDBJ, Best hit), ORF_evidence A2XD75 (UniProt), NIAS_FLcDNA J0…
c105345.graph_c0	1230	Os12g0628400	12	--	83.12	237	1e-158	pep:known chromosome:IRGSP-1.0:12:26902165:26905898:1 gene:OS12G0628400 transcript:OS12T0628400-02 description:"Note Fatty acid hydroxylase domain containing protein., Transcript_evidence AK069213 (DDBJ, Best hit), ORF_evidence B9GEE4 (UniProt), NIAS_FLcDNA J023010G06,"
c105347.graph_c0	928	Os02g0604300	2	ta_iwgsc_2al_v1_6422822;ta_iwgsc_2bl_v1_7946759;ta_iwgsc_2bl_v1_8056320;ta_iwgsc_2dl_v1_9829710	88.03	309	0	pep:known chromosome:IRGSP-1.0:2:23677350:23682615:1 gene:OS02G0604300 transcript:OS02T0604300-01 description:"Note Nucleotide-sugar transporter family protein., Transcript_evidence AK069982 (DDBJ, Best hit), ORF_evidence B6U7G5 (UniProt), NIAS_FLcDNA J023034J11,"
c105347.graph_c0	928	Os04g0490600	4	ta_iwgsc_2al_v1_6422822;ta_iwgsc_2bl_v1_7946759;ta_iwgsc_2bl_v1_8056320;ta_iwgsc_2dl_v1_9829710	87	200	2e-118	pep:known chromosome:IRGSP-1.0:4:24515450:24521611:-1 gene:OS04G0490600 transcript:OS04T0490600-01 description:"Note Nucleotide-sugar transporter family protein., Transcript_evidence AK063469 (DDBJ, Best hit), ORF_evidence Q9LX35 (UniProt), NIAS_FLcDNA 001-116-A03,"
c105392.graph_c0	1169	Os03g0744800	3	ta_iwgsc_5bl_v1_10810367;ta_iwgsc_5dl_v1_4511687	90.95	210	6e-140	pep:known chromosome:IRGSP-1.0:3:30596446:30599523:-1 gene:OS03G0744800 transcript:OS03T0744800-01 description:"Note emp24/gp25L/p24 family protein., Transcript_evidence AK059983 (DDBJ, Best hit), ORF_evidence B4FV79 (UniProt), NIAS_FLcDNA 006-212-F12,"
c105393.graph_c0	1182	Os08g0517600	8	--	84.62	130	9e-108	pep:known chromosome:IRGSP-1.0:8:25687727:25690627:-1 gene:OS08G0517600 transcript:OS08T0517600-01 description:"Note Similar to Methylase., Transcript_evidence AK073374 (DDBJ, Best hit), ORF_evidence B4FH40 (UniProt), NIAS_FLcDNA J033029M19,"
c105399.graph_c0	1934	Os12g0158800	12	ta_iwgsc_5dl_v1_4600373	84.04	445	0	pep:known chromosome:IRGSP-1.0:12:2939741:2945064:-1 gene:OS12G0158800 transcript:OS12T0158800-01 description:"Note Similar to E2F homolog (Fragment)., Transcript_evidence AK059233 (DDBJ, Best hit), ORF_evidence Q9FRZ8 (UniProt), NIAS_FLcDNA 001-024-E10,"
c105401.graph_c0	1755	Os01g0914400	1	ta_iwgsc_3al_v1_4448843;ta_iwgsc_3b_v1_10442416	81.45	124	2e-66	pep:known chromosome:IRGSP-1.0:1:39845391:39846627:1 gene:OS01G0914400 transcript:OS01T0914400-01 description:"Note Similar to EPIDERMAL PATTERNING FACTOR-like protein 9., Transcript_evidence AK063138 (DDBJ, Best hit), ORF_evidence Q9SV72 (UniProt), NIAS_FLcDNA 001-111-G05,"
c105404.graph_c1	1195	Os10g0564500	10	ta_iwgsc_1al_v2_3901453;ta_iwgsc_1bl_v1_3895131;ta_iwgsc_1dl_v1_2231197	85.62	313	0	pep:known chromosome:IRGSP-1.0:10:22294896:22297645:-1 gene:OS10G0564500 transcript:OS10T0564500-01 description:"Note Serine/threonine-protein kinase SAPK3 (EC 2.7.1.37) (Osmotic stress/abscisic acid-activated protein kinase 3) (Protein kinase REK)., Transcript_evidence AK103690 (DDBJ, Best hit), ORF_evidence P0C5D6 (UniProt), NIAS_FLcDNA J033136G23,"
c105409.graph_c0	1368	Os01g0742300	1	--	92.09	316	0	pep:known chromosome:IRGSP-1.0:1:30997998:30999138:-1 gene:OS01G0742300 transcript:OS01T0742300-01 description:"Note 3-hydroxyacid dehydrogenase/reductase domain containing protein., Transcript_evidence AK065837 (DDBJ, Best hit),AK071100 (DDBJ, Best hit), ORF_evidence XP_002869451.1 (RefSeq), NIAS_FLcDNA J013039B02,J023080N03,"
c105409.graph_c0	1368	Os01g0742350	1	--	86.87	198	2e-112	pep:known chromosome:IRGSP-1.0:1:30998119:30999454:1 gene:OS01G0742350 transcript:OS01T0742350-01 description:"Note Conserved hypothetical protein., Transcript_evidence AK241600 (DDBJ, Best hit), ORF_evidence NP_001172563.1 (RefSeq), NIAS_FLcDNA J065183H21,"
c105410.graph_c1	1353	Os02g0689200	2	ta_iwgsc_6al_v1_5787107;ta_iwgsc_6al_v1_5787108;ta_iwgsc_6al_v1_5796139;ta_iwgsc_6bl_v1_3886361;ta_iwgsc_6dl_v1_3232181	82.18	376	0	pep:known chromosome:IRGSP-1.0:2:28267390:28269626:1 gene:OS02G0689200 transcript:OS02T0689200-03 description:"Note Similar to cDNA clone\x3aJ023134O11, full insert sequence., Transcript_evidence AK071254 (DDBJ, Best hit), ORF_evidence B7EL40 (UniProt), NIAS_FLcDNA J023087G23,"
c105417.graph_c0	1107	Os10g0573100	10	ta_iwgsc_1al_v2_3381392;ta_iwgsc_1bl_v1_3888177	92.27	181	4e-120	pep:known chromosome:IRGSP-1.0:10:22754171:22756604:1 gene:OS10G0573100 transcript:OS10T0573100-01 description:"Note Similar to AMMECR1 family., Transcript_evidence AK069018 (DDBJ, Best hit), ORF_evidence XP_002881612.1 (RefSeq), NIAS_FLcDNA J023001I03,"
c105421.graph_c0	1188	Os05g0456500	5	--	80.41	148	2e-80	pep:known chromosome:IRGSP-1.0:5:22425364:22427412:1 gene:OS05G0456500 transcript:OS05T0456500-01 description:"Note Uncharacterised protein family UPF0497, trans-membrane plant domain containing protein., Transcript_evidence AK103232 (DDBJ, Best hit), ORF_evidence B8AYU8 (UniProt), NIAS_FLcDNA J033123E09,"
c105422.graph_c0	1444	Os07g0507000	7	ta_iwgsc_2as_v1_5279451;ta_iwgsc_2bs_v1_5203341	87.59	290	1e-180	pep:known chromosome:IRGSP-1.0:7:19243399:19247632:-1 gene:OS07G0507000 transcript:OS07T0507000-01 description:"Note Protein phosphatase 2C., Transcript_evidence AK243539 (DDBJ, Best hit), ORF_evidence B4F7V3 (UniProt), NIAS_FLcDNA J100078G04,"
c105423.graph_c0	681	Os05g0430800	5	--	82.57	218	5e-117	pep:known chromosome:IRGSP-1.0:5:21141378:21143453:1 gene:OS05G0430800 transcript:OS05T0430800-01 description:"Note Similar to Amidophosphoribosyltransferase, chloroplast precursor (EC 2.4.2.14) (Glutamine phosphoribosylpyrophosphate amidotransferase) (ATASE) (GPAT)., Transcript_evidence AK101162 (DDBJ, Best hit), ORF_evidence A2Y4Z1 (UniProt), NIAS_FLcDNA J033027P19,"
c105436.graph_c0	1113	Os03g0370400	3	ta_iwgsc_7al_v1_4486629;ta_iwgsc_7dl_v1_3395626	89.18	194	4e-120	pep:known chromosome:IRGSP-1.0:3:14543805:14544754:1 gene:OS03G0370400 transcript:OS03T0370400-01 description:"Note Protein of unknown function DUF679 family protein., Transcript_evidence AK060059 (DDBJ, Best hit), ORF_evidence Q9FRC7 (UniProt), NIAS_FLcDNA 006-305-F04,"
c105440.graph_c0	1858	Os04g0492400	4	ta_iwgsc_2al_v1_6385267;ta_iwgsc_2bl_v1_4089599;ta_iwgsc_2dl_v1_9848453	91.33	346	0	pep:known chromosome:IRGSP-1.0:4:24611415:24615159:1 gene:OS04G0492400 transcript:OS04T0492400-02 description:"Note Similar to H0425E08.4 protein., Transcript_evidence AK099916 (DDBJ, Best hit), ORF_evidence Q01IA4 (UniProt), NIAS_FLcDNA J013116I01,"
c105442.graph_c1	3256	Os06g0589300	6	ta_iwgsc_7dl_v1_3335726	82.84	781	0	pep:known chromosome:IRGSP-1.0:6:23105298:23113054:-1 gene:OS06G0589300 transcript:OS06T0589300-01 description:"Note ABC transporter-like domain containing protein., Transcript_evidence AK098963 (DDBJ, Best hit),AK065426 (DDBJ, Best hit), ORF_evidence NP_190362.2 (RefSeq), NIAS_FLcDNA J013072F03,J013005O19,"
c105449.graph_c0	1287	Os01g0641100	1	ta_iwgsc_3b_v1_10460952	82.33	266	2e-147	pep:known chromosome:IRGSP-1.0:1:25762489:25766525:1 gene:OS01G0641100 transcript:OS01T0641100-01 description:"Note Similar to HD domain containing protein., Transcript_evidence AK243497 (DDBJ, Best hit), ORF_evidence NP_001151059.1 (RefSeq), NIAS_FLcDNA J100074E09,"
c105456.graph_c0	1265	Os07g0673100	7	ta_iwgsc_2bs_v1_5228109;ta_iwgsc_2ds_v1_5375643	91.92	260	6e-174	pep:known chromosome:IRGSP-1.0:7:28448559:28451200:-1 gene:OS07G0673100 transcript:OS07T0673100-01 description:"Note Ribosomal protein S8e domain containing protein., Transcript_evidence AK103678 (DDBJ, Best hit),AK060100 (DDBJ, Best hit),AK104794 (DDBJ, Best hit), ORF_evidence XP_002871214.1 (RefSeq), NIAS_FLcDNA J033136C23,006-307-H11,001-039-G01,"
c105480.graph_c0	1147	Os03g0822200	3	ta_iwgsc_5bl_v1_10867929	88.54	253	1e-164	pep:known chromosome:IRGSP-1.0:3:34526502:34529096:-1 gene:OS03G0822200 transcript:OS03T0822200-01 description:"Note NAD(P)-binding domain containing protein., Transcript_evidence AK069405 (DDBJ, Best hit),AK104151 (DDBJ, Best hit),AK104209 (DDBJ, Best hit), ORF_evidence NP_001148959.1 (RefSeq), NIAS_FLcDNA J023017D04,006-208-E08,006-305-C03,"
c105486.graph_c0	1399	Os07g0647100	7	ta_iwgsc_2as_v1_5283687;ta_iwgsc_2bs_v1_5230338;ta_iwgsc_2ds_v1_5390745	89.02	337	0	pep:known chromosome:IRGSP-1.0:7:27014194:27018827:1 gene:OS07G0647100 transcript:OS07T0647100-01 description:"Note Mo25-like domain containing protein., Transcript_evidence AK065269 (DDBJ, Best hit), ORF_evidence NP_001149546.1 (RefSeq), NIAS_FLcDNA J013002K24,"
c105504.graph_c0	926	Os04g0527700	4	ta_iwgsc_2al_v1_6435867;ta_iwgsc_2bl_v1_7949001	82	150	2e-79	pep:known chromosome:IRGSP-1.0:4:26372064:26375184:1 gene:OS04G0527700 transcript:OS04T0527700-01 description:"Note CHCH domain containing protein., Transcript_evidence AK072980 (DDBJ, Best hit), ORF_evidence Q01HP0 (UniProt), NIAS_FLcDNA J023150D11,"
c105506.graph_c0	1358	Os02g0123500	2	ta_iwgsc_6as_v1_4425137;ta_iwgsc_6as_v1_4425896	88.75	329	0	pep:known chromosome:IRGSP-1.0:2:1227310:1230217:-1 gene:OS02G0123500 transcript:OS02T0123500-01 description:"Note Similar to NADPH-dependent mannose 6-phosphate reductase., Transcript_evidence AK070168 (DDBJ, Best hit), ORF_evidence D8L838 (UniProt), NIAS_FLcDNA J023042M07,"
c105509.graph_c0	893	Os09g0442100	9	ta_iwgsc_5al_v1_2675382;ta_iwgsc_5al_v1_2685153;ta_iwgsc_5bl_v1_10909357;ta_iwgsc_5bl_v1_10923848;ta_iwgsc_5bl_v1_10925190;ta_iwgsc_5dl_v1_4577942;ta_iwgsc_5dl_v1_4601754	83.75	240	2e-136	pep:known chromosome:IRGSP-1.0:9:16422290:16425218:-1 gene:OS09G0442100 transcript:OS09T0442100-01 description:"Note Protein kinase, core domain containing protein., Transcript_evidence AK111977 (DDBJ, Best hit), ORF_evidence B6ST24 (UniProt), NIAS_FLcDNA 001-007-H12,"
c105513.graph_c0	1092	Os05g0323900	5	ta_iwgsc_2al_v1_6329982	84.42	231	6e-144	pep:known chromosome:IRGSP-1.0:5:15046751:15051399:1 gene:OS05G0323900 transcript:OS05T0323900-01 description:"Note Manganese-superoxide dismutase precursor (EC 1.15.1.1)., Transcript_evidence AK070528 (DDBJ, Best hit),AK104030 (DDBJ, Best hit),AK104160 (DDBJ, Best hit),AK119904 (DDBJ, Best hit), ORF_evidence Q43008 (UniProt), NIAS_FLcDNA J023060D13,001-020-C01,006-211-E09,002-182-A05,"
c105524.graph_c0	1062	Os12g0510900	12	ta_iwgsc_5as_v1_1503048;ta_iwgsc_5bs_v1_2253599;ta_iwgsc_5ds_v1_2757215	92.16	102	8e-66	pep:known chromosome:IRGSP-1.0:12:19681340:19682064:1 gene:OS12G0510900 transcript:OS12T0510900-01 description:"Note Similar to LIM domain protein WLIM-1., Transcript_evidence AK058220 (DDBJ, Best hit), ORF_evidence Q2QQ10 (UniProt), NIAS_FLcDNA 001-010-F09,"
c105526.graph_c0	1715	Os02g0187200	2	ta_iwgsc_6as_v1_4404635;ta_iwgsc_6ds_v1_2078078	89.22	408	0	pep:known chromosome:IRGSP-1.0:2:4838499:4841890:-1 gene:OS02G0187200 transcript:OS02T0187200-01 description:"Note Exostosin-like family protein., Transcript_evidence AK065525 (DDBJ, Best hit), ORF_evidence B6TA15 (UniProt), NIAS_FLcDNA J013030F22,"
c105536.graph_c0	1774	Os02g0640000	2	ta_iwgsc_2al_v1_6416485;ta_iwgsc_2bl_v1_7967542;ta_iwgsc_2dl_v1_9889090	80.39	102	7e-52	pep:known chromosome:IRGSP-1.0:2:25684044:25687113:1 gene:OS02G0640000 transcript:OS02T0640000-01 description:"Note C2 calcium-dependent membrane targeting domain containing protein., Transcript_evidence AK120841 (DDBJ, Best hit), ORF_evidence B6UGX7 (UniProt), NIAS_FLcDNA J023022G19,"
c105536.graph_c0	1774	Os04g0531100	4	ta_iwgsc_2al_v1_6416485;ta_iwgsc_2bl_v1_7967542;ta_iwgsc_2dl_v1_9889090	84.31	102	1e-55	pep:known chromosome:IRGSP-1.0:4:26558962:26561236:1 gene:OS04G0531100 transcript:OS04T0531100-01 description:"Note C2 calcium-dependent membrane targeting domain containing protein., Transcript_evidence AK063584 (DDBJ, Best hit), ORF_evidence Q0JBH9 (UniProt), NIAS_FLcDNA 001-118-A01,"
c105537.graph_c0	1143	Os02g0697400	2	--	89.12	147	1e-80	pep:known chromosome:IRGSP-1.0:2:28677205:28680864:-1 gene:OS02G0697400 transcript:OS02T0697400-01 description:"Note Similar to 4-coumarate--CoA ligase 1 (EC 6.2.1.12) (4CL 1) (4-coumaroyl-CoA synthase 1) (Clone 4CL14) (Fragment)., Transcript_evidence AK105636 (DDBJ, Best hit), ORF_evidence Q9M7S3 (UniProt), NIAS_FLcDNA 001-200-D12,"
c105542.graph_c0	1006	Os03g0640400	3	ta_iwgsc_5bl_v1_10860795	84.55	123	2e-66	pep:known chromosome:IRGSP-1.0:3:24638186:24641449:-1 gene:OS03G0640400 transcript:OS03T0640400-01 description:"Note Uncharacterised domain KxDL domain containing protein., Transcript_evidence AK120523 (DDBJ, Best hit), ORF_evidence Q84JG3 (UniProt), NIAS_FLcDNA J013126D04,"
c105546.graph_c0	2105	Os01g0600200	1	ta_iwgsc_3al_v1_4404384;ta_iwgsc_3b_v1_10410333;ta_iwgsc_3dl_v1_6912739	87.04	108	5e-74	pep:novel chromosome:IRGSP-1.0:1:23569843:23576519:1 gene:OS01G0600200 transcript:OS01T0600200-01 description:"Note Ser/Thr specific protein phosphatase 2A B regulatory subunit beta isoform., Transcript_evidence AK242932 (DDBJ, Best hit), ORF_evidence B7ERB7 (UniProt), NIAS_FLcDNA J090086I24,"
c105546.graph_c0	2105	Os02g0224200	2	ta_iwgsc_3al_v1_4404384;ta_iwgsc_3b_v1_10410333;ta_iwgsc_3dl_v1_6912739	81.48	108	8e-69	pep:known chromosome:IRGSP-1.0:2:6964064:6971934:-1 gene:OS02G0224200 transcript:OS02T0224200-01 description:"Note Similar to Ser/Thr specific protein phosphatase 2A B regulatory subunit beta isoform., Transcript_evidence AK101100 (DDBJ, Best hit), ORF_evidence A2X2K3 (UniProt), NIAS_FLcDNA J033025A11,"
c105546.graph_c1	877	Os01g0600200	1	--	80.08	236	3e-129	pep:novel chromosome:IRGSP-1.0:1:23569843:23576519:1 gene:OS01G0600200 transcript:OS01T0600200-01 description:"Note Ser/Thr specific protein phosphatase 2A B regulatory subunit beta isoform., Transcript_evidence AK242932 (DDBJ, Best hit), ORF_evidence B7ERB7 (UniProt), NIAS_FLcDNA J090086I24,"
c105549.graph_c0	2954	Os04g0531300	4	ta_iwgsc_2al_v1_6415314;ta_iwgsc_2bl_v1_8052386;ta_iwgsc_2dl_v1_9892335	85.58	319	0	pep:known chromosome:IRGSP-1.0:4:26565601:26571685:1 gene:OS04G0531300 transcript:OS04T0531300-02 description:"Note tRNA-dihydrouridine synthase domain containing protein., Transcript_evidence AK072647 (DDBJ, Best hit), ORF_evidence Q00RI1 (UniProt), NIAS_FLcDNA J023130D01,"
c105552.graph_c0	1271	Os07g0186400	7	--	91.74	218	4e-152	pep:known chromosome:IRGSP-1.0:7:4606698:4614551:1 gene:OS07G0186400 transcript:OS07T0186400-01 description:"Note Similar to SHL1., Transcript_evidence AK101850 (DDBJ, Best hit), ORF_evidence NP_001151899.1 (RefSeq), NIAS_FLcDNA J033069K07,"
c105555.graph_c0	883	Os04g0662200	4	--	86.09	151	8e-87	pep:known chromosome:IRGSP-1.0:4:33789435:33790386:-1 gene:OS04G0662200 transcript:OS04T0662200-01 description:"Note Auxin responsive SAUR protein family protein., Transcript_evidence AK107934 (DDBJ, Best hit), ORF_evidence XP_002306917.1 (RefSeq), NIAS_FLcDNA 002-135-A05,"
c105565.graph_c0	1105	Os01g0720300	1	--	93.1	203	3e-135	pep:novel chromosome:IRGSP-1.0:1:30021240:30023716:-1 gene:OS01G0720300 transcript:OS01T0720300-00 description:"Note NADH-ubiquinone oxidoreductase 20 kDa subunit, mitochondrial precursor (EC 1.6.5.3) (EC 1.6.99.3) (Complex I-20KD) (CI-20KD)., Transcript_evidence ab initio prediction, ORF_evidence B6TDQ5 (UniProt),"
c105565.graph_c0	1105	Os05g0533700	5	--	89.27	205	1e-133	pep:known chromosome:IRGSP-1.0:5:26494551:26497193:1 gene:OS05G0533700 transcript:OS05T0533700-01 description:"Note NADH-ubiquinone oxidoreductase subunit PSST (Fragment)., Transcript_evidence AK243655 (DDBJ, Best hit), ORF_evidence P42027 (UniProt), NIAS_FLcDNA J100088K13,"
c105574.graph_c0	1459	Os04g0634500	4	ta_iwgsc_2bl_v1_8037349;ta_iwgsc_2dl_v1_9826098	81.93	166	3e-93	pep:known chromosome:IRGSP-1.0:4:32278194:32281408:-1 gene:OS04G0634500 transcript:OS04T0634500-01 description:"Note Similar to H0315F07.6 protein., Transcript_evidence AK071656 (DDBJ, Best hit), ORF_evidence Q259Z6 (UniProt), NIAS_FLcDNA J023103O13,"
c105586.graph_c0	1316	Os03g0851700	3	ta_iwgsc_4al_v2_7066665;ta_iwgsc_5bl_v1_10797983	81.55	336	0	pep:known chromosome:IRGSP-1.0:3:35861615:35864088:1 gene:OS03G0851700 transcript:OS03T0851700-01 description:"Note Similar to TGB12K interacting protein 3., Transcript_evidence AK068082 (DDBJ, Best hit), ORF_evidence B4FRE3 (UniProt), NIAS_FLcDNA J013130D01,"
c105590.graph_c0	1662	Os01g0560000	1	ta_iwgsc_3b_v1_10481476	85.97	442	0	pep:known chromosome:IRGSP-1.0:1:21265832:21270762:-1 gene:OS01G0560000 transcript:OS01T0560000-01 description:"Note Similar to Auxin amidohydrolase., Transcript_evidence AK105974 (DDBJ, Best hit), ORF_evidence Q8S9S4 (UniProt), NIAS_FLcDNA 001-205-F05,"
c105598.graph_c0	1265	Os01g0267400	1	ta_iwgsc_3as_v1_1243073;ta_iwgsc_3b_v1_10638690	91.6	131	1e-85	pep:known chromosome:IRGSP-1.0:1:9173234:9175902:-1 gene:OS01G0267400 transcript:OS01T0267400-01 description:"Note Similar to cell number regulator 5., Transcript_evidence AK242388 (DDBJ, Best hit), ORF_evidence NP_001132085.1 (RefSeq), NIAS_FLcDNA J080051F22,"
c105603.graph_c0	1215	Os03g0141200	3	ta_iwgsc_4bl_v1_6913816	85.35	273	1e-173	pep:known chromosome:IRGSP-1.0:3:2272966:2276161:1 gene:OS03G0141200 transcript:OS03T0141200-01 description:"Note Similar to Beta-amylase PCT-BMYI (EC 3.2.1.2)., Transcript_evidence AK068968 (DDBJ, Best hit),AK100092 (DDBJ, Best hit), ORF_evidence A3ADZ2 (UniProt), NIAS_FLcDNA J023002J01,J023003L18,"
c105612.graph_c0	1326	Os06g0472200	6	ta_iwgsc_7bs_v1_3135054	80.51	313	4e-180	pep:known chromosome:IRGSP-1.0:6:15724840:15727430:1 gene:OS06G0472200 transcript:OS06T0472200-02 description:"Note Similar to Isoflavone reductase., Transcript_evidence AK059428 (DDBJ, Best hit), ORF_evidence B5M699 (UniProt), NIAS_FLcDNA 001-027-E12,"
c105646.graph_c0	1316	Os01g0687700	1	ta_iwgsc_3al_v1_4420181;ta_iwgsc_3b_v1_10617231	83.18	321	2e-176	pep:known chromosome:IRGSP-1.0:1:28370919:28374507:-1 gene:OS01G0687700 transcript:OS01T0687700-01 description:"Note Protein of unknown function DUF292, eukaryotic domain containing protein., Transcript_evidence AK073996 (DDBJ, Best hit),AK061158 (DDBJ, Best hit), ORF_evidence B8A7P0 (UniProt), NIAS_FLcDNA J033071E20,006-208-H01,"
c105651.graph_c0	1270	Os09g0462700	9	ta_iwgsc_5al_v1_2749736;ta_iwgsc_5bl_v1_10920341;ta_iwgsc_5dl_v1_4473034	94.65	318	0	pep:known chromosome:IRGSP-1.0:9:17499163:17503035:1 gene:OS09G0462700 transcript:OS09T0462700-02 description:"Note Similar to H0818E04.14 protein., Transcript_evidence AK060597 (DDBJ, Best hit), ORF_evidence Q01JG9 (UniProt), NIAS_FLcDNA 001-024-G08,"
c105660.graph_c0	2195	Os03g0146500	3	ta_iwgsc_4al_v2_7097165;ta_iwgsc_4dl_v3_14394103	84.81	158	2e-76	pep:known chromosome:IRGSP-1.0:3:2581205:2583481:1 gene:OS03G0146500 transcript:OS03T0146500-02 description:"Note Galactose-binding like domain containing protein., Transcript_evidence AK104105 (DDBJ, Best hit),AK059776 (DDBJ, Best hit),AK104220 (DDBJ, Best hit), ORF_evidence Q947Y3 (UniProt), NIAS_FLcDNA 006-202-C02,006-204-A11,006-306-E01,"
c105678.graph_c0	1050	Os02g0773200	2	ta_iwgsc_6al_v1_5798002;ta_iwgsc_6bl_v1_4340907;ta_iwgsc_6dl_v1_3225544;ta_iwgsc_6dl_v1_3249754;ta_iwgsc_6dl_v1_3323391	89.09	165	4e-102	pep:known chromosome:IRGSP-1.0:2:32643551:32644836:1 gene:OS02G0773200 transcript:OS02T0773200-01 description:"Note UspA domain containing protein., Transcript_evidence AK108499 (DDBJ, Best hit), ORF_evidence D2XV69 (UniProt), NIAS_FLcDNA 002-143-H02,"
c105688.graph_c0	1493	Os03g0117100	3	ta_iwgsc_4bl_v1_6988362;ta_iwgsc_4dl_v3_14424669;ta_iwgsc_5al_v1_2781953	88.6	114	5e-63	pep:known chromosome:IRGSP-1.0:3:958129:960004:-1 gene:OS03G0117100 transcript:OS03T0117100-02 description:"Note Peroxisomal biogenesis factor 11 family protein., Transcript_evidence AK104706 (DDBJ, Best hit), ORF_evidence Q10SM7 (UniProt), NIAS_FLcDNA 001-037-D09,"
c105688.graph_c0	1493	Os06g0127000	6	ta_iwgsc_4bl_v1_6988362;ta_iwgsc_4dl_v3_14424669;ta_iwgsc_5al_v1_2781953	82.46	114	2e-57	pep:known chromosome:IRGSP-1.0:6:1424867:1427456:1 gene:OS06G0127000 transcript:OS06T0127000-03 description:"Note Peroxisomal biogenesis factor 11 family protein., Transcript_evidence AK100186 (DDBJ, Best hit),AK060186 (DDBJ, Best hit), ORF_evidence Q5VRJ8 (UniProt), NIAS_FLcDNA J023033L15,001-001-D04,"
c105691.graph_c0	1319	Os03g0199000	3	ta_iwgsc_4as_v2_270459;ta_iwgsc_4dl_v3_14398065	86.36	198	1e-113	pep:known chromosome:IRGSP-1.0:3:5206265:5211363:1 gene:OS03G0199000 transcript:OS03T0199000-01 description:"Note UAA transporter domain containing protein., Transcript_evidence AK072933 (DDBJ, Best hit), ORF_evidence B8AQ42 (UniProt), NIAS_FLcDNA J023145E02,"
c105696.graph_c0	1325	Os03g0765000	3	ta_iwgsc_1bl_v1_3815379;ta_iwgsc_1dl_v1_2290594	82.03	306	6e-180	pep:known chromosome:IRGSP-1.0:3:31674593:31678718:1 gene:OS03G0765000 transcript:OS03T0765000-01 description:"Note Similar to Serine/threonine-protein kinase 12 (EC 2.7.1.37) (Aurora-B) (Fragment)., Transcript_evidence AK073918 (DDBJ, Best hit), ORF_evidence B6SI45 (UniProt), NIAS_FLcDNA J033074N13,"
c105697.graph_c0	1162	Os01g0612500	1	ta_iwgsc_3al_v1_4327292;ta_iwgsc_3b_v1_10545879;ta_iwgsc_3dl_v1_6896413	81.94	227	5e-137	pep:known chromosome:IRGSP-1.0:1:24277095:24280999:1 gene:OS01G0612500 transcript:OS01T0612500-01 description:"Note Phospholipase/carboxylesterase domain containing protein., Transcript_evidence AK069125 (DDBJ, Best hit), ORF_evidence B6T1C9 (UniProt), NIAS_FLcDNA J023004J23,"
c105703.graph_c0	1054	Os11g0104050	11	--	81.08	111	2e-53	pep:known chromosome:IRGSP-1.0:11:162815:163466:-1 gene:OS11G0104050 transcript:OS11T0104050-01 description:"Note Preprotein translocase Sec, Sec61-beta subunit, eukarya domain containing protein., Transcript_evidence AK243463 (DDBJ, Best hit), ORF_evidence Q2QYX6 (UniProt), NIAS_FLcDNA J100071F07,"
c105706.graph_c0	1278	Os03g0816600	3	ta_iwgsc_3b_v1_10495803	80.1	382	0	pep:known chromosome:IRGSP-1.0:3:34238474:34241383:1 gene:OS03G0816600 transcript:OS03T0816600-01 description:"Note Similar to pentatricopeptide repeat-containing protein., Transcript_evidence AK069320 (DDBJ, Best hit), ORF_evidence XP_002879907.1 (RefSeq), NIAS_FLcDNA J023018C14,"
c105706.graph_c1	986	Os03g0816600	3	ta_iwgsc_3al_v1_4235434;ta_iwgsc_3b_v1_10495803;ta_iwgsc_3dl_v1_3001794	87.11	256	6e-164	pep:known chromosome:IRGSP-1.0:3:34238474:34241383:1 gene:OS03G0816600 transcript:OS03T0816600-01 description:"Note Similar to pentatricopeptide repeat-containing protein., Transcript_evidence AK069320 (DDBJ, Best hit), ORF_evidence XP_002879907.1 (RefSeq), NIAS_FLcDNA J023018C14,"
c105709.graph_c0	1168	Os04g0461800	4	ta_iwgsc_2al_v1_6365978;ta_iwgsc_2bl_v1_7980009	85.54	332	0	pep:known chromosome:IRGSP-1.0:4:23078330:23081438:-1 gene:OS04G0461800 transcript:OS04T0461800-01 description:"Note Actin-binding FH2 domain containing protein., Transcript_evidence AK106770 (DDBJ, Best hit), ORF_evidence Q7XUV2 (UniProt), NIAS_FLcDNA 002-115-F08,"
c105753.graph_c0	1110	Os01g0664200	1	ta_iwgsc_3al_v1_4293809;ta_iwgsc_3b_v1_10777183;ta_iwgsc_3dl_v1_6956357	81.61	261	3e-143	pep:known chromosome:IRGSP-1.0:1:27130541:27134081:-1 gene:OS01G0664200 transcript:OS01T0664200-02 description:"Note Similar to Ser Thr specific protein kinase-like protein., Transcript_evidence AK066072 (DDBJ, Best hit), ORF_evidence Q1EPK4 (UniProt), NIAS_FLcDNA J013055G14,"
c105753.graph_c1	1203	Os01g0664200	1	ta_iwgsc_3al_v1_4293809;ta_iwgsc_3b_v1_10777183;ta_iwgsc_3dl_v1_6956357	87.97	241	8e-146	pep:known chromosome:IRGSP-1.0:1:27130541:27134081:-1 gene:OS01G0664200 transcript:OS01T0664200-02 description:"Note Similar to Ser Thr specific protein kinase-like protein., Transcript_evidence AK066072 (DDBJ, Best hit), ORF_evidence Q1EPK4 (UniProt), NIAS_FLcDNA J013055G14,"
c105762.graph_c0	1324	Os03g0235100	3	--	95.57	158	3e-100	pep:known chromosome:IRGSP-1.0:3:7132617:7135981:1 gene:OS03G0235100 transcript:OS03T0235100-02 description:"Note Similar to Pg4., Transcript_evidence AK060384 (DDBJ, Best hit), ORF_evidence Q5EXM1 (UniProt), NIAS_FLcDNA 001-009-F04,"
c105777.graph_c0	1423	Os11g0629200	11	ta_iwgsc_4bl_v1_6960648;ta_iwgsc_4bs_v1_4936270;ta_iwgsc_4ds_v1_2309666	90.79	304	0	pep:known chromosome:IRGSP-1.0:11:24642531:24646800:1 gene:OS11G0629200 transcript:OS11T0629200-01 description:"Note Similar to Vacuolar sorting protein-like%3B embryogenesis protein H beta 58-like protein., Transcript_evidence AK065196 (DDBJ, Best hit), ORF_evidence B6UEZ8 (UniProt), NIAS_FLcDNA J013002E16,"
c105777.graph_c0	1423	Os12g0500700	12	ta_iwgsc_4bl_v1_6960648;ta_iwgsc_4bs_v1_4936270;ta_iwgsc_4ds_v1_2309666	86.93	306	0	pep:known chromosome:IRGSP-1.0:12:19055747:19060976:1 gene:OS12G0500700 transcript:OS12T0500700-01 description:"Note Similar to Vacuolar sorting protein-like%3B embryogenesis protein H beta 58-like protein., Transcript_evidence AK073408 (DDBJ, Best hit), ORF_evidence NP_001148716.1 (RefSeq), NIAS_FLcDNA J033040F22,"
c105789.graph_c0	1554	Os06g0132400	6	--	85.19	108	1e-60	pep:known chromosome:IRGSP-1.0:6:1733988:1734456:-1 gene:OS06G0132400 transcript:OS06T0132400-01 description:"Note Similar to Magnesium-protoporphyrin O-methyltransferase (EC 2.1.1.11) (Magnesium- protoporphyrin IX methyltransferase)., Transcript_evidence AK059151 (DDBJ, Best hit), ORF_evidence E5GBL6 (UniProt), NIAS_FLcDNA 001-023-B10,"
c105796.graph_c0	1135	Os03g0102100	3	ta_iwgsc_4bl_v1_7010091;ta_iwgsc_4dl_v3_14467290	89.44	303	0	pep:known chromosome:IRGSP-1.0:3:144652:147750:1 gene:OS03G0102100 transcript:OS03T0102100-02 description:"Note Formyltetrahydrofolate deformylase family protein., Transcript_evidence AK104164 (DDBJ, Best hit),AK060329 (DDBJ, Best hit), ORF_evidence Q10T41 (UniProt), NIAS_FLcDNA 006-212-C05,001-008-A11,"
c105798.graph_c0	1372	Os04g0639300	4	ta_iwgsc_2bl_v1_8066810	90.17	173	8e-106	pep:known chromosome:IRGSP-1.0:4:32483088:32484417:-1 gene:OS04G0639300 transcript:OS04T0639300-01 description:"Note Conserved hypothetical protein., Transcript_evidence AK058483 (DDBJ, Best hit), ORF_evidence Q7XPH4 (UniProt), NIAS_FLcDNA 001-016-D06,"
c105805.graph_c0	1674	Os03g0729200	3	ta_iwgsc_4bs_v1_4958403;ta_iwgsc_4ds_v1_2312466	80.23	258	2e-139	pep:known chromosome:IRGSP-1.0:3:29794749:29797796:-1 gene:OS03G0729200 transcript:OS03T0729200-02 description:"Note Thioredoxin-like fold domain containing protein., Transcript_evidence AK099420 (DDBJ, Best hit), ORF_evidence A2XLM8 (UniProt), NIAS_FLcDNA J013007B16,"
c105812.graph_c0	1104	Os03g0665800	3	ta_iwgsc_4al_v2_7175041;ta_iwgsc_4bs_v1_4937005;ta_iwgsc_4ds_v1_2289919	81.14	228	9e-121	pep:known chromosome:IRGSP-1.0:3:26193470:26196512:1 gene:OS03G0665800 transcript:OS03T0665800-01 description:"Note Armadillo-type fold domain containing protein., Transcript_evidence AK107693 (DDBJ, Best hit), ORF_evidence NP_191180.2 (RefSeq), NIAS_FLcDNA 002-132-C02,"
c105821.graph_c0	1174	Os03g0324800	3	ta_iwgsc_4as_v2_5953593;ta_iwgsc_4dl_v3_14315654	83.82	136	4e-73	pep:known chromosome:IRGSP-1.0:3:11808511:11813203:-1 gene:OS03G0324800 transcript:OS03T0324800-01 description:"Note Conserved hypothetical protein., Transcript_evidence AK059868 (DDBJ, Best hit),AK071431 (DDBJ, Best hit), ORF_evidence XP_002465337.1 (RefSeq), NIAS_FLcDNA 006-207-E07,J023091M20,"
c105833.graph_c1	1007	Os02g0639600	2	ta_iwgsc_2al_v1_6424566;ta_iwgsc_2bl_v1_8020893;ta_iwgsc_2dl_v1_9906836	87.73	277	0	pep:known chromosome:IRGSP-1.0:2:25660296:25664328:1 gene:OS02G0639600 transcript:OS02T0639600-01 description:"Note Similar to MLD (Degenerative spermatocyte homolog 1, lipid desaturase) (Migration-inducing gene 15 protein) (Sphingolipid delta 4 desaturase protein DES1)., Transcript_evidence AK101968 (DDBJ, Best hit), ORF_evidence A2Q4Q7 (UniProt), NIAS_FLcDNA J033076J10,"
c105854.graph_c0	1350	Os03g0263500	3	ta_iwgsc_4as_v2_5982421;ta_iwgsc_4bl_v1_7029569	87.89	322	0	pep:known chromosome:IRGSP-1.0:3:8660232:8663021:-1 gene:OS03G0263500 transcript:OS03T0263500-01 description:"Note Similar to Splicing factor 3A subunit 2 (Spliceosome associated protein 62) (SAP 62) (SF3a66)., Transcript_evidence AK106060 (DDBJ, Best hit), ORF_evidence XP_002881233.1 (RefSeq), NIAS_FLcDNA 001-206-F12,"
c105870.graph_c0	1435	Os09g0483600	9	--	83.12	308	0	pep:known chromosome:IRGSP-1.0:9:18673664:18674794:-1 gene:OS09G0483600 transcript:OS09T0483600-01 description:"Note Transcription factor jumonji/aspartyl beta-hydroxylase domain containing protein., Transcript_evidence AK101709 (DDBJ, Best hit), ORF_evidence NP_001147606.1 (RefSeq), NIAS_FLcDNA J033060L03,"
c105874.graph_c0	1308	Os06g0129300	6	--	90.51	274	4e-170	pep:known chromosome:IRGSP-1.0:6:1547059:1550637:-1 gene:OS06G0129300 transcript:OS06T0129300-01 description:"Note Armadillo-like helical domain containing protein., Transcript_evidence AK072613 (DDBJ, Best hit), ORF_evidence Q5TJC3 (UniProt), NIAS_FLcDNA J023133G19,"
c105876.graph_c0	1762	Os01g0374200	1	ta_iwgsc_5bs_v1_438563	82.79	494	0	pep:known chromosome:IRGSP-1.0:1:15418911:15421118:-1 gene:OS01G0374200 transcript:OS01T0374200-00 description:"Note Pentatricopeptide repeat domain containing protein., Transcript_evidence EU946893 (DDBJ), ORF_evidence NP_001043072.2 (RefSeq),"
c105877.graph_c0	1034	Os05g0304900	5	ta_iwgsc_2as_v1_5271735;ta_iwgsc_2bs_v1_5247053	88.64	317	0	pep:known chromosome:IRGSP-1.0:5:13755590:13758581:-1 gene:OS05G0304900 transcript:OS05T0304900-01 description:"Note Similar to hydrolase, hydrolyzing O-glycosyl compounds., Transcript_evidence AK105545 (DDBJ, Best hit), ORF_evidence NP_001152556.1 (RefSeq), NIAS_FLcDNA 001-128-A03,"
c105882.graph_c0	1081	Os02g0246300	2	ta_iwgsc_3as_v1_3376152;ta_iwgsc_3b_v1_10756664	87.22	133	4e-73	pep:known chromosome:IRGSP-1.0:2:8262546:8265570:1 gene:OS02G0246300 transcript:OS02T0246300-00 description:"Note Prefoldin domain containing protein., Transcript_evidence CT835473 (DDBJ, Best hit), ORF_evidence NP_001148669.1 (RefSeq),"
c105883.graph_c0	1054	Os07g0422100	7	--	81.14	175	4e-96	pep:known chromosome:IRGSP-1.0:7:13607846:13608844:1 gene:OS07G0422100 transcript:OS07T0422100-01 description:"Note AWPM-19-like family protein., Transcript_evidence AK063592 (DDBJ, Best hit), ORF_evidence Q9ZRF8 (UniProt), NIAS_FLcDNA 001-118-B01,"
c105887.graph_c0	2714	Os01g0610500	1	ta_iwgsc_3al_v1_4412064;ta_iwgsc_3b_v1_10765267	86.76	136	6e-74	pep:known chromosome:IRGSP-1.0:1:24151078:24154089:-1 gene:OS01G0610500 transcript:OS01T0610500-01 description:"Note Yip1 domain containing protein., Transcript_evidence AK073115 (DDBJ, Best hit), ORF_evidence B6SUQ1 (UniProt), NIAS_FLcDNA J033023I06,"
c105901.graph_c0	1275	Os01g0781000	1	ta_iwgsc_3b_v1_10604447	92.52	214	1e-133	pep:known chromosome:IRGSP-1.0:1:33089273:33090179:1 gene:OS01G0781000 transcript:OS01T0781000-02 description:"Note Vacuolar protein sorting-associated, VPS28 family protein., Transcript_evidence AK099116 (DDBJ, Best hit),AK104274 (DDBJ, Best hit), ORF_evidence NP_001151009.1 (RefSeq), NIAS_FLcDNA J023034E12,001-001-G12,"
c105913.graph_c0	899	Os01g0962600	1	--	86.34	183	3e-117	pep:known chromosome:IRGSP-1.0:1:42425152:42427345:-1 gene:OS01G0962600 transcript:OS01T0962600-01 description:"Note Similar to 40S ribosomal protein S10-1., Transcript_evidence AK073846 (DDBJ, Best hit), ORF_evidence NP_001152734.1 (RefSeq), NIAS_FLcDNA J033070I05,"
c105913.graph_c0	899	Os02g0549600	2	--	86.19	181	5e-115	pep:known chromosome:IRGSP-1.0:2:20649580:20651921:1 gene:OS02G0549600 transcript:OS02T0549600-01 description:"Note Similar to 40S ribosomal protein S10-1., Transcript_evidence AK066564 (DDBJ, Best hit), ORF_evidence Q9AYP4 (UniProt), NIAS_FLcDNA J013073I17,"
c105913.graph_c0	899	Os04g0430100	4	--	86.19	181	5e-115	pep:known chromosome:IRGSP-1.0:4:21329624:21332186:1 gene:OS04G0430100 transcript:OS04T0430100-01 description:"Note Similar to 40S ribosomal protein S10-1., Transcript_evidence AK102190 (DDBJ, Best hit), ORF_evidence Q9AYP4 (UniProt), NIAS_FLcDNA J033087A06,"
c105919.graph_c0	463	Os02g0628600	2	ta_iwgsc_6dl_v1_1861555	85.62	160	2e-90	pep:known chromosome:IRGSP-1.0:2:25133526:25136096:1 gene:OS02G0628600 transcript:OS02T0628600-01 description:"Note Similar to Auxin response factor 8., Transcript_evidence AK243230 (DDBJ, Best hit), ORF_evidence Q6K223 (UniProt), NIAS_FLcDNA J100044L04,"
c105925.graph_c0	1309	Os05g0510200	5	ta_iwgsc_1al_v2_3883370;ta_iwgsc_1bl_v1_3899753;ta_iwgsc_1dl_v1_1146949	91.69	301	0	pep:known chromosome:IRGSP-1.0:5:25267915:25272219:-1 gene:OS05G0510200 transcript:OS05T0510200-01 description:"Note Similar to Glycine-rich cell wall structural protein 1.0 precursor (GRP 1.0)., Transcript_evidence AK064302 (DDBJ, Best hit), ORF_evidence NP_190002.2 (RefSeq), NIAS_FLcDNA 002-107-B04,"
c105958.graph_c0	1286	Os02g0686400	2	ta_iwgsc_5bl_v1_10798936;ta_iwgsc_5dl_v1_4591141	87.46	351	0	pep:known chromosome:IRGSP-1.0:2:28113691:28118720:1 gene:OS02G0686400 transcript:OS02T0686400-02 description:"Note Similar to Aspartyl-tRNA synthetase (EC 6.1.1.12) (Aspartate--tRNA ligase) (AspRS)., Transcript_evidence AK068513 (DDBJ, Best hit),AK098984 (DDBJ, Best hit), ORF_evidence B6TIG4 (UniProt), NIAS_FLcDNA J013154D06,J013093E04,"
c105968.graph_c1	1320	Os11g0702700	11	ta_iwgsc_4al_v2_7094735;ta_iwgsc_4bs_v1_4869346;ta_iwgsc_4ds_v1_2283157	83.48	345	0	pep:known chromosome:IRGSP-1.0:11:28774464:28777972:1 gene:OS11G0702700 transcript:OS11T0702700-02 description:"Note Homeodomain-like containing protein., Transcript_evidence AK099346 (DDBJ, Best hit), ORF_evidence A2Q269 (UniProt), NIAS_FLcDNA J033025L03,"
c105974.graph_c0	1145	Os03g0577200	3	ta_iwgsc_6as_v1_4347785	96.28	215	2e-151	pep:known chromosome:IRGSP-1.0:3:21108808:21112282:1 gene:OS03G0577200 transcript:OS03T0577200-01 description:"Note Similar to Mps one binder kinase activator-like 1A (Mob1 homolog 1A) (Mob1A) (Mob1B) (Protein Mob4A)., Transcript_evidence AK099558 (DDBJ, Best hit),AK061735 (DDBJ, Best hit),AK098953 (DDBJ, Best hit),AK104547 (DDBJ, Best hit), ORF_evidence B6U9F2 (UniProt), NIAS_FLcDNA J013034B14,0…
c105974.graph_c0	1145	Os08g0163200	8	ta_iwgsc_6as_v1_4347785	92.74	124	6e-79	pep:novel chromosome:IRGSP-1.0:8:3726538:3727625:1 gene:OS08G0163200 transcript:OS08T0163200-00 description:"Note Similar to Mps one binder kinase activator-like 1A., Transcript_evidence BT037213 (DDBJ), ORF_evidence B6U9F2 (UniProt),"
c105974.graph_c0	1145	Os10g0396300	10	ta_iwgsc_6as_v1_4347785	85.45	213	4e-134	pep:known chromosome:IRGSP-1.0:10:13289659:13292217:-1 gene:OS10G0396300 transcript:OS10T0396300-01 description:"Note Similar to MOB1., Transcript_evidence AK120220 (DDBJ, Best hit), ORF_evidence A6N0A7 (UniProt), NIAS_FLcDNA J013041G09,"
c105976.graph_c0	989	Os03g0300400	3	ta_iwgsc_2al_v1_6367530;ta_iwgsc_2bl_v1_8034438	84.38	160	8e-95	pep:known chromosome:IRGSP-1.0:3:10562231:10563277:1 gene:OS03G0300400 transcript:OS03T0300400-01 description:"Note Pathogen-related protein (JIOsPR10)., Transcript_evidence AK121376 (DDBJ, Best hit), ORF_evidence Q945E9 (UniProt), NIAS_FLcDNA J023127E15,"
c105982.graph_c0	1289	Os08g0476400	8	--	82.43	239	1e-135	pep:known chromosome:IRGSP-1.0:8:23468908:23472607:-1 gene:OS08G0476400 transcript:OS08T0476400-01 description:"Note Similar to phosphoglycerate mutase gpmB., Transcript_evidence AK241011 (DDBJ, Best hit), ORF_evidence NP_001150922.1 (RefSeq), NIAS_FLcDNA J065053K09,"
c105993.graph_c2	906	Os02g0162500	2	ta_iwgsc_7al_v1_4533051;ta_iwgsc_7bl_v1_6669803	97.99	149	6e-100	pep:known chromosome:IRGSP-1.0:2:3358928:3360718:-1 gene:OS02G0162500 transcript:OS02T0162500-01 description:"Note Similar to 40S ribosomal protein S14., Transcript_evidence AK121223 (DDBJ, Best hit),AK058907 (DDBJ, Best hit), ORF_evidence Q01IS6 (UniProt), NIAS_FLcDNA J023090I10,001-008-D11,"
c105993.graph_c2	906	Os02g0534800	2	ta_iwgsc_7al_v1_4533051;ta_iwgsc_7bl_v1_6669803	96.03	151	8e-100	pep:known chromosome:IRGSP-1.0:2:19710368:19713468:-1 gene:OS02G0534800 transcript:OS02T0534800-01 description:"Note Similar to 40S ribosomal protein S14 (Clone MCH2)., Transcript_evidence AK101459 (DDBJ, Best hit), ORF_evidence Q01IS6 (UniProt), NIAS_FLcDNA J033040D12,"
c105993.graph_c2	906	Os04g0413600	4	ta_iwgsc_7al_v1_4533051;ta_iwgsc_7bl_v1_6669803	96.03	151	8e-100	pep:known chromosome:IRGSP-1.0:4:20432529:20435754:-1 gene:OS04G0413600 transcript:OS04T0413600-01 description:"Note Similar to 40S ribosomal protein S14 (Clone MCH2)., Transcript_evidence AK121192 (DDBJ, Best hit), ORF_evidence Q01IS6 (UniProt), NIAS_FLcDNA J023086F11,"
c106001.graph_c1	993	Os12g0151500	12	ta_iwgsc_5bl_v1_10845028;ta_iwgsc_5dl_v1_4506278	84.17	259	2e-161	pep:known chromosome:IRGSP-1.0:12:2546424:2547898:1 gene:OS12G0151500 transcript:OS12T0151500-01 description:"Note Similar to Alpha-2,8-sialyltransferase 8B (EC 2.4.99.-) (ST8Sia II) (Sialyltransferase X) (STX)., Transcript_evidence AK105865 (DDBJ, Best hit),AK058389 (DDBJ, Best hit), ORF_evidence Q4JEY8 (UniProt), NIAS_FLcDNA 001-204-A06,001-015-A04,"
c106003.graph_c0	1502	Os01g0782200	1	ta_iwgsc_3b_v1_10771251	81.34	134	2e-68	pep:known chromosome:IRGSP-1.0:1:33145928:33152527:-1 gene:OS01G0782200 transcript:OS01T0782200-01 description:"Note Diacylglycerol kinase, catalytic region domain containing protein., Transcript_evidence AK107062 (DDBJ, Best hit),AK072068 (DDBJ, Best hit), ORF_evidence B8AAF6 (UniProt), NIAS_FLcDNA 002-121-E02,J013108A22,"
c106004.graph_c0	875	Os07g0638300	7	ta_iwgsc_2bs_v1_2371364	86.76	219	4e-139	pep:known chromosome:IRGSP-1.0:7:26548836:26550044:1 gene:OS07G0638300 transcript:OS07T0638300-01 description:"Note Similar to 1-Cys peroxiredoxin., Transcript_evidence AK101401 (DDBJ, Best hit),AK102982 (DDBJ, Best hit), ORF_evidence P0C5C8 (UniProt), NIAS_FLcDNA J033037F14,J033115O22,"
c106007.graph_c0	1072	Os02g0803400	2	ta_iwgsc_6al_v1_5827338;ta_iwgsc_6dl_v1_3264404	88.81	134	3e-82	pep:known chromosome:IRGSP-1.0:2:34260822:34263088:-1 gene:OS02G0803400 transcript:OS02T0803400-01 description:"Note Vacuolar protein sorting 55 family protein., Transcript_evidence AK108222 (DDBJ, Best hit), ORF_evidence NP_001077644.1 (RefSeq), NIAS_FLcDNA 002-140-E11,"
c106011.graph_c0	1342	Os01g0727400	1	ta_iwgsc_3b_v1_10539330	86.03	229	8e-150	pep:known chromosome:IRGSP-1.0:1:30320748:30323965:1 gene:OS01G0727400 transcript:OS01T0727400-01 description:"Note NADH\x3aubiquinone oxidoreductase complex I intermediate-associated protein 30 domain containing protein., Transcript_evidence AK065692 (DDBJ, Best hit), ORF_evidence B6STL4 (UniProt), NIAS_FLcDNA J013038H22,"
c106020.graph_c0	2888	Os04g0457800	4	ta_iwgsc_6al_v1_5767561;ta_iwgsc_6bl_v1_4301431	92.47	478	0	pep:known chromosome:IRGSP-1.0:4:22867479:22872511:-1 gene:OS04G0457800 transcript:OS04T0457800-01 description:"Note Similar to SERK1 (Fragment)., Transcript_evidence AK099777 (DDBJ, Best hit), ORF_evidence Q5Y8C8 (UniProt), NIAS_FLcDNA J013095F19,"
c106020.graph_c0	2888	Os08g0174700	8	ta_iwgsc_6al_v1_5767561;ta_iwgsc_6bl_v1_4301431	91.02	479	0	pep:known chromosome:IRGSP-1.0:8:4344171:4350465:1 gene:OS08G0174700 transcript:OS08T0174700-01 description:"Note Similar to SERK1 (Fragment)., Transcript_evidence AK103038 (DDBJ, Best hit), ORF_evidence Q6S7F1 (UniProt), NIAS_FLcDNA J033117E16,"
c106020.graph_c0	2888	Os08g0176200	8	ta_iwgsc_6al_v1_5767561;ta_iwgsc_6bl_v1_4301431	81.52	395	0	pep:known chromosome:IRGSP-1.0:8:4445655:4447532:1 gene:OS08G0176200 transcript:OS08T0176200-01 description:"Note Serine/threonine protein kinase-related domain containing protein., Transcript_evidence AK241001 (DDBJ, Best hit), ORF_evidence Q5KS46 (UniProt), NIAS_FLcDNA J065053D05,"
c106037.graph_c1	1948	Os02g0635000	2	ta_iwgsc_6al_v1_5818190;ta_iwgsc_6bl_v1_4402143;ta_iwgsc_6dl_v1_3236121	87.07	232	5e-145	pep:known chromosome:IRGSP-1.0:2:25459520:25462586:1 gene:OS02G0635000 transcript:OS02T0635000-01 description:"Note Similar to Nitrilase 1., Transcript_evidence AK058965 (DDBJ, Best hit),AK069855 (DDBJ, Best hit), ORF_evidence E9M5R5 (UniProt), NIAS_FLcDNA 001-020-C07,J023036G11,"
c106037.graph_c1	1948	Os02g0635200	2	ta_iwgsc_6al_v1_5818190;ta_iwgsc_6bl_v1_4402143;ta_iwgsc_6dl_v1_3236121	82.33	232	1e-137	pep:known chromosome:IRGSP-1.0:2:25465734:25469526:1 gene:OS02G0635200 transcript:OS02T0635200-01 description:"Note Similar to Nitrilase 2 (EC 3.5.5.1)., Transcript_evidence AK069985 (DDBJ, Best hit),AK104033 (DDBJ, Best hit),AK121244 (DDBJ, Best hit), ORF_evidence B7EVI5 (UniProt), NIAS_FLcDNA J023038N06,001-020-F10,J023099C01,"
c106043.graph_c0	1186	Os01g0726400	1	ta_iwgsc_3b_v1_10670592	87.24	196	3e-120	pep:known chromosome:IRGSP-1.0:1:30278399:30280577:-1 gene:OS01G0726400 transcript:OS01T0726400-00 description:"Note Transcription factor, MADS-box domain containing protein., Transcript_evidence AY177699 (DDBJ, Best hit), ORF_evidence A2WUN4 (UniProt),"
c106047.graph_c0	984	Os01g0931400	1	ta_iwgsc_1bl_v1_3870135;ta_iwgsc_1dl_v1_2249510	80.71	197	4e-116	pep:known chromosome:IRGSP-1.0:1:40868709:40871884:-1 gene:OS01G0931400 transcript:OS01T0931400-02 description:"Note Thiamin pyrophosphokinase, eukaryotic domain containing protein., Transcript_evidence AK105048 (DDBJ, Best hit), ORF_evidence NP_001147243.1 (RefSeq), NIAS_FLcDNA 001-040-H01,"
c106047.graph_c0	984	Os05g0367400	5	ta_iwgsc_1bl_v1_3870135;ta_iwgsc_1dl_v1_2249510	83.92	199	1e-121	pep:known chromosome:IRGSP-1.0:5:17644847:17649658:-1 gene:OS05G0367400 transcript:OS05T0367400-01 description:"Note Thiamin pyrophosphokinase, eukaryotic domain containing protein., Transcript_evidence AK108439 (DDBJ, Best hit), ORF_evidence NP_001147243.1 (RefSeq), NIAS_FLcDNA 002-143-B09,"
c106073.graph_c0	5128	Os10g0205200	10	--	97.3	185	5e-122	pep:known chromosome:IRGSP-1.0:10:7496095:7498985:1 gene:OS10G0205200 transcript:OS10T0205200-02 description:"Note Similar to Ufm1-conjugating enzyme 1 (Ubiquitin-fold modifier conjugating enzyme 1)., Transcript_evidence AK108741 (DDBJ, Best hit), ORF_evidence A2Z5S8 (UniProt), NIAS_FLcDNA 002-150-E05,"
c106083.graph_c1	3463	Os06g0167000	6	--	83.36	1124	0	pep:known chromosome:IRGSP-1.0:6:3363959:3368261:-1 gene:OS06G0167000 transcript:OS06T0167000-02 description:"Note Similar to PRP8 protein (Fragment)., Transcript_evidence AK099780 (DDBJ, Best hit), ORF_evidence NP_178124.1 (RefSeq), NIAS_FLcDNA J013095K10,"
c106091.graph_c0	1136	Os08g0384000	8	ta_iwgsc_7al_v1_4488499	86.32	234	3e-147	pep:known chromosome:IRGSP-1.0:8:18098755:18102910:1 gene:OS08G0384000 transcript:OS08T0384000-01 description:"Note Cytochrome b561 family protein., Transcript_evidence AK243540 (DDBJ, Best hit), ORF_evidence B6T6Y9 (UniProt), NIAS_FLcDNA J100078H15,"
c106113.graph_c0	706	Os02g0831700	2	ta_iwgsc_2al_v1_6396344;ta_iwgsc_2dl_v1_9908984	87.12	132	7e-87	pep:known chromosome:IRGSP-1.0:2:35770614:35772124:-1 gene:OS02G0831700 transcript:OS02T0831700-01 description:"Note Similar to Phospholipase A2 precursor (EC 3.1.1.4) (Phosphatidylcholine 2- acylhydrolase) (Group IB phospholipase A2)., Transcript_evidence AK108410 (DDBJ, Best hit), ORF_evidence NP_001150902.1 (RefSeq), NIAS_FLcDNA 002-142-H01,"
c106116.graph_c0	1116	Os02g0805900	2	ta_iwgsc_6al_v1_5798778;ta_iwgsc_6dl_v1_3224142	87.92	207	4e-130	pep:known chromosome:IRGSP-1.0:2:34378714:34382107:-1 gene:OS02G0805900 transcript:OS02T0805900-01 description:"Note NUDIX hydrolase, core domain containing protein., Transcript_evidence AK073740 (DDBJ, Best hit), ORF_evidence NP_001150332.1 (RefSeq), NIAS_FLcDNA J033066K03,"
c106123.graph_c0	1157	Os10g0518200	10	ta_iwgsc_1al_v2_3968130;ta_iwgsc_1bl_v1_3917725	80.77	104	4e-51	pep:known chromosome:IRGSP-1.0:10:20028820:20029345:-1 gene:OS10G0518200 transcript:OS10T0518200-01 description:"Note Cytochrome b5 domain containing protein., Transcript_evidence AK058780 (DDBJ, Best hit), ORF_evidence B6SNI9 (UniProt), NIAS_FLcDNA 001-002-C06,"
c106125.graph_c0	1282	Os01g0172600	1	ta_iwgsc_3b_v1_10775915	81.06	227	6e-132	pep:known chromosome:IRGSP-1.0:1:3732525:3734022:1 gene:OS01G0172600 transcript:OS01T0172600-01 description:"Note Similar to electron carrier/ heme binding / peroxidase., Transcript_evidence AK058554 (DDBJ, Best hit), ORF_evidence NP_181679.3 (RefSeq), NIAS_FLcDNA 001-017-C12,"
c106143.graph_c0	1400	Os08g0540100	8	--	91.91	383	0	pep:known chromosome:IRGSP-1.0:8:27034995:27038838:1 gene:OS08G0540100 transcript:OS08T0540100-02 description:"Note Similar to Biotin synthase (EC 2.8.1.6) (Biotin synthetase)., Transcript_evidence AK059296 (DDBJ, Best hit), ORF_evidence NP_001150188.1 (RefSeq), NIAS_FLcDNA 001-025-E10,"
c106150.graph_c0	1828	Os10g0510700	10	ta_iwgsc_1bl_v1_3806300	89.68	562	0	pep:novel chromosome:IRGSP-1.0:10:19640816:19646242:-1 gene:OS10G0510700 transcript:OS10T0510700-00 description:"Note Similar to calcium dependent protein kinase1., Transcript_evidence AK376289 (DDBJ), ORF_evidence NP_001105740.1 (RefSeq),"
c106153.graph_c0	1502	Os01g0598900	1	ta_iwgsc_5bl_v1_10835249;ta_iwgsc_5dl_v1_4543601	92.97	327	0	pep:novel chromosome:IRGSP-1.0:1:23530089:23532422:-1 gene:OS01G0598900 transcript:OS01T0598900-00 description:"Note Cytoplasmic tRNA 2-thiolation protein 1., Transcript_evidence Q6Z6G6 (UniProt), ORF_evidence Q6Z6G6 (UniProt),"
c106153.graph_c0	1502	Os02g0762300	2	ta_iwgsc_5bl_v1_10835249;ta_iwgsc_5dl_v1_4543601	93.5	354	0	pep:known chromosome:IRGSP-1.0:2:32099098:32102893:-1 gene:OS02G0762300 transcript:OS02T0762300-01 description:"Note 2-thiocytidine tRNA biosynthesis protein, TtcA domain containing protein., Transcript_evidence AK106684 (DDBJ, Best hit), ORF_evidence Q6Z6G6 (UniProt), NIAS_FLcDNA 002-114-B10,"
c106154.graph_c0	1585	Os10g0452800	10	ta_iwgsc_3b_v1_10395762	86.27	386	0	pep:known chromosome:IRGSP-1.0:10:16509089:16512835:-1 gene:OS10G0452800 transcript:OS10T0452800-01 description:"Note Similar to Rev interacting protein mis3-like., Transcript_evidence AK070158 (DDBJ, Best hit), ORF_evidence NP_196459.1 (RefSeq), NIAS_FLcDNA J023045I05,"
c106155.graph_c0	1176	Os06g0691200	6	--	81.53	249	2e-152	pep:known chromosome:IRGSP-1.0:6:28825831:28826960:1 gene:OS06G0691200 transcript:OS06T0691200-01 description:"Note Similar to Thaumatin-like protein precursor., Transcript_evidence AK108191 (DDBJ, Best hit), ORF_evidence Q14US7 (UniProt), NIAS_FLcDNA 002-140-C02,"
c106159.graph_c0	1351	Os04g0455600	4	ta_iwgsc_2al_v1_6430798	86.56	305	0	pep:known chromosome:IRGSP-1.0:4:22795172:22798775:-1 gene:OS04G0455600 transcript:OS04T0455600-02 description:"Note Similar to H0523F07.2 protein., Transcript_evidence AK103788 (DDBJ, Best hit),AK101129 (DDBJ, Best hit), ORF_evidence Q01JR1 (UniProt), NIAS_FLcDNA J033145I18,J033025P19,"
c106162.graph_c1	2400	Os01g0836900	1	--	85.64	362	0	pep:known chromosome:IRGSP-1.0:1:35881024:35882412:1 gene:OS01G0836900 transcript:OS01T0836900-01 description:"Note Conserved hypothetical protein., Transcript_evidence AK064231 (DDBJ, Best hit), ORF_evidence A2WWR9 (UniProt), NIAS_FLcDNA 002-104-H06,"
c106200.graph_c0	732	Os10g0491900	10	ta_iwgsc_1al_v2_3890469;ta_iwgsc_1bl_v1_3792922;ta_iwgsc_1dl_v1_2279706	84.35	115	8e-63	pep:known chromosome:IRGSP-1.0:10:18667175:18669329:1 gene:OS10G0491900 transcript:OS10T0491900-01 description:"Note D111/G-patch domain containing protein., Transcript_evidence AK241998 (DDBJ, Best hit), ORF_evidence B6T6P5 (UniProt), NIAS_FLcDNA J075100E01,"
c106203.graph_c1	1163	Os07g0525400	7	ta_iwgsc_2as_v1_5217335;ta_iwgsc_2bs_v1_5188571;ta_iwgsc_2ds_v1_5387476	92.37	236	9e-157	pep:known chromosome:IRGSP-1.0:7:20410554:20418589:1 gene:OS07G0525400 transcript:OS07T0525400-01 description:"Note RabGAP/TBC domain containing protein., Transcript_evidence AK121393 (DDBJ, Best hit), ORF_evidence NP_001148078.1 (RefSeq), NIAS_FLcDNA J023129N03,"
c106212.graph_c0	1348	Os06g0225800	6	--	84.65	241	5e-141	pep:known chromosome:IRGSP-1.0:6:6495002:6497904:-1 gene:OS06G0225800 transcript:OS06T0225800-01 description:"Note Shikimate kinase domain containing protein., Transcript_evidence AK109730 (DDBJ, Best hit), ORF_evidence Q5NTH4 (UniProt), NIAS_FLcDNA 002-146-B12,"
c106218.graph_c0	2198	Os03g0334800	3	ta_iwgsc_4as_v2_5970458;ta_iwgsc_4bl_v1_6976857;ta_iwgsc_4bl_v1_6976858	90.22	491	0	pep:known chromosome:IRGSP-1.0:3:12380398:12385553:-1 gene:OS03G0334800 transcript:OS03T0334800-01 description:"Note Transmembrane receptor, eukaryota domain containing protein., Transcript_evidence AK101595 (DDBJ, Best hit), ORF_evidence Q10LU1 (UniProt), NIAS_FLcDNA J033051F22,"
c106222.graph_c1	982	Os03g0839000	3	ta_iwgsc_5bl_v1_10908867;ta_iwgsc_5dl_v1_4497827	87.89	190	3e-128	pep:known chromosome:IRGSP-1.0:3:35255869:35258649:-1 gene:OS03G0839000 transcript:OS03T0839000-01 description:"Note Zinc finger, RING/FYVE/PHD-type domain containing protein., Transcript_evidence AK070115 (DDBJ, Best hit), ORF_evidence B6T6Z8 (UniProt), NIAS_FLcDNA J023041E24,"
c106228.graph_c0	770	Os08g0156800	8	ta_iwgsc_2al_v1_6323965;ta_iwgsc_2bl_v1_8091385;ta_iwgsc_2dl_v1_9864329	97.39	115	1e-75	pep:known chromosome:IRGSP-1.0:8:3293131:3295889:1 gene:OS08G0156800 transcript:OS08T0156800-01 description:"Note Similar to 60S ribosomal protein L34., Transcript_evidence AK103424 (DDBJ, Best hit), ORF_evidence NP_001152435.1 (RefSeq), NIAS_FLcDNA J033128K17,"
c106228.graph_c0	770	Os08g0436800	8	ta_iwgsc_2al_v1_6323965;ta_iwgsc_2bl_v1_8091385;ta_iwgsc_2dl_v1_9864329	97.39	115	1e-75	pep:known chromosome:IRGSP-1.0:8:21221307:21223052:-1 gene:OS08G0436800 transcript:OS08T0436800-01 description:"Note Similar to 60S ribosomal protein L34., Transcript_evidence AK062479 (DDBJ, Best hit), ORF_evidence NP_001152435.1 (RefSeq), NIAS_FLcDNA 001-103-G01,"
c106250.graph_c0	1432	Os08g0127600	8	--	81.14	297	3e-163	pep:known chromosome:IRGSP-1.0:8:1580956:1584949:-1 gene:OS08G0127600 transcript:OS08T0127600-01 description:"Note Heat shock protein DnaJ, N-terminal domain containing protein., Transcript_evidence AK058365 (DDBJ, Best hit),AK068373 (DDBJ, Best hit), ORF_evidence XP_002892466.1 (RefSeq), NIAS_FLcDNA 001-014-F11,J013149L10,"
c106251.graph_c0	1935	Os01g0279400	1	--	84.6	500	0	pep:known chromosome:IRGSP-1.0:1:9889550:9902737:-1 gene:OS01G0279400 transcript:OS01T0279400-01 description:"Note Major facilitator superfamily antiporter., Transcript_evidence AK065048 (DDBJ, Best hit), ORF_evidence NP_001141824.1 (RefSeq), NIAS_FLcDNA J013001I09,"
c106259.graph_c0	1696	Os03g0738000	3	ta_iwgsc_4al_v2_7163632;ta_iwgsc_4ds_v1_2296642	87.41	405	0	pep:known chromosome:IRGSP-1.0:3:30262450:30266035:1 gene:OS03G0738000 transcript:OS03T0738000-01 description:"Note WD40 repeat-like domain containing protein., Transcript_evidence AK112083 (DDBJ, Best hit), ORF_evidence Q10D72 (UniProt), NIAS_FLcDNA 001-125-E06,"
c106276.graph_c0	1299	Os04g0428950	4	ta_iwgsc_2bl_v1_7908010;ta_iwgsc_2dl_v1_9865930	84.39	269	5e-156	pep:known chromosome:IRGSP-1.0:4:21232622:21235366:-1 gene:OS04G0428950 transcript:OS04T0428950-00 description:"Note Similar to Ribonuclease P., Transcript_evidence AK253124 (DDBJ), ORF_evidence B6T7F3 (UniProt),"
c106279.graph_c0	962	Os08g0274700	8	ta_iwgsc_1dl_v1_2227684	89.89	178	4e-114	pep:novel chromosome:IRGSP-1.0:8:10572096:10577884:1 gene:OS08G0274700 transcript:OS08T0274700-02 description:"Note Similar to TTN10., Transcript_evidence AK059326 (DDBJ, Best hit), ORF_evidence NP_001147271.1 (RefSeq), NIAS_FLcDNA 001-026-A02,"
c106288.graph_c0	1525	Os08g0537800	8	--	87.84	222	1e-137	pep:known chromosome:IRGSP-1.0:8:26883126:26885826:-1 gene:OS08G0537800 transcript:OS08T0537800-01 description:"Note Ovarian tumour, otubain domain containing protein., Transcript_evidence AK059388 (DDBJ, Best hit), ORF_evidence A7YFC1 (UniProt), NIAS_FLcDNA 001-026-H03,"
c106296.graph_c0	1884	Os07g0165000	7	ta_iwgsc_2al_v1_6378082;ta_iwgsc_2bl_v1_7979681	93.37	377	0	pep:known chromosome:IRGSP-1.0:7:3483093:3485872:1 gene:OS07G0165000 transcript:OS07T0165000-01 description:"Note Similar to Prolyl-tRNA synthetase., Transcript_evidence AK106594 (DDBJ, Best hit), ORF_evidence NP_001149927.1 (RefSeq), NIAS_FLcDNA 002-111-H09,"
c106305.graph_c0	1440	Os06g0137300	6	ta_iwgsc_4al_v2_7175092	87.7	122	2e-143	pep:known chromosome:IRGSP-1.0:6:1990029:1993641:1 gene:OS06G0137300 transcript:OS06T0137300-01 description:"Note YEATS family protein., Transcript_evidence AK109053 (DDBJ, Best hit), ORF_evidence NP_199373.1 (RefSeq), NIAS_FLcDNA 002-154-E07,"
c106306.graph_c0	1213	Os08g0374800	8	ta_iwgsc_5dl_v1_4499842	84.13	334	0	pep:known chromosome:IRGSP-1.0:8:17570086:17576402:-1 gene:OS08G0374800 transcript:OS08T0374800-01 description:"Note Similar to UDP-galactose 4-epimerase-like protein., Transcript_evidence AK066269 (DDBJ, Best hit), ORF_evidence B6TQ45 (UniProt), NIAS_FLcDNA J013059D16,"
c106306.graph_c0	1213	Os09g0323000	9	ta_iwgsc_5dl_v1_4499842	85.84	339	0	pep:known chromosome:IRGSP-1.0:9:9437790:9442553:-1 gene:OS09G0323000 transcript:OS09T0323000-01 description:"Note Similar to UDP-galactose 4-epimerase-like protein., Transcript_evidence AK121426 (DDBJ, Best hit), ORF_evidence Q58IJ5 (UniProt), NIAS_FLcDNA J023135L03,"
c106312.graph_c0	1529	Os12g0502500	12	--	86.38	323	0	pep:known chromosome:IRGSP-1.0:12:19151192:19155969:1 gene:OS12G0502500 transcript:OS12T0502500-01 description:"Note Nitrilase/cyanide hydratase and apolipoprotein N-acyltransferase domain containing protein., Transcript_evidence AK069786 (DDBJ, Best hit), ORF_evidence C3SA37 (UniProt), NIAS_FLcDNA J023030L13,"
c106327.graph_c0	1304	Os11g0557700	11	ta_iwgsc_2as_v1_5294385;ta_iwgsc_2bs_v1_5161628	81.57	255	5e-150	pep:known chromosome:IRGSP-1.0:11:20720771:20723628:1 gene:OS11G0557700 transcript:OS11T0557700-02 description:"Note Similar to S-adenosylmethionine-dependent methyltransferase/ catalytic., Transcript_evidence AK107593 (DDBJ, Best hit), ORF_evidence NP_001151887.1 (RefSeq), NIAS_FLcDNA 002-131-A08,"
c106330.graph_c0	1312	Os03g0237500	3	--	86.77	189	1e-113	pep:known chromosome:IRGSP-1.0:3:7274601:7277422:1 gene:OS03G0237500 transcript:OS03T0237500-01 description:"Note Similar to predicted protein., Transcript_evidence AK058844 (DDBJ, Best hit), ORF_evidence Q10PE1 (UniProt), NIAS_FLcDNA 001-004-F11,"
c106339.graph_c0	1555	Os03g0822700	3	ta_iwgsc_5bl_v1_10839894	86.35	381	0	pep:known chromosome:IRGSP-1.0:3:34536280:34539296:1 gene:OS03G0822700 transcript:OS03T0822700-01 description:"Note Armadillo-like helical domain containing protein., Transcript_evidence AK101448 (DDBJ, Best hit), ORF_evidence B6TK50 (UniProt), NIAS_FLcDNA J033039M12,"
c106341.graph_c0	1177	Os03g0209400	3	ta_iwgsc_4as_v2_5924912	96.43	140	4e-96	pep:known chromosome:IRGSP-1.0:3:5707404:5710078:1 gene:OS03G0209400 transcript:OS03T0209400-01 description:"Note Got1-like protein family protein., Transcript_evidence AK059829 (DDBJ, Best hit), ORF_evidence B4FM03 (UniProt), NIAS_FLcDNA 006-205-H12,"
c106341.graph_c0	1177	Os10g0337600	10	ta_iwgsc_4as_v2_5924912	88.57	140	1e-88	pep:known chromosome:IRGSP-1.0:10:9776979:9781629:-1 gene:OS10G0337600 transcript:OS10T0337600-01 description:"Note Similar to Got1-like family protein, expressed., Transcript_evidence AK240825 (DDBJ, Best hit), ORF_evidence Q339R2 (UniProt), NIAS_FLcDNA J065013H19,"
c106344.graph_c0	1272	Os07g0543000	7	ta_iwgsc_2as_v1_5263615;ta_iwgsc_2bs_v1_5221275	81.87	193	2e-108	pep:novel chromosome:IRGSP-1.0:7:21466866:21469857:-1 gene:OS07G0543000 transcript:OS07T0543000-02 description:"Note Similar to Helix-loop-helix-like protein (Fragment)., Transcript_evidence AK068361 (DDBJ, Best hit), ORF_evidence F1DJQ7 (UniProt), NIAS_FLcDNA J013146F13,"
c106349.graph_c0	1689	Os06g0581300	6	ta_iwgsc_7dl_v1_3366210	80.08	241	4e-142	pep:known chromosome:IRGSP-1.0:6:22699043:22704499:1 gene:OS06G0581300 transcript:OS06T0581300-01 description:"Note Hypothetical conserved gene., Transcript_evidence AK073185 (DDBJ, Best hit), ORF_evidence Q5VPL7 (UniProt), NIAS_FLcDNA J033001M17,"
c106360.graph_c0	1022	Os04g0497400	4	ta_iwgsc_2al_v1_6030532	83.04	224	2e-118	pep:known chromosome:IRGSP-1.0:4:24878145:24881688:-1 gene:OS04G0497400 transcript:OS04T0497400-02 description:"Note Similar to 6,7-dimethyl-8-ribityllumazine synthase (Fragment)., Transcript_evidence AK070530 (DDBJ, Best hit), ORF_evidence Q01IC6 (UniProt), NIAS_FLcDNA J023061H21,"
c106372.graph_c1	1105	Os09g0526800	9	ta_iwgsc_5bl_v1_10900819	86.57	268	2e-171	pep:known chromosome:IRGSP-1.0:9:20606060:20609063:-1 gene:OS09G0526800 transcript:OS09T0526800-01 description:"Note NC domain containing protein., Transcript_evidence AK105121 (DDBJ, Best hit),AK060048 (DDBJ, Best hit), ORF_evidence A6MD14 (UniProt), NIAS_FLcDNA 001-101-B12,006-304-H07,"
c106374.graph_c0	1271	Os09g0359900	9	ta_iwgsc_5bl_v1_10797203	82.05	312	1e-180	pep:known chromosome:IRGSP-1.0:9:11707235:11710472:1 gene:OS09G0359900 transcript:OS09T0359900-01 description:"Note Nicotinamide N-methyltransferase, putative domain containing protein., Transcript_evidence AK105521 (DDBJ, Best hit), ORF_evidence A2Z0C1 (UniProt), NIAS_FLcDNA 001-127-F10,"
c106379.graph_c0	1155	Os11g0210100	11	ta_iwgsc_4al_v2_7120451;ta_iwgsc_4bs_v1_4907462;ta_iwgsc_4bs_v1_4907463;ta_iwgsc_4ds_v1_2286403	81.89	254	1e-149	pep:known chromosome:IRGSP-1.0:11:5699982:5702081:-1 gene:OS11G0210100 transcript:OS11T0210100-01 description:"Note Similar to Class III peroxidase 133., Transcript_evidence AK240865 (DDBJ, Best hit), ORF_evidence Q5U1G0 (UniProt), NIAS_FLcDNA J065023N07,"
c106381.graph_c0	963	Os06g0142700	6	--	81.13	159	2e-90	pep:known chromosome:IRGSP-1.0:6:2243776:2246692:-1 gene:OS06G0142700 transcript:OS06T0142700-01 description:"Note Cytochrome c oxidase, subunit Vb family protein., Transcript_evidence AK071423 (DDBJ, Best hit), ORF_evidence P92683 (UniProt), NIAS_FLcDNA J023098B10,"
c106387.graph_c0	1206	Os03g0186800	3	ta_iwgsc_4as_v2_5974217	86.38	235	2e-139	pep:known chromosome:IRGSP-1.0:3:4532886:4536584:1 gene:OS03G0186800 transcript:OS03T0186800-01 description:"Note Modifier of rudimentary, Modr family protein., Transcript_evidence AK100356 (DDBJ, Best hit), ORF_evidence Q10QR5 (UniProt), NIAS_FLcDNA J023083K06,"
c106387.graph_c0	1206	Os03g0572300	3	ta_iwgsc_4as_v2_5974217	82.98	235	6e-134	pep:known chromosome:IRGSP-1.0:3:20842247:20846882:-1 gene:OS03G0572300 transcript:OS03T0572300-01 description:"Note Modifier of rudimentary, Modr family protein., Transcript_evidence AK061375 (DDBJ, Best hit), ORF_evidence Q10QR5 (UniProt), NIAS_FLcDNA 006-304-F12,"
c106390.graph_c0	1950	Os06g0152000	6	--	81.55	103	2e-48	pep:known chromosome:IRGSP-1.0:6:2685128:2688339:1 gene:OS06G0152000 transcript:OS06T0152000-01 description:"Note Similar to Dual specificity protein phosphatase family protein., Transcript_evidence AK243605 (DDBJ, Best hit), ORF_evidence Q1EP41 (UniProt), NIAS_FLcDNA J100085D14,"
c106397.graph_c0	1275	Os01g0271400	1	--	81.21	298	2e-161	pep:known chromosome:IRGSP-1.0:1:9379123:9383262:-1 gene:OS01G0271400 transcript:OS01T0271400-00 description:"Note Peptidase S14, ClpP family protein., Transcript_evidence BT038643 (DDBJ), ORF_evidence C5XH66 (UniProt),"
c106398.graph_c0	1761	Os04g0608100	4	ta_iwgsc_2bl_v1_8091284	87.44	430	0	pep:known chromosome:IRGSP-1.0:4:30764550:30770580:-1 gene:OS04G0608100 transcript:OS04T0608100-01 description:"Note Ribosomal protein S5 domain 2-type fold domain containing protein., Transcript_evidence AK072315 (DDBJ, Best hit), ORF_evidence Q01KD2 (UniProt), NIAS_FLcDNA J023021M07,"
c106404.graph_c0	1417	Os01g0349400	1	ta_iwgsc_4as_v2_5935831;ta_iwgsc_4bl_v1_6980844;ta_iwgsc_4dl_v3_14416382	80.17	237	4e-146	pep:known chromosome:IRGSP-1.0:1:13922501:13927453:-1 gene:OS01G0349400 transcript:OS01T0349400-01 description:"Note Similar to Serine/threonine protein phosphatase PP1 (EC 3.1.3.16) (Fragment)., Transcript_evidence AK122182 (DDBJ, Best hit),AK064941 (DDBJ, Best hit),AK100195 (DDBJ, Best hit),AK105047 (DDBJ, Best hit), ORF_evidence C5XJW2 (UniProt), NIAS_FLcDNA J033149M05,J013000P08,J023037D01,00…
c106404.graph_c0	1417	Os02g0820000	2	ta_iwgsc_4as_v2_5935831;ta_iwgsc_4bl_v1_6980844;ta_iwgsc_4dl_v3_14416382	85.94	249	3e-164	pep:known chromosome:IRGSP-1.0:2:35207707:35211426:-1 gene:OS02G0820000 transcript:OS02T0820000-01 description:"Note Similar to Serine/threonine protein phosphatase PP1 isozyme 2 (EC 3.1.3.16)., Transcript_evidence AK120439 (DDBJ, Best hit), ORF_evidence Q94F84 (UniProt), NIAS_FLcDNA J013098H20,"
c106404.graph_c0	1417	Os03g0268000	3	ta_iwgsc_4as_v2_5935831;ta_iwgsc_4bl_v1_6980844;ta_iwgsc_4dl_v3_14416382	97.6	250	0	pep:known chromosome:IRGSP-1.0:3:8884203:8889672:1 gene:OS03G0268000 transcript:OS03T0268000-01 description:"Note Similar to Protein phosphatase 1, catalytic gsmms subunit., Transcript_evidence AK073140 (DDBJ, Best hit), ORF_evidence C5WQ33 (UniProt), NIAS_FLcDNA J033022I01,"
c106404.graph_c0	1417	Os06g0164100	6	ta_iwgsc_4as_v2_5935831;ta_iwgsc_4bl_v1_6980844;ta_iwgsc_4dl_v3_14416382	86.29	248	5e-164	pep:known chromosome:IRGSP-1.0:6:3264019:3267304:-1 gene:OS06G0164100 transcript:OS06T0164100-02 description:"Note Similar to Serine/threonine protein phosphatase PP1 (EC 3.1.3.16)., Transcript_evidence AK064345 (DDBJ, Best hit),AK102278 (DDBJ, Best hit), ORF_evidence B8B382 (UniProt), NIAS_FLcDNA 002-107-H10,J033089E02,"
c106404.graph_c0	1417	Os08g0455600	8	ta_iwgsc_4as_v2_5935831;ta_iwgsc_4bl_v1_6980844;ta_iwgsc_4dl_v3_14416382	85.06	241	2e-156	pep:known chromosome:IRGSP-1.0:8:22334606:22336123:1 gene:OS08G0455600 transcript:OS08T0455600-01 description:"Note Similar to Serine/threonine protein phosphatase PP1-alpha catalytic subunit (EC 3.1.3.16) (PP-1A). Splice isoform 1., Transcript_evidence AK121378 (DDBJ, Best hit), ORF_evidence B9G188 (UniProt), NIAS_FLcDNA J023127F14,"
c106412.graph_c0	1208	Os04g0605900	4	ta_iwgsc_2bl_v1_7956454;ta_iwgsc_2bl_v1_8091580	91.39	244	1e-160	pep:known chromosome:IRGSP-1.0:4:30599917:30602262:1 gene:OS04G0605900 transcript:OS04T0605900-01 description:"Note Similar to 60S ribosomal protein L7-2., Transcript_evidence AK073472 (DDBJ, Best hit), ORF_evidence B4F8K1 (UniProt), NIAS_FLcDNA J033044G24,"
c106412.graph_c0	1208	Os08g0234000	8	ta_iwgsc_2bl_v1_7956454;ta_iwgsc_2bl_v1_8091580	88.98	245	3e-156	pep:known chromosome:IRGSP-1.0:8:8153389:8155815:1 gene:OS08G0234000 transcript:OS08T0234000-01 description:"Note Similar to 60S ribosomal protein L7-2., Transcript_evidence AK102873 (DDBJ, Best hit), ORF_evidence NP_001148360.1 (RefSeq), NIAS_FLcDNA J033112B19,"
c106428.graph_c0	1516	Os02g0628200	2	ta_iwgsc_2al_v1_6341271;ta_iwgsc_2dl_v1_9910540	90.32	341	0	pep:known chromosome:IRGSP-1.0:2:25119080:25122933:1 gene:OS02G0628200 transcript:OS02T0628200-01 description:"Note Protein of unknown function DUF250 domain containing protein., Transcript_evidence AK070820 (DDBJ, Best hit), ORF_evidence B6UA14 (UniProt), NIAS_FLcDNA J023066G14,"
c106428.graph_c0	1516	Os06g0506200	6	ta_iwgsc_2al_v1_6341271;ta_iwgsc_2dl_v1_9910540	93.67	221	3e-140	pep:known chromosome:IRGSP-1.0:6:18002712:18009339:-1 gene:OS06G0506200 transcript:OS06T0506200-01 description:"Note Protein of unknown function DUF250 domain containing protein., Transcript_evidence AK067824 (DDBJ, Best hit), ORF_evidence B6UA14 (UniProt), NIAS_FLcDNA J013119D13,"
c106431.graph_c1	744	Os02g0318500	2	ta_iwgsc_2bl_v1_8089744;ta_iwgsc_4al_v2_7148271;ta_iwgsc_5dl_v1_4488881;ta_iwgsc_5dl_v1_4593097;ta_iwgsc_5ds_v1_2782149;ta_iwgsc_7bs_v1_3166792	87.5	112	8e-63	pep:known chromosome:IRGSP-1.0:2:12668310:12669932:-1 gene:OS02G0318500 transcript:OS02T0318500-00 description:"Note ABC transporter-like domain containing protein., Transcript_evidence ab initio prediction, ORF_evidence B9F5B6 (UniProt),"
c106436.graph_c0	1405	Os07g0418000	7	--	85.82	268	2e-171	pep:known chromosome:IRGSP-1.0:7:13287972:13293333:-1 gene:OS07G0418000 transcript:OS07T0418000-02 description:"Note HAD-like domain domain containing protein., Transcript_evidence AK065942 (DDBJ, Best hit), ORF_evidence B8ATY0 (UniProt), NIAS_FLcDNA J013047M02,"
c106440.graph_c0	2102	Os04g0381600	4	--	82.13	442	0	pep:known chromosome:IRGSP-1.0:4:18702259:18707741:1 gene:OS04G0381600 transcript:OS04T0381600-00 description:"Note GTPase EngC family protein., Transcript_evidence AK361050 (DDBJ), ORF_evidence Q01LJ5 (UniProt),"
c106447.graph_c0	1788	Os07g0110300	7	--	86.19	181	2e-103	pep:known chromosome:IRGSP-1.0:7:563346:566038:1 gene:OS07G0110300 transcript:OS07T0110300-01 description:"Note Similar to Adrenodoxin., Transcript_evidence AK073241 (DDBJ, Best hit), ORF_evidence B6U5I8 (UniProt), NIAS_FLcDNA J033003P09,"
c106451.graph_c0	1975	Os03g0611200	3	ta_iwgsc_4al_v2_7125202;ta_iwgsc_4ds_v1_2311530	82.4	233	6e-134	pep:known chromosome:IRGSP-1.0:3:23086275:23090241:1 gene:OS03G0611200 transcript:OS03T0611200-01 description:"Note Aldo/keto reductase family protein., Transcript_evidence AK065587 (DDBJ, Best hit), ORF_evidence Q10GW4 (UniProt), NIAS_FLcDNA J013030E14,"
c106455.graph_c1	1462	Os04g0106300	4	ta_iwgsc_2as_v1_5225155;ta_iwgsc_2bs_v1_5201747	92.04	339	0	pep:known chromosome:IRGSP-1.0:4:396563:400802:1 gene:OS04G0106300 transcript:OS04T0106300-01 description:"Note Similar to Arginase (EC 3.5.3.1)., Transcript_evidence AK101488 (DDBJ, Best hit),AK059655 (DDBJ, Best hit), ORF_evidence E0ZS49 (UniProt), NIAS_FLcDNA J033042E01,001-031-D03,"
c106456.graph_c0	1075	Os03g0342900	3	ta_iwgsc_4as_v2_5969943;ta_iwgsc_4bs_v1_4932377	84.44	135	2e-71	pep:known chromosome:IRGSP-1.0:3:12766569:12768878:-1 gene:OS03G0342900 transcript:OS03T0342900-02 description:"Note Dormancyauxin associated family protein., Transcript_evidence AK104391 (DDBJ, Best hit),AK060136 (DDBJ, Best hit),AK060980 (DDBJ, Best hit),AK104244 (DDBJ, Best hit),AK104590 (DDBJ, Best hit),AK104744 (DDBJ, Best hit),AK106100 (DDBJ, Best hit), ORF_evidence B4FA62 (UniProt), NIAS_F…
c106459.graph_c0	1354	Os03g0292200	3	ta_iwgsc_4as_v2_5968487;ta_iwgsc_4bl_v1_7004927	87.97	316	0	pep:known chromosome:IRGSP-1.0:3:10171907:10174512:1 gene:OS03G0292200 transcript:OS03T0292200-01 description:"Note Adenine nucleotide translocator 1 domain containing protein., Transcript_evidence AK069872 (DDBJ, Best hit), ORF_evidence Q10MX0 (UniProt), NIAS_FLcDNA J023037M23,"
c106472.graph_c0	1393	Os12g0270100	12	ta_iwgsc_1al_v2_3935965;ta_iwgsc_1bl_v1_3916341	86.88	343	0	pep:known chromosome:IRGSP-1.0:12:9768625:9772329:-1 gene:OS12G0270100 transcript:OS12T0270100-01 description:"Note Similar to Oxygen-independent coproporphyrinogen-like protein., Transcript_evidence AK068573 (DDBJ, Best hit), ORF_evidence NP_001152192.1 (RefSeq), NIAS_FLcDNA J013155L16,"
c106473.graph_c0	1069	Os01g0897000	1	ta_iwgsc_4al_v2_7088291;ta_iwgsc_4bs_v1_4913081;ta_iwgsc_4ds_v1_898911	88.39	224	5e-149	pep:known chromosome:IRGSP-1.0:1:38981299:38984176:-1 gene:OS01G0897000 transcript:OS01T0897000-01 description:"Note Similar to Cyclin-dependent kinase B1-1., Transcript_evidence AK242651 (DDBJ, Best hit), ORF_evidence Q8L4P8 (UniProt), NIAS_FLcDNA J090026B08,"
c106476.graph_c0	1307	Os01g0223600	1	ta_iwgsc_3as_v1_3284901	89.18	342	0	pep:known chromosome:IRGSP-1.0:1:6766511:6769519:-1 gene:OS01G0223600 transcript:OS01T0223600-01 description:"Note Similar to Pto kinase interactor 1-like protein., Transcript_evidence AK110821 (DDBJ, Best hit), ORF_evidence B2WS70 (UniProt), NIAS_FLcDNA 002-171-H01,"
c106479.graph_c0	1378	Os02g0664000	2	ta_iwgsc_2bl_v1_8040263;ta_iwgsc_2dl_v1_9826120	91.51	106	3e-64	pep:known chromosome:IRGSP-1.0:2:26929770:26932403:1 gene:OS02G0664000 transcript:OS02T0664000-01 description:"Note Similar to Phospholipid hydroperoxide glutathione peroxidase, chloroplast precursor (EC 1.11.1.12) (PHGPx)., Transcript_evidence AK058456 (DDBJ, Best hit),AK105165 (DDBJ, Best hit), ORF_evidence A2X822 (UniProt), NIAS_FLcDNA 001-015-H08,001-104-E06,"
c106479.graph_c0	1378	Os04g0556300	4	ta_iwgsc_2bl_v1_8040263;ta_iwgsc_2dl_v1_9826120	92.45	106	2e-66	pep:novel chromosome:IRGSP-1.0:4:27839734:27840702:1 gene:OS04G0556300 transcript:OS04T0556300-02 description:"Note Similar to Glutathione peroxidase., Transcript_evidence AK058931 (DDBJ, Best hit), ORF_evidence Q8L8G3 (UniProt), NIAS_FLcDNA 001-009-D04,"
c106480.graph_c0	1517	Os04g0409500	4	ta_iwgsc_2al_v1_6317867;ta_iwgsc_2bl_v1_8049912	81.53	314	0	pep:known chromosome:IRGSP-1.0:4:20245226:20249942:-1 gene:OS04G0409500 transcript:OS04T0409500-01 description:"Note Serine/threonine-specific protein phosphatase and bis(5-nucleosyl)-tetraphosphatase domain containing protein., Transcript_evidence AK100687 (DDBJ, Best hit), ORF_evidence Q01L69 (UniProt), NIAS_FLcDNA J023114A21,"
c106496.graph_c0	1813	Os05g0115700	5	ta_iwgsc_1bs_v1_3455502	83.19	357	0	pep:known chromosome:IRGSP-1.0:5:851777:858063:1 gene:OS05G0115700 transcript:OS05T0115700-01 description:"Note Similar to UDP-galactose transporter related protein-like., Transcript_evidence AK070819 (DDBJ, Best hit), ORF_evidence NP_001150097.1 (RefSeq), NIAS_FLcDNA J023065F02,"
c106499.graph_c0	3881	Os10g0488300	10	--	80.27	147	2e-71	pep:known chromosome:IRGSP-1.0:10:18486477:18496730:1 gene:OS10G0488300 transcript:OS10T0488300-01 description:"Note Vps52/Sac2 family protein., Transcript_evidence AK100635 (DDBJ, Best hit), ORF_evidence NP_565015.1 (RefSeq), NIAS_FLcDNA J023110C18,"
c106500.graph_c1	1227	Os07g0551400	7	ta_iwgsc_2bs_v1_5232037	80.74	270	6e-150	pep:known chromosome:IRGSP-1.0:7:21894865:21898610:-1 gene:OS07G0551400 transcript:OS07T0551400-01 description:"Note Rossmann-like alpha/beta/alpha sandwich fold domain containing protein., Transcript_evidence AK109507 (DDBJ, Best hit), ORF_evidence B6TWE1 (UniProt), NIAS_FLcDNA 002-101-E04,"
c106502.graph_c0	1296	Os08g0567200	8	--	83.47	242	6e-135	pep:known chromosome:IRGSP-1.0:8:28401037:28408913:-1 gene:OS08G0567200 transcript:OS08T0567200-01 description:"Note RNA recognition motif-related domain containing protein., Transcript_evidence AK061692 (DDBJ, Best hit), ORF_evidence NP_187100.1 (RefSeq), NIAS_FLcDNA 001-037-C04,"
c106509.graph_c0	880	Os01g0971500	1	ta_iwgsc_5al_v1_2798310;ta_iwgsc_5bl_v1_10898700;ta_iwgsc_5dl_v1_4496125	91.47	129	3e-84	pep:known chromosome:IRGSP-1.0:1:42858783:42860399:1 gene:OS01G0971500 transcript:OS01T0971500-01 description:"Note Similar to Cytochrome b5., Transcript_evidence AK120840 (DDBJ, Best hit), ORF_evidence A2WZK1 (UniProt), NIAS_FLcDNA J023022G15,"
c106509.graph_c0	880	Os05g0108800	5	ta_iwgsc_5al_v1_2798310;ta_iwgsc_5bl_v1_10898700;ta_iwgsc_5dl_v1_4496125	88.72	133	5e-84	pep:known chromosome:IRGSP-1.0:5:492384:494192:1 gene:OS05G0108800 transcript:OS05T0108800-01 description:"Note Cytochrome b5., Transcript_evidence AK064821 (DDBJ, Best hit), ORF_evidence A2WZK1 (UniProt), NIAS_FLcDNA J013000E24,"
c106513.graph_c0	1736	Os01g0978100	1	--	82.96	399	0	pep:known chromosome:IRGSP-1.0:1:43232036:43237974:-1 gene:OS01G0978100 transcript:OS01T0978100-03 description:"Note Similar to Cysteine synthase, mitochondrial precursor (EC 2.5.1.47) (O- acetylserine sulfhydrylase) (O-acetylserine (Thiol)-lyase) (CSase C) (CS-C) (OAS-TL C) (AtCS-C)., Transcript_evidence AK099217 (DDBJ, Best hit),AK104704 (DDBJ, Best hit), ORF_evidence C5XFP1 (UniProt), NIAS_FLc…
c106520.graph_c0	1511	Os11g0237700	11	ta_iwgsc_3b_v1_10768549	80.3	203	4e-104	pep:known chromosome:IRGSP-1.0:11:7346265:7348818:-1 gene:OS11G0237700 transcript:OS11T0237700-01 description:"Note Similar to URF 4-related., Transcript_evidence AK243407 (DDBJ, Best hit), ORF_evidence NP_566463.1 (RefSeq), NIAS_FLcDNA J100065I12,"
c106522.graph_c0	1150	Os01g0839700	1	ta_iwgsc_3b_v1_10711946	94.08	169	7e-116	pep:known chromosome:IRGSP-1.0:1:36017260:36023422:-1 gene:OS01G0839700 transcript:OS01T0839700-03 description:"Note Similar to Ubiquitin carrier protein., Transcript_evidence AK099038 (DDBJ, Best hit), ORF_evidence A2WWU3 (UniProt), NIAS_FLcDNA J013135H01,"
c106522.graph_c0	1150	Os05g0460200	5	ta_iwgsc_3b_v1_10711946	94.08	169	3e-116	pep:known chromosome:IRGSP-1.0:5:22615894:22620207:1 gene:OS05G0460200 transcript:OS05T0460200-01 description:"Note Similar to Ubiquitin carrier protein., Transcript_evidence AK111999 (DDBJ, Best hit),AK098861 (DDBJ, Best hit),AK111857 (DDBJ, Best hit), ORF_evidence A2Y5G0 (UniProt), NIAS_FLcDNA 001-034-F08,J013000O01,J033021F14,"
c106524.graph_c1	1101	Os03g0335300	3	ta_iwgsc_2as_v1_5303436;ta_iwgsc_2bs_v1_5168835;ta_iwgsc_2ds_v1_5355260	82.29	367	0	pep:known chromosome:IRGSP-1.0:3:12401975:12408443:1 gene:OS03G0335300 transcript:OS03T0335300-02 description:"Note Similar to Vacuolar sorting receptor homolog (Fragment)., Transcript_evidence AK098891 (DDBJ, Best hit),AK098846 (DDBJ, Best hit), ORF_evidence Q9LLR3 (UniProt), NIAS_FLcDNA J013001M02,J013000C17,"
c106524.graph_c1	1101	Os07g0680000	7	ta_iwgsc_2as_v1_5303436;ta_iwgsc_2bs_v1_5168835;ta_iwgsc_2ds_v1_5355260	85.01	367	0	pep:known chromosome:IRGSP-1.0:7:28809536:28819770:-1 gene:OS07G0680000 transcript:OS07T0680000-01 description:"Note Similar to Vacuolar sorting receptor 1 precursor (AtVSR1) (Epidermal growth factor receptor-like protein 1) (AtELP1) (AtELP) (BP80-like protein b) (AtBP80b) (Spot 3 protein)., Transcript_evidence AK072667 (DDBJ, Best hit), ORF_evidence Q9LLR3 (UniProt), NIAS_FLcDNA J023134F15,"
c106528.graph_c0	1388	Os01g0174300	1	--	89.39	311	0	pep:novel chromosome:IRGSP-1.0:1:3820189:3824433:-1 gene:OS01G0174300 transcript:OS01T0174300-02 description:"Note Flavoprotein pyridine nucleotide cytochrome reductase domain containing protein., Transcript_evidence AK104306 (DDBJ, Best hit), ORF_evidence B6TCK3 (UniProt), NIAS_FLcDNA 001-012-E03,"
c106538.graph_c0	2231	Os11g0637800	11	ta_iwgsc_5as_v1_1548249;ta_iwgsc_5ds_v1_2738580	86.32	307	0	pep:known chromosome:IRGSP-1.0:11:25199882:25206038:-1 gene:OS11G0637800 transcript:OS11T0637800-01 description:"Note Similar to 1-acyl-sn-glycerol-3-phosphate acyltransferase PLS1., Transcript_evidence AK242785 (DDBJ, Best hit), ORF_evidence NP_001105919.1 (RefSeq), NIAS_FLcDNA J090056F15,"
c106560.graph_c0	1190	Os04g0488600	4	ta_iwgsc_2al_v1_3225153;ta_iwgsc_2bl_v1_8064994	85.35	157	3e-89	pep:known chromosome:IRGSP-1.0:4:24402691:24404692:1 gene:OS04G0488600 transcript:OS04T0488600-02 description:"Note Uncharacterised protein family Ycf20 domain containing protein., Transcript_evidence AK104248 (DDBJ, Best hit), ORF_evidence A3AV32 (UniProt), NIAS_FLcDNA 006-308-F10,"
c106561.graph_c0	1478	Os01g0833500	1	ta_iwgsc_3b_v1_10509998	89.52	353	0	pep:known chromosome:IRGSP-1.0:1:35688062:35691424:-1 gene:OS01G0833500 transcript:OS01T0833500-01 description:"Note Similar to Serine carboxypeptidase II-1 precursor (EC 3.4.16.6) (CP-MII.1) (Fragment)., Transcript_evidence AK073320 (DDBJ, Best hit), ORF_evidence B6U5U4 (UniProt), NIAS_FLcDNA J033029C16,"
c106581.graph_c1	1073	Os05g0557800	5	--	81.21	165	1e-90	pep:novel chromosome:IRGSP-1.0:5:27756768:27759127:-1 gene:OS05G0557800 transcript:OS05T0557800-01 description:"Note Similar to 50S ribosomal protein L21., Transcript_evidence AK105327 (DDBJ, Best hit), ORF_evidence B6TJJ8 (UniProt), NIAS_FLcDNA 001-118-A05,"
c106586.graph_c0	1255	Os03g0237100	3	ta_iwgsc_4as_v2_5955230;ta_iwgsc_4dl_v3_14416645	85.35	314	0	pep:known chromosome:IRGSP-1.0:3:7229093:7231670:1 gene:OS03G0237100 transcript:OS03T0237100-01 description:"Note Similar to NADPH-dependent codeinone reductase (EC 1.1.1.247)., Transcript_evidence AK073738 (DDBJ, Best hit), ORF_evidence Q0PCF5 (UniProt), NIAS_FLcDNA J033064L19,"
c106589.graph_c0	974	Os08g0531000	8	--	87.37	198	6e-133	pep:novel chromosome:IRGSP-1.0:8:26443227:26445423:1 gene:OS08G0531000 transcript:OS08T0531000-02 description:"Note Similar to Nucleotide pyrophosphatase/phosphodiesterase (Fragments)., Transcript_evidence AK061879 (DDBJ, Best hit), ORF_evidence Q687E1 (UniProt), NIAS_FLcDNA 001-041-E10,"
c106594.graph_c0	1208	Os03g0648900	3	ta_iwgsc_5bl_v1_10862099	83.99	356	0	pep:known chromosome:IRGSP-1.0:3:25142513:25146173:1 gene:OS03G0648900 transcript:OS03T0648900-01 description:"Note HAD-superfamily subfamily IE hydrolase protein., Transcript_evidence AK100007 (DDBJ, Best hit), ORF_evidence B6TBE6 (UniProt), NIAS_FLcDNA J013136J16,"
c106604.graph_c0	1415	Os03g0767900	3	ta_iwgsc_5bl_v1_10725177;ta_iwgsc_5dl_v1_4577338	83.97	156	2e-89	pep:known chromosome:IRGSP-1.0:3:31802310:31804146:1 gene:OS03G0767900 transcript:OS03T0767900-01 description:"Note Uncharacterised protein family UPF0497, trans-membrane plant domain containing protein., Transcript_evidence AK106933 (DDBJ, Best hit), ORF_evidence B8BPI2 (UniProt), NIAS_FLcDNA 002-119-C05,"
c106613.graph_c0	637	Os08g0515700	8	ta_iwgsc_7as_v1_4253801;ta_iwgsc_7bs_v1_3141743;ta_iwgsc_7ds_v1_3893620	81.22	181	3e-104	pep:known chromosome:IRGSP-1.0:8:25584990:25589000:1 gene:OS08G0515700 transcript:OS08T0515700-01 description:"Note Protein of unknown function DUF547 domain containing protein., Transcript_evidence AK067628 (DDBJ, Best hit), ORF_evidence A3BUU1 (UniProt), NIAS_FLcDNA J013113J20,"
c106615.graph_c0	1914	Os05g0459300	5	ta_iwgsc_1al_v2_3920617;ta_iwgsc_1bl_v1_3882713	85.59	222	1e-125	pep:known chromosome:IRGSP-1.0:5:22568905:22570013:1 gene:OS05G0459300 transcript:OS05T0459300-03 description:"Note Conserved hypothetical protein., Transcript_evidence AK062312 (DDBJ, Best hit), ORF_evidence A2Y5F3 (UniProt), NIAS_FLcDNA 001-101-B09,"
c106620.graph_c0	1264	Os04g0435500	4	ta_iwgsc_2bl_v1_8088455;ta_iwgsc_2dl_v1_9868253	88.3	265	2e-173	pep:known chromosome:IRGSP-1.0:4:21662080:21664310:-1 gene:OS04G0435500 transcript:OS04T0435500-02 description:"Note Glutathione S-transferase, C-terminal-like domain containing protein., Transcript_evidence AK100671 (DDBJ, Best hit), ORF_evidence Q01IY6 (UniProt), NIAS_FLcDNA J023112M18,"
c106629.graph_c0	1472	Os03g0704100	3	ta_iwgsc_4al_v2_7032976;ta_iwgsc_4bs_v1_908529	92.38	105	9e-60	pep:known chromosome:IRGSP-1.0:3:28304985:28307930:1 gene:OS03G0704100 transcript:OS03T0704100-01 description:"Note Similar to structural molecule., Transcript_evidence AK070474 (DDBJ, Best hit), ORF_evidence NP_001147518.1 (RefSeq), NIAS_FLcDNA J023052I15,"
c106641.graph_c0	1675	Os03g0107000	3	ta_iwgsc_4bl_v1_7038620;ta_iwgsc_5al_v1_2731747	96.26	214	2e-145	pep:novel chromosome:IRGSP-1.0:3:405715:410103:-1 gene:OS03G0107000 transcript:OS03T0107000-01 description:"Note Similar to ASK20., Transcript_evidence AK242173 (DDBJ, Best hit), ORF_evidence B6SWY8 (UniProt), NIAS_FLcDNA J075158G19,"
c106644.graph_c0	1789	Os06g0193000	6	--	94.29	105	3e-68	pep:known chromosome:IRGSP-1.0:6:4690951:4695231:-1 gene:OS06G0193000 transcript:OS06T0193000-01 description:"Note Similar to Ubiquitin conjugating enzyme 2., Transcript_evidence AK065085 (DDBJ, Best hit), ORF_evidence NP_001149627.1 (RefSeq), NIAS_FLcDNA J013001L17,"
c106651.graph_c0	1019	Os08g0532900	8	ta_iwgsc_7as_v1_4254206;ta_iwgsc_7bs_v1_3090501;ta_iwgsc_7ds_v1_3942748	91.98	212	1e-143	pep:known chromosome:IRGSP-1.0:8:26558909:26561586:-1 gene:OS08G0532900 transcript:OS08T0532900-02 description:"Note emp24/gp25L/p24 family protein., Transcript_evidence AK105383 (DDBJ, Best hit), ORF_evidence B6SUS5 (UniProt), NIAS_FLcDNA 001-121-C01,"
c106651.graph_c0	1019	Os09g0507600	9	ta_iwgsc_7as_v1_4254206;ta_iwgsc_7bs_v1_3090501;ta_iwgsc_7ds_v1_3942748	85.85	212	7e-132	pep:novel chromosome:IRGSP-1.0:9:19678522:19681422:-1 gene:OS09G0507600 transcript:OS09T0507600-00 description:"Note emp24/gp25L/p24 family protein., Transcript_evidence CT836555 (DDBJ, Best hit), ORF_evidence A0MAU7 (UniProt),"
c106661.graph_c0	1163	Os01g0588900	1	ta_iwgsc_3al_v1_4258837;ta_iwgsc_3b_v1_10565920	83.2	244	2e-139	pep:known chromosome:IRGSP-1.0:1:22955070:22959148:-1 gene:OS01G0588900 transcript:OS01T0588900-01 description:"Note Similar to Cytokinin riboside 5'-monophosphate phosphoribohydrolase LOG., Transcript_evidence AK071695 (DDBJ, Best hit), ORF_evidence Q5ZC82 (UniProt), NIAS_FLcDNA J023109F04,"
c106662.graph_c0	1629	Os04g0541900	4	--	83.33	186	3e-95	pep:novel chromosome:IRGSP-1.0:4:27133017:27135484:1 gene:OS04G0541900 transcript:OS04T0541900-00 description:"Note Similar to cysteine-type endopeptidase/ ubiquitin thiolesterase., Transcript_evidence AK333701 (DDBJ), ORF_evidence NP_001149592.1 (RefSeq),"
c106673.graph_c0	941	Os01g0730500	1	ta_iwgsc_1al_v2_3869470;ta_iwgsc_1bl_v1_3902145;ta_iwgsc_1dl_v1_2283268	81.33	150	3e-83	pep:known chromosome:IRGSP-1.0:1:30472593:30475205:1 gene:OS01G0730500 transcript:OS01T0730500-01 description:"Note Similar to Ferredoxin (Bacterial type ferredoxin family)., Transcript_evidence AK100064 (DDBJ, Best hit), ORF_evidence B6SQG7 (UniProt), NIAS_FLcDNA J013160L20,"
c106673.graph_c0	941	Os05g0529700	5	ta_iwgsc_1al_v2_3869470;ta_iwgsc_1bl_v1_3902145;ta_iwgsc_1dl_v1_2283268	83.33	150	4e-86	pep:known chromosome:IRGSP-1.0:5:26310862:26314166:-1 gene:OS05G0529700 transcript:OS05T0529700-03 description:"Note Heat shock protein DnaJ family protein., Transcript_evidence AK108715 (DDBJ, Best hit), ORF_evidence B6SQG7 (UniProt), NIAS_FLcDNA 002-150-B07,"
c106674.graph_c0	773	Os02g0785800	2	ta_iwgsc_6al_v1_5812286	85.71	112	3e-68	pep:novel chromosome:IRGSP-1.0:2:33359394:33361394:1 gene:OS02G0785800 transcript:OS02T0785800-02 description:"Note Similar to Ribosomal protein L35A., Transcript_evidence AK063859 (DDBJ, Best hit), ORF_evidence A6N1I6 (UniProt), NIAS_FLcDNA 001-122-D08,"
c106674.graph_c0	773	Os05g0555800	5	ta_iwgsc_6al_v1_5812286	81.98	111	1e-63	pep:known chromosome:IRGSP-1.0:5:27640763:27641333:1 gene:OS05G0555800 transcript:OS05T0555800-00 description:"Note Similar to 60S ribosomal protein L35a-3., Transcript_evidence Q9C912 (UniProt), ORF_evidence Q9C912 (UniProt),"
c106674.graph_c0	773	Os05g0556900	5	ta_iwgsc_6al_v1_5812286	81.98	111	1e-63	pep:known chromosome:IRGSP-1.0:5:27695307:27697298:1 gene:OS05G0556900 transcript:OS05T0556900-01 description:"Note Ribosomal protein L35Ae family protein., Transcript_evidence AK102775 (DDBJ, Best hit),AK058689 (DDBJ, Best hit), ORF_evidence B6T1L8 (UniProt), NIAS_FLcDNA J033107H21,001-019-B02,"
c106678.graph_c0	1457	Os11g0615800	11	ta_iwgsc_7al_v1_4516927	90.38	343	0	pep:known chromosome:IRGSP-1.0:11:23942684:23946580:1 gene:OS11G0615800 transcript:OS11T0615800-00 description:"Note DNA repair and recombination, RecA-like domain containing protein., Transcript_evidence AB080262 (DDBJ, Best hit), ORF_evidence B4FBZ5 (UniProt),"
c106678.graph_c0	1457	Os12g0497300	12	ta_iwgsc_7al_v1_4516927	93.31	344	0	pep:known chromosome:IRGSP-1.0:12:18876115:18879035:1 gene:OS12G0497300 transcript:OS12T0497300-00 description:"Note Similar to DNA repair protein RAD51 homolog., Transcript_evidence AB080264 (DDBJ, Best hit), ORF_evidence Q09HW4 (UniProt),"
c106681.graph_c0	1246	Os03g0766900	3	ta_iwgsc_5bl_v1_10833148;ta_iwgsc_5dl_v1_4497746	85.05	281	3e-176	pep:known chromosome:IRGSP-1.0:3:31759195:31767544:1 gene:OS03G0766900 transcript:OS03T0766900-02 description:"Note Allene oxide synthase., Transcript_evidence AK066137 (DDBJ, Best hit), ORF_evidence B6TKL0 (UniProt), NIAS_FLcDNA J013054B10,"
c106685.graph_c0	1222	Os03g0708100	3	ta_iwgsc_4al_v2_7062767;ta_iwgsc_4bs_v1_4881784;ta_iwgsc_4ds_v1_1947998	85	280	2e-176	pep:novel chromosome:IRGSP-1.0:3:28551955:28555381:-1 gene:OS03G0708100 transcript:OS03T0708100-01 description:"Note Phytanoyl-CoA dioxygenase family protein., Transcript_evidence AK103821 (DDBJ, Best hit), ORF_evidence NP_565262.1 (RefSeq), NIAS_FLcDNA J033147H12,"
c106685.graph_c0	1222	Os05g0473900	5	ta_iwgsc_4al_v2_7062767;ta_iwgsc_4bs_v1_4881784;ta_iwgsc_4ds_v1_1947998	84.64	280	9e-174	pep:known chromosome:IRGSP-1.0:5:23273472:23280905:-1 gene:OS05G0473900 transcript:OS05T0473900-01 description:"Note Phytanoyl-CoA dioxygenase family protein., Transcript_evidence AK064856 (DDBJ, Best hit), ORF_evidence NP_565262.1 (RefSeq), NIAS_FLcDNA J013000H11,"
c106689.graph_c0	1835	Os06g0137600	6	ta_iwgsc_2ds_v1_5348722;ta_iwgsc_4al_v2_4499940	86.32	212	5e-119	pep:known chromosome:IRGSP-1.0:6:2009998:2012821:1 gene:OS06G0137600 transcript:OS06T0137600-02 description:"Note K homology-like, alpha/beta domain containing protein., Transcript_evidence AK072214 (DDBJ, Best hit),AK059782 (DDBJ, Best hit), ORF_evidence B6TDG2 (UniProt), NIAS_FLcDNA J013166G10,006-204-C10,"
c106705.graph_c0	1510	Os06g0679700	6	--	80.75	161	4e-89	pep:known chromosome:IRGSP-1.0:6:28281923:28285338:-1 gene:OS06G0679700 transcript:OS06T0679700-00 description:"Note Hypothetical conserved gene., Transcript_evidence CT836283 (DDBJ, Best hit), ORF_evidence B9FQI1 (UniProt),"
c106707.graph_c0	1343	Os02g0766000	2	--	90.74	108	5e-68	pep:known chromosome:IRGSP-1.0:2:32261813:32267607:-1 gene:OS02G0766000 transcript:OS02T0766000-01 description:"Note Similar to defective chloroplasts and leaves protein-related / DCL protein-related., Transcript_evidence AK062805 (DDBJ, Best hit), ORF_evidence NP_683398.1 (RefSeq), NIAS_FLcDNA 001-107-D05,"
c106713.graph_c0	1126	Os03g0356300	3	ta_iwgsc_4bs_v1_4905369;ta_iwgsc_4dl_v3_14432400	93.36	226	6e-150	pep:known chromosome:IRGSP-1.0:3:13627581:13630305:-1 gene:OS03G0356300 transcript:OS03T0356300-01 description:"Note Ribosomal protein L6 family protein., Transcript_evidence AK061469 (DDBJ, Best hit),AK099034 (DDBJ, Best hit), ORF_evidence NP_001148555.1 (RefSeq), NIAS_FLcDNA 006-308-D06,J013135I03,"
c106713.graph_c0	1126	Os03g0751400	3	ta_iwgsc_4bs_v1_4905369;ta_iwgsc_4dl_v3_14432400	92.04	226	8e-148	pep:known chromosome:IRGSP-1.0:3:30981065:30984498:1 gene:OS03G0751400 transcript:OS03T0751400-01 description:"Note Similar to 50S ribosomal protein l6., Transcript_evidence AK069033 (DDBJ, Best hit), ORF_evidence NP_001148555.1 (RefSeq), NIAS_FLcDNA J023004G24,"
c106715.graph_c0	1080	Os07g0645000	7	ta_iwgsc_2as_v1_3824049;ta_iwgsc_2bs_v1_5216247	81.15	191	8e-111	pep:known chromosome:IRGSP-1.0:7:26882080:26883927:-1 gene:OS07G0645000 transcript:OS07T0645000-01 description:"Note Allergen V5/Tpx-1 related family protein., Transcript_evidence AK242254 (DDBJ, Best hit), ORF_evidence NP_001060451.2 (RefSeq), NIAS_FLcDNA J075182P04,"
c106723.graph_c1	331	Os01g0840100	1	ta_iwgsc_4as_v2_6013804;ta_iwgsc_4bl_v1_6978191;ta_iwgsc_4dl_v3_14388573	82.73	110	1e-56	pep:known chromosome:IRGSP-1.0:1:36039716:36043151:1 gene:OS01G0840100 transcript:OS01T0840100-01 description:"Note Heat shock protein Hsp70 family protein., Transcript_evidence AK243277 (DDBJ, Best hit), ORF_evidence Q9SAU8 (UniProt), NIAS_FLcDNA J100050G20,"
c106723.graph_c1	331	Os03g0276500	3	ta_iwgsc_4as_v2_6013804;ta_iwgsc_4bl_v1_6978191;ta_iwgsc_4dl_v3_14388573	80.91	110	1e-54	pep:known chromosome:IRGSP-1.0:3:9370160:9373067:1 gene:OS03G0276500 transcript:OS03T0276500-01 description:"Note Similar to Heat shock protein 70., Transcript_evidence AK072830 (DDBJ, Best hit),AK099275 (DDBJ, Best hit),AK109474 (DDBJ, Best hit), ORF_evidence NP_001148198.1 (RefSeq), NIAS_FLcDNA J023139H01,J023078D02,001-129-B01,"
c106723.graph_c1	331	Os03g0821100	3	ta_iwgsc_4as_v2_6013804;ta_iwgsc_4bl_v1_6978191;ta_iwgsc_4dl_v3_14388573	82.73	110	6e-57	pep:known chromosome:IRGSP-1.0:3:34446327:34450665:1 gene:OS03G0821100 transcript:OS03T0821100-01 description:"Note Similar to Non-cell-autonomous heat shock cognate protein 70., Transcript_evidence AK069740 (DDBJ, Best hit),AK102784 (DDBJ, Best hit), ORF_evidence D2D320 (UniProt), NIAS_FLcDNA J023030D03,J033107K19,"
c106723.graph_c1	331	Os05g0460000	5	ta_iwgsc_4as_v2_6013804;ta_iwgsc_4bl_v1_6978191;ta_iwgsc_4dl_v3_14388573	81.82	110	3e-57	pep:known chromosome:IRGSP-1.0:5:22599462:22602556:-1 gene:OS05G0460000 transcript:OS05T0460000-01 description:"Note Similar to 70 kDa heat shock cognate protein 1., Transcript_evidence AK243004 (DDBJ, Best hit), ORF_evidence Q9SAU8 (UniProt), NIAS_FLcDNA J090096I11,"
c106723.graph_c1	331	Os11g0703900	11	ta_iwgsc_4as_v2_6013804;ta_iwgsc_4bl_v1_6978191;ta_iwgsc_4dl_v3_14388573	84.55	110	2e-58	pep:known chromosome:IRGSP-1.0:11:28804256:28808548:1 gene:OS11G0703900 transcript:OS11T0703900-01 description:"Note Heat shock protein 70., Transcript_evidence AK065431 (DDBJ, Best hit),AK119255 (DDBJ, Best hit), ORF_evidence Q40693 (UniProt), NIAS_FLcDNA J013021C17,001-123-H02,"
c106727.graph_c0	1703	Os04g0590200	4	ta_iwgsc_2al_v1_6333261;ta_iwgsc_2bl_v1_7943685	86.31	314	0	pep:known chromosome:IRGSP-1.0:4:29831246:29832981:-1 gene:OS04G0590200 transcript:OS04T0590200-01 description:"Note Protein of unknown function DUF296 domain containing protein., Transcript_evidence AK243291 (DDBJ, Best hit), ORF_evidence A1DR79 (UniProt), NIAS_FLcDNA J100053D09,"
c106731.graph_c0	992	Os01g0732200	1	--	94.35	177	3e-120	pep:known chromosome:IRGSP-1.0:1:30537136:30541871:1 gene:OS01G0732200 transcript:OS01T0732200-01 description:"Note GTP-binding protein, HSR1-related domain containing protein., Transcript_evidence AK067563 (DDBJ, Best hit), ORF_evidence B4FAB3 (UniProt), NIAS_FLcDNA J013111I12,"
c106735.graph_c0	1965	Os06g0185900	6	--	89.29	112	3e-63	pep:known chromosome:IRGSP-1.0:6:4321654:4325071:1 gene:OS06G0185900 transcript:OS06T0185900-01 description:"Note Similar to Glutathione peroxidase., Transcript_evidence AK243433 (DDBJ, Best hit), ORF_evidence A2YA34 (UniProt), NIAS_FLcDNA J100067P15,"
c106740.graph_c0	1308	Os08g0280200	8	ta_iwgsc_1as_v1_3303821;ta_iwgsc_1bs_v1_3422214;ta_iwgsc_1ds_v1_1892015	86.21	290	0	pep:known chromosome:IRGSP-1.0:8:10922470:10932858:1 gene:OS08G0280200 transcript:OS08T0280200-01 description:"Note Tensin phosphatase, C2 domain domain containing protein., Transcript_evidence AK069036 (DDBJ, Best hit), ORF_evidence Q6ZCX3 (UniProt), NIAS_FLcDNA J023004O07,"
c106743.graph_c0	1246	Os02g0810300	2	ta_iwgsc_6al_v1_5760516;ta_iwgsc_6dl_v1_3255070	91.1	292	0	pep:known chromosome:IRGSP-1.0:2:34637887:34641020:1 gene:OS02G0810300 transcript:OS02T0810300-01 description:"Note Similar to NBD-like protein., Transcript_evidence AK059363 (DDBJ, Best hit),AK099203 (DDBJ, Best hit), ORF_evidence NP_001149302.1 (RefSeq), NIAS_FLcDNA 001-026-E03,J023118L21,"
c106754.graph_c1	1619	Os01g0130000	1	ta_iwgsc_3b_v1_10724521	83.88	397	0	pep:known chromosome:IRGSP-1.0:1:1673607:1677066:-1 gene:OS01G0130000 transcript:OS01T0130000-01 description:"Note Cation efflux protein family protein., Transcript_evidence AK061853 (DDBJ, Best hit), ORF_evidence Q9LDU0 (UniProt), NIAS_FLcDNA 001-040-F10,"
c106755.graph_c0	1854	Os01g0513100	1	--	87.42	151	2e-87	pep:known chromosome:IRGSP-1.0:1:18087603:18092828:-1 gene:OS01G0513100 transcript:OS01T0513100-01 description:"Note Similar to Protein phosphatase 2C ABI2., Transcript_evidence AK059183 (DDBJ, Best hit), ORF_evidence B6U1A8 (UniProt), NIAS_FLcDNA 001-023-G06,"
c106759.graph_c0	1490	Os06g0109000	6	ta_iwgsc_4al_v2_7068193	86.9	168	2e-144	pep:known chromosome:IRGSP-1.0:6:530667:531989:-1 gene:OS06G0109000 transcript:OS06T0109000-00 description:"Note Phosphoglycerate mutase domain containing protein., Transcript_evidence CT836294 (DDBJ, Best hit), ORF_evidence NP_001150740.1 (RefSeq),"
c106762.graph_c1	965	Os01g0891300	1	ta_iwgsc_3b_v1_10522703;ta_iwgsc_3b_v1_10711981	89.33	300	0	pep:known chromosome:IRGSP-1.0:1:38752649:38754908:1 gene:OS01G0891300 transcript:OS01T0891300-02 description:"Note Similar to Allyl alcohol dehydrogenase., Transcript_evidence AK099151 (DDBJ, Best hit), ORF_evidence B6TFG1 (UniProt), NIAS_FLcDNA J023064D04,"
c106764.graph_c0	1609	Os03g0655200	3	--	88.57	245	1e-142	pep:known chromosome:IRGSP-1.0:3:25552429:25556486:-1 gene:OS03G0655200 transcript:OS03T0655200-01 description:"Note Similar to Membrin 11 (AtMEMB11) (Golgi SNAP receptor complex member 2-1) (27 kDa Golgi SNARE protein)., Transcript_evidence AK111247 (DDBJ, Best hit), ORF_evidence B6TMP4 (UniProt), NIAS_FLcDNA 002-180-D08,"
c106770.graph_c0	913	Os03g0321900	3	ta_iwgsc_4as_v2_352920;ta_iwgsc_4bl_v1_6998435	82.32	181	3e-106	pep:known chromosome:IRGSP-1.0:3:11653999:11656600:1 gene:OS03G0321900 transcript:OS03T0321900-02 description:"Note CMP/dCMP deaminase, zinc-binding domain containing protein., Transcript_evidence AK073317 (DDBJ, Best hit), ORF_evidence NP_001152082.1 (RefSeq), NIAS_FLcDNA J033024M10,"
c106774.graph_c0	1588	Os04g0446300	4	--	89.52	105	8e-92	pep:known chromosome:IRGSP-1.0:4:22246672:22249716:-1 gene:OS04G0446300 transcript:OS04T0446300-01 description:"Note Microsomal signal peptidase 25 kDa subunit family protein., Transcript_evidence AK059953 (DDBJ, Best hit),AK071742 (DDBJ, Best hit),AK099024 (DDBJ, Best hit), ORF_evidence Q01J29 (UniProt), NIAS_FLcDNA 006-211-C02,J023109J17,J013124O17,"
c106783.graph_c0	1151	Os08g0528500	8	--	83.39	289	7e-158	pep:known chromosome:IRGSP-1.0:8:26307444:26310379:-1 gene:OS08G0528500 transcript:OS08T0528500-01 description:"Note Uncharacterised protein family UPF0016 domain containing protein., Transcript_evidence AK111028 (DDBJ, Best hit), ORF_evidence A2YXC7 (UniProt), NIAS_FLcDNA 002-174-H06,"
c106801.graph_c0	1042	Os11g0116400	11	ta_iwgsc_4al_v2_7132733	82.55	235	9e-134	pep:known chromosome:IRGSP-1.0:11:734252:737187:1 gene:OS11G0116400 transcript:OS11T0116400-01 description:"Note Similar to Elongation factor P (EF-P)., Transcript_evidence AK059833 (DDBJ, Best hit), ORF_evidence B6UC94 (UniProt), NIAS_FLcDNA 006-206-B05,"
c106801.graph_c0	1042	Os12g0115900	12	ta_iwgsc_4al_v2_7132733	82.2	236	2e-134	pep:known chromosome:IRGSP-1.0:12:776617:779641:1 gene:OS12G0115900 transcript:OS12T0115900-01 description:"Note Translation elongation factor P domain containing protein., Transcript_evidence AK058318 (DDBJ, Best hit), ORF_evidence B6UC94 (UniProt), NIAS_FLcDNA 001-014-A09,"
c106809.graph_c0	1382	Os03g0678400	3	ta_iwgsc_4al_v2_7128943;ta_iwgsc_4bs_v1_4928202;ta_iwgsc_4ds_v1_2281904	81.33	241	2e-144	pep:known chromosome:IRGSP-1.0:3:26863036:26864940:1 gene:OS03G0678400 transcript:OS03T0678400-01 description:"Note Zinc finger, RING/FYVE/PHD-type domain containing protein., Transcript_evidence AK068558 (DDBJ, Best hit), ORF_evidence B4FM66 (UniProt), NIAS_FLcDNA J013153F20,"
c106815.graph_c0	1985	Os01g0935700	1	ta_iwgsc_3al_v1_4261975	89.77	215	6e-129	pep:known chromosome:IRGSP-1.0:1:41074431:41078548:1 gene:OS01G0935700 transcript:OS01T0935700-01 description:"Note Similar to Cytochrome c1, heme protein., Transcript_evidence AK073125 (DDBJ, Best hit), ORF_evidence B6SWR9 (UniProt), NIAS_FLcDNA J033010L17,"
c106815.graph_c0	1985	Os05g0301700	5	ta_iwgsc_3al_v1_4261975	84.21	209	1e-119	pep:known chromosome:IRGSP-1.0:5:13543055:13547500:-1 gene:OS05G0301700 transcript:OS05T0301700-01 description:"Note Similar to Cytochrome c1 (Fragment)., Transcript_evidence AK070578 (DDBJ, Best hit), ORF_evidence B6SWR9 (UniProt), NIAS_FLcDNA J023061F14,"
c106816.graph_c0	1757	Os02g0173900	2	ta_iwgsc_6as_v1_4429406;ta_iwgsc_6ds_v1_2059367	88.59	263	1e-165	pep:known chromosome:IRGSP-1.0:2:4044609:4052188:1 gene:OS02G0173900 transcript:OS02T0173900-01 description:"Note Similar to SSADH., Transcript_evidence AK060831 (DDBJ, Best hit), ORF_evidence XP_001752876.1 (RefSeq), NIAS_FLcDNA 001-034-C05,"
c106817.graph_c0	1246	Os01g0511200	1	ta_iwgsc_4al_v2_7108763;ta_iwgsc_5bl_v1_10882716;ta_iwgsc_5dl_v1_4605909	85.11	262	8e-149	pep:known chromosome:IRGSP-1.0:1:17994680:17997769:-1 gene:OS01G0511200 transcript:OS01T0511200-01 description:"Note Conserved hypothetical protein., Transcript_evidence AK058499 (DDBJ, Best hit), ORF_evidence A2WQL5 (UniProt), NIAS_FLcDNA 001-016-F02,"
c106822.graph_c0	1557	Os03g0315800	3	ta_iwgsc_4as_v2_5957950;ta_iwgsc_4bl_v1_6973174	89.58	384	0	pep:known chromosome:IRGSP-1.0:3:11351502:11355720:-1 gene:OS03G0315800 transcript:OS03T0315800-01 description:"Note Similar to 30S ribosomal protein S1, chloroplast precursor (CS1)., Transcript_evidence AK065115 (DDBJ, Best hit), ORF_evidence B4FUZ5 (UniProt), NIAS_FLcDNA J013001O08,"
c106825.graph_c0	789	Os02g0744700	2	ta_iwgsc_7as_v1_4251385	80.23	263	4e-164	pep:known chromosome:IRGSP-1.0:2:31233351:31236036:-1 gene:OS02G0744700 transcript:OS02T0744700-02 description:"Note Similar to Soluble starch synthase 2-2, chloroplastic/amyloplastic., Transcript_evidence AK061803 (DDBJ, Best hit), ORF_evidence D0TZP8 (UniProt), NIAS_FLcDNA 001-039-H12,"
c106825.graph_c0	789	Os06g0229800	6	ta_iwgsc_7as_v1_4251385	82.13	263	7e-165	pep:known chromosome:IRGSP-1.0:6:6748398:6753302:1 gene:OS06G0229800 transcript:OS06T0229800-01 description:"Note Similar to Starch synthase IIA., Transcript_evidence AK101978 (DDBJ, Best hit), ORF_evidence Q0DDE3 (UniProt), NIAS_FLcDNA J033076P09,"
c106832.graph_c0	1193	Os02g0661000	2	ta_iwgsc_6al_v1_5745928;ta_iwgsc_6bl_v1_4353378;ta_iwgsc_6dl_v1_3308504	82.26	265	3e-147	pep:known chromosome:IRGSP-1.0:2:26762824:26766482:-1 gene:OS02G0661000 transcript:OS02T0661000-00 description:"Note Similar to peroxisomal biogenesis factor 19., Transcript_evidence CT835406 (DDBJ, Best hit), ORF_evidence NP_001149245.1 (RefSeq),"
c106840.graph_c0	965	Os03g0207250	3	ta_iwgsc_4as_v2_5973386;ta_iwgsc_4bl_v1_7041396	93.28	119	7e-77	pep:known chromosome:IRGSP-1.0:3:5613333:5615437:-1 gene:OS03G0207250 transcript:OS03T0207250-01 description:"Note Ribosomal protein/NADH dehydrogenase domain domain containing protein., Transcript_evidence AK241743 (DDBJ, Best hit), ORF_evidence B6T6X8 (UniProt), NIAS_FLcDNA J065201P12,"
c106844.graph_c0	1599	Os04g0455800	4	ta_iwgsc_2bl_v1_8065058	90.48	378	0	pep:known chromosome:IRGSP-1.0:4:22802750:22806020:-1 gene:OS04G0455800 transcript:OS04T0455800-01 description:"Note Similar to Lipoic acid synthetase, mitochondrial precursor (Lip-syn) (Lipoate synthase) (mLIP1)., Transcript_evidence AK120652 (DDBJ, Best hit), ORF_evidence Q7XRF1 (UniProt), NIAS_FLcDNA J013157E03,"
c106845.graph_c0	1319	Os08g0542600	8	ta_iwgsc_7ds_v1_3910708	86.6	306	0	pep:known chromosome:IRGSP-1.0:8:27142260:27144964:1 gene:OS08G0542600 transcript:OS08T0542600-01 description:"Note HAD-superfamily subfamily IIA hydrolase, hypothetical 3 protein., Transcript_evidence AK058496 (DDBJ, Best hit),AK121886 (DDBJ, Best hit), ORF_evidence B6TMM7 (UniProt), NIAS_FLcDNA 001-016-E11,J033105A03,"
c106847.graph_c0	1396	Os03g0698900	3	ta_iwgsc_4al_v2_7075566;ta_iwgsc_4bs_v1_4161517;ta_iwgsc_4ds_v1_2294992	89.88	257	8e-178	pep:known chromosome:IRGSP-1.0:3:28015015:28018832:-1 gene:OS03G0698900 transcript:OS03T0698900-02 description:"Note Alkaline phytoceramidase family protein., Transcript_evidence AK103953 (DDBJ, Best hit), ORF_evidence NP_567660.1 (RefSeq), NIAS_FLcDNA 001-014-G02,"
c106848.graph_c0	997	Os05g0569500	5	ta_iwgsc_5bl_v1_10900657;ta_iwgsc_5dl_v1_4530403	87.91	182	2e-120	pep:known chromosome:IRGSP-1.0:5:28346743:28347863:1 gene:OS05G0569500 transcript:OS05T0569500-01 description:"Note Similar to Embryo-specific protein., Transcript_evidence AK073481 (DDBJ, Best hit), ORF_evidence Q9ZNS9 (UniProt), NIAS_FLcDNA J033045K24,"
c106864.graph_c1	2397	Os12g0524750	12	--	97.3	148	5e-94	pep:known chromosome:IRGSP-1.0:12:20548245:20548691:1 gene:OS12G0524750 transcript:OS12T0524750-00 description:"Note Similar to ribosomal protein S7., Transcript_evidence ab initio prediction, ORF_evidence YP_514635.1 (RefSeq),"
c106877.graph_c0	1508	Os04g0616000	4	ta_iwgsc_2al_v1_6407816;ta_iwgsc_2bl_v1_8061064;ta_iwgsc_2dl_v1_9840704	80.78	333	4e-178	pep:known chromosome:IRGSP-1.0:4:31254843:31257934:-1 gene:OS04G0616000 transcript:OS04T0616000-01 description:"Note Similar to H0525G02.7 protein., Transcript_evidence AK106295 (DDBJ, Best hit), ORF_evidence Q00RR3 (UniProt), NIAS_FLcDNA 002-101-B10,"
c106887.graph_c0	1100	Os02g0613000	2	--	89.14	267	1e-163	pep:known chromosome:IRGSP-1.0:2:24158318:24163085:1 gene:OS02G0613000 transcript:OS02T0613000-01 description:"Note EF-Hand type domain containing protein., Transcript_evidence AK066756 (DDBJ, Best hit), ORF_evidence NP_001147122.1 (RefSeq), NIAS_FLcDNA J013075K23,"
c106887.graph_c0	1100	Os04g0502900	4	--	92.23	103	2e-63	pep:novel chromosome:IRGSP-1.0:4:25111513:25115175:1 gene:OS04G0502900 transcript:OS04T0502900-02 description:"Note Similar to OSIGBa0112M24.3 protein., Transcript_evidence AK059708 (DDBJ, Best hit), ORF_evidence Q01I54 (UniProt), NIAS_FLcDNA 001-032-E06,"
c106904.graph_c0	1263	Os06g0360300	6	ta_iwgsc_7dl_v1_3375179	80.67	269	1e-144	pep:novel chromosome:IRGSP-1.0:6:14880277:14892647:-1 gene:OS06G0360300 transcript:OS06T0360300-02 description:"Note Similar to 3-beta hydroxysteroid dehydrogenase/isomerase., Transcript_evidence AK070247 (DDBJ, Best hit), ORF_evidence NP_001151520.1 (RefSeq), NIAS_FLcDNA J023042K01,"
c106913.graph_c0	657	Os01g0263300	1	ta_iwgsc_3b_v1_10775277	88.05	159	1e-97	pep:known chromosome:IRGSP-1.0:1:8917756:8919968:1 gene:OS01G0263300 transcript:OS01T0263300-01 description:"Note Similar to Peroxidase 72 precursor (EC 1.11.1.7) (Atperox P72) (PRXR8) (ATP6a)., Transcript_evidence AK061583 (DDBJ, Best hit),AK102117 (DDBJ, Best hit),AK243051 (DDBJ, Best hit), ORF_evidence A7J0U4 (UniProt), NIAS_FLcDNA 006-312-A08,J033084K24,J100012I18,"
c106929.graph_c0	1618	Os01g0195400	1	ta_iwgsc_3b_v1_10762128	82.55	298	7e-169	pep:known chromosome:IRGSP-1.0:1:5131629:5132915:-1 gene:OS01G0195400 transcript:OS01T0195400-00 description:"Note Harpin-induced 1 domain containing protein., Transcript_evidence CU406162 (DDBJ, Best hit), ORF_evidence NP_001152664.1 (RefSeq),"
c106940.graph_c0	1549	Os02g0168800	2	ta_iwgsc_6as_v1_4413488;ta_iwgsc_6ds_v1_2076480	86.8	356	0	pep:known chromosome:IRGSP-1.0:2:3715361:3718245:1 gene:OS02G0168800 transcript:OS02T0168800-01 description:"Note Similar to Porphobilinogen deaminase (Fragment)., Transcript_evidence AK060914 (DDBJ, Best hit), ORF_evidence Q6H6D2 (UniProt), NIAS_FLcDNA 001-035-G03,"
c106948.graph_c1	936	Os08g0101500	8	ta_iwgsc_7dl_v1_3376518	86.79	106	2e-52	pep:known chromosome:IRGSP-1.0:8:86388:87854:1 gene:OS08G0101500 transcript:OS08T0101500-01 description:"Note Similar to sulfate transporter., Transcript_evidence AK106547 (DDBJ, Best hit),AK103792 (DDBJ, Best hit), ORF_evidence XP_002880698.1 (RefSeq), NIAS_FLcDNA 002-108-F05,J033145N05,"
c106951.graph_c0	1230	Os06g0162600	6	ta_iwgsc_7as_v1_4215732	87.85	181	7e-109	pep:known chromosome:IRGSP-1.0:6:3154274:3158428:-1 gene:OS06G0162600 transcript:OS06T0162600-01 description:"Note Similar to Ribosomal protein L11 methyltransferase (EC 2.1.1.-) (L11 Mtase)., Transcript_evidence AK066755 (DDBJ, Best hit), ORF_evidence NP_194612.2 (RefSeq), NIAS_FLcDNA J013075C21,"
c106954.graph_c0	1477	Os06g0142800	6	ta_iwgsc_4al_v2_6615146	84.45	373	0	pep:known chromosome:IRGSP-1.0:6:2247873:2250815:1 gene:OS06G0142800 transcript:OS06T0142800-01 description:"Note Ribosomal L11 methyltransferase domain containing protein., Transcript_evidence AK073269 (DDBJ, Best hit),AK103971 (DDBJ, Best hit), ORF_evidence NP_563720.1 (RefSeq), NIAS_FLcDNA J033028C20,001-016-C05,"
c106957.graph_c0	1583	Os02g0749800	2	ta_iwgsc_6al_v1_5797666;ta_iwgsc_6dl_v1_3228886	82.74	168	6e-97	pep:known chromosome:IRGSP-1.0:2:31521860:31523064:1 gene:OS02G0749800 transcript:OS02T0749800-02 description:"Note Mitochodrial transcription termination factor-related family protein., Transcript_evidence AK064731 (DDBJ, Best hit), ORF_evidence Q6Z8L0 (UniProt), NIAS_FLcDNA 002-120-B08,"
c106959.graph_c0	3629	Os04g0650900	4	ta_iwgsc_2dl_v1_9887584	94.49	127	6e-82	pep:known chromosome:IRGSP-1.0:4:33170262:33177295:-1 gene:OS04G0650900 transcript:OS04T0650900-01 description:"Note Similar to Alpha-N-acetylglucosaminidase., Transcript_evidence AK064480 (DDBJ, Best hit), ORF_evidence XP_002871580.1 (RefSeq), NIAS_FLcDNA 002-111-A09,"
c106961.graph_c0	1242	Os03g0666500	3	--	91.39	209	7e-127	pep:known chromosome:IRGSP-1.0:3:26234329:26240555:1 gene:OS03G0666500 transcript:OS03T0666500-03 description:"Note Similar to Ras-related protein RHA1., Transcript_evidence AK067459 (DDBJ, Best hit), ORF_evidence B4F7V6 (UniProt), NIAS_FLcDNA J013107F02,"
c106961.graph_c0	1242	Os12g0631100	12	--	85.65	209	5e-119	pep:known chromosome:IRGSP-1.0:12:27022082:27025203:1 gene:OS12G0631100 transcript:OS12T0631100-02 description:"Note Ras domain containing protein., Transcript_evidence AK066784 (DDBJ, Best hit), ORF_evidence Q9FEV1 (UniProt), NIAS_FLcDNA J013078I11,"
c106968.graph_c0	1550	Os05g0170800	5	ta_iwgsc_1bs_v1_3433894;ta_iwgsc_1ds_v1_1914478;ta_iwgsc_1ds_v1_1914479	86.84	114	9e-65	pep:known chromosome:IRGSP-1.0:5:4243556:4246732:-1 gene:OS05G0170800 transcript:OS05T0170800-01 description:"Note ApaG domain containing protein., Transcript_evidence AK068085 (DDBJ, Best hit), ORF_evidence B8Q896 (UniProt), NIAS_FLcDNA J013131P13,"
c107002.graph_c0	1170	Os02g0272600	2	ta_iwgsc_3b_v1_10507782	84.55	246	5e-153	pep:known chromosome:IRGSP-1.0:2:9902631:9907870:1 gene:OS02G0272600 transcript:OS02T0272600-01 description:"Note Aph-1 family protein., Transcript_evidence AK060159 (DDBJ, Best hit),AK104758 (DDBJ, Best hit), ORF_evidence B4FUF4 (UniProt), NIAS_FLcDNA 006-310-G12,001-038-G08,"
c107022.graph_c0	1082	Os06g0652200	6	--	85.99	207	1e-128	pep:known chromosome:IRGSP-1.0:6:26693488:26694443:-1 gene:OS06G0652200 transcript:OS06T0652200-01 description:"Note Similar to Hemolysin-III related family protein., Transcript_evidence AK108530 (DDBJ, Best hit), ORF_evidence B6TSK1 (UniProt), NIAS_FLcDNA 002-144-C02,"
c107026.graph_c0	1947	Os03g0227700	3	ta_iwgsc_4as_v2_5972470;ta_iwgsc_4bl_v1_7034674;ta_iwgsc_4dl_v3_14457766	88.41	509	0	pep:known chromosome:IRGSP-1.0:3:6737549:6744486:1 gene:OS03G0227700 transcript:OS03T0227700-01 description:"Note Cytochrome P450 family protein., Transcript_evidence AK243298 (DDBJ, Best hit), ORF_evidence D7EYE5 (UniProt), NIAS_FLcDNA J100053J04,"
c107027.graph_c0	1826	Os10g0357800	10	ta_iwgsc_2as_v1_5247783;ta_iwgsc_2as_v1_5247784;ta_iwgsc_2bs_v1_5168835;ta_iwgsc_2ds_v1_5359671	81.93	321	0	pep:known chromosome:IRGSP-1.0:10:10932181:10938990:1 gene:OS10G0357800 transcript:OS10T0357800-01 description:"Note N2,N2-dimethylguanosine tRNA methyltransferase family protein., Transcript_evidence AK064907 (DDBJ, Best hit), ORF_evidence NP_197085.2 (RefSeq), NIAS_FLcDNA J013000L24,"
c107030.graph_c0	2559	Os01g0178200	1	ta_iwgsc_3b_v1_10451995	88.46	208	1e-121	pep:known chromosome:IRGSP-1.0:1:4064068:4066014:1 gene:OS01G0178200 transcript:OS01T0178200-00 description:"Note Similar to integral membrane family protein., Transcript_evidence ab initio prediction, ORF_evidence NP_568386.1 (RefSeq),"
c107035.graph_c0	1697	Os10g0520600	10	ta_iwgsc_1al_v2_3972505	86.27	466	0	pep:known chromosome:IRGSP-1.0:10:20135412:20139736:-1 gene:OS10G0520600 transcript:OS10T0520600-02 description:"Note Similar to fas-associated factor 1-like protein., Transcript_evidence AK071110 (DDBJ, Best hit), ORF_evidence NP_001149312.1 (RefSeq), NIAS_FLcDNA J023077I21,"
c107047.graph_c0	1528	Os01g0603300	1	ta_iwgsc_3b_v1_10639203	83.42	199	9e-108	pep:known chromosome:IRGSP-1.0:1:23760347:23762387:1 gene:OS01G0603300 transcript:OS01T0603300-01 description:"Note Similar to MCB2 protein., Transcript_evidence AK103432 (DDBJ, Best hit), ORF_evidence Q9AVV5 (UniProt), NIAS_FLcDNA J033128P13,"
c107049.graph_c0	1828	Os01g0659900	1	ta_iwgsc_3b_v1_10581139	80.98	410	0	pep:known chromosome:IRGSP-1.0:1:26872217:26875031:1 gene:OS01G0659900 transcript:OS01T0659900-01 description:"Note Cyclin-like F-box domain containing protein., Transcript_evidence AK121359 (DDBJ, Best hit), ORF_evidence E5GCH4 (UniProt), NIAS_FLcDNA J023123E18,"
c107050.graph_c0	1343	Os01g0887700	1	--	84.88	258	1e-163	pep:known chromosome:IRGSP-1.0:1:38566148:38570861:-1 gene:OS01G0887700 transcript:OS01T0887700-01 description:"Note Zinc finger, RING/FYVE/PHD-type domain containing protein., Transcript_evidence AK071139 (DDBJ, Best hit), ORF_evidence O49228 (UniProt), NIAS_FLcDNA J023082D05,"
c107050.graph_c0	1343	Os05g0419100	5	--	88.46	260	2e-174	pep:known chromosome:IRGSP-1.0:5:20542371:20546991:1 gene:OS05G0419100 transcript:OS05T0419100-01 description:"Note Similar to Nucleic acid binding protein-like., Transcript_evidence AK121400 (DDBJ, Best hit), ORF_evidence NP_001150003.1 (RefSeq), NIAS_FLcDNA J023131M22,"
c107055.graph_c0	1386	Os07g0414800	7	--	80.47	215	3e-125	pep:known chromosome:IRGSP-1.0:7:13074446:13077622:-1 gene:OS07G0414800 transcript:OS07T0414800-01 description:"Note F-actin capping protein, alpha subunit family protein., Transcript_evidence AK108552 (DDBJ, Best hit), ORF_evidence NP_001151489.1 (RefSeq), NIAS_FLcDNA 002-144-E06,"
c107057.graph_c0	1298	Os11g0105400	11	ta_iwgsc_5al_v1_2762762;ta_iwgsc_5bl_v1_10903610;ta_iwgsc_5dl_v1_4543633	86.75	234	4e-142	pep:known chromosome:IRGSP-1.0:11:252427:254863:-1 gene:OS11G0105400 transcript:OS11T0105400-01 description:"Note Ribosomal protein L10 family protein., Transcript_evidence AK067673 (DDBJ, Best hit), ORF_evidence Q2QYV8 (UniProt), NIAS_FLcDNA J013116N21,"
c107057.graph_c0	1298	Os12g0105200	12	ta_iwgsc_5al_v1_2762762;ta_iwgsc_5bl_v1_10903610;ta_iwgsc_5dl_v1_4543633	86.73	226	2e-137	pep:known chromosome:IRGSP-1.0:12:267897:269698:-1 gene:OS12G0105200 transcript:OS12T0105200-00 description:"Note Similar to mRNA turnover protein 4., Transcript_evidence EU960278 (DDBJ), ORF_evidence Q2QYV8 (UniProt),"
c107060.graph_c0	1776	Os05g0157300	5	ta_iwgsc_1as_v1_3281049;ta_iwgsc_1bs_v1_3432719	82.59	201	2e-111	pep:novel chromosome:IRGSP-1.0:5:3348819:3352787:-1 gene:OS05G0157300 transcript:OS05T0157300-02 description:"Note Similar to 4Fe-4S ferredoxin, iron-sulfur binding protein., Transcript_evidence AK101831 (DDBJ, Best hit), ORF_evidence NP_001151130.1 (RefSeq), NIAS_FLcDNA J033068K21,"
c107072.graph_c0	1738	Os06g0708600	6	ta_iwgsc_7dl_v1_3392782	86.84	114	2e-64	pep:known chromosome:IRGSP-1.0:6:29976876:29977647:1 gene:OS06G0708600 transcript:OS06T0708600-01 description:"Note Zinc finger, C2H2-like domain containing protein., Transcript_evidence AK100915 (DDBJ, Best hit), ORF_evidence E4MXX2 (UniProt), NIAS_FLcDNA J023133D21,"
c107076.graph_c0	1029	Os01g0707300	1	--	88.64	220	9e-134	pep:known chromosome:IRGSP-1.0:1:29364593:29367878:1 gene:OS01G0707300 transcript:OS01T0707300-01 description:"Note Similar to Vesicle transport v-SNARE 13 (AtVTI13) (Vesicle transport v-SNARE protein VTI13) (Vesicle soluble NSF attachment protein receptor 13)., Transcript_evidence AK104463 (DDBJ, Best hit),AK059962 (DDBJ, Best hit), ORF_evidence NP_001147199.1 (RefSeq), NIAS_FLcDNA 006-301-C03,0…
c107079.graph_c0	1205	Os02g0287000	2	ta_iwgsc_4as_v2_5995325;ta_iwgsc_4bl_v1_6961329;ta_iwgsc_4dl_v3_14436257	88.3	265	3e-168	pep:known chromosome:IRGSP-1.0:2:10822715:10825627:-1 gene:OS02G0287000 transcript:OS02T0287000-02 description:"Note Ribosomal protein S3Ae domain containing protein., Transcript_evidence AK099131 (DDBJ, Best hit), ORF_evidence GeneMark, NIAS_FLcDNA J023048M05,"
c107079.graph_c0	1205	Os03g0200500	3	ta_iwgsc_4as_v2_5995325;ta_iwgsc_4bl_v1_6961329;ta_iwgsc_4dl_v3_14436257	88.64	264	1e-163	pep:known chromosome:IRGSP-1.0:3:5274929:5277136:1 gene:OS03G0200500 transcript:OS03T0200500-01 description:"Note 40S ribosomal protein S3a (CYC07 protein)., Transcript_evidence AK104243 (DDBJ, Best hit),AK069251 (DDBJ, Best hit), ORF_evidence P49397 (UniProt), NIAS_FLcDNA 006-308-D02,J023013H23,"
c107079.graph_c0	1205	Os12g0406200	12	ta_iwgsc_4as_v2_5995325;ta_iwgsc_4bl_v1_6961329;ta_iwgsc_4dl_v3_14436257	90	260	5e-166	pep:known chromosome:IRGSP-1.0:12:12270569:12274367:-1 gene:OS12G0406200 transcript:OS12T0406200-01 description:"Note Similar to 40S ribosomal protein S3a (CYC07 protein)., Transcript_evidence AK071037 (DDBJ, Best hit), ORF_evidence GeneMark, NIAS_FLcDNA J023079A13,"
c107082.graph_c0	1015	Os09g0375000	9	--	85.11	262	1e-145	pep:known chromosome:IRGSP-1.0:9:12540619:12544907:-1 gene:OS09G0375000 transcript:OS09T0375000-01 description:"Note Enolase (EC 4.2.1.11) (Fragment)., Transcript_evidence AK243111 (DDBJ, Best hit), ORF_evidence A2Z0L8 (UniProt), NIAS_FLcDNA J100026K04,"
c107082.graph_c1	1072	Os09g0375000	9	ta_iwgsc_5al_v1_2768766;ta_iwgsc_5bl_v1_10810444;ta_iwgsc_5dl_v1_4596131	96	225	1e-149	pep:known chromosome:IRGSP-1.0:9:12540619:12544907:-1 gene:OS09G0375000 transcript:OS09T0375000-01 description:"Note Enolase (EC 4.2.1.11) (Fragment)., Transcript_evidence AK243111 (DDBJ, Best hit), ORF_evidence A2Z0L8 (UniProt), NIAS_FLcDNA J100026K04,"
c107084.graph_c0	1753	Os11g0673100	11	ta_iwgsc_4al_v2_7083634;ta_iwgsc_4bs_v1_3074587	88.97	145	3e-86	pep:known chromosome:IRGSP-1.0:11:27200382:27202904:-1 gene:OS11G0673100 transcript:OS11T0673100-01 description:"Note Conserved hypothetical protein., Transcript_evidence AK068515 (DDBJ, Best hit),AK104131 (DDBJ, Best hit),AK106183 (DDBJ, Best hit), ORF_evidence A2ZGU0 (UniProt), NIAS_FLcDNA J013153K10,006-204-D03,001-208-D05,"
c107084.graph_c0	1753	Os12g0557400	12	ta_iwgsc_4al_v2_7083634;ta_iwgsc_4bs_v1_3074587	84.83	145	1e-81	pep:known chromosome:IRGSP-1.0:12:22710855:22713327:-1 gene:OS12G0557400 transcript:OS12T0557400-02 description:"Note Conserved hypothetical protein., Transcript_evidence AK104114 (DDBJ, Best hit),AK101325 (DDBJ, Best hit), ORF_evidence B8BMG8 (UniProt), NIAS_FLcDNA 006-202-H10,J033034F22,"
c107085.graph_c0	1288	Os01g0566900	1	--	85.71	336	0	pep:known chromosome:IRGSP-1.0:1:21699002:21704182:-1 gene:OS01G0566900 transcript:OS01T0566900-01 description:"Note Similar to 3'-5' exonuclease domain-containing protein-like., Transcript_evidence AK100223 (DDBJ, Best hit), ORF_evidence Q2V9B5 (UniProt), NIAS_FLcDNA J023047H21,"
c107095.graph_c0	1143	Os01g0589700	1	--	82.61	207	1e-117	pep:known chromosome:IRGSP-1.0:1:23000088:23002368:1 gene:OS01G0589700 transcript:OS01T0589700-01 description:"Note Conserved hypothetical protein., Transcript_evidence AK242119 (DDBJ, Best hit), ORF_evidence Q5ZC72 (UniProt), NIAS_FLcDNA J075146O17,"
c107098.graph_c0	1453	Os02g0550400	2	ta_iwgsc_6dl_v1_3324523	80.32	315	1e-178	pep:known chromosome:IRGSP-1.0:2:20703718:20704907:-1 gene:OS02G0550400 transcript:OS02T0550400-01 description:"Note Tetratricopeptide-like helical domain containing protein., Transcript_evidence AK108298 (DDBJ, Best hit), ORF_evidence B6TY66 (UniProt), NIAS_FLcDNA 002-141-E09,"
c107099.graph_c0	2096	Os03g0332500	3	ta_iwgsc_1as_v1_3252861;ta_iwgsc_1bs_v1_3454992;ta_iwgsc_1ds_v1_1876669	82.5	200	1e-116	pep:known chromosome:IRGSP-1.0:3:12270063:12270872:-1 gene:OS03G0332500 transcript:OS03T0332500-00 description:"Note Similar to QM protein., Transcript_evidence AK375941 (DDBJ), ORF_evidence Q9FVN3 (UniProt),"
c107099.graph_c0	2096	Os05g0169100	5	ta_iwgsc_1as_v1_3252861;ta_iwgsc_1bs_v1_3454992;ta_iwgsc_1ds_v1_1876669	92.56	215	1e-144	pep:known chromosome:IRGSP-1.0:5:4142124:4144008:1 gene:OS05G0169100 transcript:OS05T0169100-01 description:"Note Similar to 60S ribosomal protein L10 (QM protein homolog)., Transcript_evidence AK066128 (DDBJ, Best hit),AK120033 (DDBJ, Best hit), ORF_evidence Q0DKF0 (UniProt), NIAS_FLcDNA J013052E20,002-188-A02,"
c107099.graph_c0	2096	Os11g0220800	11	ta_iwgsc_1as_v1_3252861;ta_iwgsc_1bs_v1_3454992;ta_iwgsc_1ds_v1_1876669	89.2	213	4e-135	pep:known chromosome:IRGSP-1.0:11:6321270:6323933:1 gene:OS11G0220800 transcript:OS11T0220800-01 description:"Note Similar to 60S ribosomal protein L10 (QM protein homolog)., Transcript_evidence AK060902 (DDBJ, Best hit),AK102971 (DDBJ, Best hit),AK103710 (DDBJ, Best hit), ORF_evidence Q0ITS8 (UniProt), NIAS_FLcDNA 001-035-D11,J033115J23,J033136P16,"
c107102.graph_c0	1399	Os08g0159700	8	--	86.01	293	6e-172	pep:known chromosome:IRGSP-1.0:8:3493417:3494794:-1 gene:OS08G0159700 transcript:OS08T0159700-01 description:"Note Protein of unknown function DUF296 domain containing protein., Transcript_evidence AK109080 (DDBJ, Best hit), ORF_evidence NP_001146992.1 (RefSeq), NIAS_FLcDNA 002-154-H03,"
c107111.graph_c0	1769	Os07g0299800	7	ta_iwgsc_4al_v2_7067354;ta_iwgsc_4bs_v1_4958298;ta_iwgsc_4ds_v1_2276222	83.33	186	6e-100	pep:known chromosome:IRGSP-1.0:7:11788919:11792494:-1 gene:OS07G0299800 transcript:OS07T0299800-01 description:"Note Pentatricopeptide repeat domain containing protein., Transcript_evidence AK287735 (DDBJ, Best hit), ORF_evidence NP_001059421.1 (RefSeq), NIAS_FLcDNA J065141O09,"
c107111.graph_c1	1124	Os07g0299800	7	ta_iwgsc_4al_v2_7067354;ta_iwgsc_4bs_v1_4958298;ta_iwgsc_4ds_v1_2276222	82.89	374	0	pep:known chromosome:IRGSP-1.0:7:11788919:11792494:-1 gene:OS07G0299800 transcript:OS07T0299800-01 description:"Note Pentatricopeptide repeat domain containing protein., Transcript_evidence AK287735 (DDBJ, Best hit), ORF_evidence NP_001059421.1 (RefSeq), NIAS_FLcDNA J065141O09,"
c107126.graph_c0	2161	Os04g0234600	4	--	93.36	301	0	pep:known chromosome:IRGSP-1.0:4:9075141:9077732:-1 gene:OS04G0234600 transcript:OS04T0234600-03 description:"Note Similar to Sedoheptulose-1,7-bisphosphatase., Transcript_evidence AK065773 (DDBJ, Best hit), ORF_evidence Q84JG8 (UniProt), NIAS_FLcDNA J013039M24,"
c107128.graph_c0	1492	Os03g0831800	3	ta_iwgsc_2al_v1_6337123;ta_iwgsc_2bl_v1_8013217	83.16	297	0	pep:known chromosome:IRGSP-1.0:3:34939314:34941365:1 gene:OS03G0831800 transcript:OS03T0831800-01 description:"Note Similar to Sec13p., Transcript_evidence AK103569 (DDBJ, Best hit), ORF_evidence GeneMark, NIAS_FLcDNA J033132M13,"
c107147.graph_c0	1820	Os09g0497000	9	--	81.49	389	0	pep:known chromosome:IRGSP-1.0:9:19215877:19219715:1 gene:OS09G0497000 transcript:OS09T0497000-01 description:"Note Adenine nucleotide translocator 1 domain containing protein., Transcript_evidence AK099705 (DDBJ, Best hit), ORF_evidence XP_002460466.1 (RefSeq), NIAS_FLcDNA J013075K02,"
c107148.graph_c0	1274	Os07g0568500	7	ta_iwgsc_2as_v1_5200093;ta_iwgsc_2ds_v1_5338058	82.72	272	4e-163	pep:known chromosome:IRGSP-1.0:7:22851426:22853835:-1 gene:OS07G0568500 transcript:OS07T0568500-03 description:"Note Peptidase aspartic, active site domain containing protein., Transcript_evidence AK059994 (DDBJ, Best hit), ORF_evidence B6SLR0 (UniProt), NIAS_FLcDNA 006-301-E09,"
c107159.graph_c0	1121	Os03g0711400	3	ta_iwgsc_4al_v2_7147639;ta_iwgsc_4bs_v1_4882177;ta_iwgsc_4ds_v1_2297180	91.27	275	0	pep:novel chromosome:IRGSP-1.0:3:28719688:28720707:-1 gene:OS03G0711400 transcript:OS03T0711400-02 description:"Note Similar to cDNA clone\x3aJ023075G08, full insert sequence., Transcript_evidence AK059218 (DDBJ, Best hit), ORF_evidence B7EQ85 (UniProt), NIAS_FLcDNA 001-024-C10,"
c107159.graph_c0	1121	Os03g0711500	3	ta_iwgsc_4al_v2_7147639;ta_iwgsc_4bs_v1_4882177;ta_iwgsc_4ds_v1_2297180	90.55	275	0	pep:known chromosome:IRGSP-1.0:3:28730960:28732934:-1 gene:OS03G0711500 transcript:OS03T0711500-01 description:"Note Similar to cDNA clone\x3aJ023075G08, full insert sequence., Transcript_evidence AK058652 (DDBJ, Best hit), ORF_evidence B7EQ85 (UniProt), NIAS_FLcDNA 001-018-F03,"
c107159.graph_c0	1121	Os09g0127800	9	ta_iwgsc_4al_v2_7147639;ta_iwgsc_4bs_v1_4882177;ta_iwgsc_4ds_v1_2297180	92	275	3e-179	pep:novel chromosome:IRGSP-1.0:9:2126326:2130060:-1 gene:OS09G0127800 transcript:OS09T0127800-02 description:"Note Similar to cDNA clone\x3aJ023075G08, full insert sequence., Transcript_evidence AK105672 (DDBJ, Best hit), ORF_evidence B7EQ85 (UniProt), NIAS_FLcDNA 001-201-A08,"
c107172.graph_c0	1725	Os02g0520800	2	--	84.25	273	2e-162	pep:known chromosome:IRGSP-1.0:2:18980950:18984192:-1 gene:OS02G0520800 transcript:OS02T0520800-01 description:"Note Similar to Ubiquinol-cytochrome c reductase iron-sulfur subunit, mitochondrial precursor (EC 1.10.2.2) (Rieske iron-sulfur protein) (RISP)., Transcript_evidence AK102815 (DDBJ, Best hit), ORF_evidence A2X5F8 (UniProt), NIAS_FLcDNA J033108M09,"
c107172.graph_c0	1725	Os04g0398500	4	--	81.65	278	1e-157	pep:known chromosome:IRGSP-1.0:4:19685272:19687980:1 gene:OS04G0398500 transcript:OS04T0398500-01 description:"Note Similar to Ubiquinol-cytochrome c reductase iron-sulfur subunit, mitochondrial precursor (EC 1.10.2.2) (Rieske iron-sulfur protein) (RISP)., Transcript_evidence AK059519 (DDBJ, Best hit), ORF_evidence Q01L36 (UniProt), NIAS_FLcDNA 001-029-C04,"
c107173.graph_c0	1471	Os12g0290600	12	--	85.07	288	1e-167	pep:known chromosome:IRGSP-1.0:12:11218787:11232943:-1 gene:OS12G0290600 transcript:OS12T0290600-01 description:"Note Similar to Dual specificity protein phosphatase 8 (EC 3.1.3.48) (EC 3.1.3.16) (Neuronal tyrosine threonine phosphatase 1)., Transcript_evidence AK073696 (DDBJ, Best hit), ORF_evidence B8BP74 (UniProt), NIAS_FLcDNA J033063H10,"
c107183.graph_c0	1036	Os12g0548300	12	ta_iwgsc_5as_v1_1551078;ta_iwgsc_5bs_v1_2241705;ta_iwgsc_5ds_v1_2501505	92.52	147	1e-98	pep:novel chromosome:IRGSP-1.0:12:22187482:22189289:1 gene:OS12G0548300 transcript:OS12T0548300-03 description:"Note Similar to Nucleoside diphosphate kinase (Fragment)., Transcript_evidence AK058388 (DDBJ, Best hit), ORF_evidence Q762A0 (UniProt), NIAS_FLcDNA 001-015-A02,"
c107188.graph_c0	1036	Os03g0808100	3	ta_iwgsc_5al_v1_2808105;ta_iwgsc_5bl_v1_10925499;ta_iwgsc_5dl_v1_4603514	91.4	349	0	pep:known chromosome:IRGSP-1.0:3:33780015:33786259:-1 gene:OS03G0808100 transcript:OS03T0808100-01 description:"Note Similar to Cellulose synthase-5., Transcript_evidence AK069196 (DDBJ, Best hit), ORF_evidence Q4U0Z5 (UniProt), NIAS_FLcDNA J023003G18,"
c107188.graph_c0	1036	Os05g0176100	5	ta_iwgsc_5al_v1_2808105;ta_iwgsc_5bl_v1_10925499;ta_iwgsc_5dl_v1_4603514	80.21	192	3e-113	pep:novel chromosome:IRGSP-1.0:5:4565392:4567178:-1 gene:OS05G0176100 transcript:OS05T0176100-06 description:"Note Similar to Cellulose synthase BoCesA1., Transcript_evidence AK060838 (DDBJ, Best hit), ORF_evidence Q4U100 (UniProt), NIAS_FLcDNA 001-034-D02,"
c107188.graph_c0	1036	Os07g0208500	7	ta_iwgsc_5al_v1_2808105;ta_iwgsc_5bl_v1_10925499;ta_iwgsc_5dl_v1_4603514	89.71	350	0	pep:known chromosome:IRGSP-1.0:7:5852783:5858718:-1 gene:OS07G0208500 transcript:OS07T0208500-01 description:"Note Similar to Cellulose synthase-4., Transcript_evidence AK072356 (DDBJ, Best hit), ORF_evidence Q4U0Z7 (UniProt), NIAS_FLcDNA J023059I02,"
c107189.graph_c0	1124	Os08g0537600	8	ta_iwgsc_7as_v1_4198572;ta_iwgsc_7bs_v1_3143380;ta_iwgsc_7ds_v1_3962850	83.85	384	0	pep:known chromosome:IRGSP-1.0:8:26871277:26879986:-1 gene:OS08G0537600 transcript:OS08T0537600-01 description:"Note Arf GTPase activating protein family protein., Transcript_evidence AK121123 (DDBJ, Best hit), ORF_evidence NP_196834.3 (RefSeq), NIAS_FLcDNA J023074J24,"
c107189.graph_c2	600	Os08g0537600	8	--	93.27	104	1e-60	pep:known chromosome:IRGSP-1.0:8:26871277:26879986:-1 gene:OS08G0537600 transcript:OS08T0537600-01 description:"Note Arf GTPase activating protein family protein., Transcript_evidence AK121123 (DDBJ, Best hit), ORF_evidence NP_196834.3 (RefSeq), NIAS_FLcDNA J023074J24,"
c107189.graph_c2	600	Os09g0510700	9	--	89.42	104	5e-58	pep:known chromosome:IRGSP-1.0:9:19823916:19831332:-1 gene:OS09G0510700 transcript:OS09T0510700-01 description:"Note Similar to GCN4-complementing protein homolog., Transcript_evidence AK073117 (DDBJ, Best hit), ORF_evidence NP_196834.3 (RefSeq), NIAS_FLcDNA J033011K11,"
c107206.graph_c0	1275	Os01g0265900	1	--	87.98	258	1e-159	pep:known chromosome:IRGSP-1.0:1:9067828:9071250:-1 gene:OS01G0265900 transcript:OS01T0265900-00 description:"Note Similar to translin family protein., Transcript_evidence tplb0054b23 (Wheat FLcDNA), ORF_evidence NP_178473.2 (RefSeq),"
c107211.graph_c0	1713	Os09g0110400	9	ta_iwgsc_5bl_v1_10922355	87.31	331	0	pep:known chromosome:IRGSP-1.0:9:927143:933723:1 gene:OS09G0110400 transcript:OS09T0110400-03 description:"Note Similar to DNA-directed RNA polymerase II 36 kDa polypeptide A (EC 2.7.7.6) (RNA polymerase II subunit 3)., Transcript_evidence AK103978 (DDBJ, Best hit), ORF_evidence B6TCC3 (UniProt), NIAS_FLcDNA 001-016-H08,"
c107219.graph_c0	1123	Os08g0455800	8	ta_iwgsc_6al_v1_5821942;ta_iwgsc_6dl_v1_3322815	92.27	194	6e-133	pep:known chromosome:IRGSP-1.0:8:22358533:22361003:1 gene:OS08G0455800 transcript:OS08T0455800-02 description:"Note RmlC-like jelly roll fold domain containing protein., Transcript_evidence AK099156 (DDBJ, Best hit), ORF_evidence Q9LMB4 (UniProt), NIAS_FLcDNA J023067L05,"
c107228.graph_c0	1424	Os09g0534800	9	--	96.47	312	0	pep:known chromosome:IRGSP-1.0:9:21028973:21031996:1 gene:OS09G0534800 transcript:OS09T0534800-01 description:"Note Transcription initiation factor IIB (General transcription factor TFIIB)., Transcript_evidence AK068941 (DDBJ, Best hit), ORF_evidence Q8W0W3 (UniProt), NIAS_FLcDNA J013170A08,"
c107234.graph_c0	1980	Os04g0679000	4	ta_iwgsc_2bl_v1_7964970	82.38	386	0	pep:known chromosome:IRGSP-1.0:4:34669394:34671829:1 gene:OS04G0679000 transcript:OS04T0679000-00 description:"Note Similar to H0801D08.9 protein., Transcript_evidence ab initio prediction, ORF_evidence Q259D0 (UniProt),"
c107256.graph_c0	1227	Os03g0810800	3	ta_iwgsc_5bl_v1_10819631;ta_iwgsc_5dl_v1_782686	81.34	284	4e-163	pep:known chromosome:IRGSP-1.0:3:33938998:33941323:1 gene:OS03G0810800 transcript:OS03T0810800-01 description:"Note Similar to Short-chain alcohol dehydrogenase., Transcript_evidence AK105938 (DDBJ, Best hit),AK060010 (DDBJ, Best hit),AK070201 (DDBJ, Best hit), ORF_evidence B6TKU7 (UniProt), NIAS_FLcDNA 001-205-B09,006-302-E01,J023042C15,"
c107257.graph_c0	772	Os11g0587600	11	ta_iwgsc_2bl_v1_8089744	80.93	257	2e-147	pep:novel chromosome:IRGSP-1.0:11:22272841:22282403:-1 gene:OS11G0587600 transcript:OS11T0587600-01 description:"Note Similar to PDR-like ABC transporter., Transcript_evidence AK121517 (DDBJ, Best hit), ORF_evidence Q8GU84 (UniProt), NIAS_FLcDNA J033027B16,"
c107257.graph_c1	1445	Os02g0318450	2	ta_iwgsc_2bl_v1_8089744;ta_iwgsc_4al_v2_7148271;ta_iwgsc_5al_v1_1792275;ta_iwgsc_5as_v1_1488009;ta_iwgsc_5bl_v1_10784849;ta_iwgsc_5dl_v1_4488881;ta_iwgsc_5dl_v1_4593097;ta_iwgsc_7bs_v1_3166792	91.15	192	3e-114	pep:novel chromosome:IRGSP-1.0:2:12664725:12666874:-1 gene:OS02G0318450 transcript:OS02T0318450-00 description:"Note ABC transporter-like domain containing protein., Transcript_evidence ab initio prediction, ORF_evidence NP_001046678.2 (RefSeq),"
c107257.graph_c1	1445	Os07g0522500	7	ta_iwgsc_2bl_v1_8089744;ta_iwgsc_4al_v2_7148271;ta_iwgsc_5al_v1_1792275;ta_iwgsc_5as_v1_1488009;ta_iwgsc_5bl_v1_10784849;ta_iwgsc_5dl_v1_4488881;ta_iwgsc_5dl_v1_4593097;ta_iwgsc_7bs_v1_3166792	90.1	101	1e-50	pep:known chromosome:IRGSP-1.0:7:20214297:20218689:1 gene:OS07G0522500 transcript:OS07T0522500-01 description:"Note Similar to PDR6 ABC transporter., Transcript_evidence AK105311 (DDBJ, Best hit), ORF_evidence B9FXK4 (UniProt), NIAS_FLcDNA 001-117-C08,"
c107269.graph_c0	1474	Os04g0618500	4	ta_iwgsc_2al_v1_6416725;ta_iwgsc_2bl_v1_7952780;ta_iwgsc_2dl_v1_9877687	88.26	298	0	pep:known chromosome:IRGSP-1.0:4:31412175:31416159:-1 gene:OS04G0618500 transcript:OS04T0618500-01 description:"Note Similar to Gamma-SNAP (Fragment)., Transcript_evidence AK103625 (DDBJ, Best hit), ORF_evidence Q25AQ6 (UniProt), NIAS_FLcDNA J033133N17,"
c107281.graph_c0	1059	Os02g0717100	2	ta_iwgsc_6al_v1_5748646;ta_iwgsc_6dl_v1_3286133	89.69	223	4e-140	pep:known chromosome:IRGSP-1.0:2:29745546:29747405:1 gene:OS02G0717100 transcript:OS02T0717100-01 description:"Note Esterase/lipase/thioesterase domain containing protein., Transcript_evidence AK063741 (DDBJ, Best hit), ORF_evidence XP_002454388.1 (RefSeq), NIAS_FLcDNA 001-120-F08,"
c107290.graph_c0	1318	Os12g0278700	12	ta_iwgsc_7as_v1_4253601;ta_iwgsc_7bs_v1_3166748;ta_iwgsc_7ds_v1_3917655	90.48	273	0	pep:known chromosome:IRGSP-1.0:12:10420150:10425828:-1 gene:OS12G0278700 transcript:OS12T0278700-01 description:"Note Similar to cystinosin., Transcript_evidence AK068027 (DDBJ, Best hit), ORF_evidence B4FX59 (UniProt), NIAS_FLcDNA J013134P03,"
c107298.graph_c0	1093	Os05g0467300	5	--	81.47	259	1e-153	pep:known chromosome:IRGSP-1.0:5:22932713:22935696:1 gene:OS05G0467300 transcript:OS05T0467300-01 description:"Note SelT/selW/selH selenoprotein family protein., Transcript_evidence AK098945 (DDBJ, Best hit),AK061873 (DDBJ, Best hit), ORF_evidence NP_001151493.1 (RefSeq), NIAS_FLcDNA J013050H09,001-041-A06,"
c107301.graph_c0	1740	Os03g0126300	3	ta_iwgsc_4bl_v1_6959620	83.64	110	1e-59	pep:novel chromosome:IRGSP-1.0:3:1499619:1502121:-1 gene:OS03G0126300 transcript:OS03T0126300-04 description:"Note Similar to cDNA clone\x3a001-042-G03, full insert sequence., Transcript_evidence AK100841 (DDBJ, Best hit), ORF_evidence Q10SD2 (UniProt), NIAS_FLcDNA J023123F06,"
c107305.graph_c0	1649	Os01g0938100	1	ta_iwgsc_3b_v1_10748972	81.01	158	1e-79	pep:known chromosome:IRGSP-1.0:1:41187052:41188691:1 gene:OS01G0938100 transcript:OS01T0938100-01 description:"Note Photosystem II protein Psb28, class 1 domain containing protein., Transcript_evidence AK242889 (DDBJ, Best hit), ORF_evidence Q0JG75 (UniProt), NIAS_FLcDNA J090079L12,"
c107306.graph_c0	1641	Os02g0170500	2	ta_iwgsc_6ds_v1_2090642	85.06	261	8e-153	pep:known chromosome:IRGSP-1.0:2:3846223:3850113:-1 gene:OS02G0170500 transcript:OS02T0170500-01 description:"Note Histone-fold domain containing protein., Transcript_evidence AK243429 (DDBJ, Best hit), ORF_evidence C0PEA5 (UniProt), NIAS_FLcDNA J100067L16,"
c107320.graph_c0	1753	Os12g0638800	12	ta_iwgsc_5bs_v1_2294725;ta_iwgsc_5ds_v1_2759368	80.82	490	0	pep:novel chromosome:IRGSP-1.0:12:27394294:27398419:1 gene:OS12G0638800 transcript:OS12T0638800-00 description:"Note Similar to HI0933-like protein, expressed., Transcript_evidence AK356524 (DDBJ), ORF_evidence Q2QLK5 (UniProt),"
c107327.graph_c0	1879	Os11g0110066	11	ta_iwgsc_4al_v2_7073947;ta_iwgsc_4al_v2_7143220;ta_iwgsc_4bs_v1_4862599;ta_iwgsc_4ds_v1_2288319	80.57	211	2e-144	pep:known chromosome:IRGSP-1.0:11:481162:484697:-1 gene:OS11G0110066 transcript:OS11T0110066-01 description:"Note Hypothetical conserved gene., Transcript_evidence AK241654 (DDBJ, Best hit), ORF_evidence B9G905 (UniProt), NIAS_FLcDNA J065191E12,"
c107327.graph_c0	1879	Os12g0110300	12	ta_iwgsc_4al_v2_7073947;ta_iwgsc_4al_v2_7143220;ta_iwgsc_4bs_v1_4862599;ta_iwgsc_4ds_v1_2288319	80.29	208	4e-144	pep:known chromosome:IRGSP-1.0:12:559283:562829:-1 gene:OS12G0110300 transcript:OS12T0110300-01 description:"Note Similar to cDNA, clone\x3a J065191E12, full insert sequence., Transcript_evidence AK058945 (DDBJ, Best hit), ORF_evidence B7F8Y2 (UniProt), NIAS_FLcDNA 001-009-H10,"
c107329.graph_c0	921	Os11g0568500	11	ta_iwgsc_2al_v1_6372800;ta_iwgsc_2bl_v1_8086946;ta_iwgsc_2dl_v1_9908440	85.03	147	2e-83	pep:known chromosome:IRGSP-1.0:11:21185518:21187738:1 gene:OS11G0568500 transcript:OS11T0568500-01 description:"Note Prefoldin domain containing protein., Transcript_evidence AK059656 (DDBJ, Best hit), ORF_evidence B6TMM5 (UniProt), NIAS_FLcDNA 001-031-D04,"
c107329.graph_c0	921	Os12g0485800	12	ta_iwgsc_2al_v1_6372800;ta_iwgsc_2bl_v1_8086946;ta_iwgsc_2dl_v1_9908440	83.33	144	8e-79	pep:known chromosome:IRGSP-1.0:12:18002177:18005087:1 gene:OS12G0485800 transcript:OS12T0485800-01 description:"Note Prefoldin domain containing protein., Transcript_evidence AK067874 (DDBJ, Best hit), ORF_evidence NP_001148267.1 (RefSeq), NIAS_FLcDNA J013123O10,"
c107333.graph_c0	1038	Os02g0515600	2	--	80.39	153	1e-91	pep:known chromosome:IRGSP-1.0:2:18592626:18596390:-1 gene:OS02G0515600 transcript:OS02T0515600-01 description:"Note LPS-induced tumor necrosis factor alpha factor domain containing protein., Transcript_evidence AK058947 (DDBJ, Best hit), ORF_evidence NP_001150357.1 (RefSeq), NIAS_FLcDNA 001-020-A03,"
c107342.graph_c0	1187	Os03g0760600	3	ta_iwgsc_5al_v1_2785733;ta_iwgsc_5bl_v1_10838741;ta_iwgsc_5dl_v1_4537036	83.28	287	1e-178	pep:known chromosome:IRGSP-1.0:3:31455750:31458865:-1 gene:OS03G0760600 transcript:OS03T0760600-01 description:"Note TIP41-like protein family protein., Transcript_evidence AK103511 (DDBJ, Best hit), ORF_evidence E9P1K9 (UniProt), NIAS_FLcDNA J033131F13,"
c107346.graph_c0	1225	Os01g0270100	1	ta_iwgsc_3as_v1_3440931;ta_iwgsc_3b_v1_10522428	83.79	253	1e-140	pep:known chromosome:IRGSP-1.0:1:9325699:9329331:-1 gene:OS01G0270100 transcript:OS01T0270100-01 description:"Note Similar to Cysteine protease inhibitor., Transcript_evidence AK119511 (DDBJ, Best hit),AK073275 (DDBJ, Best hit), ORF_evidence Q1XHC6 (UniProt), NIAS_FLcDNA 001-200-C04,J033025K21,"
c107348.graph_c0	1727	Os05g0292200	5	ta_iwgsc_1dl_v1_2263900;ta_iwgsc_5dl_v1_4597737	83	400	0	pep:known chromosome:IRGSP-1.0:5:12865994:12872391:1 gene:OS05G0292200 transcript:OS05T0292200-01 description:"Note Similar to Transcription factor IIA large subunit (TFIIA-L1)., Transcript_evidence AK065373 (DDBJ, Best hit), ORF_evidence B6T3Z3 (UniProt), NIAS_FLcDNA J013022M09,"
c107362.graph_c0	1137	Os08g0500200	8	ta_iwgsc_7ds_v1_3931740	81.44	167	7e-92	pep:novel chromosome:IRGSP-1.0:8:24697115:24698899:-1 gene:OS08G0500200 transcript:OS08T0500200-02 description:"Note Similar to predicted protein., Transcript_evidence AK059046 (DDBJ, Best hit), ORF_evidence A2YWP7 (UniProt), NIAS_FLcDNA 001-021-D09,"
c107378.graph_c0	1242	Os01g0210500	1	ta_iwgsc_3b_v1_10562369	90.34	145	1e-89	pep:known chromosome:IRGSP-1.0:1:6007921:6009027:-1 gene:OS01G0210500 transcript:OS01T0210500-01 description:"Note Similar to SOUL-like protein., Transcript_evidence AK071702 (DDBJ, Best hit),AK068329 (DDBJ, Best hit),AK104322 (DDBJ, Best hit), ORF_evidence NP_001148314.1 (RefSeq), NIAS_FLcDNA J023108G02,J013136I24,001-027-A02,"
[truncated: 8,108 more rows]
