# Supplementary material for: De Novo Sequencing and Characterization of the Transcriptome of Dwarf Polish Wheat (Triticum polonicum L.)
Source: Int J Genomics. 2016 Jun 27;2016:5781412. doi: 10.1155/2016/5781412 (PMC4939322; doi:10.1155/2016/5781412)
Supplement: Supplementary file 1 — SFile 1 The location of unigenes in wheat chromosomes. SFile 2 Comparative information against T. turgidum. SFile 3 Comparative information against barley. SFile 4 Comparative information against rice. SFile 4 The information of unigenes expressions. SFile 6 The sequences of SSRs in unigenes. SFile 7 The primers of SSRs. [file 5781412.f1.zip › SFile 4 The information of unigenes expressions.xls]

## Sheet: DPW组织间特异表达基因
#ID	Leaf	Root	Stem
c100000.graph_c0	c100000.graph_c0	c100000.graph_c0	c100000.graph_c0
c100002.graph_c0	c100002.graph_c0	c100002.graph_c0	c100002.graph_c0
c100009.graph_c0	c100009.graph_c0	c100009.graph_c0	c100009.graph_c0
c100025.graph_c0	c100025.graph_c0	c100025.graph_c0	c100025.graph_c0
c100026.graph_c0	c100026.graph_c0	c100026.graph_c0	c100026.graph_c0
c100033.graph_c0	c100033.graph_c0	NA	c100033.graph_c0
c100042.graph_c0	c100042.graph_c0	c100042.graph_c0	c100042.graph_c0
c100051.graph_c0	c100051.graph_c0	c100051.graph_c0	c100051.graph_c0
c100058.graph_c0	c100058.graph_c0	c100058.graph_c0	c100058.graph_c0
c100059.graph_c0	c100059.graph_c0	c100059.graph_c0	c100059.graph_c0
c100060.graph_c0	c100060.graph_c0	c100060.graph_c0	c100060.graph_c0
c100064.graph_c0	c100064.graph_c0	c100064.graph_c0	c100064.graph_c0
c100067.graph_c0	c100067.graph_c0	c100067.graph_c0	c100067.graph_c0
c100078.graph_c0	c100078.graph_c0	c100078.graph_c0	c100078.graph_c0
c100080.graph_c0	c100080.graph_c0	c100080.graph_c0	c100080.graph_c0
c100087.graph_c0	c100087.graph_c0	c100087.graph_c0	c100087.graph_c0
c100099.graph_c0	c100099.graph_c0	c100099.graph_c0	c100099.graph_c0
c100103.graph_c0	c100103.graph_c0	c100103.graph_c0	c100103.graph_c0
c100113.graph_c0	c100113.graph_c0	c100113.graph_c0	c100113.graph_c0
c10012.graph_c0	c10012.graph_c0	c10012.graph_c0	NA
c100127.graph_c0	c100127.graph_c0	c100127.graph_c0	c100127.graph_c0
c100128.graph_c0	c100128.graph_c0	c100128.graph_c0	c100128.graph_c0
c100134.graph_c0	c100134.graph_c0	c100134.graph_c0	c100134.graph_c0
c100137.graph_c0	c100137.graph_c0	c100137.graph_c0	c100137.graph_c0
c100139.graph_c0	c100139.graph_c0	c100139.graph_c0	c100139.graph_c0
c100139.graph_c1	c100139.graph_c1	c100139.graph_c1	c100139.graph_c1
c100140.graph_c0	c100140.graph_c0	c100140.graph_c0	c100140.graph_c0
c100142.graph_c0	c100142.graph_c0	c100142.graph_c0	c100142.graph_c0
c100145.graph_c0	c100145.graph_c0	c100145.graph_c0	c100145.graph_c0
c100159.graph_c1	c100159.graph_c1	c100159.graph_c1	c100159.graph_c1
c100163.graph_c0	c100163.graph_c0	c100163.graph_c0	c100163.graph_c0
c100166.graph_c0	c100166.graph_c0	c100166.graph_c0	c100166.graph_c0
c100179.graph_c0	c100179.graph_c0	c100179.graph_c0	c100179.graph_c0
c100202.graph_c0	c100202.graph_c0	c100202.graph_c0	c100202.graph_c0
c100215.graph_c0	c100215.graph_c0	NA	c100215.graph_c0
c100218.graph_c0	c100218.graph_c0	c100218.graph_c0	c100218.graph_c0
c10022.graph_c0	c10022.graph_c0	c10022.graph_c0	c10022.graph_c0
c100234.graph_c0	c100234.graph_c0	c100234.graph_c0	c100234.graph_c0
c100236.graph_c0	c100236.graph_c0	c100236.graph_c0	c100236.graph_c0
c100248.graph_c0	c100248.graph_c0	c100248.graph_c0	c100248.graph_c0
c100252.graph_c0	c100252.graph_c0	c100252.graph_c0	c100252.graph_c0
c100257.graph_c0	c100257.graph_c0	c100257.graph_c0	c100257.graph_c0
c100258.graph_c0	c100258.graph_c0	c100258.graph_c0	c100258.graph_c0
c100261.graph_c0	c100261.graph_c0	NA	c100261.graph_c0
c100261.graph_c1	c100261.graph_c1	c100261.graph_c1	c100261.graph_c1
c100271.graph_c0	c100271.graph_c0	c100271.graph_c0	c100271.graph_c0
c100278.graph_c0	c100278.graph_c0	c100278.graph_c0	c100278.graph_c0
c100279.graph_c0	c100279.graph_c0	c100279.graph_c0	c100279.graph_c0
c10028.graph_c0	c10028.graph_c0	c10028.graph_c0	c10028.graph_c0
c100283.graph_c0	c100283.graph_c0	c100283.graph_c0	c100283.graph_c0
c100285.graph_c0	c100285.graph_c0	c100285.graph_c0	c100285.graph_c0
c100288.graph_c0	c100288.graph_c0	c100288.graph_c0	c100288.graph_c0
c100289.graph_c0	c100289.graph_c0	c100289.graph_c0	c100289.graph_c0
c100296.graph_c0	c100296.graph_c0	c100296.graph_c0	c100296.graph_c0
c100307.graph_c1	c100307.graph_c1	c100307.graph_c1	c100307.graph_c1
c100318.graph_c0	c100318.graph_c0	c100318.graph_c0	c100318.graph_c0
c100323.graph_c1	c100323.graph_c1	c100323.graph_c1	c100323.graph_c1
c100326.graph_c0	c100326.graph_c0	c100326.graph_c0	c100326.graph_c0
c100329.graph_c0	c100329.graph_c0	c100329.graph_c0	c100329.graph_c0
c100330.graph_c0	c100330.graph_c0	c100330.graph_c0	c100330.graph_c0
c100337.graph_c0	c100337.graph_c0	c100337.graph_c0	c100337.graph_c0
c100347.graph_c0	c100347.graph_c0	c100347.graph_c0	c100347.graph_c0
c100352.graph_c0	c100352.graph_c0	c100352.graph_c0	c100352.graph_c0
c100364.graph_c0	c100364.graph_c0	c100364.graph_c0	c100364.graph_c0
c100364.graph_c1	c100364.graph_c1	c100364.graph_c1	c100364.graph_c1
c100376.graph_c0	c100376.graph_c0	c100376.graph_c0	c100376.graph_c0
c100381.graph_c0	c100381.graph_c0	c100381.graph_c0	c100381.graph_c0
c100386.graph_c0	c100386.graph_c0	c100386.graph_c0	c100386.graph_c0
c10039.graph_c0	NA	NA	c10039.graph_c0
c100396.graph_c0	c100396.graph_c0	c100396.graph_c0	c100396.graph_c0
c100410.graph_c0	c100410.graph_c0	c100410.graph_c0	c100410.graph_c0
c100413.graph_c0	c100413.graph_c0	c100413.graph_c0	c100413.graph_c0
c100420.graph_c0	c100420.graph_c0	c100420.graph_c0	c100420.graph_c0
c100420.graph_c1	c100420.graph_c1	c100420.graph_c1	c100420.graph_c1
c100420.graph_c2	c100420.graph_c2	c100420.graph_c2	c100420.graph_c2
c100421.graph_c0	c100421.graph_c0	c100421.graph_c0	c100421.graph_c0
c100433.graph_c0	c100433.graph_c0	c100433.graph_c0	c100433.graph_c0
c100435.graph_c0	c100435.graph_c0	c100435.graph_c0	c100435.graph_c0
c100436.graph_c0	c100436.graph_c0	c100436.graph_c0	c100436.graph_c0
c100441.graph_c0	NA	c100441.graph_c0	c100441.graph_c0
c100447.graph_c0	c100447.graph_c0	c100447.graph_c0	c100447.graph_c0
c100465.graph_c0	c100465.graph_c0	c100465.graph_c0	c100465.graph_c0
c100467.graph_c0	c100467.graph_c0	c100467.graph_c0	c100467.graph_c0
c10048.graph_c0	c10048.graph_c0	c10048.graph_c0	c10048.graph_c0
c100489.graph_c0	c100489.graph_c0	c100489.graph_c0	c100489.graph_c0
c100492.graph_c0	c100492.graph_c0	c100492.graph_c0	c100492.graph_c0
c100496.graph_c0	c100496.graph_c0	c100496.graph_c0	c100496.graph_c0
c100499.graph_c0	c100499.graph_c0	c100499.graph_c0	c100499.graph_c0
c100499.graph_c1	c100499.graph_c1	c100499.graph_c1	c100499.graph_c1
c100502.graph_c0	c100502.graph_c0	c100502.graph_c0	c100502.graph_c0
c100509.graph_c0	c100509.graph_c0	c100509.graph_c0	c100509.graph_c0
c100515.graph_c0	c100515.graph_c0	c100515.graph_c0	c100515.graph_c0
c100515.graph_c1	c100515.graph_c1	c100515.graph_c1	c100515.graph_c1
c100519.graph_c0	c100519.graph_c0	c100519.graph_c0	c100519.graph_c0
c100525.graph_c0	c100525.graph_c0	c100525.graph_c0	c100525.graph_c0
c100526.graph_c0	c100526.graph_c0	c100526.graph_c0	c100526.graph_c0
c100531.graph_c0	c100531.graph_c0	c100531.graph_c0	c100531.graph_c0
c100542.graph_c0	c100542.graph_c0	c100542.graph_c0	c100542.graph_c0
c10055.graph_c0	c10055.graph_c0	c10055.graph_c0	c10055.graph_c0
c100556.graph_c0	c100556.graph_c0	c100556.graph_c0	c100556.graph_c0
c100557.graph_c0	c100557.graph_c0	c100557.graph_c0	c100557.graph_c0
c100558.graph_c0	c100558.graph_c0	c100558.graph_c0	c100558.graph_c0
c100558.graph_c1	c100558.graph_c1	c100558.graph_c1	c100558.graph_c1
c100576.graph_c0	c100576.graph_c0	c100576.graph_c0	c100576.graph_c0
c100577.graph_c0	c100577.graph_c0	c100577.graph_c0	c100577.graph_c0
c100596.graph_c0	c100596.graph_c0	c100596.graph_c0	c100596.graph_c0
c100601.graph_c0	c100601.graph_c0	c100601.graph_c0	c100601.graph_c0
c100602.graph_c0	c100602.graph_c0	c100602.graph_c0	c100602.graph_c0
c100605.graph_c0	c100605.graph_c0	c100605.graph_c0	c100605.graph_c0
c100609.graph_c0	c100609.graph_c0	c100609.graph_c0	c100609.graph_c0
c100617.graph_c0	c100617.graph_c0	c100617.graph_c0	c100617.graph_c0
c100625.graph_c0	c100625.graph_c0	c100625.graph_c0	c100625.graph_c0
c100628.graph_c0	c100628.graph_c0	c100628.graph_c0	c100628.graph_c0
c100632.graph_c0	c100632.graph_c0	c100632.graph_c0	c100632.graph_c0
c100635.graph_c0	c100635.graph_c0	c100635.graph_c0	c100635.graph_c0
c100638.graph_c0	c100638.graph_c0	c100638.graph_c0	c100638.graph_c0
c100639.graph_c0	c100639.graph_c0	c100639.graph_c0	c100639.graph_c0
c100641.graph_c0	c100641.graph_c0	c100641.graph_c0	c100641.graph_c0
c100643.graph_c0	c100643.graph_c0	c100643.graph_c0	c100643.graph_c0
c100643.graph_c1	c100643.graph_c1	c100643.graph_c1	c100643.graph_c1
c100652.graph_c1	c100652.graph_c1	c100652.graph_c1	c100652.graph_c1
c100663.graph_c0	c100663.graph_c0	c100663.graph_c0	c100663.graph_c0
c100665.graph_c0	c100665.graph_c0	c100665.graph_c0	c100665.graph_c0
c100667.graph_c0	c100667.graph_c0	c100667.graph_c0	c100667.graph_c0
c100673.graph_c0	NA	NA	c100673.graph_c0
c100677.graph_c0	c100677.graph_c0	c100677.graph_c0	c100677.graph_c0
c100680.graph_c0	c100680.graph_c0	c100680.graph_c0	c100680.graph_c0
c100685.graph_c0	c100685.graph_c0	c100685.graph_c0	c100685.graph_c0
c100687.graph_c0	c100687.graph_c0	c100687.graph_c0	c100687.graph_c0
c100687.graph_c1	c100687.graph_c1	c100687.graph_c1	c100687.graph_c1
c100687.graph_c2	c100687.graph_c2	c100687.graph_c2	c100687.graph_c2
c100696.graph_c0	c100696.graph_c0	c100696.graph_c0	c100696.graph_c0
c100720.graph_c0	c100720.graph_c0	c100720.graph_c0	c100720.graph_c0
c100721.graph_c0	c100721.graph_c0	c100721.graph_c0	c100721.graph_c0
c100723.graph_c0	c100723.graph_c0	c100723.graph_c0	c100723.graph_c0
c100729.graph_c0	c100729.graph_c0	c100729.graph_c0	c100729.graph_c0
c100740.graph_c0	c100740.graph_c0	c100740.graph_c0	c100740.graph_c0
c100745.graph_c0	c100745.graph_c0	c100745.graph_c0	c100745.graph_c0
c100749.graph_c0	c100749.graph_c0	c100749.graph_c0	c100749.graph_c0
c100767.graph_c0	c100767.graph_c0	c100767.graph_c0	c100767.graph_c0
c100775.graph_c0	c100775.graph_c0	c100775.graph_c0	c100775.graph_c0
c100780.graph_c1	c100780.graph_c1	c100780.graph_c1	c100780.graph_c1
c10079.graph_c0	c10079.graph_c0	c10079.graph_c0	c10079.graph_c0
c100797.graph_c0	c100797.graph_c0	c100797.graph_c0	c100797.graph_c0
c100800.graph_c0	c100800.graph_c0	c100800.graph_c0	c100800.graph_c0
c100813.graph_c0	c100813.graph_c0	c100813.graph_c0	c100813.graph_c0
c100823.graph_c0	c100823.graph_c0	c100823.graph_c0	c100823.graph_c0
c10084.graph_c0	c10084.graph_c0	c10084.graph_c0	c10084.graph_c0
c100854.graph_c0	c100854.graph_c0	c100854.graph_c0	c100854.graph_c0
c10086.graph_c0	c10086.graph_c0	NA	c10086.graph_c0
c100865.graph_c0	c100865.graph_c0	c100865.graph_c0	c100865.graph_c0
c100881.graph_c0	c100881.graph_c0	c100881.graph_c0	c100881.graph_c0
c100885.graph_c0	c100885.graph_c0	c100885.graph_c0	c100885.graph_c0
c100898.graph_c0	c100898.graph_c0	c100898.graph_c0	c100898.graph_c0
c1009.graph_c0	c1009.graph_c0	c1009.graph_c0	NA
c100913.graph_c0	c100913.graph_c0	c100913.graph_c0	c100913.graph_c0
c100914.graph_c0	c100914.graph_c0	c100914.graph_c0	c100914.graph_c0
c100922.graph_c0	c100922.graph_c0	c100922.graph_c0	c100922.graph_c0
c100924.graph_c0	c100924.graph_c0	c100924.graph_c0	c100924.graph_c0
c100926.graph_c0	c100926.graph_c0	c100926.graph_c0	c100926.graph_c0
c100930.graph_c0	c100930.graph_c0	c100930.graph_c0	c100930.graph_c0
c100934.graph_c0	c100934.graph_c0	c100934.graph_c0	c100934.graph_c0
c100935.graph_c0	c100935.graph_c0	c100935.graph_c0	c100935.graph_c0
c100938.graph_c0	c100938.graph_c0	c100938.graph_c0	c100938.graph_c0
c100965.graph_c0	c100965.graph_c0	c100965.graph_c0	c100965.graph_c0
c100984.graph_c0	c100984.graph_c0	c100984.graph_c0	c100984.graph_c0
c100986.graph_c1	c100986.graph_c1	c100986.graph_c1	c100986.graph_c1
c10099.graph_c0	NA	c10099.graph_c0	c10099.graph_c0
c100999.graph_c0	c100999.graph_c0	c100999.graph_c0	c100999.graph_c0
c10100.graph_c0	c10100.graph_c0	NA	c10100.graph_c0
c101002.graph_c0	c101002.graph_c0	c101002.graph_c0	c101002.graph_c0
c101016.graph_c0	c101016.graph_c0	c101016.graph_c0	c101016.graph_c0
c101018.graph_c0	c101018.graph_c0	c101018.graph_c0	c101018.graph_c0
c101025.graph_c0	c101025.graph_c0	c101025.graph_c0	c101025.graph_c0
c101026.graph_c0	c101026.graph_c0	c101026.graph_c0	c101026.graph_c0
c101028.graph_c0	c101028.graph_c0	c101028.graph_c0	c101028.graph_c0
c10103.graph_c0	c10103.graph_c0	c10103.graph_c0	c10103.graph_c0
c101046.graph_c0	c101046.graph_c0	c101046.graph_c0	c101046.graph_c0
c101054.graph_c0	c101054.graph_c0	c101054.graph_c0	c101054.graph_c0
c101059.graph_c0	c101059.graph_c0	c101059.graph_c0	c101059.graph_c0
c101070.graph_c0	c101070.graph_c0	c101070.graph_c0	c101070.graph_c0
c101079.graph_c0	c101079.graph_c0	c101079.graph_c0	c101079.graph_c0
c101080.graph_c0	c101080.graph_c0	c101080.graph_c0	NA
c101081.graph_c0	c101081.graph_c0	c101081.graph_c0	c101081.graph_c0
c101084.graph_c0	c101084.graph_c0	c101084.graph_c0	c101084.graph_c0
c101084.graph_c1	c101084.graph_c1	c101084.graph_c1	c101084.graph_c1
c101089.graph_c0	c101089.graph_c0	c101089.graph_c0	c101089.graph_c0
c101089.graph_c1	c101089.graph_c1	c101089.graph_c1	c101089.graph_c1
c101095.graph_c0	c101095.graph_c0	c101095.graph_c0	c101095.graph_c0
c1011.graph_c0	c1011.graph_c0	c1011.graph_c0	c1011.graph_c0
c1011.graph_c1	c1011.graph_c1	c1011.graph_c1	c1011.graph_c1
c101116.graph_c0	c101116.graph_c0	c101116.graph_c0	c101116.graph_c0
c101131.graph_c0	c101131.graph_c0	c101131.graph_c0	c101131.graph_c0
c101131.graph_c1	c101131.graph_c1	c101131.graph_c1	c101131.graph_c1
c101133.graph_c0	c101133.graph_c0	c101133.graph_c0	c101133.graph_c0
c101143.graph_c0	c101143.graph_c0	c101143.graph_c0	c101143.graph_c0
c101149.graph_c0	c101149.graph_c0	c101149.graph_c0	c101149.graph_c0
c101160.graph_c0	c101160.graph_c0	c101160.graph_c0	c101160.graph_c0
c101162.graph_c1	c101162.graph_c1	c101162.graph_c1	c101162.graph_c1
c101181.graph_c0	c101181.graph_c0	c101181.graph_c0	c101181.graph_c0
c101196.graph_c0	c101196.graph_c0	c101196.graph_c0	c101196.graph_c0
c101196.graph_c1	c101196.graph_c1	c101196.graph_c1	c101196.graph_c1
c101199.graph_c0	c101199.graph_c0	c101199.graph_c0	c101199.graph_c0
c101208.graph_c1	c101208.graph_c1	c101208.graph_c1	c101208.graph_c1
c101218.graph_c0	c101218.graph_c0	c101218.graph_c0	c101218.graph_c0
c101226.graph_c0	c101226.graph_c0	c101226.graph_c0	c101226.graph_c0
c101231.graph_c0	c101231.graph_c0	c101231.graph_c0	c101231.graph_c0
c101244.graph_c0	c101244.graph_c0	NA	c101244.graph_c0
c101248.graph_c0	c101248.graph_c0	c101248.graph_c0	c101248.graph_c0
c101258.graph_c0	c101258.graph_c0	c101258.graph_c0	c101258.graph_c0
c10126.graph_c0	c10126.graph_c0	c10126.graph_c0	c10126.graph_c0
c101276.graph_c0	c101276.graph_c0	c101276.graph_c0	c101276.graph_c0
c101277.graph_c0	c101277.graph_c0	c101277.graph_c0	c101277.graph_c0
c101281.graph_c0	c101281.graph_c0	c101281.graph_c0	c101281.graph_c0
c101281.graph_c1	c101281.graph_c1	c101281.graph_c1	c101281.graph_c1
c1013.graph_c0	c1013.graph_c0	c1013.graph_c0	c1013.graph_c0
c1013.graph_c1	c1013.graph_c1	c1013.graph_c1	c1013.graph_c1
c101301.graph_c0	c101301.graph_c0	c101301.graph_c0	c101301.graph_c0
c101302.graph_c0	c101302.graph_c0	c101302.graph_c0	NA
c101303.graph_c0	c101303.graph_c0	c101303.graph_c0	c101303.graph_c0
c101303.graph_c1	c101303.graph_c1	c101303.graph_c1	c101303.graph_c1
c101305.graph_c0	c101305.graph_c0	c101305.graph_c0	c101305.graph_c0
c101306.graph_c0	c101306.graph_c0	c101306.graph_c0	c101306.graph_c0
c101315.graph_c2	NA	c101315.graph_c2	c101315.graph_c2
c101318.graph_c0	c101318.graph_c0	c101318.graph_c0	c101318.graph_c0
c101319.graph_c0	c101319.graph_c0	c101319.graph_c0	c101319.graph_c0
c101321.graph_c0	c101321.graph_c0	c101321.graph_c0	c101321.graph_c0
c101334.graph_c0	c101334.graph_c0	c101334.graph_c0	c101334.graph_c0
c101335.graph_c0	c101335.graph_c0	c101335.graph_c0	c101335.graph_c0
c101347.graph_c0	c101347.graph_c0	NA	c101347.graph_c0
c101347.graph_c1	c101347.graph_c1	c101347.graph_c1	c101347.graph_c1
c101355.graph_c0	c101355.graph_c0	c101355.graph_c0	c101355.graph_c0
c101369.graph_c0	c101369.graph_c0	c101369.graph_c0	c101369.graph_c0
c101370.graph_c0	c101370.graph_c0	c101370.graph_c0	c101370.graph_c0
c101382.graph_c0	c101382.graph_c0	c101382.graph_c0	c101382.graph_c0
c101384.graph_c0	c101384.graph_c0	c101384.graph_c0	c101384.graph_c0
c101389.graph_c0	c101389.graph_c0	c101389.graph_c0	c101389.graph_c0
c101396.graph_c0	c101396.graph_c0	c101396.graph_c0	c101396.graph_c0
c101398.graph_c0	c101398.graph_c0	c101398.graph_c0	c101398.graph_c0
c1014.graph_c0	c1014.graph_c0	c1014.graph_c0	c1014.graph_c0
c1014.graph_c1	c1014.graph_c1	NA	c1014.graph_c1
c101400.graph_c0	c101400.graph_c0	c101400.graph_c0	c101400.graph_c0
c101415.graph_c0	c101415.graph_c0	c101415.graph_c0	c101415.graph_c0
c101417.graph_c0	c101417.graph_c0	c101417.graph_c0	c101417.graph_c0
c101422.graph_c0	c101422.graph_c0	c101422.graph_c0	c101422.graph_c0
c101427.graph_c0	c101427.graph_c0	c101427.graph_c0	c101427.graph_c0
c10143.graph_c0	c10143.graph_c0	c10143.graph_c0	c10143.graph_c0
c101440.graph_c0	c101440.graph_c0	c101440.graph_c0	c101440.graph_c0
c101443.graph_c0	c101443.graph_c0	c101443.graph_c0	c101443.graph_c0
c101453.graph_c0	c101453.graph_c0	c101453.graph_c0	c101453.graph_c0
c101471.graph_c0	c101471.graph_c0	NA	c101471.graph_c0
c101485.graph_c0	c101485.graph_c0	c101485.graph_c0	c101485.graph_c0
c101490.graph_c0	c101490.graph_c0	c101490.graph_c0	c101490.graph_c0
c101496.graph_c0	c101496.graph_c0	c101496.graph_c0	c101496.graph_c0
c101498.graph_c0	c101498.graph_c0	c101498.graph_c0	c101498.graph_c0
c1015.graph_c0	c1015.graph_c0	NA	NA
c101512.graph_c0	c101512.graph_c0	c101512.graph_c0	c101512.graph_c0
c101524.graph_c0	c101524.graph_c0	c101524.graph_c0	c101524.graph_c0
c101544.graph_c0	c101544.graph_c0	c101544.graph_c0	c101544.graph_c0
c101549.graph_c0	c101549.graph_c0	c101549.graph_c0	c101549.graph_c0
c101551.graph_c0	c101551.graph_c0	c101551.graph_c0	c101551.graph_c0
c101552.graph_c1	c101552.graph_c1	c101552.graph_c1	c101552.graph_c1
c101552.graph_c2	c101552.graph_c2	c101552.graph_c2	c101552.graph_c2
c101558.graph_c0	c101558.graph_c0	c101558.graph_c0	c101558.graph_c0
c101582.graph_c0	c101582.graph_c0	c101582.graph_c0	c101582.graph_c0
c101584.graph_c0	c101584.graph_c0	c101584.graph_c0	c101584.graph_c0
c101584.graph_c1	c101584.graph_c1	c101584.graph_c1	c101584.graph_c1
c101585.graph_c0	c101585.graph_c0	c101585.graph_c0	c101585.graph_c0
c101585.graph_c1	c101585.graph_c1	c101585.graph_c1	c101585.graph_c1
c101585.graph_c2	c101585.graph_c2	c101585.graph_c2	c101585.graph_c2
c101585.graph_c3	c101585.graph_c3	NA	NA
c101585.graph_c4	c101585.graph_c4	c101585.graph_c4	c101585.graph_c4
c101589.graph_c0	c101589.graph_c0	c101589.graph_c0	c101589.graph_c0
c101605.graph_c0	c101605.graph_c0	c101605.graph_c0	c101605.graph_c0
c101607.graph_c0	c101607.graph_c0	c101607.graph_c0	c101607.graph_c0
c101607.graph_c1	c101607.graph_c1	c101607.graph_c1	c101607.graph_c1
c101607.graph_c2	c101607.graph_c2	c101607.graph_c2	c101607.graph_c2
c101610.graph_c0	c101610.graph_c0	c101610.graph_c0	c101610.graph_c0
c101619.graph_c0	c101619.graph_c0	c101619.graph_c0	c101619.graph_c0
c101620.graph_c0	c101620.graph_c0	c101620.graph_c0	c101620.graph_c0
c101622.graph_c0	c101622.graph_c0	c101622.graph_c0	c101622.graph_c0
c101627.graph_c0	c101627.graph_c0	c101627.graph_c0	c101627.graph_c0
c101628.graph_c0	c101628.graph_c0	c101628.graph_c0	c101628.graph_c0
c101632.graph_c0	c101632.graph_c0	c101632.graph_c0	c101632.graph_c0
c101645.graph_c0	c101645.graph_c0	c101645.graph_c0	c101645.graph_c0
c10165.graph_c0	c10165.graph_c0	c10165.graph_c0	c10165.graph_c0
c101650.graph_c0	c101650.graph_c0	c101650.graph_c0	c101650.graph_c0
c101657.graph_c0	c101657.graph_c0	c101657.graph_c0	c101657.graph_c0
c101658.graph_c0	c101658.graph_c0	c101658.graph_c0	c101658.graph_c0
c10166.graph_c0	c10166.graph_c0	NA	NA
c101676.graph_c0	c101676.graph_c0	c101676.graph_c0	c101676.graph_c0
c101685.graph_c0	c101685.graph_c0	c101685.graph_c0	c101685.graph_c0
c101688.graph_c0	c101688.graph_c0	c101688.graph_c0	c101688.graph_c0
c101689.graph_c0	c101689.graph_c0	c101689.graph_c0	c101689.graph_c0
c1017.graph_c0	c1017.graph_c0	NA	c1017.graph_c0
c101702.graph_c0	c101702.graph_c0	c101702.graph_c0	c101702.graph_c0
c101720.graph_c0	c101720.graph_c0	c101720.graph_c0	c101720.graph_c0
c101725.graph_c0	c101725.graph_c0	c101725.graph_c0	c101725.graph_c0
c101728.graph_c0	c101728.graph_c0	c101728.graph_c0	c101728.graph_c0
c101731.graph_c0	c101731.graph_c0	c101731.graph_c0	c101731.graph_c0
c101735.graph_c0	c101735.graph_c0	c101735.graph_c0	c101735.graph_c0
c101736.graph_c1	c101736.graph_c1	c101736.graph_c1	c101736.graph_c1
c101736.graph_c2	c101736.graph_c2	c101736.graph_c2	c101736.graph_c2
c101742.graph_c0	c101742.graph_c0	c101742.graph_c0	c101742.graph_c0
c101748.graph_c0	c101748.graph_c0	c101748.graph_c0	c101748.graph_c0
c101755.graph_c0	c101755.graph_c0	NA	c101755.graph_c0
c101779.graph_c0	c101779.graph_c0	c101779.graph_c0	c101779.graph_c0
c101779.graph_c1	c101779.graph_c1	c101779.graph_c1	c101779.graph_c1
c101781.graph_c0	c101781.graph_c0	c101781.graph_c0	c101781.graph_c0
c101783.graph_c0	c101783.graph_c0	c101783.graph_c0	c101783.graph_c0
c1018.graph_c0	NA	c1018.graph_c0	c1018.graph_c0
c101805.graph_c0	c101805.graph_c0	c101805.graph_c0	c101805.graph_c0
c101819.graph_c0	c101819.graph_c0	c101819.graph_c0	c101819.graph_c0
c101827.graph_c0	c101827.graph_c0	c101827.graph_c0	c101827.graph_c0
c101831.graph_c0	c101831.graph_c0	c101831.graph_c0	c101831.graph_c0
c101851.graph_c0	c101851.graph_c0	c101851.graph_c0	c101851.graph_c0
c101859.graph_c0	c101859.graph_c0	c101859.graph_c0	c101859.graph_c0
c101870.graph_c0	c101870.graph_c0	c101870.graph_c0	c101870.graph_c0
c101878.graph_c0	c101878.graph_c0	c101878.graph_c0	c101878.graph_c0
c101879.graph_c0	c101879.graph_c0	c101879.graph_c0	c101879.graph_c0
c101892.graph_c0	c101892.graph_c0	c101892.graph_c0	c101892.graph_c0
c101911.graph_c0	c101911.graph_c0	c101911.graph_c0	c101911.graph_c0
c101912.graph_c0	c101912.graph_c0	c101912.graph_c0	c101912.graph_c0
c101931.graph_c0	c101931.graph_c0	c101931.graph_c0	c101931.graph_c0
c101935.graph_c0	c101935.graph_c0	c101935.graph_c0	c101935.graph_c0
c101951.graph_c0	c101951.graph_c0	c101951.graph_c0	c101951.graph_c0
c101958.graph_c0	c101958.graph_c0	c101958.graph_c0	c101958.graph_c0
c101959.graph_c0	c101959.graph_c0	c101959.graph_c0	c101959.graph_c0
c101962.graph_c0	c101962.graph_c0	c101962.graph_c0	c101962.graph_c0
c101963.graph_c0	c101963.graph_c0	c101963.graph_c0	c101963.graph_c0
c101970.graph_c0	c101970.graph_c0	c101970.graph_c0	c101970.graph_c0
c101977.graph_c0	c101977.graph_c0	NA	NA
c101987.graph_c0	c101987.graph_c0	c101987.graph_c0	c101987.graph_c0
c102000.graph_c0	c102000.graph_c0	c102000.graph_c0	c102000.graph_c0
c102001.graph_c0	NA	c102001.graph_c0	c102001.graph_c0
c102013.graph_c0	NA	c102013.graph_c0	c102013.graph_c0
c102013.graph_c2	c102013.graph_c2	c102013.graph_c2	c102013.graph_c2
c102025.graph_c0	c102025.graph_c0	c102025.graph_c0	c102025.graph_c0
c10203.graph_c0	c10203.graph_c0	c10203.graph_c0	c10203.graph_c0
c102034.graph_c0	c102034.graph_c0	c102034.graph_c0	c102034.graph_c0
c102044.graph_c0	c102044.graph_c0	c102044.graph_c0	c102044.graph_c0
c102045.graph_c0	c102045.graph_c0	c102045.graph_c0	c102045.graph_c0
c102056.graph_c0	c102056.graph_c0	c102056.graph_c0	c102056.graph_c0
c102061.graph_c0	c102061.graph_c0	c102061.graph_c0	c102061.graph_c0
c102068.graph_c0	c102068.graph_c0	c102068.graph_c0	c102068.graph_c0
c102071.graph_c0	c102071.graph_c0	c102071.graph_c0	c102071.graph_c0
c102074.graph_c0	c102074.graph_c0	c102074.graph_c0	c102074.graph_c0
c102074.graph_c1	c102074.graph_c1	c102074.graph_c1	c102074.graph_c1
c102091.graph_c0	c102091.graph_c0	c102091.graph_c0	c102091.graph_c0
c102098.graph_c0	c102098.graph_c0	c102098.graph_c0	c102098.graph_c0
c102108.graph_c0	c102108.graph_c0	c102108.graph_c0	c102108.graph_c0
c10211.graph_c0	c10211.graph_c0	c10211.graph_c0	c10211.graph_c0
c102117.graph_c0	c102117.graph_c0	c102117.graph_c0	c102117.graph_c0
c102120.graph_c0	c102120.graph_c0	c102120.graph_c0	c102120.graph_c0
c102129.graph_c0	c102129.graph_c0	c102129.graph_c0	c102129.graph_c0
c10213.graph_c0	c10213.graph_c0	c10213.graph_c0	c10213.graph_c0
c102136.graph_c0	c102136.graph_c0	c102136.graph_c0	c102136.graph_c0
c102141.graph_c0	c102141.graph_c0	c102141.graph_c0	c102141.graph_c0
c102141.graph_c1	c102141.graph_c1	c102141.graph_c1	c102141.graph_c1
c102163.graph_c0	c102163.graph_c0	c102163.graph_c0	c102163.graph_c0
c10217.graph_c0	c10217.graph_c0	c10217.graph_c0	c10217.graph_c0
c102187.graph_c0	c102187.graph_c0	c102187.graph_c0	c102187.graph_c0
c102196.graph_c0	c102196.graph_c0	c102196.graph_c0	c102196.graph_c0
c1022.graph_c0	c1022.graph_c0	NA	NA
c1022.graph_c1	c1022.graph_c1	NA	c1022.graph_c1
c102218.graph_c0	c102218.graph_c0	c102218.graph_c0	c102218.graph_c0
c102237.graph_c0	c102237.graph_c0	c102237.graph_c0	c102237.graph_c0
c102248.graph_c0	c102248.graph_c0	c102248.graph_c0	c102248.graph_c0
c102253.graph_c0	c102253.graph_c0	c102253.graph_c0	c102253.graph_c0
c102261.graph_c1	c102261.graph_c1	c102261.graph_c1	c102261.graph_c1
c102261.graph_c2	c102261.graph_c2	c102261.graph_c2	c102261.graph_c2
c102268.graph_c0	c102268.graph_c0	c102268.graph_c0	c102268.graph_c0
c102273.graph_c0	c102273.graph_c0	c102273.graph_c0	c102273.graph_c0
c102278.graph_c0	c102278.graph_c0	c102278.graph_c0	c102278.graph_c0
c102290.graph_c0	c102290.graph_c0	c102290.graph_c0	c102290.graph_c0
c102301.graph_c3	NA	c102301.graph_c3	c102301.graph_c3
c102306.graph_c0	c102306.graph_c0	c102306.graph_c0	c102306.graph_c0
c102308.graph_c0	c102308.graph_c0	c102308.graph_c0	c102308.graph_c0
c10231.graph_c0	c10231.graph_c0	c10231.graph_c0	c10231.graph_c0
c102316.graph_c0	c102316.graph_c0	c102316.graph_c0	c102316.graph_c0
c102320.graph_c0	c102320.graph_c0	c102320.graph_c0	c102320.graph_c0
c10233.graph_c0	c10233.graph_c0	c10233.graph_c0	c10233.graph_c0
c102330.graph_c0	c102330.graph_c0	c102330.graph_c0	c102330.graph_c0
c102331.graph_c1	NA	c102331.graph_c1	NA
c102338.graph_c0	c102338.graph_c0	c102338.graph_c0	c102338.graph_c0
c102342.graph_c0	c102342.graph_c0	c102342.graph_c0	c102342.graph_c0
c102344.graph_c0	c102344.graph_c0	c102344.graph_c0	c102344.graph_c0
c102348.graph_c0	c102348.graph_c0	c102348.graph_c0	c102348.graph_c0
c102354.graph_c0	c102354.graph_c0	c102354.graph_c0	c102354.graph_c0
c102364.graph_c0	c102364.graph_c0	c102364.graph_c0	c102364.graph_c0
c102368.graph_c1	c102368.graph_c1	c102368.graph_c1	c102368.graph_c1
c102369.graph_c0	c102369.graph_c0	c102369.graph_c0	c102369.graph_c0
c102369.graph_c1	c102369.graph_c1	c102369.graph_c1	c102369.graph_c1
c102395.graph_c0	c102395.graph_c0	c102395.graph_c0	c102395.graph_c0
c102396.graph_c0	c102396.graph_c0	c102396.graph_c0	c102396.graph_c0
c10240.graph_c0	c10240.graph_c0	c10240.graph_c0	c10240.graph_c0
c102402.graph_c0	c102402.graph_c0	c102402.graph_c0	c102402.graph_c0
c102407.graph_c0	c102407.graph_c0	c102407.graph_c0	c102407.graph_c0
c102412.graph_c0	c102412.graph_c0	c102412.graph_c0	c102412.graph_c0
c102414.graph_c0	c102414.graph_c0	c102414.graph_c0	c102414.graph_c0
c102423.graph_c0	c102423.graph_c0	NA	c102423.graph_c0
c102423.graph_c1	c102423.graph_c1	c102423.graph_c1	c102423.graph_c1
c102435.graph_c0	c102435.graph_c0	c102435.graph_c0	c102435.graph_c0
c102460.graph_c0	c102460.graph_c0	c102460.graph_c0	c102460.graph_c0
c10247.graph_c0	c10247.graph_c0	c10247.graph_c0	NA
c102479.graph_c0	c102479.graph_c0	c102479.graph_c0	c102479.graph_c0
c10250.graph_c0	c10250.graph_c0	c10250.graph_c0	c10250.graph_c0
c102506.graph_c1	c102506.graph_c1	c102506.graph_c1	c102506.graph_c1
c102516.graph_c0	c102516.graph_c0	c102516.graph_c0	c102516.graph_c0
c102522.graph_c0	c102522.graph_c0	c102522.graph_c0	c102522.graph_c0
c102524.graph_c1	c102524.graph_c1	NA	c102524.graph_c1
c102538.graph_c0	c102538.graph_c0	c102538.graph_c0	c102538.graph_c0
c102545.graph_c0	c102545.graph_c0	c102545.graph_c0	c102545.graph_c0
c102552.graph_c0	c102552.graph_c0	c102552.graph_c0	c102552.graph_c0
c102556.graph_c1	c102556.graph_c1	c102556.graph_c1	c102556.graph_c1
c102569.graph_c0	c102569.graph_c0	c102569.graph_c0	c102569.graph_c0
c10257.graph_c0	c10257.graph_c0	c10257.graph_c0	c10257.graph_c0
c1026.graph_c0	c1026.graph_c0	c1026.graph_c0	c1026.graph_c0
c102604.graph_c0	c102604.graph_c0	c102604.graph_c0	c102604.graph_c0
c102609.graph_c1	c102609.graph_c1	c102609.graph_c1	c102609.graph_c1
c102632.graph_c0	c102632.graph_c0	c102632.graph_c0	c102632.graph_c0
c102632.graph_c1	c102632.graph_c1	c102632.graph_c1	c102632.graph_c1
c102644.graph_c0	c102644.graph_c0	c102644.graph_c0	c102644.graph_c0
c102650.graph_c0	c102650.graph_c0	c102650.graph_c0	c102650.graph_c0
c102651.graph_c0	c102651.graph_c0	c102651.graph_c0	c102651.graph_c0
c102658.graph_c0	c102658.graph_c0	NA	c102658.graph_c0
c102658.graph_c1	c102658.graph_c1	c102658.graph_c1	c102658.graph_c1
c102658.graph_c2	c102658.graph_c2	c102658.graph_c2	c102658.graph_c2
c102671.graph_c0	c102671.graph_c0	c102671.graph_c0	c102671.graph_c0
c102683.graph_c0	c102683.graph_c0	c102683.graph_c0	c102683.graph_c0
c10269.graph_c0	c10269.graph_c0	c10269.graph_c0	c10269.graph_c0
c102697.graph_c0	c102697.graph_c0	c102697.graph_c0	c102697.graph_c0
c1027.graph_c0	c1027.graph_c0	c1027.graph_c0	c1027.graph_c0
c1027.graph_c1	NA	c1027.graph_c1	c1027.graph_c1
c10270.graph_c0	c10270.graph_c0	NA	c10270.graph_c0
c10271.graph_c0	c10271.graph_c0	NA	c10271.graph_c0
c102720.graph_c0	c102720.graph_c0	c102720.graph_c0	c102720.graph_c0
c102723.graph_c0	c102723.graph_c0	c102723.graph_c0	c102723.graph_c0
c102724.graph_c0	c102724.graph_c0	c102724.graph_c0	c102724.graph_c0
c102728.graph_c0	c102728.graph_c0	c102728.graph_c0	c102728.graph_c0
c102737.graph_c0	c102737.graph_c0	c102737.graph_c0	c102737.graph_c0
c102737.graph_c1	c102737.graph_c1	c102737.graph_c1	c102737.graph_c1
c102741.graph_c0	c102741.graph_c0	c102741.graph_c0	c102741.graph_c0
c102743.graph_c0	c102743.graph_c0	c102743.graph_c0	c102743.graph_c0
c102760.graph_c0	c102760.graph_c0	c102760.graph_c0	c102760.graph_c0
c102761.graph_c0	c102761.graph_c0	c102761.graph_c0	c102761.graph_c0
c102777.graph_c0	c102777.graph_c0	c102777.graph_c0	c102777.graph_c0
c102779.graph_c0	c102779.graph_c0	c102779.graph_c0	c102779.graph_c0
c102781.graph_c0	c102781.graph_c0	c102781.graph_c0	c102781.graph_c0
c102787.graph_c0	c102787.graph_c0	c102787.graph_c0	c102787.graph_c0
c102796.graph_c0	c102796.graph_c0	c102796.graph_c0	c102796.graph_c0
c1028.graph_c0	c1028.graph_c0	c1028.graph_c0	c1028.graph_c0
c1028.graph_c1	c1028.graph_c1	c1028.graph_c1	c1028.graph_c1
c102800.graph_c0	c102800.graph_c0	c102800.graph_c0	c102800.graph_c0
c102809.graph_c0	NA	c102809.graph_c0	NA
c102812.graph_c0	c102812.graph_c0	c102812.graph_c0	c102812.graph_c0
c10282.graph_c0	c10282.graph_c0	c10282.graph_c0	NA
c102844.graph_c0	c102844.graph_c0	c102844.graph_c0	c102844.graph_c0
c102851.graph_c0	c102851.graph_c0	c102851.graph_c0	c102851.graph_c0
c102853.graph_c0	c102853.graph_c0	c102853.graph_c0	c102853.graph_c0
c102853.graph_c1	c102853.graph_c1	c102853.graph_c1	c102853.graph_c1
c102856.graph_c0	c102856.graph_c0	c102856.graph_c0	c102856.graph_c0
c102861.graph_c0	c102861.graph_c0	c102861.graph_c0	c102861.graph_c0
c102866.graph_c0	c102866.graph_c0	c102866.graph_c0	c102866.graph_c0
c102872.graph_c0	c102872.graph_c0	c102872.graph_c0	c102872.graph_c0
c102881.graph_c0	c102881.graph_c0	c102881.graph_c0	c102881.graph_c0
c102882.graph_c0	c102882.graph_c0	c102882.graph_c0	c102882.graph_c0
c102885.graph_c0	c102885.graph_c0	c102885.graph_c0	c102885.graph_c0
c102889.graph_c0	c102889.graph_c0	c102889.graph_c0	c102889.graph_c0
c102894.graph_c0	c102894.graph_c0	c102894.graph_c0	c102894.graph_c0
c102896.graph_c0	c102896.graph_c0	c102896.graph_c0	c102896.graph_c0
c102901.graph_c0	c102901.graph_c0	c102901.graph_c0	c102901.graph_c0
c102913.graph_c0	c102913.graph_c0	c102913.graph_c0	c102913.graph_c0
c102916.graph_c0	c102916.graph_c0	c102916.graph_c0	c102916.graph_c0
c10294.graph_c0	c10294.graph_c0	c10294.graph_c0	c10294.graph_c0
c102941.graph_c0	c102941.graph_c0	c102941.graph_c0	c102941.graph_c0
c102948.graph_c0	c102948.graph_c0	c102948.graph_c0	c102948.graph_c0
c102951.graph_c0	c102951.graph_c0	c102951.graph_c0	c102951.graph_c0
c102972.graph_c0	c102972.graph_c0	c102972.graph_c0	c102972.graph_c0
c102978.graph_c0	c102978.graph_c0	c102978.graph_c0	c102978.graph_c0
c102980.graph_c1	c102980.graph_c1	NA	c102980.graph_c1
c102984.graph_c0	c102984.graph_c0	c102984.graph_c0	c102984.graph_c0
c10299.graph_c0	NA	NA	c10299.graph_c0
c102993.graph_c0	c102993.graph_c0	c102993.graph_c0	c102993.graph_c0
c102993.graph_c1	c102993.graph_c1	c102993.graph_c1	c102993.graph_c1
c102995.graph_c0	c102995.graph_c0	c102995.graph_c0	c102995.graph_c0
c102997.graph_c0	c102997.graph_c0	c102997.graph_c0	c102997.graph_c0
c102998.graph_c0	c102998.graph_c0	c102998.graph_c0	c102998.graph_c0
c103001.graph_c0	c103001.graph_c0	c103001.graph_c0	c103001.graph_c0
c103008.graph_c0	c103008.graph_c0	c103008.graph_c0	c103008.graph_c0
c103009.graph_c0	c103009.graph_c0	c103009.graph_c0	c103009.graph_c0
c103015.graph_c0	c103015.graph_c0	c103015.graph_c0	c103015.graph_c0
c103031.graph_c0	NA	c103031.graph_c0	NA
c103033.graph_c0	c103033.graph_c0	c103033.graph_c0	c103033.graph_c0
c103046.graph_c0	c103046.graph_c0	c103046.graph_c0	c103046.graph_c0
c103050.graph_c0	c103050.graph_c0	c103050.graph_c0	c103050.graph_c0
c103054.graph_c0	c103054.graph_c0	c103054.graph_c0	c103054.graph_c0
c103077.graph_c0	c103077.graph_c0	c103077.graph_c0	c103077.graph_c0
c103080.graph_c0	c103080.graph_c0	c103080.graph_c0	c103080.graph_c0
c103080.graph_c2	c103080.graph_c2	c103080.graph_c2	c103080.graph_c2
c103084.graph_c0	c103084.graph_c0	c103084.graph_c0	c103084.graph_c0
c103092.graph_c1	c103092.graph_c1	c103092.graph_c1	c103092.graph_c1
c103097.graph_c0	c103097.graph_c0	c103097.graph_c0	c103097.graph_c0
c103097.graph_c1	c103097.graph_c1	c103097.graph_c1	c103097.graph_c1
c1031.graph_c0	c1031.graph_c0	NA	NA
c1031.graph_c1	c1031.graph_c1	NA	NA
c103102.graph_c0	c103102.graph_c0	c103102.graph_c0	c103102.graph_c0
c103105.graph_c0	c103105.graph_c0	c103105.graph_c0	c103105.graph_c0
c103111.graph_c0	c103111.graph_c0	c103111.graph_c0	c103111.graph_c0
c103120.graph_c0	c103120.graph_c0	c103120.graph_c0	c103120.graph_c0
c103125.graph_c0	c103125.graph_c0	c103125.graph_c0	c103125.graph_c0
c103125.graph_c1	c103125.graph_c1	c103125.graph_c1	c103125.graph_c1
c103125.graph_c2	c103125.graph_c2	c103125.graph_c2	c103125.graph_c2
c103127.graph_c0	c103127.graph_c0	c103127.graph_c0	c103127.graph_c0
c103130.graph_c0	c103130.graph_c0	c103130.graph_c0	c103130.graph_c0
c103134.graph_c0	c103134.graph_c0	c103134.graph_c0	c103134.graph_c0
c103136.graph_c0	c103136.graph_c0	c103136.graph_c0	c103136.graph_c0
c103138.graph_c0	c103138.graph_c0	c103138.graph_c0	c103138.graph_c0
c103138.graph_c1	c103138.graph_c1	c103138.graph_c1	c103138.graph_c1
c103146.graph_c0	c103146.graph_c0	c103146.graph_c0	c103146.graph_c0
c103151.graph_c0	c103151.graph_c0	c103151.graph_c0	c103151.graph_c0
c103159.graph_c0	c103159.graph_c0	c103159.graph_c0	c103159.graph_c0
c103163.graph_c0	c103163.graph_c0	c103163.graph_c0	c103163.graph_c0
c103166.graph_c0	c103166.graph_c0	c103166.graph_c0	c103166.graph_c0
c103167.graph_c0	c103167.graph_c0	c103167.graph_c0	c103167.graph_c0
c103181.graph_c0	c103181.graph_c0	c103181.graph_c0	c103181.graph_c0
c103185.graph_c0	c103185.graph_c0	c103185.graph_c0	c103185.graph_c0
c103195.graph_c0	c103195.graph_c0	c103195.graph_c0	c103195.graph_c0
c103195.graph_c1	c103195.graph_c1	c103195.graph_c1	c103195.graph_c1
c1032.graph_c0	c1032.graph_c0	NA	NA
c103203.graph_c1	c103203.graph_c1	c103203.graph_c1	c103203.graph_c1
c103207.graph_c0	c103207.graph_c0	c103207.graph_c0	c103207.graph_c0
c103209.graph_c0	c103209.graph_c0	c103209.graph_c0	c103209.graph_c0
c103218.graph_c0	c103218.graph_c0	c103218.graph_c0	NA
c103218.graph_c1	c103218.graph_c1	c103218.graph_c1	c103218.graph_c1
c103222.graph_c0	c103222.graph_c0	c103222.graph_c0	c103222.graph_c0
c103222.graph_c1	c103222.graph_c1	c103222.graph_c1	c103222.graph_c1
c103228.graph_c0	c103228.graph_c0	c103228.graph_c0	c103228.graph_c0
c103230.graph_c0	c103230.graph_c0	c103230.graph_c0	c103230.graph_c0
c103243.graph_c0	c103243.graph_c0	c103243.graph_c0	c103243.graph_c0
c103243.graph_c1	c103243.graph_c1	NA	c103243.graph_c1
c103243.graph_c2	c103243.graph_c2	c103243.graph_c2	c103243.graph_c2
c103244.graph_c0	c103244.graph_c0	c103244.graph_c0	c103244.graph_c0
c103245.graph_c1	c103245.graph_c1	c103245.graph_c1	c103245.graph_c1
c103246.graph_c0	c103246.graph_c0	c103246.graph_c0	c103246.graph_c0
c103250.graph_c0	c103250.graph_c0	c103250.graph_c0	c103250.graph_c0
c103256.graph_c0	c103256.graph_c0	c103256.graph_c0	c103256.graph_c0
c10326.graph_c0	c10326.graph_c0	c10326.graph_c0	c10326.graph_c0
c103263.graph_c0	c103263.graph_c0	c103263.graph_c0	c103263.graph_c0
c103270.graph_c1	c103270.graph_c1	c103270.graph_c1	c103270.graph_c1
c103279.graph_c0	c103279.graph_c0	c103279.graph_c0	c103279.graph_c0
c10329.graph_c0	c10329.graph_c0	c10329.graph_c0	c10329.graph_c0
c103301.graph_c1	c103301.graph_c1	c103301.graph_c1	c103301.graph_c1
c103307.graph_c0	c103307.graph_c0	c103307.graph_c0	c103307.graph_c0
c103316.graph_c0	NA	NA	c103316.graph_c0
c103319.graph_c0	c103319.graph_c0	c103319.graph_c0	c103319.graph_c0
c103320.graph_c0	c103320.graph_c0	c103320.graph_c0	c103320.graph_c0
c103327.graph_c0	c103327.graph_c0	c103327.graph_c0	c103327.graph_c0
c103330.graph_c0	c103330.graph_c0	c103330.graph_c0	c103330.graph_c0
c103337.graph_c1	c103337.graph_c1	c103337.graph_c1	c103337.graph_c1
c103337.graph_c2	c103337.graph_c2	c103337.graph_c2	c103337.graph_c2
c103340.graph_c0	c103340.graph_c0	c103340.graph_c0	c103340.graph_c0
c103343.graph_c0	c103343.graph_c0	c103343.graph_c0	c103343.graph_c0
c103346.graph_c0	c103346.graph_c0	c103346.graph_c0	c103346.graph_c0
c103349.graph_c0	c103349.graph_c0	c103349.graph_c0	c103349.graph_c0
c103351.graph_c0	c103351.graph_c0	c103351.graph_c0	c103351.graph_c0
c103358.graph_c0	c103358.graph_c0	c103358.graph_c0	c103358.graph_c0
c103373.graph_c2	c103373.graph_c2	c103373.graph_c2	c103373.graph_c2
c103383.graph_c0	c103383.graph_c0	c103383.graph_c0	c103383.graph_c0
c103384.graph_c0	c103384.graph_c0	c103384.graph_c0	c103384.graph_c0
c103394.graph_c0	c103394.graph_c0	c103394.graph_c0	c103394.graph_c0
c103394.graph_c1	c103394.graph_c1	c103394.graph_c1	c103394.graph_c1
c103396.graph_c0	c103396.graph_c0	c103396.graph_c0	c103396.graph_c0
c103401.graph_c0	c103401.graph_c0	c103401.graph_c0	c103401.graph_c0
c103406.graph_c0	c103406.graph_c0	c103406.graph_c0	c103406.graph_c0
c103406.graph_c1	c103406.graph_c1	c103406.graph_c1	c103406.graph_c1
c103409.graph_c0	c103409.graph_c0	c103409.graph_c0	c103409.graph_c0
c103412.graph_c0	c103412.graph_c0	c103412.graph_c0	c103412.graph_c0
c103439.graph_c0	c103439.graph_c0	c103439.graph_c0	c103439.graph_c0
c103442.graph_c1	c103442.graph_c1	c103442.graph_c1	c103442.graph_c1
c10345.graph_c0	c10345.graph_c0	c10345.graph_c0	c10345.graph_c0
c103457.graph_c0	c103457.graph_c0	c103457.graph_c0	c103457.graph_c0
c103469.graph_c0	c103469.graph_c0	c103469.graph_c0	c103469.graph_c0
c103476.graph_c0	c103476.graph_c0	c103476.graph_c0	c103476.graph_c0
c103479.graph_c0	c103479.graph_c0	c103479.graph_c0	c103479.graph_c0
c103484.graph_c0	c103484.graph_c0	c103484.graph_c0	c103484.graph_c0
c103485.graph_c0	c103485.graph_c0	c103485.graph_c0	c103485.graph_c0
c103486.graph_c0	c103486.graph_c0	c103486.graph_c0	c103486.graph_c0
c103488.graph_c0	c103488.graph_c0	c103488.graph_c0	c103488.graph_c0
c103488.graph_c1	c103488.graph_c1	c103488.graph_c1	c103488.graph_c1
c103494.graph_c0	c103494.graph_c0	c103494.graph_c0	c103494.graph_c0
c103497.graph_c0	c103497.graph_c0	c103497.graph_c0	c103497.graph_c0
c1035.graph_c1	c1035.graph_c1	NA	NA
c103505.graph_c0	c103505.graph_c0	c103505.graph_c0	c103505.graph_c0
c103516.graph_c0	c103516.graph_c0	c103516.graph_c0	c103516.graph_c0
c103520.graph_c0	c103520.graph_c0	c103520.graph_c0	c103520.graph_c0
c103521.graph_c2	c103521.graph_c2	c103521.graph_c2	c103521.graph_c2
c103521.graph_c3	c103521.graph_c3	c103521.graph_c3	c103521.graph_c3
c103529.graph_c0	c103529.graph_c0	c103529.graph_c0	c103529.graph_c0
c103543.graph_c0	c103543.graph_c0	c103543.graph_c0	c103543.graph_c0
c103547.graph_c0	c103547.graph_c0	c103547.graph_c0	NA
c103548.graph_c0	c103548.graph_c0	c103548.graph_c0	c103548.graph_c0
c103549.graph_c0	c103549.graph_c0	c103549.graph_c0	c103549.graph_c0
c103551.graph_c0	c103551.graph_c0	c103551.graph_c0	c103551.graph_c0
c103552.graph_c0	c103552.graph_c0	c103552.graph_c0	c103552.graph_c0
c103567.graph_c0	c103567.graph_c0	c103567.graph_c0	c103567.graph_c0
c103571.graph_c0	c103571.graph_c0	c103571.graph_c0	c103571.graph_c0
c103571.graph_c1	c103571.graph_c1	c103571.graph_c1	c103571.graph_c1
c103574.graph_c0	c103574.graph_c0	c103574.graph_c0	c103574.graph_c0
c103579.graph_c0	c103579.graph_c0	c103579.graph_c0	c103579.graph_c0
c103580.graph_c0	c103580.graph_c0	c103580.graph_c0	c103580.graph_c0
c103582.graph_c0	c103582.graph_c0	c103582.graph_c0	c103582.graph_c0
c10360.graph_c0	NA	NA	c10360.graph_c0
c103616.graph_c0	c103616.graph_c0	c103616.graph_c0	c103616.graph_c0
c103624.graph_c0	c103624.graph_c0	c103624.graph_c0	NA
c103624.graph_c2	c103624.graph_c2	c103624.graph_c2	c103624.graph_c2
c103624.graph_c3	c103624.graph_c3	c103624.graph_c3	c103624.graph_c3
c103624.graph_c4	c103624.graph_c4	c103624.graph_c4	NA
c103636.graph_c0	c103636.graph_c0	c103636.graph_c0	c103636.graph_c0
c103638.graph_c0	c103638.graph_c0	c103638.graph_c0	c103638.graph_c0
c103639.graph_c0	c103639.graph_c0	c103639.graph_c0	c103639.graph_c0
c103639.graph_c1	c103639.graph_c1	c103639.graph_c1	c103639.graph_c1
c103639.graph_c2	c103639.graph_c2	c103639.graph_c2	c103639.graph_c2
c103648.graph_c0	c103648.graph_c0	c103648.graph_c0	c103648.graph_c0
c103648.graph_c2	c103648.graph_c2	c103648.graph_c2	c103648.graph_c2
c10365.graph_c0	c10365.graph_c0	c10365.graph_c0	c10365.graph_c0
c103669.graph_c2	c103669.graph_c2	c103669.graph_c2	c103669.graph_c2
c103672.graph_c0	c103672.graph_c0	c103672.graph_c0	c103672.graph_c0
c103677.graph_c0	c103677.graph_c0	c103677.graph_c0	c103677.graph_c0
c103679.graph_c0	c103679.graph_c0	c103679.graph_c0	c103679.graph_c0
c103685.graph_c0	c103685.graph_c0	c103685.graph_c0	c103685.graph_c0
c103692.graph_c0	c103692.graph_c0	c103692.graph_c0	c103692.graph_c0
c103693.graph_c0	c103693.graph_c0	c103693.graph_c0	c103693.graph_c0
c103710.graph_c0	c103710.graph_c0	c103710.graph_c0	c103710.graph_c0
c103712.graph_c0	c103712.graph_c0	c103712.graph_c0	c103712.graph_c0
c103714.graph_c0	c103714.graph_c0	c103714.graph_c0	c103714.graph_c0
c103714.graph_c1	c103714.graph_c1	c103714.graph_c1	c103714.graph_c1
c103714.graph_c2	c103714.graph_c2	c103714.graph_c2	c103714.graph_c2
c103718.graph_c0	c103718.graph_c0	c103718.graph_c0	c103718.graph_c0
c103748.graph_c0	c103748.graph_c0	c103748.graph_c0	c103748.graph_c0
c103749.graph_c0	c103749.graph_c0	c103749.graph_c0	c103749.graph_c0
c103749.graph_c1	c103749.graph_c1	c103749.graph_c1	c103749.graph_c1
c103753.graph_c0	c103753.graph_c0	NA	c103753.graph_c0
c103753.graph_c1	c103753.graph_c1	c103753.graph_c1	c103753.graph_c1
c103754.graph_c0	c103754.graph_c0	c103754.graph_c0	c103754.graph_c0
c103761.graph_c0	c103761.graph_c0	c103761.graph_c0	c103761.graph_c0
c103761.graph_c2	c103761.graph_c2	c103761.graph_c2	c103761.graph_c2
c103772.graph_c0	c103772.graph_c0	c103772.graph_c0	c103772.graph_c0
c103778.graph_c0	c103778.graph_c0	c103778.graph_c0	c103778.graph_c0
c103782.graph_c0	c103782.graph_c0	c103782.graph_c0	c103782.graph_c0
c103786.graph_c0	c103786.graph_c0	c103786.graph_c0	c103786.graph_c0
c103786.graph_c1	c103786.graph_c1	c103786.graph_c1	c103786.graph_c1
c103788.graph_c0	c103788.graph_c0	c103788.graph_c0	c103788.graph_c0
c103790.graph_c0	c103790.graph_c0	c103790.graph_c0	c103790.graph_c0
c103794.graph_c0	c103794.graph_c0	c103794.graph_c0	c103794.graph_c0
c103796.graph_c0	c103796.graph_c0	c103796.graph_c0	c103796.graph_c0
c103796.graph_c1	c103796.graph_c1	c103796.graph_c1	c103796.graph_c1
c103803.graph_c0	c103803.graph_c0	c103803.graph_c0	c103803.graph_c0
c103807.graph_c0	c103807.graph_c0	c103807.graph_c0	c103807.graph_c0
c103810.graph_c0	c103810.graph_c0	c103810.graph_c0	c103810.graph_c0
c103819.graph_c0	c103819.graph_c0	c103819.graph_c0	c103819.graph_c0
c103823.graph_c0	c103823.graph_c0	c103823.graph_c0	c103823.graph_c0
c10383.graph_c0	NA	c10383.graph_c0	c10383.graph_c0
c103833.graph_c0	c103833.graph_c0	c103833.graph_c0	c103833.graph_c0
c103837.graph_c0	c103837.graph_c0	c103837.graph_c0	c103837.graph_c0
c103845.graph_c1	c103845.graph_c1	c103845.graph_c1	c103845.graph_c1
c103859.graph_c0	c103859.graph_c0	c103859.graph_c0	c103859.graph_c0
c103860.graph_c0	c103860.graph_c0	c103860.graph_c0	c103860.graph_c0
c103862.graph_c0	c103862.graph_c0	c103862.graph_c0	c103862.graph_c0
c103877.graph_c0	c103877.graph_c0	c103877.graph_c0	c103877.graph_c0
c103881.graph_c0	c103881.graph_c0	c103881.graph_c0	c103881.graph_c0
c103884.graph_c0	c103884.graph_c0	c103884.graph_c0	c103884.graph_c0
c103895.graph_c0	c103895.graph_c0	c103895.graph_c0	c103895.graph_c0
c103901.graph_c0	c103901.graph_c0	c103901.graph_c0	c103901.graph_c0
c103915.graph_c0	c103915.graph_c0	c103915.graph_c0	c103915.graph_c0
c10393.graph_c0	c10393.graph_c0	c10393.graph_c0	c10393.graph_c0
c103940.graph_c0	c103940.graph_c0	c103940.graph_c0	c103940.graph_c0
c103940.graph_c1	c103940.graph_c1	c103940.graph_c1	c103940.graph_c1
c103971.graph_c0	c103971.graph_c0	c103971.graph_c0	c103971.graph_c0
c103978.graph_c0	c103978.graph_c0	c103978.graph_c0	c103978.graph_c0
c103981.graph_c0	c103981.graph_c0	c103981.graph_c0	c103981.graph_c0
c103993.graph_c0	c103993.graph_c0	c103993.graph_c0	c103993.graph_c0
c104.graph_c0	c104.graph_c0	c104.graph_c0	c104.graph_c0
c104001.graph_c0	c104001.graph_c0	c104001.graph_c0	c104001.graph_c0
c104004.graph_c0	c104004.graph_c0	c104004.graph_c0	c104004.graph_c0
c104005.graph_c0	c104005.graph_c0	c104005.graph_c0	c104005.graph_c0
c104007.graph_c0	c104007.graph_c0	c104007.graph_c0	c104007.graph_c0
c104017.graph_c1	c104017.graph_c1	c104017.graph_c1	c104017.graph_c1
c104018.graph_c1	c104018.graph_c1	c104018.graph_c1	c104018.graph_c1
c104023.graph_c0	c104023.graph_c0	c104023.graph_c0	c104023.graph_c0
c104026.graph_c0	c104026.graph_c0	c104026.graph_c0	c104026.graph_c0
c104029.graph_c0	c104029.graph_c0	c104029.graph_c0	c104029.graph_c0
c104035.graph_c0	c104035.graph_c0	c104035.graph_c0	c104035.graph_c0
c104035.graph_c1	c104035.graph_c1	c104035.graph_c1	c104035.graph_c1
c104049.graph_c0	c104049.graph_c0	c104049.graph_c0	c104049.graph_c0
c104062.graph_c0	c104062.graph_c0	c104062.graph_c0	c104062.graph_c0
c104071.graph_c0	c104071.graph_c0	c104071.graph_c0	c104071.graph_c0
c104071.graph_c1	c104071.graph_c1	c104071.graph_c1	c104071.graph_c1
c104089.graph_c0	c104089.graph_c0	c104089.graph_c0	c104089.graph_c0
c1041.graph_c1	c1041.graph_c1	NA	c1041.graph_c1
c104104.graph_c0	c104104.graph_c0	c104104.graph_c0	c104104.graph_c0
c104105.graph_c0	c104105.graph_c0	c104105.graph_c0	c104105.graph_c0
c104106.graph_c0	c104106.graph_c0	c104106.graph_c0	c104106.graph_c0
c104109.graph_c0	c104109.graph_c0	c104109.graph_c0	c104109.graph_c0
c104109.graph_c1	c104109.graph_c1	c104109.graph_c1	c104109.graph_c1
c104112.graph_c0	c104112.graph_c0	c104112.graph_c0	c104112.graph_c0
c104118.graph_c0	c104118.graph_c0	c104118.graph_c0	c104118.graph_c0
c104133.graph_c0	c104133.graph_c0	c104133.graph_c0	c104133.graph_c0
c10414.graph_c0	c10414.graph_c0	c10414.graph_c0	c10414.graph_c0
c104142.graph_c0	c104142.graph_c0	c104142.graph_c0	c104142.graph_c0
c104144.graph_c0	c104144.graph_c0	c104144.graph_c0	c104144.graph_c0
c104156.graph_c1	c104156.graph_c1	c104156.graph_c1	c104156.graph_c1
c104157.graph_c0	c104157.graph_c0	c104157.graph_c0	c104157.graph_c0
c104160.graph_c0	c104160.graph_c0	c104160.graph_c0	c104160.graph_c0
c104161.graph_c0	c104161.graph_c0	c104161.graph_c0	c104161.graph_c0
c104175.graph_c0	c104175.graph_c0	c104175.graph_c0	c104175.graph_c0
c10418.graph_c0	c10418.graph_c0	NA	NA
c104184.graph_c0	c104184.graph_c0	c104184.graph_c0	c104184.graph_c0
c104190.graph_c0	c104190.graph_c0	c104190.graph_c0	c104190.graph_c0
c104190.graph_c1	c104190.graph_c1	c104190.graph_c1	c104190.graph_c1
c104192.graph_c0	c104192.graph_c0	c104192.graph_c0	c104192.graph_c0
c104203.graph_c0	c104203.graph_c0	c104203.graph_c0	c104203.graph_c0
c104204.graph_c1	c104204.graph_c1	c104204.graph_c1	c104204.graph_c1
c104213.graph_c0	c104213.graph_c0	c104213.graph_c0	c104213.graph_c0
c104217.graph_c1	c104217.graph_c1	NA	c104217.graph_c1
c104221.graph_c0	c104221.graph_c0	c104221.graph_c0	c104221.graph_c0
c104222.graph_c0	c104222.graph_c0	c104222.graph_c0	c104222.graph_c0
c104227.graph_c0	NA	c104227.graph_c0	c104227.graph_c0
c10423.graph_c0	c10423.graph_c0	c10423.graph_c0	c10423.graph_c0
c104236.graph_c0	c104236.graph_c0	c104236.graph_c0	c104236.graph_c0
c104237.graph_c0	c104237.graph_c0	c104237.graph_c0	c104237.graph_c0
c104237.graph_c1	c104237.graph_c1	c104237.graph_c1	c104237.graph_c1
c104262.graph_c0	c104262.graph_c0	NA	NA
c104271.graph_c0	c104271.graph_c0	c104271.graph_c0	c104271.graph_c0
c104272.graph_c2	c104272.graph_c2	NA	c104272.graph_c2
c104277.graph_c0	c104277.graph_c0	c104277.graph_c0	c104277.graph_c0
c104277.graph_c1	c104277.graph_c1	c104277.graph_c1	c104277.graph_c1
c104277.graph_c2	c104277.graph_c2	c104277.graph_c2	c104277.graph_c2
c10429.graph_c0	c10429.graph_c0	c10429.graph_c0	c10429.graph_c0
c104290.graph_c0	c104290.graph_c0	c104290.graph_c0	c104290.graph_c0
c104293.graph_c0	c104293.graph_c0	c104293.graph_c0	c104293.graph_c0
c104294.graph_c0	c104294.graph_c0	c104294.graph_c0	c104294.graph_c0
c104304.graph_c0	c104304.graph_c0	c104304.graph_c0	c104304.graph_c0
c10431.graph_c0	NA	NA	c10431.graph_c0
c104314.graph_c0	c104314.graph_c0	c104314.graph_c0	c104314.graph_c0
c104330.graph_c0	c104330.graph_c0	c104330.graph_c0	c104330.graph_c0
c104332.graph_c0	c104332.graph_c0	c104332.graph_c0	c104332.graph_c0
c104342.graph_c0	c104342.graph_c0	c104342.graph_c0	c104342.graph_c0
c104344.graph_c0	c104344.graph_c0	c104344.graph_c0	c104344.graph_c0
c104346.graph_c0	c104346.graph_c0	c104346.graph_c0	c104346.graph_c0
c104358.graph_c0	c104358.graph_c0	c104358.graph_c0	c104358.graph_c0
c104369.graph_c0	c104369.graph_c0	c104369.graph_c0	c104369.graph_c0
c104371.graph_c0	c104371.graph_c0	c104371.graph_c0	c104371.graph_c0
c104381.graph_c1	c104381.graph_c1	NA	c104381.graph_c1
c104381.graph_c3	c104381.graph_c3	NA	c104381.graph_c3
c104381.graph_c4	c104381.graph_c4	c104381.graph_c4	c104381.graph_c4
c104381.graph_c5	c104381.graph_c5	c104381.graph_c5	c104381.graph_c5
c104383.graph_c1	c104383.graph_c1	c104383.graph_c1	c104383.graph_c1
c104383.graph_c2	c104383.graph_c2	c104383.graph_c2	c104383.graph_c2
c104383.graph_c5	c104383.graph_c5	c104383.graph_c5	c104383.graph_c5
c104391.graph_c0	c104391.graph_c0	c104391.graph_c0	c104391.graph_c0
c104391.graph_c1	c104391.graph_c1	c104391.graph_c1	c104391.graph_c1
c104394.graph_c0	c104394.graph_c0	c104394.graph_c0	c104394.graph_c0
c104397.graph_c0	c104397.graph_c0	c104397.graph_c0	c104397.graph_c0
c104397.graph_c2	c104397.graph_c2	c104397.graph_c2	c104397.graph_c2
c104397.graph_c4	c104397.graph_c4	NA	c104397.graph_c4
c104399.graph_c0	c104399.graph_c0	c104399.graph_c0	c104399.graph_c0
c104402.graph_c0	c104402.graph_c0	c104402.graph_c0	c104402.graph_c0
c104410.graph_c0	c104410.graph_c0	c104410.graph_c0	c104410.graph_c0
c104413.graph_c0	c104413.graph_c0	c104413.graph_c0	c104413.graph_c0
c104421.graph_c1	c104421.graph_c1	c104421.graph_c1	c104421.graph_c1
c104423.graph_c0	c104423.graph_c0	c104423.graph_c0	c104423.graph_c0
c104424.graph_c0	c104424.graph_c0	c104424.graph_c0	c104424.graph_c0
c104432.graph_c0	c104432.graph_c0	c104432.graph_c0	c104432.graph_c0
c104433.graph_c0	c104433.graph_c0	c104433.graph_c0	c104433.graph_c0
c104446.graph_c0	c104446.graph_c0	c104446.graph_c0	c104446.graph_c0
c104456.graph_c0	c104456.graph_c0	c104456.graph_c0	c104456.graph_c0
c104474.graph_c0	c104474.graph_c0	c104474.graph_c0	c104474.graph_c0
c104480.graph_c0	c104480.graph_c0	c104480.graph_c0	c104480.graph_c0
c10449.graph_c0	c10449.graph_c0	c10449.graph_c0	c10449.graph_c0
c104491.graph_c0	c104491.graph_c0	c104491.graph_c0	c104491.graph_c0
c1045.graph_c0	c1045.graph_c0	c1045.graph_c0	c1045.graph_c0
c104505.graph_c0	c104505.graph_c0	c104505.graph_c0	c104505.graph_c0
c104519.graph_c0	c104519.graph_c0	c104519.graph_c0	c104519.graph_c0
c104559.graph_c0	c104559.graph_c0	c104559.graph_c0	c104559.graph_c0
c104573.graph_c0	c104573.graph_c0	c104573.graph_c0	c104573.graph_c0
c104575.graph_c0	c104575.graph_c0	c104575.graph_c0	c104575.graph_c0
c104576.graph_c0	c104576.graph_c0	c104576.graph_c0	c104576.graph_c0
c104593.graph_c0	c104593.graph_c0	c104593.graph_c0	c104593.graph_c0
c104615.graph_c0	c104615.graph_c0	c104615.graph_c0	c104615.graph_c0
c104640.graph_c0	c104640.graph_c0	c104640.graph_c0	c104640.graph_c0
c104652.graph_c0	c104652.graph_c0	c104652.graph_c0	c104652.graph_c0
c104653.graph_c0	c104653.graph_c0	c104653.graph_c0	c104653.graph_c0
c104654.graph_c0	c104654.graph_c0	c104654.graph_c0	c104654.graph_c0
c104660.graph_c0	c104660.graph_c0	c104660.graph_c0	c104660.graph_c0
c104667.graph_c0	c104667.graph_c0	c104667.graph_c0	c104667.graph_c0
c104669.graph_c0	c104669.graph_c0	c104669.graph_c0	c104669.graph_c0
c104672.graph_c0	c104672.graph_c0	c104672.graph_c0	c104672.graph_c0
c104683.graph_c0	c104683.graph_c0	c104683.graph_c0	c104683.graph_c0
c104683.graph_c3	c104683.graph_c3	c104683.graph_c3	c104683.graph_c3
c104687.graph_c0	c104687.graph_c0	c104687.graph_c0	c104687.graph_c0
c104687.graph_c1	c104687.graph_c1	c104687.graph_c1	c104687.graph_c1
c104691.graph_c0	c104691.graph_c0	c104691.graph_c0	c104691.graph_c0
c10470.graph_c0	c10470.graph_c0	c10470.graph_c0	c10470.graph_c0
c104700.graph_c0	c104700.graph_c0	c104700.graph_c0	c104700.graph_c0
c104708.graph_c0	c104708.graph_c0	c104708.graph_c0	c104708.graph_c0
c104722.graph_c0	c104722.graph_c0	c104722.graph_c0	c104722.graph_c0
c104723.graph_c0	c104723.graph_c0	c104723.graph_c0	c104723.graph_c0
c104730.graph_c0	c104730.graph_c0	c104730.graph_c0	c104730.graph_c0
c104738.graph_c0	c104738.graph_c0	c104738.graph_c0	c104738.graph_c0
c10474.graph_c0	c10474.graph_c0	c10474.graph_c0	c10474.graph_c0
c104758.graph_c0	c104758.graph_c0	c104758.graph_c0	c104758.graph_c0
c104758.graph_c1	c104758.graph_c1	c104758.graph_c1	c104758.graph_c1
c104758.graph_c2	c104758.graph_c2	c104758.graph_c2	c104758.graph_c2
c104765.graph_c0	c104765.graph_c0	c104765.graph_c0	c104765.graph_c0
c104767.graph_c0	c104767.graph_c0	c104767.graph_c0	c104767.graph_c0
c104783.graph_c1	c104783.graph_c1	c104783.graph_c1	c104783.graph_c1
c104792.graph_c0	c104792.graph_c0	c104792.graph_c0	c104792.graph_c0
c104792.graph_c1	c104792.graph_c1	c104792.graph_c1	c104792.graph_c1
c104793.graph_c0	c104793.graph_c0	c104793.graph_c0	c104793.graph_c0
c104794.graph_c0	c104794.graph_c0	c104794.graph_c0	c104794.graph_c0
c10480.graph_c0	c10480.graph_c0	NA	c10480.graph_c0
c104804.graph_c0	c104804.graph_c0	c104804.graph_c0	c104804.graph_c0
c104804.graph_c1	c104804.graph_c1	c104804.graph_c1	c104804.graph_c1
c104809.graph_c0	c104809.graph_c0	c104809.graph_c0	c104809.graph_c0
c104816.graph_c0	c104816.graph_c0	c104816.graph_c0	c104816.graph_c0
c104818.graph_c0	c104818.graph_c0	c104818.graph_c0	c104818.graph_c0
c104825.graph_c1	c104825.graph_c1	c104825.graph_c1	c104825.graph_c1
c104827.graph_c0	c104827.graph_c0	c104827.graph_c0	c104827.graph_c0
c104832.graph_c1	c104832.graph_c1	c104832.graph_c1	c104832.graph_c1
c104838.graph_c0	c104838.graph_c0	c104838.graph_c0	c104838.graph_c0
c104840.graph_c0	c104840.graph_c0	c104840.graph_c0	c104840.graph_c0
c104847.graph_c1	c104847.graph_c1	c104847.graph_c1	c104847.graph_c1
c104855.graph_c0	c104855.graph_c0	c104855.graph_c0	c104855.graph_c0
c104856.graph_c0	c104856.graph_c0	c104856.graph_c0	c104856.graph_c0
c104861.graph_c0	c104861.graph_c0	c104861.graph_c0	c104861.graph_c0
c104864.graph_c0	c104864.graph_c0	c104864.graph_c0	c104864.graph_c0
c104865.graph_c0	c104865.graph_c0	c104865.graph_c0	c104865.graph_c0
c104880.graph_c0	c104880.graph_c0	c104880.graph_c0	c104880.graph_c0
c104882.graph_c0	c104882.graph_c0	c104882.graph_c0	c104882.graph_c0
c104885.graph_c0	c104885.graph_c0	c104885.graph_c0	c104885.graph_c0
c104885.graph_c1	c104885.graph_c1	c104885.graph_c1	c104885.graph_c1
c104896.graph_c0	c104896.graph_c0	c104896.graph_c0	c104896.graph_c0
c104900.graph_c0	c104900.graph_c0	c104900.graph_c0	c104900.graph_c0
c104904.graph_c1	c104904.graph_c1	c104904.graph_c1	c104904.graph_c1
c104905.graph_c0	c104905.graph_c0	c104905.graph_c0	c104905.graph_c0
c10491.graph_c0	c10491.graph_c0	c10491.graph_c0	c10491.graph_c0
c104911.graph_c0	c104911.graph_c0	c104911.graph_c0	c104911.graph_c0
c104912.graph_c0	c104912.graph_c0	NA	c104912.graph_c0
c104926.graph_c0	c104926.graph_c0	c104926.graph_c0	c104926.graph_c0
c104927.graph_c0	c104927.graph_c0	c104927.graph_c0	c104927.graph_c0
c104940.graph_c0	c104940.graph_c0	c104940.graph_c0	c104940.graph_c0
c104956.graph_c1	c104956.graph_c1	c104956.graph_c1	c104956.graph_c1
c104957.graph_c0	c104957.graph_c0	c104957.graph_c0	c104957.graph_c0
c104966.graph_c0	c104966.graph_c0	c104966.graph_c0	c104966.graph_c0
c104969.graph_c0	c104969.graph_c0	c104969.graph_c0	c104969.graph_c0
c104973.graph_c0	c104973.graph_c0	c104973.graph_c0	c104973.graph_c0
c104975.graph_c0	c104975.graph_c0	c104975.graph_c0	c104975.graph_c0
c104980.graph_c0	c104980.graph_c0	c104980.graph_c0	c104980.graph_c0
c104981.graph_c0	c104981.graph_c0	c104981.graph_c0	c104981.graph_c0
c104983.graph_c0	c104983.graph_c0	c104983.graph_c0	c104983.graph_c0
c104987.graph_c0	c104987.graph_c0	c104987.graph_c0	c104987.graph_c0
c105.graph_c0	c105.graph_c0	c105.graph_c0	c105.graph_c0
c105001.graph_c0	c105001.graph_c0	c105001.graph_c0	c105001.graph_c0
c10501.graph_c0	c10501.graph_c0	NA	c10501.graph_c0
c10501.graph_c1	c10501.graph_c1	NA	NA
c105011.graph_c0	c105011.graph_c0	c105011.graph_c0	c105011.graph_c0
c105036.graph_c1	c105036.graph_c1	c105036.graph_c1	c105036.graph_c1
c10504.graph_c0	c10504.graph_c0	c10504.graph_c0	c10504.graph_c0
c105044.graph_c0	c105044.graph_c0	c105044.graph_c0	c105044.graph_c0
c105050.graph_c0	c105050.graph_c0	c105050.graph_c0	c105050.graph_c0
c105053.graph_c5	c105053.graph_c5	NA	NA
c105053.graph_c6	c105053.graph_c6	NA	NA
c105058.graph_c0	c105058.graph_c0	c105058.graph_c0	c105058.graph_c0
c105062.graph_c0	c105062.graph_c0	c105062.graph_c0	c105062.graph_c0
c105074.graph_c0	c105074.graph_c0	c105074.graph_c0	c105074.graph_c0
c10508.graph_c0	NA	c10508.graph_c0	NA
c105080.graph_c0	c105080.graph_c0	c105080.graph_c0	c105080.graph_c0
c105084.graph_c0	c105084.graph_c0	c105084.graph_c0	c105084.graph_c0
c105097.graph_c0	c105097.graph_c0	c105097.graph_c0	c105097.graph_c0
c105097.graph_c1	c105097.graph_c1	c105097.graph_c1	c105097.graph_c1
c105101.graph_c0	c105101.graph_c0	NA	c105101.graph_c0
c105114.graph_c0	c105114.graph_c0	c105114.graph_c0	c105114.graph_c0
c105139.graph_c0	c105139.graph_c0	c105139.graph_c0	c105139.graph_c0
c10514.graph_c0	c10514.graph_c0	c10514.graph_c0	c10514.graph_c0
c105156.graph_c0	c105156.graph_c0	c105156.graph_c0	c105156.graph_c0
c105156.graph_c1	c105156.graph_c1	c105156.graph_c1	c105156.graph_c1
c105156.graph_c2	c105156.graph_c2	c105156.graph_c2	c105156.graph_c2
c105158.graph_c1	c105158.graph_c1	c105158.graph_c1	c105158.graph_c1
c105162.graph_c0	c105162.graph_c0	c105162.graph_c0	c105162.graph_c0
c105163.graph_c0	c105163.graph_c0	c105163.graph_c0	c105163.graph_c0
c105167.graph_c0	c105167.graph_c0	c105167.graph_c0	c105167.graph_c0
c105170.graph_c0	c105170.graph_c0	c105170.graph_c0	c105170.graph_c0
c105183.graph_c0	c105183.graph_c0	c105183.graph_c0	c105183.graph_c0
c105186.graph_c0	c105186.graph_c0	c105186.graph_c0	c105186.graph_c0
c105199.graph_c0	c105199.graph_c0	c105199.graph_c0	c105199.graph_c0
c105199.graph_c1	c105199.graph_c1	c105199.graph_c1	c105199.graph_c1
c10521.graph_c0	c10521.graph_c0	c10521.graph_c0	NA
c105216.graph_c0	c105216.graph_c0	c105216.graph_c0	c105216.graph_c0
c105223.graph_c0	c105223.graph_c0	c105223.graph_c0	c105223.graph_c0
c10523.graph_c0	c10523.graph_c0	c10523.graph_c0	c10523.graph_c0
c105232.graph_c1	c105232.graph_c1	c105232.graph_c1	c105232.graph_c1
c105234.graph_c1	c105234.graph_c1	c105234.graph_c1	c105234.graph_c1
c105237.graph_c0	c105237.graph_c0	c105237.graph_c0	c105237.graph_c0
c105237.graph_c1	c105237.graph_c1	c105237.graph_c1	NA
c105268.graph_c1	c105268.graph_c1	c105268.graph_c1	c105268.graph_c1
c105298.graph_c0	c105298.graph_c0	c105298.graph_c0	c105298.graph_c0
c1053.graph_c0	c1053.graph_c0	c1053.graph_c0	c1053.graph_c0
c105301.graph_c0	c105301.graph_c0	c105301.graph_c0	c105301.graph_c0
c105301.graph_c1	c105301.graph_c1	c105301.graph_c1	c105301.graph_c1
c105326.graph_c0	c105326.graph_c0	c105326.graph_c0	c105326.graph_c0
c105326.graph_c1	c105326.graph_c1	c105326.graph_c1	c105326.graph_c1
c105326.graph_c2	c105326.graph_c2	c105326.graph_c2	c105326.graph_c2
c10533.graph_c0	c10533.graph_c0	c10533.graph_c0	NA
c105332.graph_c0	c105332.graph_c0	c105332.graph_c0	c105332.graph_c0
c105341.graph_c0	c105341.graph_c0	c105341.graph_c0	c105341.graph_c0
c105342.graph_c0	c105342.graph_c0	c105342.graph_c0	c105342.graph_c0
c105354.graph_c0	c105354.graph_c0	c105354.graph_c0	c105354.graph_c0
c105356.graph_c0	c105356.graph_c0	c105356.graph_c0	c105356.graph_c0
c105356.graph_c1	c105356.graph_c1	c105356.graph_c1	c105356.graph_c1
c105383.graph_c0	c105383.graph_c0	c105383.graph_c0	c105383.graph_c0
c10539.graph_c0	c10539.graph_c0	c10539.graph_c0	c10539.graph_c0
c105406.graph_c0	c105406.graph_c0	c105406.graph_c0	c105406.graph_c0
c105411.graph_c1	c105411.graph_c1	c105411.graph_c1	c105411.graph_c1
c105411.graph_c2	c105411.graph_c2	c105411.graph_c2	c105411.graph_c2
c105418.graph_c0	c105418.graph_c0	c105418.graph_c0	c105418.graph_c0
c105434.graph_c0	c105434.graph_c0	c105434.graph_c0	c105434.graph_c0
c105440.graph_c0	c105440.graph_c0	c105440.graph_c0	c105440.graph_c0
c105442.graph_c0	c105442.graph_c0	c105442.graph_c0	c105442.graph_c0
c105442.graph_c3	c105442.graph_c3	c105442.graph_c3	c105442.graph_c3
c105455.graph_c0	c105455.graph_c0	c105455.graph_c0	c105455.graph_c0
c105456.graph_c0	c105456.graph_c0	c105456.graph_c0	c105456.graph_c0
c105464.graph_c0	c105464.graph_c0	c105464.graph_c0	c105464.graph_c0
c105475.graph_c0	c105475.graph_c0	c105475.graph_c0	c105475.graph_c0
c105477.graph_c0	c105477.graph_c0	c105477.graph_c0	c105477.graph_c0
c105485.graph_c0	c105485.graph_c0	c105485.graph_c0	c105485.graph_c0
c1055.graph_c0	c1055.graph_c0	NA	c1055.graph_c0
c105504.graph_c0	c105504.graph_c0	c105504.graph_c0	c105504.graph_c0
c105510.graph_c0	c105510.graph_c0	c105510.graph_c0	c105510.graph_c0
c105517.graph_c0	c105517.graph_c0	c105517.graph_c0	c105517.graph_c0
c105519.graph_c0	c105519.graph_c0	c105519.graph_c0	c105519.graph_c0
c105522.graph_c0	c105522.graph_c0	c105522.graph_c0	c105522.graph_c0
c105539.graph_c0	c105539.graph_c0	c105539.graph_c0	c105539.graph_c0
c105540.graph_c0	c105540.graph_c0	c105540.graph_c0	c105540.graph_c0
c105540.graph_c1	c105540.graph_c1	c105540.graph_c1	c105540.graph_c1
c105542.graph_c0	c105542.graph_c0	c105542.graph_c0	c105542.graph_c0
c10555.graph_c0	NA	c10555.graph_c0	c10555.graph_c0
c105566.graph_c0	c105566.graph_c0	c105566.graph_c0	c105566.graph_c0
c105569.graph_c0	c105569.graph_c0	NA	c105569.graph_c0
c105582.graph_c1	NA	c105582.graph_c1	c105582.graph_c1
c105589.graph_c0	c105589.graph_c0	c105589.graph_c0	c105589.graph_c0
c105593.graph_c0	c105593.graph_c0	c105593.graph_c0	c105593.graph_c0
c105593.graph_c1	c105593.graph_c1	c105593.graph_c1	c105593.graph_c1
c1056.graph_c0	c1056.graph_c0	c1056.graph_c0	c1056.graph_c0
c105601.graph_c0	c105601.graph_c0	c105601.graph_c0	c105601.graph_c0
c105606.graph_c0	c105606.graph_c0	c105606.graph_c0	c105606.graph_c0
c105607.graph_c0	c105607.graph_c0	c105607.graph_c0	c105607.graph_c0
c105616.graph_c0	c105616.graph_c0	c105616.graph_c0	c105616.graph_c0
c105618.graph_c0	c105618.graph_c0	c105618.graph_c0	c105618.graph_c0
c105618.graph_c1	c105618.graph_c1	c105618.graph_c1	c105618.graph_c1
c105618.graph_c2	c105618.graph_c2	c105618.graph_c2	c105618.graph_c2
c105619.graph_c0	c105619.graph_c0	c105619.graph_c0	c105619.graph_c0
c105621.graph_c1	c105621.graph_c1	c105621.graph_c1	c105621.graph_c1
c105630.graph_c0	c105630.graph_c0	c105630.graph_c0	c105630.graph_c0
c105643.graph_c0	c105643.graph_c0	c105643.graph_c0	c105643.graph_c0
c105646.graph_c0	c105646.graph_c0	c105646.graph_c0	c105646.graph_c0
c105653.graph_c0	c105653.graph_c0	c105653.graph_c0	c105653.graph_c0
c105656.graph_c0	c105656.graph_c0	c105656.graph_c0	c105656.graph_c0
c105663.graph_c0	c105663.graph_c0	c105663.graph_c0	c105663.graph_c0
c105672.graph_c0	c105672.graph_c0	c105672.graph_c0	c105672.graph_c0
c105679.graph_c0	c105679.graph_c0	c105679.graph_c0	c105679.graph_c0
c105685.graph_c0	c105685.graph_c0	c105685.graph_c0	c105685.graph_c0
c105691.graph_c0	c105691.graph_c0	c105691.graph_c0	c105691.graph_c0
c105691.graph_c1	c105691.graph_c1	c105691.graph_c1	c105691.graph_c1
c105697.graph_c0	c105697.graph_c0	c105697.graph_c0	c105697.graph_c0
c105701.graph_c0	c105701.graph_c0	c105701.graph_c0	c105701.graph_c0
c105704.graph_c0	c105704.graph_c0	c105704.graph_c0	c105704.graph_c0
c105705.graph_c0	c105705.graph_c0	c105705.graph_c0	c105705.graph_c0
c105738.graph_c0	c105738.graph_c0	c105738.graph_c0	c105738.graph_c0
c105739.graph_c0	c105739.graph_c0	c105739.graph_c0	c105739.graph_c0
c105740.graph_c0	c105740.graph_c0	c105740.graph_c0	c105740.graph_c0
c105747.graph_c0	c105747.graph_c0	c105747.graph_c0	c105747.graph_c0
c105782.graph_c0	NA	c105782.graph_c0	c105782.graph_c0
c105788.graph_c0	c105788.graph_c0	c105788.graph_c0	c105788.graph_c0
c105788.graph_c1	c105788.graph_c1	c105788.graph_c1	c105788.graph_c1
c105793.graph_c0	c105793.graph_c0	c105793.graph_c0	c105793.graph_c0
c105798.graph_c0	c105798.graph_c0	c105798.graph_c0	c105798.graph_c0
c1058.graph_c0	c1058.graph_c0	c1058.graph_c0	c1058.graph_c0
c105801.graph_c0	c105801.graph_c0	c105801.graph_c0	c105801.graph_c0
c105812.graph_c0	c105812.graph_c0	c105812.graph_c0	c105812.graph_c0
c105818.graph_c0	c105818.graph_c0	c105818.graph_c0	c105818.graph_c0
c105821.graph_c0	c105821.graph_c0	c105821.graph_c0	c105821.graph_c0
c10583.graph_c0	c10583.graph_c0	NA	c10583.graph_c0
c105833.graph_c1	c105833.graph_c1	c105833.graph_c1	c105833.graph_c1
c105851.graph_c0	c105851.graph_c0	c105851.graph_c0	c105851.graph_c0
c105853.graph_c0	NA	c105853.graph_c0	c105853.graph_c0
c105858.graph_c1	c105858.graph_c1	NA	c105858.graph_c1
c10586.graph_c0	c10586.graph_c0	NA	c10586.graph_c0
c105869.graph_c0	c105869.graph_c0	c105869.graph_c0	c105869.graph_c0
c105876.graph_c1	c105876.graph_c1	c105876.graph_c1	c105876.graph_c1
c105882.graph_c0	c105882.graph_c0	c105882.graph_c0	c105882.graph_c0
c105887.graph_c0	c105887.graph_c0	c105887.graph_c0	c105887.graph_c0
c105889.graph_c0	c105889.graph_c0	c105889.graph_c0	c105889.graph_c0
c105891.graph_c0	c105891.graph_c0	c105891.graph_c0	c105891.graph_c0
c105895.graph_c0	c105895.graph_c0	c105895.graph_c0	c105895.graph_c0
c105898.graph_c0	c105898.graph_c0	c105898.graph_c0	c105898.graph_c0
c105909.graph_c0	c105909.graph_c0	c105909.graph_c0	c105909.graph_c0
c105911.graph_c0	c105911.graph_c0	c105911.graph_c0	c105911.graph_c0
c105912.graph_c0	c105912.graph_c0	c105912.graph_c0	c105912.graph_c0
c105934.graph_c0	c105934.graph_c0	c105934.graph_c0	c105934.graph_c0
c105936.graph_c0	c105936.graph_c0	c105936.graph_c0	c105936.graph_c0
c105937.graph_c0	c105937.graph_c0	c105937.graph_c0	c105937.graph_c0
c105937.graph_c1	c105937.graph_c1	c105937.graph_c1	c105937.graph_c1
c105947.graph_c0	c105947.graph_c0	c105947.graph_c0	c105947.graph_c0
c105968.graph_c0	c105968.graph_c0	c105968.graph_c0	c105968.graph_c0
c105968.graph_c1	c105968.graph_c1	c105968.graph_c1	c105968.graph_c1
c105971.graph_c0	c105971.graph_c0	c105971.graph_c0	c105971.graph_c0
c105972.graph_c0	c105972.graph_c0	c105972.graph_c0	c105972.graph_c0
c105975.graph_c0	c105975.graph_c0	c105975.graph_c0	c105975.graph_c0
c105977.graph_c0	c105977.graph_c0	c105977.graph_c0	c105977.graph_c0
c105983.graph_c0	c105983.graph_c0	c105983.graph_c0	c105983.graph_c0
c105989.graph_c2	c105989.graph_c2	c105989.graph_c2	c105989.graph_c2
c105993.graph_c0	c105993.graph_c0	NA	c105993.graph_c0
c105994.graph_c0	NA	c105994.graph_c0	c105994.graph_c0
c10601.graph_c0	c10601.graph_c0	c10601.graph_c0	c10601.graph_c0
c106012.graph_c0	c106012.graph_c0	c106012.graph_c0	c106012.graph_c0
c106013.graph_c0	c106013.graph_c0	c106013.graph_c0	c106013.graph_c0
c106016.graph_c1	c106016.graph_c1	NA	c106016.graph_c1
c106017.graph_c0	c106017.graph_c0	c106017.graph_c0	c106017.graph_c0
c106019.graph_c0	c106019.graph_c0	c106019.graph_c0	c106019.graph_c0
c106023.graph_c0	c106023.graph_c0	c106023.graph_c0	c106023.graph_c0
c106024.graph_c0	c106024.graph_c0	c106024.graph_c0	c106024.graph_c0
c106031.graph_c0	c106031.graph_c0	NA	c106031.graph_c0
c106047.graph_c0	c106047.graph_c0	c106047.graph_c0	c106047.graph_c0
c106047.graph_c1	c106047.graph_c1	c106047.graph_c1	c106047.graph_c1
c10606.graph_c0	c10606.graph_c0	c10606.graph_c0	NA
c106065.graph_c1	c106065.graph_c1	c106065.graph_c1	c106065.graph_c1
c106070.graph_c1	c106070.graph_c1	c106070.graph_c1	c106070.graph_c1
c106072.graph_c0	c106072.graph_c0	c106072.graph_c0	c106072.graph_c0
c106072.graph_c1	c106072.graph_c1	c106072.graph_c1	c106072.graph_c1
c106101.graph_c0	c106101.graph_c0	c106101.graph_c0	c106101.graph_c0
c106107.graph_c0	NA	NA	c106107.graph_c0
c106109.graph_c0	c106109.graph_c0	c106109.graph_c0	c106109.graph_c0
c106114.graph_c0	c106114.graph_c0	c106114.graph_c0	c106114.graph_c0
c106129.graph_c0	c106129.graph_c0	NA	c106129.graph_c0
c106131.graph_c0	c106131.graph_c0	c106131.graph_c0	c106131.graph_c0
c106136.graph_c0	c106136.graph_c0	c106136.graph_c0	c106136.graph_c0
c106140.graph_c0	c106140.graph_c0	c106140.graph_c0	c106140.graph_c0
c106140.graph_c1	c106140.graph_c1	c106140.graph_c1	c106140.graph_c1
c106141.graph_c0	c106141.graph_c0	c106141.graph_c0	c106141.graph_c0
c106154.graph_c0	c106154.graph_c0	c106154.graph_c0	c106154.graph_c0
c106158.graph_c1	c106158.graph_c1	NA	c106158.graph_c1
c106159.graph_c0	c106159.graph_c0	c106159.graph_c0	c106159.graph_c0
c106162.graph_c0	c106162.graph_c0	c106162.graph_c0	c106162.graph_c0
c106163.graph_c0	c106163.graph_c0	c106163.graph_c0	c106163.graph_c0
c106166.graph_c0	c106166.graph_c0	c106166.graph_c0	c106166.graph_c0
c106169.graph_c0	c106169.graph_c0	c106169.graph_c0	c106169.graph_c0
c106169.graph_c2	c106169.graph_c2	c106169.graph_c2	c106169.graph_c2
c106185.graph_c0	c106185.graph_c0	c106185.graph_c0	c106185.graph_c0
c106186.graph_c0	c106186.graph_c0	c106186.graph_c0	c106186.graph_c0
c106189.graph_c0	c106189.graph_c0	c106189.graph_c0	c106189.graph_c0
c106191.graph_c0	c106191.graph_c0	c106191.graph_c0	c106191.graph_c0
c106195.graph_c0	c106195.graph_c0	c106195.graph_c0	c106195.graph_c0
c106203.graph_c0	c106203.graph_c0	c106203.graph_c0	c106203.graph_c0
c106203.graph_c1	c106203.graph_c1	c106203.graph_c1	c106203.graph_c1
c106205.graph_c1	c106205.graph_c1	c106205.graph_c1	c106205.graph_c1
c106208.graph_c0	c106208.graph_c0	c106208.graph_c0	c106208.graph_c0
c106218.graph_c0	c106218.graph_c0	c106218.graph_c0	c106218.graph_c0
c106222.graph_c1	c106222.graph_c1	c106222.graph_c1	c106222.graph_c1
c106232.graph_c0	c106232.graph_c0	c106232.graph_c0	c106232.graph_c0
c106234.graph_c0	c106234.graph_c0	c106234.graph_c0	c106234.graph_c0
c106246.graph_c0	c106246.graph_c0	c106246.graph_c0	c106246.graph_c0
c106253.graph_c1	c106253.graph_c1	c106253.graph_c1	c106253.graph_c1
c106261.graph_c0	c106261.graph_c0	c106261.graph_c0	c106261.graph_c0
c106265.graph_c0	c106265.graph_c0	c106265.graph_c0	c106265.graph_c0
c106268.graph_c0	c106268.graph_c0	NA	c106268.graph_c0
c106273.graph_c0	c106273.graph_c0	c106273.graph_c0	c106273.graph_c0
c106279.graph_c0	c106279.graph_c0	c106279.graph_c0	c106279.graph_c0
c106286.graph_c0	c106286.graph_c0	c106286.graph_c0	c106286.graph_c0
c106296.graph_c0	c106296.graph_c0	c106296.graph_c0	c106296.graph_c0
c106303.graph_c0	c106303.graph_c0	c106303.graph_c0	c106303.graph_c0
c106325.graph_c0	c106325.graph_c0	c106325.graph_c0	c106325.graph_c0
c106327.graph_c0	c106327.graph_c0	c106327.graph_c0	c106327.graph_c0
c106328.graph_c0	c106328.graph_c0	c106328.graph_c0	c106328.graph_c0
c106339.graph_c0	c106339.graph_c0	c106339.graph_c0	c106339.graph_c0
c106341.graph_c0	c106341.graph_c0	c106341.graph_c0	c106341.graph_c0
c106349.graph_c0	c106349.graph_c0	c106349.graph_c0	c106349.graph_c0
c106349.graph_c1	c106349.graph_c1	c106349.graph_c1	c106349.graph_c1
c106350.graph_c0	c106350.graph_c0	c106350.graph_c0	c106350.graph_c0
c106354.graph_c0	c106354.graph_c0	c106354.graph_c0	c106354.graph_c0
c10637.graph_c0	c10637.graph_c0	c10637.graph_c0	NA
c106372.graph_c1	c106372.graph_c1	c106372.graph_c1	c106372.graph_c1
c106376.graph_c0	c106376.graph_c0	c106376.graph_c0	c106376.graph_c0
c106377.graph_c0	c106377.graph_c0	c106377.graph_c0	c106377.graph_c0
c106385.graph_c0	c106385.graph_c0	c106385.graph_c0	c106385.graph_c0
c106392.graph_c0	c106392.graph_c0	c106392.graph_c0	c106392.graph_c0
c106392.graph_c1	c106392.graph_c1	c106392.graph_c1	c106392.graph_c1
c106395.graph_c0	c106395.graph_c0	c106395.graph_c0	c106395.graph_c0
c106416.graph_c2	c106416.graph_c2	c106416.graph_c2	c106416.graph_c2
c106416.graph_c3	c106416.graph_c3	c106416.graph_c3	c106416.graph_c3
c10642.graph_c0	c10642.graph_c0	c10642.graph_c0	c10642.graph_c0
c106429.graph_c0	c106429.graph_c0	c106429.graph_c0	c106429.graph_c0
c106455.graph_c0	c106455.graph_c0	c106455.graph_c0	c106455.graph_c0
c106462.graph_c1	c106462.graph_c1	c106462.graph_c1	c106462.graph_c1
c106465.graph_c1	c106465.graph_c1	c106465.graph_c1	c106465.graph_c1
c106472.graph_c0	c106472.graph_c0	c106472.graph_c0	c106472.graph_c0
c106477.graph_c0	c106477.graph_c0	c106477.graph_c0	c106477.graph_c0
c10648.graph_c0	c10648.graph_c0	c10648.graph_c0	NA
c106489.graph_c0	c106489.graph_c0	c106489.graph_c0	c106489.graph_c0
c106500.graph_c0	c106500.graph_c0	c106500.graph_c0	c106500.graph_c0
c106511.graph_c0	c106511.graph_c0	c106511.graph_c0	c106511.graph_c0
c106520.graph_c0	c106520.graph_c0	c106520.graph_c0	c106520.graph_c0
c106524.graph_c0	c106524.graph_c0	c106524.graph_c0	c106524.graph_c0
c106540.graph_c0	c106540.graph_c0	c106540.graph_c0	c106540.graph_c0
c106546.graph_c0	c106546.graph_c0	c106546.graph_c0	c106546.graph_c0
c106555.graph_c0	c106555.graph_c0	c106555.graph_c0	c106555.graph_c0
c106557.graph_c0	c106557.graph_c0	c106557.graph_c0	c106557.graph_c0
c106567.graph_c0	c106567.graph_c0	c106567.graph_c0	c106567.graph_c0
c106567.graph_c1	c106567.graph_c1	c106567.graph_c1	c106567.graph_c1
c106570.graph_c0	c106570.graph_c0	NA	c106570.graph_c0
c106578.graph_c0	c106578.graph_c0	c106578.graph_c0	c106578.graph_c0
c106585.graph_c0	c106585.graph_c0	c106585.graph_c0	c106585.graph_c0
c106595.graph_c0	c106595.graph_c0	c106595.graph_c0	c106595.graph_c0
c106595.graph_c1	c106595.graph_c1	c106595.graph_c1	c106595.graph_c1
c106596.graph_c0	c106596.graph_c0	c106596.graph_c0	c106596.graph_c0
c106598.graph_c0	c106598.graph_c0	c106598.graph_c0	c106598.graph_c0
c106613.graph_c0	c106613.graph_c0	c106613.graph_c0	c106613.graph_c0
c106613.graph_c1	c106613.graph_c1	c106613.graph_c1	c106613.graph_c1
c106615.graph_c0	c106615.graph_c0	c106615.graph_c0	c106615.graph_c0
c106621.graph_c0	c106621.graph_c0	c106621.graph_c0	c106621.graph_c0
c106625.graph_c0	c106625.graph_c0	c106625.graph_c0	c106625.graph_c0
c106649.graph_c0	c106649.graph_c0	NA	c106649.graph_c0
c106649.graph_c1	c106649.graph_c1	NA	c106649.graph_c1
c106664.graph_c0	c106664.graph_c0	NA	c106664.graph_c0
c106673.graph_c0	c106673.graph_c0	c106673.graph_c0	c106673.graph_c0
c106681.graph_c0	c106681.graph_c0	c106681.graph_c0	c106681.graph_c0
c106685.graph_c0	c106685.graph_c0	c106685.graph_c0	c106685.graph_c0
c106693.graph_c0	c106693.graph_c0	c106693.graph_c0	c106693.graph_c0
c106696.graph_c0	c106696.graph_c0	c106696.graph_c0	c106696.graph_c0
c106700.graph_c1	c106700.graph_c1	c106700.graph_c1	c106700.graph_c1
c106704.graph_c0	c106704.graph_c0	c106704.graph_c0	c106704.graph_c0
c106706.graph_c0	c106706.graph_c0	c106706.graph_c0	c106706.graph_c0
c106710.graph_c0	c106710.graph_c0	c106710.graph_c0	c106710.graph_c0
c106711.graph_c0	c106711.graph_c0	c106711.graph_c0	c106711.graph_c0
c106723.graph_c2	c106723.graph_c2	c106723.graph_c2	c106723.graph_c2
c106730.graph_c0	c106730.graph_c0	c106730.graph_c0	NA
c10675.graph_c0	c10675.graph_c0	c10675.graph_c0	c10675.graph_c0
c106754.graph_c0	c106754.graph_c0	c106754.graph_c0	c106754.graph_c0
c106772.graph_c0	c106772.graph_c0	c106772.graph_c0	c106772.graph_c0
c106776.graph_c0	c106776.graph_c0	c106776.graph_c0	c106776.graph_c0
c106782.graph_c2	c106782.graph_c2	c106782.graph_c2	c106782.graph_c2
c10679.graph_c0	c10679.graph_c0	c10679.graph_c0	c10679.graph_c0
c106792.graph_c0	c106792.graph_c0	c106792.graph_c0	c106792.graph_c0
c106792.graph_c1	c106792.graph_c1	c106792.graph_c1	c106792.graph_c1
c106801.graph_c0	c106801.graph_c0	c106801.graph_c0	c106801.graph_c0
c106817.graph_c0	c106817.graph_c0	c106817.graph_c0	c106817.graph_c0
c106821.graph_c0	c106821.graph_c0	c106821.graph_c0	c106821.graph_c0
c106824.graph_c0	c106824.graph_c0	c106824.graph_c0	c106824.graph_c0
c106828.graph_c0	c106828.graph_c0	c106828.graph_c0	c106828.graph_c0
c106840.graph_c0	c106840.graph_c0	c106840.graph_c0	c106840.graph_c0
c106845.graph_c0	c106845.graph_c0	c106845.graph_c0	c106845.graph_c0
c106846.graph_c0	c106846.graph_c0	c106846.graph_c0	c106846.graph_c0
c106847.graph_c0	c106847.graph_c0	c106847.graph_c0	c106847.graph_c0
c106848.graph_c0	c106848.graph_c0	c106848.graph_c0	c106848.graph_c0
c106852.graph_c0	c106852.graph_c0	c106852.graph_c0	c106852.graph_c0
c106859.graph_c0	c106859.graph_c0	c106859.graph_c0	c106859.graph_c0
c106864.graph_c0	c106864.graph_c0	c106864.graph_c0	c106864.graph_c0
c10687.graph_c0	c10687.graph_c0	c10687.graph_c0	c10687.graph_c0
c10688.graph_c0	NA	NA	c10688.graph_c0
c106895.graph_c0	c106895.graph_c0	c106895.graph_c0	c106895.graph_c0
c106895.graph_c1	c106895.graph_c1	c106895.graph_c1	c106895.graph_c1
c106898.graph_c0	c106898.graph_c0	c106898.graph_c0	c106898.graph_c0
c106901.graph_c0	c106901.graph_c0	c106901.graph_c0	c106901.graph_c0
c106903.graph_c0	c106903.graph_c0	c106903.graph_c0	c106903.graph_c0
c106908.graph_c0	c106908.graph_c0	c106908.graph_c0	c106908.graph_c0
c106920.graph_c0	c106920.graph_c0	c106920.graph_c0	c106920.graph_c0
c106922.graph_c0	c106922.graph_c0	c106922.graph_c0	c106922.graph_c0
c106923.graph_c0	c106923.graph_c0	c106923.graph_c0	c106923.graph_c0
c106938.graph_c0	c106938.graph_c0	c106938.graph_c0	c106938.graph_c0
c106939.graph_c0	c106939.graph_c0	c106939.graph_c0	c106939.graph_c0
c106951.graph_c0	c106951.graph_c0	c106951.graph_c0	c106951.graph_c0
c106960.graph_c0	c106960.graph_c0	c106960.graph_c0	c106960.graph_c0
c106967.graph_c0	c106967.graph_c0	c106967.graph_c0	c106967.graph_c0
c107.graph_c0	c107.graph_c0	c107.graph_c0	NA
c107001.graph_c0	c107001.graph_c0	c107001.graph_c0	c107001.graph_c0
c107011.graph_c0	c107011.graph_c0	c107011.graph_c0	c107011.graph_c0
c107014.graph_c0	c107014.graph_c0	c107014.graph_c0	c107014.graph_c0
c107014.graph_c1	c107014.graph_c1	c107014.graph_c1	c107014.graph_c1
c107014.graph_c2	c107014.graph_c2	c107014.graph_c2	c107014.graph_c2
c107019.graph_c0	c107019.graph_c0	c107019.graph_c0	c107019.graph_c0
c107019.graph_c1	c107019.graph_c1	c107019.graph_c1	c107019.graph_c1
c107019.graph_c4	c107019.graph_c4	c107019.graph_c4	c107019.graph_c4
c10702.graph_c0	NA	c10702.graph_c0	NA
c107020.graph_c0	c107020.graph_c0	c107020.graph_c0	c107020.graph_c0
c107030.graph_c0	c107030.graph_c0	c107030.graph_c0	c107030.graph_c0
c107037.graph_c0	c107037.graph_c0	c107037.graph_c0	c107037.graph_c0
c107037.graph_c1	c107037.graph_c1	c107037.graph_c1	c107037.graph_c1
c107041.graph_c0	c107041.graph_c0	c107041.graph_c0	c107041.graph_c0
c107058.graph_c0	c107058.graph_c0	c107058.graph_c0	c107058.graph_c0
c107060.graph_c0	c107060.graph_c0	c107060.graph_c0	c107060.graph_c0
c107068.graph_c1	c107068.graph_c1	c107068.graph_c1	c107068.graph_c1
c107071.graph_c0	c107071.graph_c0	c107071.graph_c0	c107071.graph_c0
c107074.graph_c0	c107074.graph_c0	c107074.graph_c0	c107074.graph_c0
c10708.graph_c0	c10708.graph_c0	c10708.graph_c0	c10708.graph_c0
c107084.graph_c0	c107084.graph_c0	c107084.graph_c0	c107084.graph_c0
c107091.graph_c0	c107091.graph_c0	c107091.graph_c0	c107091.graph_c0
c1071.graph_c0	c1071.graph_c0	c1071.graph_c0	c1071.graph_c0
c107103.graph_c0	c107103.graph_c0	c107103.graph_c0	c107103.graph_c0
c107116.graph_c1	c107116.graph_c1	c107116.graph_c1	c107116.graph_c1
c107135.graph_c0	c107135.graph_c0	c107135.graph_c0	c107135.graph_c0
c107145.graph_c0	c107145.graph_c0	c107145.graph_c0	c107145.graph_c0
c107149.graph_c0	c107149.graph_c0	c107149.graph_c0	c107149.graph_c0
c107160.graph_c0	c107160.graph_c0	c107160.graph_c0	c107160.graph_c0
c107160.graph_c1	c107160.graph_c1	c107160.graph_c1	c107160.graph_c1
c107168.graph_c0	c107168.graph_c0	NA	c107168.graph_c0
c107168.graph_c1	c107168.graph_c1	NA	c107168.graph_c1
c10717.graph_c0	c10717.graph_c0	c10717.graph_c0	c10717.graph_c0
c107173.graph_c1	c107173.graph_c1	c107173.graph_c1	c107173.graph_c1
c107177.graph_c1	c107177.graph_c1	c107177.graph_c1	c107177.graph_c1
c10719.graph_c0	c10719.graph_c0	c10719.graph_c0	c10719.graph_c0
c107203.graph_c0	c107203.graph_c0	c107203.graph_c0	c107203.graph_c0
c10721.graph_c0	c10721.graph_c0	c10721.graph_c0	NA
c107219.graph_c0	c107219.graph_c0	c107219.graph_c0	c107219.graph_c0
c107222.graph_c1	c107222.graph_c1	c107222.graph_c1	c107222.graph_c1
c107222.graph_c2	c107222.graph_c2	c107222.graph_c2	c107222.graph_c2
c107224.graph_c0	c107224.graph_c0	c107224.graph_c0	c107224.graph_c0
c107233.graph_c0	c107233.graph_c0	c107233.graph_c0	c107233.graph_c0
c107241.graph_c0	c107241.graph_c0	c107241.graph_c0	c107241.graph_c0
c107247.graph_c0	c107247.graph_c0	c107247.graph_c0	c107247.graph_c0
c107273.graph_c0	c107273.graph_c0	c107273.graph_c0	c107273.graph_c0
c107276.graph_c0	c107276.graph_c0	c107276.graph_c0	c107276.graph_c0
c107278.graph_c0	c107278.graph_c0	c107278.graph_c0	c107278.graph_c0
c107284.graph_c0	c107284.graph_c0	c107284.graph_c0	c107284.graph_c0
c107297.graph_c0	c107297.graph_c0	c107297.graph_c0	c107297.graph_c0
c107316.graph_c0	c107316.graph_c0	c107316.graph_c0	c107316.graph_c0
c107327.graph_c0	c107327.graph_c0	c107327.graph_c0	c107327.graph_c0
c107330.graph_c0	c107330.graph_c0	c107330.graph_c0	c107330.graph_c0
c107330.graph_c1	c107330.graph_c1	c107330.graph_c1	c107330.graph_c1
c107335.graph_c1	c107335.graph_c1	c107335.graph_c1	c107335.graph_c1
c107337.graph_c0	c107337.graph_c0	c107337.graph_c0	c107337.graph_c0
c107341.graph_c0	c107341.graph_c0	c107341.graph_c0	c107341.graph_c0
c107342.graph_c0	c107342.graph_c0	c107342.graph_c0	c107342.graph_c0
c107349.graph_c0	c107349.graph_c0	c107349.graph_c0	c107349.graph_c0
c10735.graph_c0	c10735.graph_c0	c10735.graph_c0	c10735.graph_c0
c107357.graph_c0	c107357.graph_c0	c107357.graph_c0	c107357.graph_c0
c107359.graph_c0	c107359.graph_c0	c107359.graph_c0	c107359.graph_c0
c10736.graph_c0	c10736.graph_c0	c10736.graph_c0	c10736.graph_c0
c107365.graph_c0	c107365.graph_c0	c107365.graph_c0	c107365.graph_c0
c107390.graph_c0	c107390.graph_c0	c107390.graph_c0	c107390.graph_c0
c107394.graph_c0	c107394.graph_c0	c107394.graph_c0	c107394.graph_c0
c107398.graph_c0	c107398.graph_c0	c107398.graph_c0	c107398.graph_c0
c107404.graph_c0	c107404.graph_c0	c107404.graph_c0	c107404.graph_c0
c107404.graph_c1	c107404.graph_c1	c107404.graph_c1	c107404.graph_c1
c107412.graph_c0	c107412.graph_c0	c107412.graph_c0	c107412.graph_c0
c107413.graph_c0	c107413.graph_c0	c107413.graph_c0	c107413.graph_c0
c107417.graph_c0	c107417.graph_c0	c107417.graph_c0	c107417.graph_c0
c107419.graph_c0	c107419.graph_c0	c107419.graph_c0	c107419.graph_c0
c107435.graph_c0	c107435.graph_c0	c107435.graph_c0	c107435.graph_c0
c107436.graph_c0	c107436.graph_c0	c107436.graph_c0	c107436.graph_c0
c107439.graph_c0	c107439.graph_c0	c107439.graph_c0	c107439.graph_c0
c107442.graph_c2	c107442.graph_c2	c107442.graph_c2	c107442.graph_c2
c107442.graph_c4	c107442.graph_c4	c107442.graph_c4	c107442.graph_c4
c107448.graph_c1	NA	c107448.graph_c1	c107448.graph_c1
c10746.graph_c0	c10746.graph_c0	c10746.graph_c0	c10746.graph_c0
c107463.graph_c0	c107463.graph_c0	c107463.graph_c0	c107463.graph_c0
c107467.graph_c0	c107467.graph_c0	c107467.graph_c0	c107467.graph_c0
c10747.graph_c0	c10747.graph_c0	c10747.graph_c0	c10747.graph_c0
c107474.graph_c1	c107474.graph_c1	c107474.graph_c1	c107474.graph_c1
c107474.graph_c2	c107474.graph_c2	c107474.graph_c2	c107474.graph_c2
c107475.graph_c0	c107475.graph_c0	c107475.graph_c0	c107475.graph_c0
c107477.graph_c0	c107477.graph_c0	c107477.graph_c0	c107477.graph_c0
c107480.graph_c0	c107480.graph_c0	c107480.graph_c0	c107480.graph_c0
c107489.graph_c0	c107489.graph_c0	c107489.graph_c0	c107489.graph_c0
c10749.graph_c0	c10749.graph_c0	NA	c10749.graph_c0
c107490.graph_c0	c107490.graph_c0	c107490.graph_c0	c107490.graph_c0
c107497.graph_c2	c107497.graph_c2	c107497.graph_c2	c107497.graph_c2
c107502.graph_c0	c107502.graph_c0	c107502.graph_c0	c107502.graph_c0
c107507.graph_c0	c107507.graph_c0	c107507.graph_c0	c107507.graph_c0
c107520.graph_c0	c107520.graph_c0	c107520.graph_c0	c107520.graph_c0
c107525.graph_c0	c107525.graph_c0	NA	NA
c107525.graph_c1	c107525.graph_c1	c107525.graph_c1	c107525.graph_c1
c107539.graph_c0	c107539.graph_c0	c107539.graph_c0	c107539.graph_c0
c10754.graph_c0	c10754.graph_c0	NA	c10754.graph_c0
c107543.graph_c0	c107543.graph_c0	c107543.graph_c0	c107543.graph_c0
c107551.graph_c0	c107551.graph_c0	c107551.graph_c0	c107551.graph_c0
c107588.graph_c0	c107588.graph_c0	c107588.graph_c0	c107588.graph_c0
c107593.graph_c2	c107593.graph_c2	c107593.graph_c2	c107593.graph_c2
c107604.graph_c0	c107604.graph_c0	c107604.graph_c0	c107604.graph_c0
c107617.graph_c0	c107617.graph_c0	c107617.graph_c0	c107617.graph_c0
c107624.graph_c0	c107624.graph_c0	c107624.graph_c0	c107624.graph_c0
c107627.graph_c0	c107627.graph_c0	c107627.graph_c0	c107627.graph_c0
c107655.graph_c0	c107655.graph_c0	c107655.graph_c0	c107655.graph_c0
c107658.graph_c0	c107658.graph_c0	c107658.graph_c0	c107658.graph_c0
c107661.graph_c0	c107661.graph_c0	c107661.graph_c0	c107661.graph_c0
c107669.graph_c0	c107669.graph_c0	c107669.graph_c0	c107669.graph_c0
c107678.graph_c0	c107678.graph_c0	c107678.graph_c0	c107678.graph_c0
c107680.graph_c0	c107680.graph_c0	c107680.graph_c0	c107680.graph_c0
c107683.graph_c0	c107683.graph_c0	c107683.graph_c0	c107683.graph_c0
c107686.graph_c0	c107686.graph_c0	c107686.graph_c0	c107686.graph_c0
c107689.graph_c0	c107689.graph_c0	c107689.graph_c0	c107689.graph_c0
c107689.graph_c1	c107689.graph_c1	c107689.graph_c1	c107689.graph_c1
c107700.graph_c0	c107700.graph_c0	c107700.graph_c0	c107700.graph_c0
c107726.graph_c0	c107726.graph_c0	c107726.graph_c0	c107726.graph_c0
c10773.graph_c0	NA	NA	c10773.graph_c0
c107737.graph_c0	c107737.graph_c0	c107737.graph_c0	c107737.graph_c0
c107742.graph_c5	c107742.graph_c5	c107742.graph_c5	c107742.graph_c5
c107774.graph_c0	c107774.graph_c0	c107774.graph_c0	c107774.graph_c0
c107775.graph_c0	c107775.graph_c0	c107775.graph_c0	c107775.graph_c0
c107776.graph_c0	c107776.graph_c0	c107776.graph_c0	c107776.graph_c0
c107777.graph_c0	c107777.graph_c0	c107777.graph_c0	c107777.graph_c0
c107789.graph_c0	c107789.graph_c0	NA	NA
c107789.graph_c2	c107789.graph_c2	c107789.graph_c2	c107789.graph_c2
c107794.graph_c0	c107794.graph_c0	c107794.graph_c0	c107794.graph_c0
c107795.graph_c0	c107795.graph_c0	c107795.graph_c0	c107795.graph_c0
c107804.graph_c0	c107804.graph_c0	c107804.graph_c0	c107804.graph_c0
c107808.graph_c0	c107808.graph_c0	c107808.graph_c0	c107808.graph_c0
c107816.graph_c0	c107816.graph_c0	c107816.graph_c0	c107816.graph_c0
c107828.graph_c0	c107828.graph_c0	c107828.graph_c0	c107828.graph_c0
c107832.graph_c0	c107832.graph_c0	c107832.graph_c0	c107832.graph_c0
c107842.graph_c0	c107842.graph_c0	c107842.graph_c0	c107842.graph_c0
c107850.graph_c0	c107850.graph_c0	c107850.graph_c0	c107850.graph_c0
c107855.graph_c0	c107855.graph_c0	c107855.graph_c0	c107855.graph_c0
c107869.graph_c0	c107869.graph_c0	c107869.graph_c0	c107869.graph_c0
c107899.graph_c0	c107899.graph_c0	c107899.graph_c0	c107899.graph_c0
c107901.graph_c0	c107901.graph_c0	c107901.graph_c0	c107901.graph_c0
c107906.graph_c0	c107906.graph_c0	c107906.graph_c0	c107906.graph_c0
c10792.graph_c0	c10792.graph_c0	c10792.graph_c0	c10792.graph_c0
c10793.graph_c0	c10793.graph_c0	c10793.graph_c0	c10793.graph_c0
c107933.graph_c0	c107933.graph_c0	c107933.graph_c0	c107933.graph_c0
c107939.graph_c0	c107939.graph_c0	c107939.graph_c0	c107939.graph_c0
c10795.graph_c0	c10795.graph_c0	c10795.graph_c0	c10795.graph_c0
c107953.graph_c0	c107953.graph_c0	c107953.graph_c0	c107953.graph_c0
c107953.graph_c1	c107953.graph_c1	c107953.graph_c1	c107953.graph_c1
c107953.graph_c2	c107953.graph_c2	c107953.graph_c2	c107953.graph_c2
c107962.graph_c0	c107962.graph_c0	c107962.graph_c0	c107962.graph_c0
c107968.graph_c0	c107968.graph_c0	c107968.graph_c0	c107968.graph_c0
c107972.graph_c0	c107972.graph_c0	c107972.graph_c0	c107972.graph_c0
c107976.graph_c0	c107976.graph_c0	c107976.graph_c0	c107976.graph_c0
c107977.graph_c0	c107977.graph_c0	c107977.graph_c0	c107977.graph_c0
c107981.graph_c0	c107981.graph_c0	c107981.graph_c0	c107981.graph_c0
c107990.graph_c0	c107990.graph_c0	c107990.graph_c0	c107990.graph_c0
c108.graph_c1	NA	c108.graph_c1	NA
c108009.graph_c0	c108009.graph_c0	c108009.graph_c0	c108009.graph_c0
c108013.graph_c1	c108013.graph_c1	c108013.graph_c1	c108013.graph_c1
c108013.graph_c2	c108013.graph_c2	c108013.graph_c2	c108013.graph_c2
c108014.graph_c0	c108014.graph_c0	c108014.graph_c0	c108014.graph_c0
c108015.graph_c0	c108015.graph_c0	c108015.graph_c0	c108015.graph_c0
c108015.graph_c1	c108015.graph_c1	c108015.graph_c1	c108015.graph_c1
c108018.graph_c5	c108018.graph_c5	NA	NA
c108018.graph_c9	c108018.graph_c9	NA	NA
c108032.graph_c0	c108032.graph_c0	c108032.graph_c0	c108032.graph_c0
c108033.graph_c0	c108033.graph_c0	c108033.graph_c0	c108033.graph_c0
c108045.graph_c0	c108045.graph_c0	c108045.graph_c0	c108045.graph_c0
c108048.graph_c1	c108048.graph_c1	c108048.graph_c1	c108048.graph_c1
c10805.graph_c0	c10805.graph_c0	c10805.graph_c0	c10805.graph_c0
c108068.graph_c0	c108068.graph_c0	c108068.graph_c0	c108068.graph_c0
c108091.graph_c0	c108091.graph_c0	c108091.graph_c0	c108091.graph_c0
c108097.graph_c0	c108097.graph_c0	c108097.graph_c0	c108097.graph_c0
c108105.graph_c0	c108105.graph_c0	c108105.graph_c0	c108105.graph_c0
c108112.graph_c0	c108112.graph_c0	c108112.graph_c0	c108112.graph_c0
c108117.graph_c0	c108117.graph_c0	c108117.graph_c0	c108117.graph_c0
c108154.graph_c0	c108154.graph_c0	c108154.graph_c0	c108154.graph_c0
c108162.graph_c0	c108162.graph_c0	c108162.graph_c0	c108162.graph_c0
c108162.graph_c1	c108162.graph_c1	c108162.graph_c1	c108162.graph_c1
c108188.graph_c0	c108188.graph_c0	c108188.graph_c0	c108188.graph_c0
c10819.graph_c0	c10819.graph_c0	c10819.graph_c0	c10819.graph_c0
c1082.graph_c0	c1082.graph_c0	NA	NA
c108210.graph_c0	c108210.graph_c0	c108210.graph_c0	c108210.graph_c0
c108212.graph_c0	c108212.graph_c0	c108212.graph_c0	c108212.graph_c0
c108218.graph_c0	c108218.graph_c0	c108218.graph_c0	c108218.graph_c0
c108218.graph_c1	c108218.graph_c1	c108218.graph_c1	c108218.graph_c1
c108222.graph_c0	c108222.graph_c0	c108222.graph_c0	c108222.graph_c0
c108230.graph_c0	c108230.graph_c0	c108230.graph_c0	c108230.graph_c0
c108242.graph_c0	c108242.graph_c0	c108242.graph_c0	c108242.graph_c0
c108249.graph_c0	c108249.graph_c0	c108249.graph_c0	c108249.graph_c0
c108261.graph_c0	c108261.graph_c0	c108261.graph_c0	c108261.graph_c0
c108265.graph_c0	c108265.graph_c0	c108265.graph_c0	c108265.graph_c0
c108273.graph_c0	c108273.graph_c0	c108273.graph_c0	c108273.graph_c0
c108288.graph_c0	c108288.graph_c0	c108288.graph_c0	c108288.graph_c0
c108292.graph_c0	c108292.graph_c0	c108292.graph_c0	c108292.graph_c0
c108296.graph_c0	c108296.graph_c0	c108296.graph_c0	c108296.graph_c0
c1083.graph_c1	c1083.graph_c1	c1083.graph_c1	c1083.graph_c1
c10830.graph_c0	c10830.graph_c0	c10830.graph_c0	NA
c108316.graph_c0	c108316.graph_c0	c108316.graph_c0	c108316.graph_c0
c108327.graph_c0	c108327.graph_c0	c108327.graph_c0	c108327.graph_c0
c108348.graph_c0	c108348.graph_c0	c108348.graph_c0	c108348.graph_c0
c108378.graph_c0	c108378.graph_c0	c108378.graph_c0	c108378.graph_c0
c108379.graph_c0	c108379.graph_c0	NA	c108379.graph_c0
c108393.graph_c0	c108393.graph_c0	c108393.graph_c0	c108393.graph_c0
c108396.graph_c0	c108396.graph_c0	NA	NA
c108405.graph_c0	c108405.graph_c0	c108405.graph_c0	c108405.graph_c0
c108409.graph_c0	c108409.graph_c0	c108409.graph_c0	c108409.graph_c0
c108416.graph_c0	c108416.graph_c0	c108416.graph_c0	c108416.graph_c0
c108417.graph_c1	c108417.graph_c1	c108417.graph_c1	c108417.graph_c1
c108426.graph_c0	c108426.graph_c0	c108426.graph_c0	c108426.graph_c0
c108427.graph_c0	c108427.graph_c0	c108427.graph_c0	c108427.graph_c0
c108437.graph_c0	c108437.graph_c0	c108437.graph_c0	c108437.graph_c0
c108441.graph_c1	c108441.graph_c1	NA	c108441.graph_c1
c108445.graph_c0	c108445.graph_c0	NA	NA
c10845.graph_c0	NA	NA	c10845.graph_c0
c108450.graph_c0	c108450.graph_c0	c108450.graph_c0	c108450.graph_c0
c108469.graph_c1	c108469.graph_c1	c108469.graph_c1	c108469.graph_c1
c108474.graph_c0	NA	c108474.graph_c0	NA
c108483.graph_c0	c108483.graph_c0	c108483.graph_c0	c108483.graph_c0
c108497.graph_c0	c108497.graph_c0	c108497.graph_c0	c108497.graph_c0
c108499.graph_c0	c108499.graph_c0	c108499.graph_c0	c108499.graph_c0
c108507.graph_c0	c108507.graph_c0	c108507.graph_c0	c108507.graph_c0
c108509.graph_c0	c108509.graph_c0	c108509.graph_c0	c108509.graph_c0
c108514.graph_c0	c108514.graph_c0	c108514.graph_c0	c108514.graph_c0
c10852.graph_c0	c10852.graph_c0	NA	c10852.graph_c0
c108520.graph_c0	c108520.graph_c0	c108520.graph_c0	c108520.graph_c0
c108524.graph_c0	c108524.graph_c0	c108524.graph_c0	c108524.graph_c0
c108528.graph_c0	c108528.graph_c0	c108528.graph_c0	c108528.graph_c0
c108528.graph_c1	c108528.graph_c1	c108528.graph_c1	c108528.graph_c1
c108534.graph_c0	c108534.graph_c0	c108534.graph_c0	c108534.graph_c0
c108537.graph_c1	c108537.graph_c1	c108537.graph_c1	c108537.graph_c1
c10855.graph_c0	c10855.graph_c0	c10855.graph_c0	c10855.graph_c0
c108550.graph_c0	c108550.graph_c0	c108550.graph_c0	c108550.graph_c0
c108561.graph_c0	c108561.graph_c0	NA	c108561.graph_c0
c108581.graph_c0	c108581.graph_c0	c108581.graph_c0	c108581.graph_c0
c108598.graph_c0	c108598.graph_c0	c108598.graph_c0	c108598.graph_c0
c108603.graph_c2	c108603.graph_c2	c108603.graph_c2	c108603.graph_c2
c108606.graph_c0	c108606.graph_c0	c108606.graph_c0	c108606.graph_c0
c108610.graph_c0	c108610.graph_c0	c108610.graph_c0	c108610.graph_c0
c108635.graph_c0	c108635.graph_c0	c108635.graph_c0	c108635.graph_c0
c108639.graph_c0	c108639.graph_c0	c108639.graph_c0	c108639.graph_c0
c108648.graph_c0	c108648.graph_c0	c108648.graph_c0	c108648.graph_c0
c108650.graph_c0	c108650.graph_c0	c108650.graph_c0	c108650.graph_c0
c108675.graph_c0	c108675.graph_c0	c108675.graph_c0	c108675.graph_c0
c108679.graph_c0	c108679.graph_c0	c108679.graph_c0	c108679.graph_c0
c108694.graph_c0	c108694.graph_c0	c108694.graph_c0	c108694.graph_c0
c108699.graph_c3	c108699.graph_c3	c108699.graph_c3	c108699.graph_c3
c1087.graph_c0	c1087.graph_c0	c1087.graph_c0	c1087.graph_c0
c108707.graph_c0	c108707.graph_c0	c108707.graph_c0	c108707.graph_c0
c108707.graph_c1	c108707.graph_c1	c108707.graph_c1	c108707.graph_c1
c108725.graph_c0	c108725.graph_c0	c108725.graph_c0	c108725.graph_c0
c108725.graph_c1	c108725.graph_c1	c108725.graph_c1	c108725.graph_c1
c108735.graph_c0	c108735.graph_c0	c108735.graph_c0	c108735.graph_c0
c108738.graph_c0	c108738.graph_c0	c108738.graph_c0	c108738.graph_c0
c108745.graph_c0	c108745.graph_c0	c108745.graph_c0	c108745.graph_c0
c108761.graph_c0	c108761.graph_c0	c108761.graph_c0	c108761.graph_c0
c108767.graph_c0	c108767.graph_c0	c108767.graph_c0	c108767.graph_c0
c108768.graph_c0	c108768.graph_c0	c108768.graph_c0	c108768.graph_c0
c108773.graph_c0	c108773.graph_c0	c108773.graph_c0	c108773.graph_c0
c108778.graph_c0	c108778.graph_c0	c108778.graph_c0	c108778.graph_c0
c10879.graph_c0	c10879.graph_c0	c10879.graph_c0	c10879.graph_c0
c108792.graph_c1	c108792.graph_c1	c108792.graph_c1	c108792.graph_c1
c108793.graph_c0	c108793.graph_c0	c108793.graph_c0	c108793.graph_c0
c10881.graph_c0	c10881.graph_c0	c10881.graph_c0	c10881.graph_c0
c108816.graph_c0	c108816.graph_c0	c108816.graph_c0	c108816.graph_c0
c108821.graph_c0	c108821.graph_c0	c108821.graph_c0	c108821.graph_c0
c108828.graph_c0	c108828.graph_c0	c108828.graph_c0	c108828.graph_c0
c10883.graph_c0	c10883.graph_c0	c10883.graph_c0	c10883.graph_c0
c108836.graph_c1	c108836.graph_c1	c108836.graph_c1	c108836.graph_c1
c10884.graph_c0	NA	NA	c10884.graph_c0
c108842.graph_c0	c108842.graph_c0	c108842.graph_c0	c108842.graph_c0
c108843.graph_c0	c108843.graph_c0	c108843.graph_c0	c108843.graph_c0
c108847.graph_c0	c108847.graph_c0	c108847.graph_c0	c108847.graph_c0
c108847.graph_c1	c108847.graph_c1	c108847.graph_c1	c108847.graph_c1
c10887.graph_c0	c10887.graph_c0	c10887.graph_c0	c10887.graph_c0
c10888.graph_c0	c10888.graph_c0	c10888.graph_c0	c10888.graph_c0
c108880.graph_c0	c108880.graph_c0	c108880.graph_c0	c108880.graph_c0
c108883.graph_c0	c108883.graph_c0	c108883.graph_c0	c108883.graph_c0
c108884.graph_c0	c108884.graph_c0	c108884.graph_c0	c108884.graph_c0
c10889.graph_c0	NA	c10889.graph_c0	NA
c108901.graph_c1	c108901.graph_c1	NA	c108901.graph_c1
c108901.graph_c2	c108901.graph_c2	NA	c108901.graph_c2
c108902.graph_c0	c108902.graph_c0	c108902.graph_c0	c108902.graph_c0
c108925.graph_c0	c108925.graph_c0	c108925.graph_c0	c108925.graph_c0
c108932.graph_c0	c108932.graph_c0	c108932.graph_c0	c108932.graph_c0
c108934.graph_c0	c108934.graph_c0	c108934.graph_c0	c108934.graph_c0
c108934.graph_c1	c108934.graph_c1	c108934.graph_c1	c108934.graph_c1
c108935.graph_c1	c108935.graph_c1	c108935.graph_c1	c108935.graph_c1
c108938.graph_c0	c108938.graph_c0	c108938.graph_c0	c108938.graph_c0
c108944.graph_c0	c108944.graph_c0	c108944.graph_c0	c108944.graph_c0
c108951.graph_c1	c108951.graph_c1	c108951.graph_c1	c108951.graph_c1
c108953.graph_c0	c108953.graph_c0	NA	NA
c108958.graph_c0	c108958.graph_c0	c108958.graph_c0	c108958.graph_c0
c108960.graph_c0	c108960.graph_c0	c108960.graph_c0	c108960.graph_c0
c108974.graph_c0	c108974.graph_c0	c108974.graph_c0	c108974.graph_c0
c108981.graph_c0	c108981.graph_c0	c108981.graph_c0	c108981.graph_c0
c108983.graph_c0	c108983.graph_c0	c108983.graph_c0	c108983.graph_c0
c108990.graph_c0	c108990.graph_c0	c108990.graph_c0	c108990.graph_c0
c108990.graph_c1	c108990.graph_c1	c108990.graph_c1	c108990.graph_c1
c108990.graph_c2	c108990.graph_c2	c108990.graph_c2	c108990.graph_c2
c108994.graph_c0	c108994.graph_c0	c108994.graph_c0	c108994.graph_c0
c108997.graph_c0	c108997.graph_c0	c108997.graph_c0	c108997.graph_c0
c108999.graph_c0	c108999.graph_c0	c108999.graph_c0	c108999.graph_c0
c109000.graph_c0	c109000.graph_c0	c109000.graph_c0	c109000.graph_c0
c109002.graph_c0	c109002.graph_c0	c109002.graph_c0	c109002.graph_c0
c109008.graph_c0	c109008.graph_c0	c109008.graph_c0	c109008.graph_c0
c10901.graph_c0	c10901.graph_c0	c10901.graph_c0	c10901.graph_c0
c109011.graph_c0	c109011.graph_c0	c109011.graph_c0	c109011.graph_c0
c109027.graph_c0	c109027.graph_c0	c109027.graph_c0	c109027.graph_c0
c109040.graph_c0	c109040.graph_c0	c109040.graph_c0	c109040.graph_c0
c109040.graph_c1	c109040.graph_c1	c109040.graph_c1	c109040.graph_c1
c109040.graph_c2	c109040.graph_c2	c109040.graph_c2	c109040.graph_c2
c109047.graph_c0	c109047.graph_c0	c109047.graph_c0	c109047.graph_c0
c109067.graph_c0	c109067.graph_c0	c109067.graph_c0	c109067.graph_c0
c109069.graph_c0	c109069.graph_c0	c109069.graph_c0	c109069.graph_c0
c109071.graph_c0	c109071.graph_c0	c109071.graph_c0	c109071.graph_c0
c109082.graph_c0	c109082.graph_c0	c109082.graph_c0	c109082.graph_c0
c109086.graph_c0	c109086.graph_c0	c109086.graph_c0	c109086.graph_c0
c109090.graph_c0	c109090.graph_c0	c109090.graph_c0	c109090.graph_c0
c109098.graph_c0	c109098.graph_c0	c109098.graph_c0	c109098.graph_c0
c109099.graph_c1	c109099.graph_c1	c109099.graph_c1	c109099.graph_c1
c109101.graph_c1	c109101.graph_c1	c109101.graph_c1	c109101.graph_c1
c10912.graph_c0	c10912.graph_c0	c10912.graph_c0	c10912.graph_c0
c109124.graph_c0	c109124.graph_c0	c109124.graph_c0	c109124.graph_c0
c109141.graph_c1	c109141.graph_c1	c109141.graph_c1	c109141.graph_c1
c109143.graph_c0	c109143.graph_c0	c109143.graph_c0	c109143.graph_c0
c109148.graph_c0	c109148.graph_c0	c109148.graph_c0	c109148.graph_c0
c109151.graph_c0	c109151.graph_c0	NA	NA
c109151.graph_c1	c109151.graph_c1	NA	NA
c109151.graph_c2	c109151.graph_c2	c109151.graph_c2	c109151.graph_c2
c109151.graph_c3	c109151.graph_c3	NA	NA
c109151.graph_c4	c109151.graph_c4	NA	NA
c109151.graph_c7	c109151.graph_c7	NA	c109151.graph_c7
c109154.graph_c0	c109154.graph_c0	c109154.graph_c0	c109154.graph_c0
c109159.graph_c0	c109159.graph_c0	c109159.graph_c0	c109159.graph_c0
c109159.graph_c3	c109159.graph_c3	c109159.graph_c3	c109159.graph_c3
c109173.graph_c0	c109173.graph_c0	c109173.graph_c0	c109173.graph_c0
c109179.graph_c0	c109179.graph_c0	NA	NA
c10918.graph_c0	NA	c10918.graph_c0	NA
c109180.graph_c0	c109180.graph_c0	c109180.graph_c0	c109180.graph_c0
c109193.graph_c0	c109193.graph_c0	c109193.graph_c0	c109193.graph_c0
c109200.graph_c0	c109200.graph_c0	c109200.graph_c0	c109200.graph_c0
c109205.graph_c0	c109205.graph_c0	c109205.graph_c0	c109205.graph_c0
c109205.graph_c1	c109205.graph_c1	c109205.graph_c1	c109205.graph_c1
c109205.graph_c2	c109205.graph_c2	c109205.graph_c2	c109205.graph_c2
c109208.graph_c0	c109208.graph_c0	c109208.graph_c0	c109208.graph_c0
c109209.graph_c0	c109209.graph_c0	c109209.graph_c0	c109209.graph_c0
c109217.graph_c0	c109217.graph_c0	c109217.graph_c0	c109217.graph_c0
c109218.graph_c0	c109218.graph_c0	c109218.graph_c0	c109218.graph_c0
c10922.graph_c0	c10922.graph_c0	c10922.graph_c0	NA
c109239.graph_c0	c109239.graph_c0	c109239.graph_c0	c109239.graph_c0
c109243.graph_c0	c109243.graph_c0	c109243.graph_c0	c109243.graph_c0
c109264.graph_c0	c109264.graph_c0	NA	c109264.graph_c0
c109265.graph_c0	c109265.graph_c0	c109265.graph_c0	c109265.graph_c0
c109271.graph_c0	c109271.graph_c0	c109271.graph_c0	c109271.graph_c0
c109272.graph_c0	c109272.graph_c0	c109272.graph_c0	c109272.graph_c0
c109274.graph_c1	c109274.graph_c1	NA	NA
c109278.graph_c0	c109278.graph_c0	c109278.graph_c0	c109278.graph_c0
c109289.graph_c0	c109289.graph_c0	c109289.graph_c0	c109289.graph_c0
c109294.graph_c0	c109294.graph_c0	c109294.graph_c0	c109294.graph_c0
c109312.graph_c0	c109312.graph_c0	c109312.graph_c0	c109312.graph_c0
c109314.graph_c0	c109314.graph_c0	c109314.graph_c0	c109314.graph_c0
c109324.graph_c0	c109324.graph_c0	c109324.graph_c0	c109324.graph_c0
c109328.graph_c0	c109328.graph_c0	c109328.graph_c0	c109328.graph_c0
c109339.graph_c0	c109339.graph_c0	c109339.graph_c0	c109339.graph_c0
c109344.graph_c0	c109344.graph_c0	c109344.graph_c0	c109344.graph_c0
c109347.graph_c2	c109347.graph_c2	c109347.graph_c2	c109347.graph_c2
c109361.graph_c0	c109361.graph_c0	c109361.graph_c0	c109361.graph_c0
c109363.graph_c0	c109363.graph_c0	c109363.graph_c0	c109363.graph_c0
c109369.graph_c0	c109369.graph_c0	c109369.graph_c0	c109369.graph_c0
c109370.graph_c1	c109370.graph_c1	c109370.graph_c1	c109370.graph_c1
c109377.graph_c0	c109377.graph_c0	c109377.graph_c0	c109377.graph_c0
c109379.graph_c0	c109379.graph_c0	c109379.graph_c0	c109379.graph_c0
c109400.graph_c0	c109400.graph_c0	c109400.graph_c0	c109400.graph_c0
c109403.graph_c0	c109403.graph_c0	c109403.graph_c0	c109403.graph_c0
c109404.graph_c1	c109404.graph_c1	c109404.graph_c1	c109404.graph_c1
c109404.graph_c2	c109404.graph_c2	c109404.graph_c2	c109404.graph_c2
c109415.graph_c0	c109415.graph_c0	c109415.graph_c0	c109415.graph_c0
c109418.graph_c0	c109418.graph_c0	c109418.graph_c0	c109418.graph_c0
c109418.graph_c1	c109418.graph_c1	NA	NA
c109418.graph_c2	c109418.graph_c2	c109418.graph_c2	c109418.graph_c2
c109419.graph_c0	c109419.graph_c0	c109419.graph_c0	c109419.graph_c0
c10942.graph_c0	c10942.graph_c0	c10942.graph_c0	c10942.graph_c0
c109430.graph_c0	c109430.graph_c0	c109430.graph_c0	c109430.graph_c0
c109431.graph_c0	c109431.graph_c0	c109431.graph_c0	c109431.graph_c0
c109438.graph_c0	c109438.graph_c0	c109438.graph_c0	c109438.graph_c0
c10944.graph_c0	c10944.graph_c0	c10944.graph_c0	c10944.graph_c0
c109454.graph_c0	c109454.graph_c0	c109454.graph_c0	c109454.graph_c0
c109454.graph_c1	c109454.graph_c1	c109454.graph_c1	NA
c109457.graph_c0	c109457.graph_c0	c109457.graph_c0	c109457.graph_c0
c109462.graph_c0	NA	c109462.graph_c0	c109462.graph_c0
c109479.graph_c0	c109479.graph_c0	c109479.graph_c0	c109479.graph_c0
c109494.graph_c0	c109494.graph_c0	c109494.graph_c0	c109494.graph_c0
c1095.graph_c0	c1095.graph_c0	c1095.graph_c0	c1095.graph_c0
c1095.graph_c1	c1095.graph_c1	NA	c1095.graph_c1
c109500.graph_c0	c109500.graph_c0	c109500.graph_c0	c109500.graph_c0
c109506.graph_c0	c109506.graph_c0	c109506.graph_c0	c109506.graph_c0
c109510.graph_c0	c109510.graph_c0	c109510.graph_c0	c109510.graph_c0
c109515.graph_c0	c109515.graph_c0	c109515.graph_c0	c109515.graph_c0
c109518.graph_c0	c109518.graph_c0	NA	NA
c109518.graph_c1	c109518.graph_c1	NA	NA
c10952.graph_c0	c10952.graph_c0	c10952.graph_c0	c10952.graph_c0
c109524.graph_c0	c109524.graph_c0	c109524.graph_c0	c109524.graph_c0
c109544.graph_c1	c109544.graph_c1	NA	c109544.graph_c1
c109556.graph_c0	c109556.graph_c0	c109556.graph_c0	c109556.graph_c0
c109560.graph_c0	c109560.graph_c0	c109560.graph_c0	c109560.graph_c0
c109565.graph_c0	c109565.graph_c0	c109565.graph_c0	c109565.graph_c0
c109566.graph_c0	c109566.graph_c0	c109566.graph_c0	c109566.graph_c0
c109569.graph_c0	c109569.graph_c0	c109569.graph_c0	c109569.graph_c0
c109577.graph_c0	c109577.graph_c0	c109577.graph_c0	c109577.graph_c0
c109590.graph_c0	c109590.graph_c0	c109590.graph_c0	c109590.graph_c0
c109600.graph_c0	c109600.graph_c0	c109600.graph_c0	c109600.graph_c0
c109604.graph_c0	c109604.graph_c0	NA	c109604.graph_c0
c10961.graph_c0	c10961.graph_c0	c10961.graph_c0	c10961.graph_c0
c109613.graph_c0	c109613.graph_c0	c109613.graph_c0	c109613.graph_c0
c109619.graph_c0	c109619.graph_c0	c109619.graph_c0	c109619.graph_c0
c109624.graph_c0	c109624.graph_c0	c109624.graph_c0	c109624.graph_c0
c109625.graph_c0	c109625.graph_c0	c109625.graph_c0	c109625.graph_c0
c109629.graph_c0	c109629.graph_c0	NA	c109629.graph_c0
c109633.graph_c0	c109633.graph_c0	c109633.graph_c0	c109633.graph_c0
c10964.graph_c0	NA	c10964.graph_c0	c10964.graph_c0
c109648.graph_c0	c109648.graph_c0	c109648.graph_c0	c109648.graph_c0
c109652.graph_c0	c109652.graph_c0	c109652.graph_c0	c109652.graph_c0
c109657.graph_c0	c109657.graph_c0	c109657.graph_c0	c109657.graph_c0
c109658.graph_c0	c109658.graph_c0	c109658.graph_c0	c109658.graph_c0
c109661.graph_c0	c109661.graph_c0	c109661.graph_c0	c109661.graph_c0
c109666.graph_c0	c109666.graph_c0	c109666.graph_c0	c109666.graph_c0
c109671.graph_c0	c109671.graph_c0	c109671.graph_c0	c109671.graph_c0
c109682.graph_c0	c109682.graph_c0	c109682.graph_c0	c109682.graph_c0
c109689.graph_c0	c109689.graph_c0	NA	c109689.graph_c0
c109691.graph_c0	c109691.graph_c0	c109691.graph_c0	c109691.graph_c0
c109709.graph_c0	c109709.graph_c0	c109709.graph_c0	c109709.graph_c0
c109721.graph_c0	c109721.graph_c0	c109721.graph_c0	c109721.graph_c0
c109732.graph_c0	c109732.graph_c0	c109732.graph_c0	c109732.graph_c0
c109737.graph_c0	c109737.graph_c0	c109737.graph_c0	c109737.graph_c0
c109743.graph_c0	c109743.graph_c0	c109743.graph_c0	c109743.graph_c0
c109743.graph_c2	c109743.graph_c2	c109743.graph_c2	c109743.graph_c2
c109743.graph_c3	c109743.graph_c3	c109743.graph_c3	c109743.graph_c3
c109743.graph_c4	c109743.graph_c4	c109743.graph_c4	c109743.graph_c4
c109746.graph_c0	c109746.graph_c0	c109746.graph_c0	c109746.graph_c0
c109749.graph_c0	c109749.graph_c0	c109749.graph_c0	c109749.graph_c0
c109752.graph_c0	c109752.graph_c0	c109752.graph_c0	c109752.graph_c0
c109753.graph_c0	c109753.graph_c0	c109753.graph_c0	c109753.graph_c0
c109761.graph_c0	c109761.graph_c0	c109761.graph_c0	c109761.graph_c0
c109761.graph_c1	c109761.graph_c1	c109761.graph_c1	c109761.graph_c1
c109765.graph_c0	c109765.graph_c0	c109765.graph_c0	c109765.graph_c0
c109768.graph_c0	c109768.graph_c0	c109768.graph_c0	c109768.graph_c0
c109773.graph_c2	c109773.graph_c2	c109773.graph_c2	c109773.graph_c2
c109784.graph_c0	c109784.graph_c0	c109784.graph_c0	c109784.graph_c0
c109797.graph_c0	c109797.graph_c0	c109797.graph_c0	c109797.graph_c0
c1098.graph_c0	c1098.graph_c0	NA	c1098.graph_c0
c1098.graph_c1	c1098.graph_c1	NA	c1098.graph_c1
c109801.graph_c0	c109801.graph_c0	c109801.graph_c0	c109801.graph_c0
c109814.graph_c0	c109814.graph_c0	c109814.graph_c0	c109814.graph_c0
c109814.graph_c1	c109814.graph_c1	c109814.graph_c1	c109814.graph_c1
c10982.graph_c0	c10982.graph_c0	NA	NA
c109823.graph_c1	c109823.graph_c1	NA	c109823.graph_c1
c109823.graph_c2	c109823.graph_c2	c109823.graph_c2	c109823.graph_c2
c109825.graph_c0	c109825.graph_c0	c109825.graph_c0	c109825.graph_c0
c109830.graph_c0	c109830.graph_c0	c109830.graph_c0	c109830.graph_c0
c109839.graph_c0	c109839.graph_c0	c109839.graph_c0	NA
c109843.graph_c1	c109843.graph_c1	c109843.graph_c1	c109843.graph_c1
c109843.graph_c2	c109843.graph_c2	c109843.graph_c2	c109843.graph_c2
c109846.graph_c0	c109846.graph_c0	c109846.graph_c0	c109846.graph_c0
c109847.graph_c0	c109847.graph_c0	c109847.graph_c0	c109847.graph_c0
c109867.graph_c0	c109867.graph_c0	c109867.graph_c0	c109867.graph_c0
c109870.graph_c0	c109870.graph_c0	c109870.graph_c0	c109870.graph_c0
c109875.graph_c0	c109875.graph_c0	c109875.graph_c0	c109875.graph_c0
c109877.graph_c0	c109877.graph_c0	c109877.graph_c0	c109877.graph_c0
c109887.graph_c0	c109887.graph_c0	c109887.graph_c0	c109887.graph_c0
c109889.graph_c0	c109889.graph_c0	c109889.graph_c0	c109889.graph_c0
c109894.graph_c0	c109894.graph_c0	c109894.graph_c0	c109894.graph_c0
c109898.graph_c0	c109898.graph_c0	c109898.graph_c0	c109898.graph_c0
c109908.graph_c0	c109908.graph_c0	c109908.graph_c0	c109908.graph_c0
c109909.graph_c0	c109909.graph_c0	c109909.graph_c0	c109909.graph_c0
c109910.graph_c0	c109910.graph_c0	c109910.graph_c0	c109910.graph_c0
c109914.graph_c0	c109914.graph_c0	c109914.graph_c0	c109914.graph_c0
c10992.graph_c0	c10992.graph_c0	c10992.graph_c0	c10992.graph_c0
c109921.graph_c0	c109921.graph_c0	c109921.graph_c0	c109921.graph_c0
c10993.graph_c0	c10993.graph_c0	c10993.graph_c0	c10993.graph_c0
c109939.graph_c1	c109939.graph_c1	c109939.graph_c1	c109939.graph_c1
c10994.graph_c0	c10994.graph_c0	c10994.graph_c0	NA
c109941.graph_c0	c109941.graph_c0	c109941.graph_c0	c109941.graph_c0
c109945.graph_c0	c109945.graph_c0	c109945.graph_c0	c109945.graph_c0
c109955.graph_c0	c109955.graph_c0	c109955.graph_c0	c109955.graph_c0
c109959.graph_c1	c109959.graph_c1	c109959.graph_c1	c109959.graph_c1
c10997.graph_c0	c10997.graph_c0	c10997.graph_c0	c10997.graph_c0
c109976.graph_c0	c109976.graph_c0	c109976.graph_c0	c109976.graph_c0
c109991.graph_c0	c109991.graph_c0	c109991.graph_c0	c109991.graph_c0
c109997.graph_c0	c109997.graph_c0	c109997.graph_c0	c109997.graph_c0
c110013.graph_c0	c110013.graph_c0	c110013.graph_c0	c110013.graph_c0
c110015.graph_c0	c110015.graph_c0	c110015.graph_c0	c110015.graph_c0
c110024.graph_c0	c110024.graph_c0	c110024.graph_c0	c110024.graph_c0
c110032.graph_c0	c110032.graph_c0	c110032.graph_c0	c110032.graph_c0
c110034.graph_c0	NA	NA	c110034.graph_c0
c110035.graph_c0	c110035.graph_c0	c110035.graph_c0	c110035.graph_c0
c110051.graph_c0	c110051.graph_c0	c110051.graph_c0	c110051.graph_c0
c110051.graph_c3	c110051.graph_c3	c110051.graph_c3	c110051.graph_c3
c110059.graph_c0	c110059.graph_c0	c110059.graph_c0	c110059.graph_c0
c110059.graph_c1	c110059.graph_c1	c110059.graph_c1	c110059.graph_c1
c110060.graph_c0	c110060.graph_c0	c110060.graph_c0	c110060.graph_c0
c110068.graph_c0	c110068.graph_c0	c110068.graph_c0	c110068.graph_c0
c110068.graph_c1	NA	NA	c110068.graph_c1
c110069.graph_c0	c110069.graph_c0	c110069.graph_c0	c110069.graph_c0
c110073.graph_c0	c110073.graph_c0	c110073.graph_c0	c110073.graph_c0
c110080.graph_c0	c110080.graph_c0	c110080.graph_c0	c110080.graph_c0
c110099.graph_c0	c110099.graph_c0	c110099.graph_c0	c110099.graph_c0
c110109.graph_c0	c110109.graph_c0	c110109.graph_c0	c110109.graph_c0
c110110.graph_c0	c110110.graph_c0	c110110.graph_c0	c110110.graph_c0
c110112.graph_c1	c110112.graph_c1	c110112.graph_c1	c110112.graph_c1
c110112.graph_c2	c110112.graph_c2	c110112.graph_c2	c110112.graph_c2
c110112.graph_c3	c110112.graph_c3	c110112.graph_c3	c110112.graph_c3
c110112.graph_c4	c110112.graph_c4	NA	NA
c11012.graph_c0	c11012.graph_c0	NA	c11012.graph_c0
c110126.graph_c0	c110126.graph_c0	c110126.graph_c0	c110126.graph_c0
c11013.graph_c0	c11013.graph_c0	c11013.graph_c0	c11013.graph_c0
c110148.graph_c0	c110148.graph_c0	c110148.graph_c0	c110148.graph_c0
c110161.graph_c0	c110161.graph_c0	c110161.graph_c0	c110161.graph_c0
c110164.graph_c1	c110164.graph_c1	c110164.graph_c1	c110164.graph_c1
c110164.graph_c2	c110164.graph_c2	c110164.graph_c2	c110164.graph_c2
c110166.graph_c0	c110166.graph_c0	c110166.graph_c0	c110166.graph_c0
c110202.graph_c0	c110202.graph_c0	c110202.graph_c0	c110202.graph_c0
c11022.graph_c0	NA	c11022.graph_c0	c11022.graph_c0
c110226.graph_c0	c110226.graph_c0	c110226.graph_c0	c110226.graph_c0
c110228.graph_c1	c110228.graph_c1	c110228.graph_c1	c110228.graph_c1
c110228.graph_c2	c110228.graph_c2	c110228.graph_c2	c110228.graph_c2
c110234.graph_c0	c110234.graph_c0	c110234.graph_c0	c110234.graph_c0
c110235.graph_c0	c110235.graph_c0	c110235.graph_c0	NA
c110243.graph_c2	c110243.graph_c2	c110243.graph_c2	c110243.graph_c2
c110248.graph_c0	c110248.graph_c0	c110248.graph_c0	c110248.graph_c0
c110249.graph_c0	c110249.graph_c0	c110249.graph_c0	c110249.graph_c0
c110252.graph_c0	c110252.graph_c0	c110252.graph_c0	c110252.graph_c0
c110253.graph_c0	c110253.graph_c0	NA	NA
c110253.graph_c1	c110253.graph_c1	NA	c110253.graph_c1
c110256.graph_c0	c110256.graph_c0	c110256.graph_c0	c110256.graph_c0
c110260.graph_c0	c110260.graph_c0	c110260.graph_c0	c110260.graph_c0
c110284.graph_c1	c110284.graph_c1	c110284.graph_c1	c110284.graph_c1
c110288.graph_c0	c110288.graph_c0	c110288.graph_c0	c110288.graph_c0
c11029.graph_c0	NA	c11029.graph_c0	NA
c110303.graph_c0	c110303.graph_c0	c110303.graph_c0	c110303.graph_c0
c110312.graph_c1	c110312.graph_c1	c110312.graph_c1	c110312.graph_c1
c110316.graph_c0	c110316.graph_c0	c110316.graph_c0	c110316.graph_c0
c110325.graph_c0	c110325.graph_c0	c110325.graph_c0	c110325.graph_c0
c110331.graph_c0	c110331.graph_c0	c110331.graph_c0	c110331.graph_c0
c110341.graph_c0	c110341.graph_c0	NA	NA
c110341.graph_c1	c110341.graph_c1	c110341.graph_c1	c110341.graph_c1
c110356.graph_c0	c110356.graph_c0	c110356.graph_c0	c110356.graph_c0
c110359.graph_c0	c110359.graph_c0	c110359.graph_c0	c110359.graph_c0
c11036.graph_c0	NA	c11036.graph_c0	c11036.graph_c0
c110361.graph_c0	c110361.graph_c0	c110361.graph_c0	c110361.graph_c0
c110363.graph_c0	c110363.graph_c0	c110363.graph_c0	c110363.graph_c0
c110367.graph_c0	c110367.graph_c0	NA	NA
c110377.graph_c0	c110377.graph_c0	c110377.graph_c0	c110377.graph_c0
c110379.graph_c0	c110379.graph_c0	c110379.graph_c0	c110379.graph_c0
c110382.graph_c1	c110382.graph_c1	c110382.graph_c1	c110382.graph_c1
c110384.graph_c0	c110384.graph_c0	c110384.graph_c0	c110384.graph_c0
c110389.graph_c0	c110389.graph_c0	c110389.graph_c0	c110389.graph_c0
c110394.graph_c0	c110394.graph_c0	c110394.graph_c0	c110394.graph_c0
c110394.graph_c1	c110394.graph_c1	c110394.graph_c1	c110394.graph_c1
c110395.graph_c1	c110395.graph_c1	c110395.graph_c1	c110395.graph_c1
c11040.graph_c0	c11040.graph_c0	c11040.graph_c0	c11040.graph_c0
c110431.graph_c0	c110431.graph_c0	c110431.graph_c0	c110431.graph_c0
c110432.graph_c0	c110432.graph_c0	c110432.graph_c0	c110432.graph_c0
c110437.graph_c0	NA	c110437.graph_c0	c110437.graph_c0
c110438.graph_c0	c110438.graph_c0	c110438.graph_c0	c110438.graph_c0
c110449.graph_c0	c110449.graph_c0	c110449.graph_c0	c110449.graph_c0
c110463.graph_c0	c110463.graph_c0	c110463.graph_c0	c110463.graph_c0
c110472.graph_c0	c110472.graph_c0	c110472.graph_c0	c110472.graph_c0
c110492.graph_c0	c110492.graph_c0	c110492.graph_c0	c110492.graph_c0
c110494.graph_c0	c110494.graph_c0	c110494.graph_c0	c110494.graph_c0
c110509.graph_c0	c110509.graph_c0	c110509.graph_c0	c110509.graph_c0
c110516.graph_c0	c110516.graph_c0	c110516.graph_c0	c110516.graph_c0
c110536.graph_c0	c110536.graph_c0	c110536.graph_c0	c110536.graph_c0
c110542.graph_c0	c110542.graph_c0	c110542.graph_c0	c110542.graph_c0
c110555.graph_c2	c110555.graph_c2	c110555.graph_c2	c110555.graph_c2
c110562.graph_c0	c110562.graph_c0	c110562.graph_c0	c110562.graph_c0
c110578.graph_c0	c110578.graph_c0	NA	NA
c110578.graph_c1	c110578.graph_c1	c110578.graph_c1	c110578.graph_c1
c110586.graph_c1	c110586.graph_c1	c110586.graph_c1	c110586.graph_c1
c110595.graph_c0	c110595.graph_c0	c110595.graph_c0	c110595.graph_c0
c11061.graph_c0	c11061.graph_c0	c11061.graph_c0	c11061.graph_c0
c110613.graph_c0	c110613.graph_c0	c110613.graph_c0	c110613.graph_c0
c110614.graph_c0	c110614.graph_c0	c110614.graph_c0	c110614.graph_c0
c110618.graph_c1	c110618.graph_c1	c110618.graph_c1	c110618.graph_c1
c11066.graph_c0	NA	c11066.graph_c0	NA
c110664.graph_c0	c110664.graph_c0	c110664.graph_c0	c110664.graph_c0
c110665.graph_c0	c110665.graph_c0	c110665.graph_c0	c110665.graph_c0
c110681.graph_c0	c110681.graph_c0	c110681.graph_c0	c110681.graph_c0
c110681.graph_c1	c110681.graph_c1	c110681.graph_c1	c110681.graph_c1
c110682.graph_c0	c110682.graph_c0	c110682.graph_c0	c110682.graph_c0
c110688.graph_c0	c110688.graph_c0	c110688.graph_c0	c110688.graph_c0
c110688.graph_c1	c110688.graph_c1	c110688.graph_c1	c110688.graph_c1
c110688.graph_c4	c110688.graph_c4	NA	c110688.graph_c4
c110689.graph_c0	c110689.graph_c0	c110689.graph_c0	c110689.graph_c0
c110698.graph_c0	c110698.graph_c0	c110698.graph_c0	c110698.graph_c0
c110716.graph_c0	c110716.graph_c0	c110716.graph_c0	c110716.graph_c0
c110720.graph_c1	c110720.graph_c1	c110720.graph_c1	c110720.graph_c1
c110729.graph_c0	c110729.graph_c0	c110729.graph_c0	c110729.graph_c0
c110736.graph_c0	c110736.graph_c0	c110736.graph_c0	c110736.graph_c0
c110740.graph_c0	c110740.graph_c0	c110740.graph_c0	c110740.graph_c0
c110747.graph_c1	c110747.graph_c1	c110747.graph_c1	c110747.graph_c1
c110752.graph_c0	c110752.graph_c0	c110752.graph_c0	c110752.graph_c0
c110768.graph_c0	c110768.graph_c0	c110768.graph_c0	c110768.graph_c0
c110775.graph_c0	c110775.graph_c0	c110775.graph_c0	c110775.graph_c0
c110778.graph_c0	c110778.graph_c0	c110778.graph_c0	c110778.graph_c0
c110782.graph_c0	c110782.graph_c0	c110782.graph_c0	c110782.graph_c0
c110783.graph_c1	c110783.graph_c1	c110783.graph_c1	c110783.graph_c1
c110787.graph_c0	c110787.graph_c0	c110787.graph_c0	c110787.graph_c0
c110788.graph_c0	c110788.graph_c0	c110788.graph_c0	c110788.graph_c0
c11079.graph_c0	c11079.graph_c0	c11079.graph_c0	c11079.graph_c0
c110793.graph_c0	c110793.graph_c0	c110793.graph_c0	c110793.graph_c0
c110795.graph_c0	c110795.graph_c0	c110795.graph_c0	c110795.graph_c0
c110797.graph_c1	c110797.graph_c1	c110797.graph_c1	c110797.graph_c1
c110813.graph_c0	c110813.graph_c0	c110813.graph_c0	c110813.graph_c0
c110823.graph_c0	c110823.graph_c0	c110823.graph_c0	c110823.graph_c0
c11083.graph_c0	c11083.graph_c0	c11083.graph_c0	c11083.graph_c0
c110850.graph_c0	c110850.graph_c0	c110850.graph_c0	c110850.graph_c0
c110855.graph_c0	c110855.graph_c0	c110855.graph_c0	c110855.graph_c0
c110864.graph_c0	c110864.graph_c0	c110864.graph_c0	c110864.graph_c0
c110867.graph_c0	c110867.graph_c0	c110867.graph_c0	c110867.graph_c0
c110875.graph_c0	c110875.graph_c0	c110875.graph_c0	c110875.graph_c0
c110884.graph_c0	c110884.graph_c0	c110884.graph_c0	NA
c110899.graph_c0	c110899.graph_c0	c110899.graph_c0	c110899.graph_c0
c1109.graph_c0	c1109.graph_c0	c1109.graph_c0	c1109.graph_c0
c110901.graph_c0	c110901.graph_c0	c110901.graph_c0	c110901.graph_c0
c110905.graph_c0	c110905.graph_c0	c110905.graph_c0	c110905.graph_c0
c110911.graph_c1	c110911.graph_c1	c110911.graph_c1	c110911.graph_c1
c110913.graph_c1	c110913.graph_c1	c110913.graph_c1	NA
c110915.graph_c0	c110915.graph_c0	c110915.graph_c0	c110915.graph_c0
c110918.graph_c0	c110918.graph_c0	c110918.graph_c0	c110918.graph_c0
c110925.graph_c0	c110925.graph_c0	c110925.graph_c0	c110925.graph_c0
c110929.graph_c0	c110929.graph_c0	c110929.graph_c0	c110929.graph_c0
c11096.graph_c0	c11096.graph_c0	NA	c11096.graph_c0
c110967.graph_c0	c110967.graph_c0	c110967.graph_c0	c110967.graph_c0
c110967.graph_c1	c110967.graph_c1	c110967.graph_c1	c110967.graph_c1
c110970.graph_c0	c110970.graph_c0	c110970.graph_c0	c110970.graph_c0
c110970.graph_c1	c110970.graph_c1	c110970.graph_c1	c110970.graph_c1
c110970.graph_c2	c110970.graph_c2	c110970.graph_c2	c110970.graph_c2
c110971.graph_c0	c110971.graph_c0	c110971.graph_c0	c110971.graph_c0
c110971.graph_c1	c110971.graph_c1	c110971.graph_c1	c110971.graph_c1
c110999.graph_c0	c110999.graph_c0	c110999.graph_c0	c110999.graph_c0
c1110.graph_c0	c1110.graph_c0	NA	c1110.graph_c0
c111002.graph_c0	c111002.graph_c0	c111002.graph_c0	c111002.graph_c0
c111008.graph_c0	c111008.graph_c0	c111008.graph_c0	c111008.graph_c0
c111023.graph_c0	c111023.graph_c0	c111023.graph_c0	c111023.graph_c0
c111027.graph_c0	c111027.graph_c0	c111027.graph_c0	c111027.graph_c0
c111027.graph_c1	c111027.graph_c1	c111027.graph_c1	c111027.graph_c1
c111029.graph_c0	c111029.graph_c0	c111029.graph_c0	c111029.graph_c0
c11103.graph_c0	c11103.graph_c0	c11103.graph_c0	c11103.graph_c0
c111039.graph_c0	c111039.graph_c0	c111039.graph_c0	c111039.graph_c0
c111059.graph_c0	c111059.graph_c0	c111059.graph_c0	c111059.graph_c0
c111064.graph_c0	c111064.graph_c0	c111064.graph_c0	c111064.graph_c0
c111076.graph_c0	c111076.graph_c0	c111076.graph_c0	c111076.graph_c0
c111084.graph_c0	c111084.graph_c0	c111084.graph_c0	c111084.graph_c0
c111123.graph_c0	c111123.graph_c0	c111123.graph_c0	c111123.graph_c0
c11113.graph_c0	c11113.graph_c0	c11113.graph_c0	NA
c111146.graph_c0	c111146.graph_c0	c111146.graph_c0	c111146.graph_c0
c111147.graph_c0	c111147.graph_c0	c111147.graph_c0	c111147.graph_c0
c111149.graph_c2	c111149.graph_c2	c111149.graph_c2	c111149.graph_c2
c111150.graph_c0	c111150.graph_c0	c111150.graph_c0	c111150.graph_c0
c111157.graph_c0	c111157.graph_c0	c111157.graph_c0	c111157.graph_c0
c111165.graph_c0	c111165.graph_c0	c111165.graph_c0	c111165.graph_c0
c11118.graph_c0	c11118.graph_c0	NA	NA
c111192.graph_c0	c111192.graph_c0	c111192.graph_c0	c111192.graph_c0
c111200.graph_c0	c111200.graph_c0	c111200.graph_c0	c111200.graph_c0
c111219.graph_c0	c111219.graph_c0	c111219.graph_c0	c111219.graph_c0
c111225.graph_c0	c111225.graph_c0	c111225.graph_c0	c111225.graph_c0
c111237.graph_c0	c111237.graph_c0	c111237.graph_c0	c111237.graph_c0
c111241.graph_c0	c111241.graph_c0	c111241.graph_c0	c111241.graph_c0
c111242.graph_c0	c111242.graph_c0	c111242.graph_c0	c111242.graph_c0
c111256.graph_c0	c111256.graph_c0	c111256.graph_c0	c111256.graph_c0
c111256.graph_c1	c111256.graph_c1	c111256.graph_c1	c111256.graph_c1
c111262.graph_c0	c111262.graph_c0	c111262.graph_c0	c111262.graph_c0
c111276.graph_c0	c111276.graph_c0	c111276.graph_c0	c111276.graph_c0
c111287.graph_c1	c111287.graph_c1	c111287.graph_c1	c111287.graph_c1
c111293.graph_c0	c111293.graph_c0	c111293.graph_c0	c111293.graph_c0
c11130.graph_c0	c11130.graph_c0	c11130.graph_c0	c11130.graph_c0
c111306.graph_c0	c111306.graph_c0	c111306.graph_c0	c111306.graph_c0
c111320.graph_c0	c111320.graph_c0	c111320.graph_c0	c111320.graph_c0
c111320.graph_c1	c111320.graph_c1	c111320.graph_c1	c111320.graph_c1
c111326.graph_c1	c111326.graph_c1	c111326.graph_c1	c111326.graph_c1
c111340.graph_c0	c111340.graph_c0	c111340.graph_c0	c111340.graph_c0
c111362.graph_c0	c111362.graph_c0	c111362.graph_c0	c111362.graph_c0
c111365.graph_c0	c111365.graph_c0	c111365.graph_c0	c111365.graph_c0
c111367.graph_c0	c111367.graph_c0	c111367.graph_c0	c111367.graph_c0
c111373.graph_c0	c111373.graph_c0	c111373.graph_c0	c111373.graph_c0
c111378.graph_c0	c111378.graph_c0	c111378.graph_c0	c111378.graph_c0
c111383.graph_c0	c111383.graph_c0	c111383.graph_c0	c111383.graph_c0
c111386.graph_c0	c111386.graph_c0	c111386.graph_c0	c111386.graph_c0
c111389.graph_c2	c111389.graph_c2	NA	NA
c11139.graph_c0	c11139.graph_c0	c11139.graph_c0	c11139.graph_c0
c111395.graph_c0	c111395.graph_c0	c111395.graph_c0	c111395.graph_c0
c111396.graph_c1	c111396.graph_c1	c111396.graph_c1	c111396.graph_c1
c1114.graph_c0	c1114.graph_c0	c1114.graph_c0	c1114.graph_c0
c111408.graph_c0	c111408.graph_c0	c111408.graph_c0	c111408.graph_c0
c111415.graph_c0	c111415.graph_c0	c111415.graph_c0	c111415.graph_c0
c111419.graph_c0	c111419.graph_c0	c111419.graph_c0	c111419.graph_c0
c111428.graph_c0	c111428.graph_c0	c111428.graph_c0	c111428.graph_c0
c111442.graph_c0	c111442.graph_c0	c111442.graph_c0	c111442.graph_c0
c111450.graph_c0	c111450.graph_c0	c111450.graph_c0	c111450.graph_c0
c111450.graph_c1	c111450.graph_c1	c111450.graph_c1	c111450.graph_c1
c111454.graph_c0	c111454.graph_c0	c111454.graph_c0	c111454.graph_c0
c111459.graph_c0	c111459.graph_c0	c111459.graph_c0	c111459.graph_c0
c111479.graph_c0	c111479.graph_c0	c111479.graph_c0	c111479.graph_c0
c111482.graph_c0	c111482.graph_c0	c111482.graph_c0	c111482.graph_c0
c111482.graph_c1	c111482.graph_c1	c111482.graph_c1	c111482.graph_c1
c111483.graph_c0	c111483.graph_c0	c111483.graph_c0	c111483.graph_c0
c111487.graph_c0	c111487.graph_c0	c111487.graph_c0	c111487.graph_c0
c111492.graph_c0	c111492.graph_c0	c111492.graph_c0	c111492.graph_c0
c111495.graph_c0	c111495.graph_c0	c111495.graph_c0	c111495.graph_c0
c111496.graph_c1	c111496.graph_c1	c111496.graph_c1	c111496.graph_c1
c111500.graph_c0	c111500.graph_c0	c111500.graph_c0	c111500.graph_c0
c111512.graph_c0	c111512.graph_c0	c111512.graph_c0	c111512.graph_c0
c111515.graph_c0	c111515.graph_c0	c111515.graph_c0	c111515.graph_c0
c111518.graph_c0	c111518.graph_c0	c111518.graph_c0	c111518.graph_c0
c111522.graph_c0	c111522.graph_c0	c111522.graph_c0	c111522.graph_c0
c111539.graph_c0	c111539.graph_c0	c111539.graph_c0	c111539.graph_c0
c111542.graph_c0	c111542.graph_c0	c111542.graph_c0	c111542.graph_c0
c111545.graph_c0	c111545.graph_c0	c111545.graph_c0	c111545.graph_c0
c111553.graph_c0	c111553.graph_c0	c111553.graph_c0	c111553.graph_c0
c111565.graph_c0	c111565.graph_c0	c111565.graph_c0	c111565.graph_c0
c111566.graph_c0	c111566.graph_c0	c111566.graph_c0	c111566.graph_c0
c11158.graph_c0	c11158.graph_c0	c11158.graph_c0	c11158.graph_c0
c111584.graph_c0	c111584.graph_c0	c111584.graph_c0	c111584.graph_c0
c111607.graph_c0	c111607.graph_c0	c111607.graph_c0	c111607.graph_c0
c111616.graph_c0	c111616.graph_c0	c111616.graph_c0	c111616.graph_c0
c111623.graph_c0	c111623.graph_c0	c111623.graph_c0	c111623.graph_c0
c111627.graph_c0	c111627.graph_c0	c111627.graph_c0	c111627.graph_c0
c111641.graph_c0	c111641.graph_c0	c111641.graph_c0	c111641.graph_c0
c111641.graph_c1	c111641.graph_c1	c111641.graph_c1	c111641.graph_c1
c111645.graph_c0	c111645.graph_c0	c111645.graph_c0	c111645.graph_c0
c111647.graph_c1	c111647.graph_c1	c111647.graph_c1	c111647.graph_c1
c111661.graph_c0	c111661.graph_c0	c111661.graph_c0	c111661.graph_c0
c111674.graph_c0	c111674.graph_c0	c111674.graph_c0	c111674.graph_c0
c111684.graph_c0	c111684.graph_c0	c111684.graph_c0	c111684.graph_c0
c111689.graph_c0	c111689.graph_c0	c111689.graph_c0	c111689.graph_c0
c11169.graph_c0	c11169.graph_c0	c11169.graph_c0	c11169.graph_c0
c1117.graph_c0	c1117.graph_c0	c1117.graph_c0	c1117.graph_c0
c1117.graph_c1	c1117.graph_c1	c1117.graph_c1	c1117.graph_c1
c111700.graph_c0	c111700.graph_c0	c111700.graph_c0	c111700.graph_c0
c111706.graph_c0	c111706.graph_c0	c111706.graph_c0	c111706.graph_c0
c111712.graph_c0	c111712.graph_c0	c111712.graph_c0	c111712.graph_c0
c111724.graph_c2	c111724.graph_c2	c111724.graph_c2	c111724.graph_c2
c111725.graph_c1	c111725.graph_c1	NA	NA
c111726.graph_c0	c111726.graph_c0	c111726.graph_c0	c111726.graph_c0
c111728.graph_c0	c111728.graph_c0	c111728.graph_c0	c111728.graph_c0
c11173.graph_c0	NA	NA	c11173.graph_c0
c111730.graph_c0	c111730.graph_c0	c111730.graph_c0	c111730.graph_c0
c111743.graph_c0	NA	c111743.graph_c0	c111743.graph_c0
c111754.graph_c0	c111754.graph_c0	c111754.graph_c0	c111754.graph_c0
c111760.graph_c0	c111760.graph_c0	c111760.graph_c0	c111760.graph_c0
c111789.graph_c0	c111789.graph_c0	c111789.graph_c0	c111789.graph_c0
c111791.graph_c0	c111791.graph_c0	c111791.graph_c0	c111791.graph_c0
c111793.graph_c0	c111793.graph_c0	c111793.graph_c0	c111793.graph_c0
c111805.graph_c0	c111805.graph_c0	c111805.graph_c0	c111805.graph_c0
c111806.graph_c1	c111806.graph_c1	c111806.graph_c1	c111806.graph_c1
c111810.graph_c1	c111810.graph_c1	c111810.graph_c1	c111810.graph_c1
c111811.graph_c0	c111811.graph_c0	c111811.graph_c0	c111811.graph_c0
c111819.graph_c0	c111819.graph_c0	c111819.graph_c0	c111819.graph_c0
c111828.graph_c0	c111828.graph_c0	c111828.graph_c0	c111828.graph_c0
c11183.graph_c0	NA	c11183.graph_c0	c11183.graph_c0
c111832.graph_c0	c111832.graph_c0	c111832.graph_c0	c111832.graph_c0
c111849.graph_c0	c111849.graph_c0	c111849.graph_c0	c111849.graph_c0
c111849.graph_c1	c111849.graph_c1	NA	NA
c111857.graph_c1	c111857.graph_c1	c111857.graph_c1	c111857.graph_c1
c11186.graph_c0	c11186.graph_c0	NA	c11186.graph_c0
c111871.graph_c0	c111871.graph_c0	c111871.graph_c0	c111871.graph_c0
c111874.graph_c0	c111874.graph_c0	c111874.graph_c0	c111874.graph_c0
c111874.graph_c1	c111874.graph_c1	c111874.graph_c1	c111874.graph_c1
c111874.graph_c2	c111874.graph_c2	c111874.graph_c2	c111874.graph_c2
c111875.graph_c0	c111875.graph_c0	c111875.graph_c0	c111875.graph_c0
c111877.graph_c0	c111877.graph_c0	c111877.graph_c0	c111877.graph_c0
c111879.graph_c0	c111879.graph_c0	c111879.graph_c0	c111879.graph_c0
c111881.graph_c0	c111881.graph_c0	c111881.graph_c0	c111881.graph_c0
c111885.graph_c0	c111885.graph_c0	c111885.graph_c0	c111885.graph_c0
c111900.graph_c0	c111900.graph_c0	c111900.graph_c0	c111900.graph_c0
c111905.graph_c0	c111905.graph_c0	c111905.graph_c0	c111905.graph_c0
c111905.graph_c1	c111905.graph_c1	c111905.graph_c1	c111905.graph_c1
c111908.graph_c1	c111908.graph_c1	NA	NA
c111917.graph_c1	c111917.graph_c1	c111917.graph_c1	c111917.graph_c1
c111917.graph_c3	c111917.graph_c3	c111917.graph_c3	c111917.graph_c3
c111927.graph_c0	c111927.graph_c0	NA	NA
c111933.graph_c0	c111933.graph_c0	c111933.graph_c0	c111933.graph_c0
c111938.graph_c0	c111938.graph_c0	c111938.graph_c0	c111938.graph_c0
c111945.graph_c1	c111945.graph_c1	c111945.graph_c1	c111945.graph_c1
c111955.graph_c0	c111955.graph_c0	c111955.graph_c0	c111955.graph_c0
c111958.graph_c0	c111958.graph_c0	c111958.graph_c0	c111958.graph_c0
c111962.graph_c1	c111962.graph_c1	c111962.graph_c1	c111962.graph_c1
c111970.graph_c0	c111970.graph_c0	c111970.graph_c0	c111970.graph_c0
c111985.graph_c0	c111985.graph_c0	c111985.graph_c0	c111985.graph_c0
c111991.graph_c0	c111991.graph_c0	c111991.graph_c0	c111991.graph_c0
c111995.graph_c0	c111995.graph_c0	c111995.graph_c0	c111995.graph_c0
c112.graph_c0	c112.graph_c0	NA	NA
c112.graph_c1	c112.graph_c1	c112.graph_c1	NA
c112002.graph_c0	c112002.graph_c0	c112002.graph_c0	c112002.graph_c0
c112006.graph_c0	c112006.graph_c0	c112006.graph_c0	c112006.graph_c0
c112017.graph_c0	c112017.graph_c0	c112017.graph_c0	c112017.graph_c0
c112022.graph_c1	c112022.graph_c1	c112022.graph_c1	c112022.graph_c1
c112024.graph_c0	c112024.graph_c0	c112024.graph_c0	c112024.graph_c0
c112025.graph_c0	c112025.graph_c0	c112025.graph_c0	c112025.graph_c0
c112027.graph_c0	c112027.graph_c0	c112027.graph_c0	c112027.graph_c0
c112035.graph_c0	c112035.graph_c0	c112035.graph_c0	c112035.graph_c0
c11204.graph_c0	c11204.graph_c0	c11204.graph_c0	c11204.graph_c0
c112041.graph_c0	c112041.graph_c0	c112041.graph_c0	c112041.graph_c0
c112044.graph_c0	c112044.graph_c0	c112044.graph_c0	c112044.graph_c0
c112047.graph_c0	c112047.graph_c0	c112047.graph_c0	c112047.graph_c0
c112049.graph_c0	c112049.graph_c0	c112049.graph_c0	c112049.graph_c0
c112050.graph_c0	c112050.graph_c0	c112050.graph_c0	c112050.graph_c0
c112052.graph_c0	c112052.graph_c0	c112052.graph_c0	c112052.graph_c0
c112083.graph_c1	c112083.graph_c1	c112083.graph_c1	c112083.graph_c1
c112083.graph_c2	c112083.graph_c2	c112083.graph_c2	c112083.graph_c2
c112092.graph_c0	c112092.graph_c0	c112092.graph_c0	c112092.graph_c0
c112109.graph_c0	c112109.graph_c0	c112109.graph_c0	c112109.graph_c0
c112112.graph_c0	c112112.graph_c0	c112112.graph_c0	c112112.graph_c0
[truncated: 55,296 more rows]
