# Supplementary material for: De Novo Sequencing and Characterization of the Transcriptome of Dwarf Polish Wheat (Triticum polonicum L.)
Source: Int J Genomics. 2016 Jun 27;2016:5781412. doi: 10.1155/2016/5781412 (PMC4939322; doi:10.1155/2016/5781412)
Supplement: Supplementary file 1 — SFile 1 The location of unigenes in wheat chromosomes. SFile 2 Comparative information against T. turgidum. SFile 3 Comparative information against barley. SFile 4 Comparative information against rice. SFile 4 The information of unigenes expressions. SFile 6 The sequences of SSRs in unigenes. SFile 7 The primers of SSRs. [file 5781412.f1.zip › SFile 6 The sequences of SSRs in unigenes .xls]

#Gene_ID	Length	SSR_type	SSR	Start	End	Sequence
c100022.graph_c0	1502	p3	(GCC)6	1	18	GCCGCCGCCGCCGCCGCCgaggacaccgagcttctcccccgcccgatcgccatggccgccccgacggccttcgccgccgccaggttcctcccctccgcccacctcgactcctccgcgcgactcgccccgctccgcgccgccccgacctccaacctcgccttctccccgctgccggcttcctcctcctccgcgctcgtcgccctccgctccgcctccccatccccgttcccgtccgggccgggagggaagctgcccccacccccgcccccgcgctcctatggcggcggcggcggcggcggatctggcgacgcggcggac
c100022.graph_c0	1502	p3	(GGC)6	280	297	gccgccgccgccgccgccgaggacaccgagcttctcccccgcccgatcgccatggccgccccgacggccttcgccgccgccaggttcctcccctccgcccacctcgactcctccgcgcgactcgccccgctccgcgccgccccgacctccaacctcgccttctccccgctgccggcttcctcctcctccgcgctcgtcgccctccgctccgcctccccatccccgttcccgtccgggccgggagggaagctgcccccacccccgcccccgcgctcctatGGCGGCGGCGGCGGCGGCggatctggcgacgcggcggactccgggggcgccggagacggtgccggcggccgcgcaggcatcctcggcatgttcctcgccgggtgggcggcccgcgtcgcc…
c100033.graph_c0	1166	p2	(AC)6	334	345	agcaacaagctagtcgccgctcacatgtaaggagtatgtacagatgggtacaaattacagaccgcaacgcccgcgtacgtccgtcgtctcctccggacggacgtccattctcctcctccacgtgtacagcatggcttactagtatccatacaagattccagacgctcctgtggattggtgattctgaatcttttctattttggaccaaccaactgaaggagtgtctgctcggtggatcatccagctggagctgagccaggggtacgtgcgtggcgtggcgtggctagctgcgatttatttACACACACACACcctcatatattttagttttgtgtagtgccatgcatatatgcatggatccggccggcctctagtcgtcgttgtcgtctgagctccttg…
c100202.graph_c0	1070	p2	(TG)6	78	89	tggtttagtgaagcaatgtcaggtaaggatgctacaaaagttgcatagtgctttagatttgaaaaacaaattactcaTGTGTGTGTGTGccatgtcggttttatacttgttatcatactgtgaccttgatatgaatgtagcagtcactagctgatgcaacttcctaatagataatgtttttatgtttgcaagtaacttagccaacataagggtggcaattttctggaaatattatctagtggatgcctctgtttcgatcagtagacaacttgaaaagtggttaccatttagtatggataacgaggcgatcatgggcttatatggttatgtcacttggtcaatgaacgcattccaagagtttatgtttggtgtattattgccttgtgcag
c100215.graph_c0	1594	p1	(A)11	634	644	agttttctccaccctgatgttattatactgtacaacaatacataacatcttgaaatgcatttttacatgctcttaaactttcaaagttatgcacattgtgttgttaacttgctagttgctacctgtcatacccattctgaactggattgttggcaattgattttagctgataatagtgcagattttttgccattagttaccaaaataataacttcgatagaaatgataaatacacaaccgaaagcacagataaattactagtgacaattttgtgatttacagaactgaggaaacaacttgAAAAAAAAAAAgtatatcttgttcatattagttagctataggaagatcaagttaggttgcattcatattccgcttggaacagattatgaagaaattttg…
c100261.graph_c1	2490	p1	(A)10	834	843	ttggatgttcagatttaagcattttctgccgtccgattgctcttaatcacttgtccactccctccgttcgctgcgaacgagcaatttccgcgctgggccgctgctctggtggcattttttagcacctgcggtaaacttgggcctactgggcttctaccatccttcccgtgcagccagaaaaaggcctctgggtgtcccctctggctcatgcaaaaagaatcaccttctggctgagaaacccctaaaaaaaactgctgactcggaagggacacacgctcacctaggccagagctctgtgagAAAAAAAAAAtcaaccaggcatacattgcggggcctcgccggcctacgcggagcttctcgctcgccagcgcgcctctgtagctgatgcggcagggagat…
c100261.graph_c1	2490	p1	(T)10	1986	1995	cgagttatgcccagtctataagtagctgctgtatcaatctgatgttcttaactgcgatcaaggtaggctctaatttaaaataaagttattttcaattttcatagttcttttttctgtttattcaaaataacttatctaggttttgtgaaactgtattgtgtttcttctttgccttcaaagtattgagtgtttagtttgtggaggacttcattctagaagaaaatctgctgcagaataagaatcaaggaactcagtttgacaacagagtcaattcagtcctgcaggatcttcttttgagagTTTTTTTTTTcttgaagctcacatggatgtaacagtatatttctctagcctaacaaattactgcgcatcaagattatgcagaactataattgcaaaatt…
c100384.graph_c0	1164	p3	(TCG)5	665	679	gacggacggacggtagcggtcgccggtcagacgagctcgagccgcgccgagtagtcggcgtacctggaccgccggatgttggcctgccgcttccggtacaccacggcggccaggcacagcaccgccgccgccgagaacacgcccaccaccacgcccgccttcttcccgccgttcatctcgccctccccgtgccgcctctccgcgtccaccgcccgctgctcgtcggcgccgcccgtgttggccttcacctccatcgcggccggggccggcgctggggcgttcaccttcttctccttggaaTCGTCGTCGTCGTCGccttccttgtcggcggcagggacgggcgcgggagatggggtggaggcggcggagtgcagggacgtcgacggcgccggcgccggc…
c100410.graph_c0	2773	p2	(GA)11	1958	1979	cgaagatgagagatggggtgaagactgtaaaaacaaccttgttcatgtccctgcgggcgctggcggtgaagaccttgctgtaccccgaagcgaggaaggctccgatgacgccgatgagcaggacctggacgatgggcatggaagccaccacgagcagcgacaagaagcccatcttcccggccggccctgatgtaggagcaggatcaagtctcctcctcggtcccctgctgatctgcttagcttgtgtcctgtggtgtcaaggatggttttcagacacgtctcctgacagattcagataatGAGAGAGAGAGAGAGAGAGAGAcaagagcgatcaacatggctgaatgatcctccacggaagaaccactggtagccgcaatatgtctggctggcattgat…
c100441.graph_c0	1032	p2	(CT)8	891	906	tctcagcttctctctctctactcctgggctggtgctggtcctggggaggagacaatggcgacaacaagaacacaagagccagtgccggtctgacaagataccatcccagtcagggcatccaaagaagtgaaaaaaaggagccgcggccgcggcagttggagtggccttgtcttcttcctccctcccccgccctgagattcttgtgtgcactcctccaatggcttgcccgcccggcttatactagtcgctgttaccgctcgagtgatcccgccgtttcccttttctattccagtactgccgCTCTCTCTCTCTCTCTggcctctggggtgatctcctggatcagcgggaggggaacggagccaggagggactagggagagggagagggatgcggtgcacg…
c100556.graph_c0	1102	p1	(G)12	261	272	tttggtgataaagtttctcccttatgtaacttatcattcacaatgttaacatggataagtaatactcctccgacatgcaatgtacgacgtttttgcaagctattatttacacaaaggatctcccagaacctatggaataaaattgtgtatagaaccttttctgagagcaagagtgtcatcccccaaaaccttcatggttgcatgaatgaaacttaggtgttgtttagcgcctacagctcctaaaggatctcccataaacaGGGGGGGGGGGGaaagttaacaaaacagccaacaatactggtgccaggactcgacaaacgaaattccaattccacatgctcaggatcttgacatcaatcgcctcaggtgtacccacccagtcaccgcttcagtaatcct…
c100557.graph_c0	1121	c	(A)11gcagtccggcgag(GA)6	49	84	ggggaatccgctgattccttccttgcagcagtccggcgaggatccctcAAAAAAAAAAAgcagtccggcgagGAGAGAGAGAGAgggcgagatggggtcggtggtgctgccgacgctgcggcggaagcgggaggtcgacaccgccatccgcgacaccctcgacaaggtccttgtcctccgattcggccgcgcctccgacgccgcctgcctccagctcgacgacgtcctggcaaaatcttcttgggacatatccaaatttgcaacggtagcattagttgacatggattctgaggagattcaggtgtatgttgactattttgatatcacgttggtcccagcaatcatttttttcttcaacgctcatcacatgaaaatggattcagg
c100568.graph_c0	1416	p3	(TGC)5	1401	1415	gagtttccacctggagctcctccaaccaagagtccctgagaacgagcccgctggagatcctgttccagttgagcaagcttcagcttgccactctcaagctgctgaatgtaagccttcttccgaagcctgctttttctggcagcctctcgattctgcgctagcctcctcgtcgtctttggatcaagagccttgccagtcctgtcactgtgagtggaacttgttgccatcttctgctgctggtgctgctgctgtgaaatctgatggaactggcctgccacggtgactaatcctaccatccctTGCTGCTGCTGCTGCt
c100585.graph_c0	1050	p3	(CGC)6	58	75	cggctaccaatcgctccggccttctcctctcccctccttctcagcggcagtcaccagCGCCGCCGCCGCCGCCGCccagcgaattcgacaagcccccgagctcgccggatccgatggccgtcacgttctccgacctccacaccgccgacgggctcaaggccctcgaggcgcacctcgccggcaagacctacatctccggcgatgggatcaccaaggacgacgtcaaggtgttcgcggcggtgcccgtgaagcccagcgccgagttcccgaacgctgcccgctggtatgacaccgtcgccgcggctgttgcttcaaggttccctggccagtcctctggggtgagtgcatcatcggctcctgctgcagctgctcctg
c100605.graph_c0	2610	p3	(GCG)5	2513	2527	cctgctcgaggcgaagcttgtatgccacgatcatgtcgaggtcgtggcggcccttggccttgtacaccgcccggcgtggacgtcggggcggtccggccgtgaaggaatccgcagggagaggagggccgccgccgccctgcgcctccaccggcgagcctcagcggccgaggcgcccccaagccgcctcgcttggccgaggagccagcgcgggctgtcgaccgaccatggccgcgccgttcccggtcgtggagccgagacgagccatcctggggactcgggggagtgggtggagagattctcGCGGCGGCGGCGGCGccgggatttgggggaagtggttggagacggagccggtcagggcaaagtggggtttcaatccaaaaatgttattctgatttatg
c100627.graph_c0	1137	p3	(CGG)5	426	440	taaggctgcagattatcaagaactggtgttttttgctcatcgtcacatggacttgtacagaaaagttatttttttctcaccgtcagggttgaggaagcactttgcggcaaagaagaagcacggcaagaaattaagcaaagaagaactagcctagtactagtagtaagtaggagtagcaaacatctcatcagtaactcacatcctttctcgctagctgctacacagcatccatggcgatgccaagaaacggcaggcaccatccggtcgggccaagctagccgggtcggacgcgcttctgtcCGGCGGCGGCGGCGGcgcggccggcggcatcggaggagcgcagcgtgcccgaagagtcgccctccgaggagccgccgtccatggcggcaccacggtgcg…
c100627.graph_c0	1137	p2	(AG)7	1082	1095	cccgagaagctctcgccttccatcccttttcccctctccaaactcttgttgattctccttcaccagagctagctagagtctccccaaaacaaatgttatcccgcagaaacctttgcaattaagatgagaaaaggtgggaggaaacccaggatgatagagaggggatggaatctatcgggaagtgtttggggagagaggaagggcctgaggtgaaatcatggccatctccatgtccttgcccacctttttattcctctctctctgtccctctttcttctcccagaaaccacacacaaggaaAGAGAGAGAGAGAGgaagagatgggaggacaagcaagcctttcccaatgaccaaaa
c100680.graph_c0	1234	p3	(GCG)5	42	56	taaaaagctcaggttctcctgttcctctgctcgtttgctgcGCGGCGGCGGCGGCGagaggagggaagaagaggagcgggcaagatgcaggcgtgcgcgagggcggcgggggagaggctccctctggttcgtgcccccgccaggcaaccgctggctcagagctttgttaaggtcagcagaccatcttctctgcatgagacaaatcctgtagtgtcctgctcagcgaggttgtcggaaaatatttcacacaaaatagaagccagcacagatcatattcttccagcatcgcaagatcatgtcgttaaagcaatcgacgcaattaatggggggcaagtgatcgcggtgcccaccgatac
c100688.graph_c0	2439	p1	(T)10	1440	1449	gcaattttcaacccacagttagcatgctaattttcactctaggtttgggtttagcaaaggtgcaatctgtagttgccccggagcaaatcctattatgcaactgatggtaagtggatatgtagcagagcaagttataacccacagacatggcaaatttacatgagatataccatctttttgttgtgttgtcatggcaaattaatttgccattagtttagttaatgtttttccatgtaaacttaagagttgttttgccatggcaactttagttgtgttgtcatcgcaaaacttaaacatgtaTTTTTTTTTTgatatgacatgtttacggtgtgtttttgccatgaaaactgaaatgtacttttgccatggcaatttaagatgagtttcttgccatggcaa…
c100717.graph_c0	1000	p1	(T)10	950	959	caggaaatcatcataactctcagttgtagcccccgtcttctccacaacaacctgcttttgcttttcttctattttgaagatgacatagcgaaatgccttcttcatctgaagctccaggaatgtctccctgatatcaggagcaactcccatgccagaggatgcattggaggaggtgcgcatgaaggccatgggtcgggtcggggcggagcggagggggacgggcggcgcctccgcgtcgatcgcacgcggacggggagggggaggaggaaaggaggcgagattattcccgttgctgttctcTTTTTTTTTTcagagggagcgctgttggctgcgtctgttggtgtggcgagg
c100718.graph_c0	1276	p1	(A)10	347	356	tttctcctttgtacatgtggtgcacttctcgtcgatacaatctgcactgcaaaacaagaaaacaagcacttttctgaactgcatccgtgcgaggccatggcgcacgcaagcactgaaacgtccatgataccagaccgcgtgcgaggccatggtgaactgcatctgaagccaaaaaaaaagaagcagcaaaacatgcaatttttcacctccagctccgtgattgaaagaggttggcctcctgcaaactgaaaccgcaatagcaggaatagcaaactgcagtgcactgaatttttcatccccAAAAAAAAAAgtgaactccaacaacaaacccaaatgctcacatgtttttgtgttcgtcagaagtggagaagaagcagaggggaggccggtgcgcttgag…
c100720.graph_c0	1144	p3	(CGC)5	1019	1033	acttcttggctctctcaatcacataaaacatgaatccagcacctgcgatggcggcgaggaggaaggaggcgatggcgcaccagccggtggttgtgcgcggggtgagggtggcgaagtcaaagaggtagaggagcgtgaggcgcgggacgcgggtaccgacgaggagcgccatgaagaggccgagcccgaggtagtagaggcactgcaggcagacgatctgcgccacgatcagccacggatcccacaccatcgccccatagaacatcttcgcctccaatccccgccctccgcctccgccgtCGCCGCCGCCGCCGCagacgagatctgaggtcgccggggaggcgggcgaggagcggtggttgggtttggggattcggcgggatctctctctcgcggccg…
c100723.graph_c0	1151	p3	(CGG)5	1084	1098	ggatggagaaattgatgaagttggtgtcaacaataacccggtagggcggcccgagcgccatgttgtagctgaagaagagcgccgacgacacctgcggcacattccggccgagcttctccttctcggtgtccttcttccgggggtccagcacctcctccttgtacttcttgatggtcttcttgctgatgatcttcttgacggcggcgaacttggcgcccttgctcttcgacttccccatcctccctcgactcgacgccctaccaccggctgcggtccgctccgctgcgctcgagtgctcgaCGGCGGCGGCGGCGGgtccgtgggatgatagctctcgaggtcggcaagggggcgaaggcggctggtgg
c100727.graph_c0	1152	p3	(CTG)5	968	982	gagctgcatgagctccttggccttctcggcggggaagtcgtcgaacaccaccgtcctcccggcgtagaagatggtcagcggcgccctctccggccccgtcctttcgcgcgagtccctgaccatgccggcctgctgggggaagagctccatggtccggatcctctcctccggcgcgaccgcctcgacgccgtcgccgccgcccggcatgaggcccacggtgaccacgccgcccccaggctggtccttcatgtactggcgcagcaggccaaacgccgcggcgaacctgctgcccccggcggtCTGCTGCTGCTGCTGctcagctcccatgccgatctcctgcggaaggaaccgacgaggtccgacgaggtatgtgtgtgtgcgtgtgtgtgtccgtccggg…
c100796.graph_c0	1059	p3	(CCG)6	1	18	CCGCCGCCGCCGCCGCCGcggcgggcgaggcggccgccaggtcgccctcggaggcgatgctgcacggcctgatccattccgccatccacggccaccccgtccctgccgccaccaaggcgttcgtggcgatgctgctcaaggactacccctcccgcgactgcgtgcacaaggtgctcgacgaggcgttcctctcccggctcgacaccgtcaaggagctcctgggcaagtacgccagcccggacttcaggatcgccgtcgacagcgacgagcgagaggcgatacagaagttgaacctgcactcggcggtcctgaatgtga
c100819.graph_c0	2443	p3	(CGG)5	2198	2212	aggagaaggagaaccacggggaaagtgggaacccgagagagttggacgagagattgagggtgcggagggccggcagcgaggcagggaggcaggtggggatggcgcccgagagcgcgttgcgggagaggtcgaggtcgacaagcgagcgcggtagggagcaggggagctcgccgaagagcgcgttggcggagaggtcgagctctcggaggcggcgtaggagcgcgagcgaaggggccgggagcggcccggagaggttgaggccctggagcgcgagcgacgcgacggagggcggagcggccaCGGCGGCGGCGGCGGgcgggtggagcgagaccccgagccaggacgcggagagcgggccgtgccaggaggagagcgccgcgcgggagggcggggagaggg…
c100831.graph_c0	1017	p4	(CCTT)5	993	1012	tccggagtgggcagggcagtggcgcgggattggttgggaggagggcgggggaatgggacggagaggcgagacgaggagaggggaggagggtgggagcgctgctctttggggcttcctttggcgtcgcggtcgtcgccgtcgtcgtcgctccgctggggtggtcgccgtcgcgttgcgttcgcagcctttgacttgttccctcgctcccacaatcctattcggctattctcttcccaccaggagagaagaagcagccgctttcccacctcgacccgtcctcacatcacacccttctctctaCCTTCCTTCCTTCCTTCCTTtttca
c100842.graph_c0	1193	p2	(CT)7	27	40	ctgctgagccagcagtgttggattccCTCTCTCTCTCTCTcagcagcactgctctgaagctctcttcttctgggccggggttcactcacggactcacagtaacccacagttcacagattcattcgcttgttcgatctgcagatcctgcaagctcggctcgtcgcgagtaaccgccatgtcgtcgtcgtcgtccgatccgtcgctggcgaccgaggcgccccaggcggccgtcaccagcgagcgcaagctcaaccgcgacctgcaggagcagctcgccaagccatatctggccagagcaatggcggcggttgacccgagccacccggagggcagcaagggg
c100842.graph_c0	1193	p3	(GTC)5	178	192	ctgctgagccagcagtgttggattccctctctctctctctcagcagcactgctctgaagctctcttcttctgggccggggttcactcacggactcacagtaacccacagttcacagattcattcgcttgttcgatctgcagatcctgcaagctcggctcgtcgcgagtaaccgccatGTCGTCGTCGTCGTCcgatccgtcgctggcgaccgaggcgccccaggcggccgtcaccagcgagcgcaagctcaaccgcgacctgcaggagcagctcgccaagccatatctggccagagcaatggcggcggttgacccgagccacccggagggcagcaaggggagggacaccaagggcatgagcgtgctccagcagcacgccgccttcttcgaccgcaacgg…
c100869.graph_c1	1159	c	(GCT)5gcccccgtcgccgccgccgctgaggttcagggaccggcgagaccgccggtgccgcggagactccagcctgccttctgctccttcctcc(TCG)5	430	547	gggctaccgggcaacgaccgcactcttgcttatttggactgactggatctagcttacagcttgggatcgaagctacacagatggaacaattgccaatctccccaaaattataagaaaaataatctacaaaaatagtagcagccagctccatcattgacgatgacgtatcatgacacggtgatgaatgaatgggcattcattccatggctatggcttgtcgtcgagctgcacctgcagctcgctgctgtcggttttgcgccggcccatcttgccgatggacgaggcgatgctgcccatgagGCTGCTGCTGCTGCTgcccccgtcgccgccgccgctgaggttcagggaccggcgagaccgccggtgccgcggagactccagcctgccttctgctccttc…
c100926.graph_c0	1145	p1	(G)10	434	443	ttattacacaagctcaagattaaaacaaatgcgaatgacattttaactgagggaaggttaaattaattatagccagggagaaaaccatcgccaataatactgaagatttaaaaggttatttctcgaaagtcaatatggaaaatctctcattttgaaggtacaagagaaaccttactaacgtaagtagcagtatatatccaataggaccataaatgagattacataatccatagataattagctgagaagtcatgaaaaagtatgattcgcgaggaacattggtgggacgatgcttttgttGGGGGGGGGGaatgatatttaacaatctgagaatggtaaaagtaaaagtgatgtggcagctgaaatatggaaaagttacaagttaagacttaagacaca…
c100974.graph_c0	1295	p3	(GCG)5	1106	1120	ggctcaacgagatcaacctcattgaaatgcttgataagaaaattctttgtaacccgcccgatgcccgagccacaatcaagcgcgacaagatggcgcttcgcggcgccgaatcgctcggtgaggagagggcggaggaaggcggcgctgcccttgacgtcggcgtcgttgacgcacccgtaccctcccaggacgccctcggtcgacgcctccacgccctgccagtaggcgattcctttggagtaccactcctcgcgcttcccttctccgcccgcctcctcgccggcgtccccattgcttggaGCGGCGGCGGCGGCGcccggagggacttcggaggtcgaggcggaggcggtggcgccgatctcctgggcccacatctccgtggcgctggaaaactcgcgg…
c100986.graph_c0	1074	p2	(AG)6	198	209	cgccgggttgcacgtaccaaatcccaaaaaatcccactcggataccacgcggctctgcacatggtgcccacgcgggccggccgtggtctgctccttcgcctccctataaacaggcgcagagctgtgctattcccttgccgttcttcacccatcacattcacatcggtccaggaggagtccgaggtgaagctagaagcAGAGAGAGAGAGatcagaggcgggaaggagcgggaagagagcaagggtcggccatggcgggcctgttggacaaggccaaggggttcgtcgccgacaagatcgcgcacatgcccaagccggaggcgtcgctggacaaggtgagcttcaagggcatgacccgcgaggccatcaccgtgcacagccacgtcaacgtcaccaaccc…
c100995.graph_c0	1311	p2	(AC)8	125	140	ccacacaattttttttatctcagtcaaagaactatcttacaaagacactgccaatgacaatgagggctgccctgagacggggcaatcgatccgacaacaagatgttgaacatgagacaccagcaACACACACACACACACtcaagaatgcagcaccaagacactgaaaaacaccctagagagagcttgaaaattggctcttcatctcttcctggagttccacgaacaccgtgcgtttacgccttggcggccttcaactcggcgcctggggctttccgatcatccaactgcttcgatgccgtcgtcttctgcgcgccgcagggctttcgcttcgccttgatggactccgtcaagctcatgtagttcggcctcgacctgacgccgctgccattgttggtct…
c100995.graph_c0	1311	p3	(CGG)5	1297	1311	ggatgagcttctgcacggcctggccctcggtggacatgcgcacgcggcgcgcccggatgcgcgcctgcacgcggaccagcgcctgcatgcaccggagtgtcaccgccgcctgcttccgcacctgccggccgcgcacgatggcctgcagccgcaccagccccttgagcgcccgcagcgcccgccgcgccaggaagccgcggaaggcggtctggatgcggatggcggcccactcctgccggacggccatgaagtccttggccggcgcgcgggcgacggtggcgagggcggcggtgaacatgtCGGCGGCGGCGGCGG
c100996.graph_c0	1118	p3	(TTC)5	962	976	tgcgtgcagtgaaggagagctgccggaggcagggcctgggcgaggcgctgctgcaggccgccgtggacaggtgccggaggaggcgggtccagcgggtgtccctccacgtcgacccggcgaggacggccgcggtggcgctttaccggaaggccgggttgcaggtcgacgccaccatcgagggctactactccgcgcagaggaatgcttaccggatgtacatggatctctagaaatcatcaggatcggagcatcaaggcttcttcacttcgccggttgtgcggttgttgagttcaaattgttTTCTTCTTCTTCTTCtgaatttacatgagagttgaacttatttactgtgaaatgtctgcgctccaaatggccccaaataacagtatctcggtaaaaatc…
c101002.graph_c0	1232	p4	(GCAC)5	259	278	gtagcagcattggagtcgaccggcggtctcgttcagcgcttgtgcttatctccttcggcttcagattctcaggtcgaccggccgtgcctcgttttccgccctctatctggtcgcctctcctctcctcctcctggtcagcttccctgagaccaagacgctgacgatttcagaataacaagcatttatccatcaccaccacacaccaacagcaacccagaacgcaaaccccagtcgcattcacatgtgcacaccagcgttGCACGCACGCACGCACGCACgggcacccaagaaatctgtggacatgctgcgattcagatgatatcacaagaatggggcgcacacacgaatgcgactatgaaaactataacccacacgcccgcggttcgcgtcatcttcgtc…
c101016.graph_c1	1675	p1	(T)10	1425	1434	gggcgcggccgttgtgctgctgctgccatgccggcacctctgcgtgtgcgcgtcgtgcgcggccgcggcgcaggcgtgcccggcgtgcggaagcgccaagaatgacagcgtctgcgtcaacttttcgtgatgcgggacgaatagttttagagtcggacatcttgtttcctcgtgaaacttactagagtcgacttttgtttgtattcttttgttcacttttcttgttgttgttgacgggggtgatagataggaggatggttggatgacatagattgatagatattagaggatgagtttcccTTTTTTTTTTgtttgattagtttagctttttgctgaagctgttggatgaattgttcaacaagaagaaaaacagttcgtagtattgcagattattataga…
c101018.graph_c0	1008	p1	(A)11	920	930	cgtaattggtactccggcggcgacgggcttgtgaccccgcgtctacgcgtccaagccggcgcagacgggagctagatggcgatggacaccgaagcggcggcgtgctcgtgatcccctcccatgcttgtttgaggagcgtgaatccaggggcaccagcaccacacgccgcgagatcccatcctaggtgtccttccgtggtggaggatgatggctggtagtggatctagtggatcctagcctaataagctcgacgccgtgatgctgtactctgctttcatatgaatacgactacactttctcAAAAAAAAAAActtcaaagtgcttgacttttctgtaatttctgtttgtgtaattttttagtgggtttcagtttcctttttacttttggc
c101028.graph_c0	1063	p1	(G)11	925	935	gaagaaaaaaaataccaggaactatgatgaaatggaaatgttaaaatagaaaaatagaattcaagccaaacttactcaccaggataggaagaggaaaatacaaaatacaacacaatagttaatagatagacaatattccccgcatatcttattttaagttctataagcgcaactgttgattcaacctacagcctctagcagcacactaaaggtcatctccaaagcagaccctcaaatcacatgcaacgccgtcccgcgtcagtccgcttgtccgttttccctcaaaccggaagaaaactaGGGGGGGGGGGtgcgggagttcggaccgccgccacgtagaactccgacacccccggcccacccaaacaccgcctggaccccgagtctccatccttccct…
c101080.graph_c0	1167	p1	(T)11	155	165	aaagatccccagttcaagaaagaggtaatataaaactatcgacacggacaaccattgaccttacgttgagatatgtgcaagacttcatagttttttcaacgttaggaagaaacactacagtttcctcgatataaaactatcgacaaggaaaacaTTTTTTTTTTTgcgggtgacaaggaaaacaattgatctaacgttgagatacgtgtaagatttcatttttttaaattctggtaacaaacattacatttttgcgctagatgaacaaactattacaatgtggtgaactttttcctagatctgtataaacatatttttttcgtaaaatcgaccggatttttttaaacatgtagaaagacaattttataacccgatgaacatatcatgtagatttataat…
c101081.graph_c0	1063	p3	(GAG)5	340	354	atcgctcaatcagattacatgtaggcggtggaggaacaatcactttggctcctagcacaggaacctaatcatctcaattaatatagtctatgatatagaggctttccttaaatccttgggaagataacctgatcaaggatgaagtctcaccgctggagaccaacaatagcaaagaaagctaggcttgccgagggagagagaatgacctacatcacatatacgaatatgacagagggccccgaacagctaacacatgatgggcgtggatgcaagctccaaagaagtgccggtggccgaggcGAGGAGGAGGAGGAGgtaaccctacagccattccactggaattatccaagccgttaagcatagtcagggtgctacaaattgaagcatgtgattctggac…
c101111.graph_c0	1312	p2	(CT)7	1	14	CTCTCTCTCTCTCTcccgcagctccacttcctcctcggccgcagccattgtcttctggctcatatctccccttcccctcccctcctcgttcccctcagacgcgattaaaccccacctcgcctaaggctgccggcggcgagccccgaccggagcagggatcgagcgagcagaagggggaaagacatggggaccctcgggcgcgcgatctacacggtgggcaagtggatccgtggaacggggcaggccatggaccgcctcggatccaccatccagggcggcctccgcgccgaggagcaggtgtcaaggcatcgtac
c101116.graph_c0	1147	p1	(G)12	359	370	caaaacattcagatgacaactcaaagtaaaacaggtaaccttgcagcgatgtactgttgaaactacagggcaagtaccaagttcaaaaatattcttctggtattagctggttgacagcaaacacacagactgctcttccaaattgggcctataattggacaaatggttgcaatggtagtttttaaattctttctatggtgtgttcaataatgttggcaaaggtgcactctggtcaggctggggattaattagcttataaagtaagagaatggtaggaaagaaaaagtttgactcaagagaGGGGGGGGGGGGatccctcctttaagggctagtttggtagcccgtgatcccgaggggatccccgtcaaataccagggcacagagcccacgaggcaaact…
c101116.graph_c0	1147	p1	(A)10	1108	1117	ttagatagagatgagacctctctgcagaaaacaccccagcggaatacgctctgaggcggactcaaacgcaggtgggggagaccaccaccgtgggctcaagccactgagctactgctcagttctcagagaatggtagaaacgagggaacatattatcaatggtcttaatgtcttgtgaaggagaaagaacagttaagtgtggtgcttacccaataatatgctgaatagagacagaagataatgaggcgaatcaagataaaatatcattaaatctcatgctcacctttactaaacaagactgAAAAAAAAAActgtatgttccgaaacggcagaaggaatac
c101124.graph_c0	1300	p2	(AG)6	929	940	ccacgaatcgtcccctgggtgctggggaaggaggggcgtatctgaggctgctgaggcggattggggttgccaccattgggctcgccattcctttgaagcagagcacgggtgacgctgatgggtttgcaggagtcctctgggccggtgtagtctgtagtgagtgcagattaggcggcgaagggaaggttctcgattctattgccgatcagtggcccaggtttttctctgctgatagaaaaatcaggcccactcgtctcttatcttcgctactcggcggcgcgtcctcctgcaaaaaaaagaAGAGAGAGAGAGttaggccccgatcggaaacggaccactccctccgctccgctccgctcgatgctggaaacgaggagcgacagaatagctgctcctcaa…
c101240.graph_c0	1369	p1	(T)10	192	201	gttgaacctggatttgccctcgaaattttactcactctagatattcttcttgtgtgcatcaaaatgcatgtggtctggatatgcctttccatcatttcctccacaattacatctctgctgaaaatatcatcttaaccctagcatgtagcaaaagattggcctcggagtggcagagcgatggcgttgctgagTTTTTTTTTTagcacaaggaagcatatatgacccagaaaatacacaaagtttctccacaaggaatttacctaccagtgcacttttggaaccacaaaggctggatgtgtgccaccataccgatgaaaatgggcaggagatagcacacatactgaacatcagtaatgtcggtttcctctgaaggggggaggagaggaggaaccagcagag…
c101318.graph_c0	1271	p3	(CGA)5	47	61	cgccgcacggggcgccggcgccgcgggccaggaacgacggcggcggCGACGACGACGACGAggaggctgcggaagagacgtctttcagagtgatatggagggcagagcgtgaagatgatggtaatcaggtcgccttcgtcttctcttccagcacgggacaatggcgagctgctccgccgttgtcagggttggcctccttctcctggcgccaatatgtgcatggctgcttgtacgggatgacagattgccgggagaagctacgtgtgctcgacacccggacaatggagttctcactcctcgacctcccgctggaagccagaggttatgcttatgtgtatgtagacgttgtggaggcagggga
c101390.graph_c0	1407	p6	(ATATAC)5	1281	1310	agcgccggggaggctgccaggctgtggagcttctccgaggccatcaccgccgagaaggtcaaggaggagagcgctcttcccgtcaccagcttcaggttccaggtccagagctccaacgccgaccgcggcatggccatcgcctagctagggatccgagcaccggaaaattagttttggtcgccgaacggctacaagatgccgcagaacctgaaattggaggctaccaaagttagtgcaaagttgagtcacttattttgggactgagggtgtattactgtagagttagtatagcagtagcatATATACATATACATATACATATACATATACtgatataccatgtactaagagagtatatatagctgtaaatacataccatatgtatactgtcagtgcaat…
c101419.graph_c0	2973	p1	(T)11	1650	1660	aaggtttcccgtttggcctttggatcatctgtgtagtgctctctgttgaggttacacagttttgcaatgtgcatcattcatcgcattgtttggcaatagatgtggaattgtgctaggtatatgattgattccttgggacattttaaccatattgccttaagatgatttaaaattgcttgtgtactgtggtcatattacagggtgtttacttgtggtcatagtaggggacacttcagtagcatgggtgccgcacggaggattagggtgtcccttgcgtgtcctcatgagtgcttgattggcTTTTTTTTTTTgagagagatgagtgcttgattggctagttgagaaggaagatgcggatagataagagaaattagagaggtcgtcttagggaaggatggc…
c101451.graph_c0	1335	p2	(TG)8	456	471	catgccgacgagggacaacctggtgccgatacgcgtcgacatcgaggtggacggccagcgctacagggatgccttcacctggaacccccgagatcccgactcggaggtcatcaccttcgccaagaggacggccaaggagctcaagcttccggccaccttcgtccctcagatgctccagtccatccaggtaccaccgttctttctcagcttgcttcatctttgtggttcatttagcattgtttgtattgctattctgcaattggacagctctgtggcttactactagttgtgtcaattattTGTGTGTGTGTGTGTGccgaaaaggggcaattggcagagttccgttcctacgaggggcaggagatgcaggtcaaggagaagattatgcccctcaagatt…
c101465.graph_c0	1137	p1	(T)11	1014	1024	aaaggggaggtcctcagtgccacggtatcccgaattccgggaactccaaagtccaagggatatggttttgtcacgttttcttcagaggaagaagtggaagctgcggtttctactttcaacaatgcagaattggaaggacaaaccatccgtgtgaatagagcataggcatagcagaaatttcgcattggaggcaaggggagaatatcttggagaacacctgtagacgaggggaagtttgagactagattttataacaaagttttaaaggcctttgatgtaatttcactctggccctaagcaTTTTTTTTTTTgtataataacaacaaatggaagaattttgattgtcaagcccgttgttcatatgaagcagctgttgtttaccagcatttctaaatgatt…
c101485.graph_c0	1009	p2	(CA)6	973	984	gtatatcatgtagctaaagcttcccctgtttcaagaccctcctaattaatcgtgtacagtacgtggcagatagtggcgaacatggtcaaaatagctcccctcccctataaataacaactccacccttctccttggggtcaccaccgatatgtcaacaagtcaatccacactgatacgaaacggaaccatccgacgacagctcgcaagcattctcaaacagaaatagcagcgtgcggagataacaaaatcagtattccttcatagtacggcggccatgaagagcagcatcggaattgcgatCACACACACACAaccatccagccgggatcgaggaaaa
c101579.graph_c0	2261	p1	(A)11	735	745	tgcattctagagtgtaaaaggttccttagttatcattggtcttcagaagtgcctttgggtagttgatacctttccatggtagacccctaaatatcatccttcttgagttctagttcatgtctgtctccatgaaatcaaattccttctcgtcaaatattaaaaaagaatatagtgtgatgtattggacgtgtagagaaggacaaaaatgtgacatgtgtaatccccatgagatttaaggtcctcagaaaagtgcaccaagatagtccaagcagtgaaaatttaagcctttatcgctatctcAAAAAAAAAAAggtggacaagaacttggatactaatgcaagccgaatgagagcaaactaatggggtttgatgatatctactgatttgtgaattgcatag…
c101649.graph_c0	1364	p2	(GA)10	1	20	GAGAGAGAGAGAGAGAGAGAggagttgagcagcggaaggaggacggagaaggggaggagagggcaggggaggcgtgagtcggaagaggagagggcgcggccatggtgaaggagagattgaccctgacgctggagaggtaccaccgcttcttcgtcgacccctacgccacccgcctcaccaccgtccacctcaacaacgtacgtgcttgctaatccacccactctcaactctcaatctcatctgcttctcttgttttggttccaactttctccgtgatcggagtgtccatgttcctgaatctgaatgtatgaccccgccct
c101657.graph_c0	1381	p1	(A)10	328	337	gatccaccctctgtaaactggactagataactgaagttattgattgtcgtcgttgctccgaataagcaattgaccctgggatttgtaccagggactatttagcagcaatcagcaatttgtatgttgaacatataatggtctattcgcatgttatacatactcatcatctaatttgcagttgcatgccatatatacttagcagcacagtagcattatctgttgaatgtaacatcatctaaacagagggcatatggctgcatgcatcgattgatgcagaggcagggggtattcctccttttcAAAAAAAAAAgtgtaaacagagggcagagctgataaaagtatatttagtacttttaggttggttgatagtttgttgtaccggagcatagtgttcgaagg…
c101731.graph_c0	1417	p1	(T)10	417	426	ttgctcagaaagcaagttttaatgccgtcttttctttctgcaagcgaggacgtctgctgtatgcggcaaaatgggcttagatccccttaccatttctgctaaatttaatcaatttcagtacttctgaaaaatagcgttaaacattggttagtactagtacgttttgtcggtagcaatgaggagcttgtgcttatcatgtggtgatcttgaaattggtgaagttgtcaatggaaattgtacagttgggaccttgaggtgccgtgtcattttgatgctatctcaaggattcttgttctgatgTTTTTTTTTTcttggggaaaaatggtaattgttcattgctcaaagaatgagtggtgtcaatatggtacatgcccctacttatatttttcatcaatgaaa…
c101742.graph_c0	1505	p4	(AGAC)6	1205	1228	agcaaagatggaacaccttgctccattaaccaagaaattaaggaactggaagaccttttgtgttgtccatccatattcaggaactctgtgctgtattctagcaacttggatgaaggatgaggcggcgatgaggctgtagagtgcggcgagggcccagaagatcccgtcctgccacgccggcgagccgttcacgtgctcccaccaccccgcgaaggccgccggcaagggcaccggcgccggagccggtgccagtgccgccgccgccatcgacgccaggctgcacggagatccctggaagagAGACAGACAGACAGACAGACAGACggccttcctctcgggtagaatcaaaaatcaaaatttttgggtggcttggggaatctggtggtgccgctggcggcg…
c101821.graph_c0	3644	p1	(T)12	692	703	agtatatttccctagtagtttcagcatctgggagcgcgagcctggagtccagcagatcttgcaggcacacaacattgttcttggtggccaatgagaaggatgagagcagatcacctggatgagatcccataaatagctccaaaacaagcactccaaagttgtatacatcgcatttctccgtcatgttttctgtatatgctagctctgcaattaatacaaattaattagcatatatgtcaaaagtaaacagatattacatcatctacattactgccaaaactgcaagactagtaattgaggTTTTTTTTTTTTacctggggcaagatagcctttcgtcccagcaagccttgtgagattctcgccataaatattgagaattttagccataccgaagtcaga…
c101827.graph_c0	2969	p2	(TC)6	76	87	ccgacgtctggctagtggaagcggtcgaccagccgctgagccgcacgtacgtaccacgtgtcggctcactctgatTCTCTCTCTCTCcgcaaacgtatgtgagtcacgaaaattttgtgtcgaccggggatccattcgctcgcggaccccttcccttcccccataagctgtccaaaatcgtgctactactccggcgaggtttccgtcccaatctccggcgaggtttggttcctcccgaccccctggccattgtattgctgcacttcgtccaggtaaggattcctctgctcccgcatctagctacggagtagtttatttattgccctcggagactggtttcagctcatcagttactgccaagctcgggagttttccttgcttattacg
c101827.graph_c0	2969	p1	(T)13	754	766	caaaccaatatttagtggaagccgatgaaaaccacacaaaaacgatgctttcaagttctgaaaaatctggaaaatatatataggatgttagcagggtgatgttctattgccgtgcaaaaatttcaaactcaaacatattacgtgatgtgagctataaaaaagacagagttaacattgaatagtggcaaacagtagcgtcactatttattattctaaatttgtctttttcagggctcgcatcccgcaatatgtttctacttcaaacttcacatgacaatagaacatcatcttcttaacatcTTTTTTTTTTTTTagatttttgaaaactttcaaatgtggttgctcagatgttttctttgaaccgttgatttccgtatgatattcaacttcccggccgcc…
c101827.graph_c0	2969	p3	(CGA)5	885	899	aacatattacgtgatgtgagctataaaaaagacagagttaacattgaatagtggcaaacagtagcgtcactatttattattctaaatttgtctttttcagggctcgcatcccgcaatatgtttctacttcaaacttcacatgacaatagaacatcatcttcttaacatctttttttttttttagatttttgaaaactttcaaatgtggttgctcagatgttttctttgaaccgttgatttccgtatgatattcaacttcccggccgccctcgagccgcggcttgtgctgtgtgggtcgggCGACGACGACGACGAtaatgacgctttgagcgcgtccgtaatttctatttttcgtactcttctatgggcgtccaactcggcttctgcccttatattttc…
c101837.graph_c0	1801	p1	(A)10	1214	1223	gcggctttcctgctcctgccttacctgttactgccgttgcgcgttgacgtgcggtactgtattacatttggtcatttgaatactataaatttatttggccaatgaagcaaatatgttcatgaatgtttttctctatggttctcctttggcaacaaatttgacacctgttcctcctgaaaaacactaggacttatttattactaggattcacatggggaattttcctccgcgattagtatggtacaaactagcacaaaaaagagagagtagatatattcagtagacagtactgtttctcgtAAAAAAAAAAggaatagtatggtgctagtgctaagcacgcgagggttgttataccaaccagatgaattttcctttctaagaggacctaccagttgttga…
c101849.graph_c0	1220	p1	(T)10	1192	1201	gtggtagggcgagatgatctcgagggtgcatccgacggtggtgaggacggcggcggtgaggtaggagcgcgtgatgatgggcatctgccggtaccactcctccaccgcctgcgccatccctgctcctcctctcccgtccctcacacgcgaggaaaccctagcccccgctagaccgcacgcgctccccctgctgctcgcctctcctccggctagactgtggcacggatcgccggcggaatcgaagagcgacgacggggatggggaaggagggtggagagggtctcgatctctttctctgggTTTTTTTTTTctctgtctgtctgtctctc
c101876.graph_c0	1584	p1	(A)10	205	214	ttgtctatcatttcctctctttcaactcaaccaaaaatatgtcatttaaatgcttacaacctgtttatattatctttaattgctctaaggtattcccgtctcataatacaagatgtatatacacaaccatcttagggagtaacaaatatgactgattacactacagcctgtttctgagcccacttctaccaggccccttcacccAAAAAAAAAAggacacgtgaggtccttttattatttcatacagtatattttcagagcgatgctatacacacgacgaaattgcagccgacatgcgcacgatcccatgtggcagcatcagcagcgctcgtacatgcaggaggtagttggttttcgtgttaggtgatgcatgcacactgtgtatcgtccgcagatcgt…
c101892.graph_c0	1538	p1	(A)10	117	126	tgcatgaaaatgcatggtgatttttttctattcagctgaaatcatggcaaagaaaacacacaagttcacagtctgttacacatcatcacttgactgatcatccacacagaggggccAAAAAAAAAAtagtgtaaccagcctacacaacgcaagagctcacagcctgttacagacaccatcacttgactgatcatcatccacagaggccaactaaagcaagacatcatcaacatcaatgtaagaactccatgaatgcataaatgctaccctgctgcctgagctcaacagtgcaggttcttcaggtgtcgccgcaggggagcccatccttgcaaggcgagtgaagctccttcatccggcctggcggaaccccgggctccgtcgccaagtccacctcggctc…
c101970.graph_c0	2837	p1	(T)10	96	105	gccatactcactgacgaaaattgcaacccgctgacaacacaatttgccatgctccccagcgaacgtttgctggttaagctggtactcgcttctccTTTTTTTTTTctttcctcccaaacagtttaactagttgattcatgtgcaccgctacagtttacattagcatcatatttagagagagttgttcttagtttacgcatatcgacccgccaccgctaccgtaaaggaggtcttcttccgacatcaaacgtctgatgttacttaccatgcacctagtgccagaccaaccatagatctacttactgcacgtgccttggttataccaccaatccaccatcccgaggggtcaaactcccgcttaaaccgccccataaggttagtactattagtacgtagtta…
c102013.graph_c2	3959	p1	(T)10	1486	1495	caccaaatatggctgtaaaaaagaactctggtttccactcggcatctacgttgctttgatcgaaatcctcatcatcttttatgagttcaatgccattctagtattttgcaaattgagccatgatgtgtccgcattgggtaccctactgttttggcacgcaaactctgttaggtgtttgtgctatcctcgaccagtttggttcgttgttggcttgtagctccgtttcgccgtaatgcttcttcatgagtccgtgcttccttttaatcagttctttgtggtccttatggtgtgttttccatgTTTTTTTTTTcatctccgtgtctgtaattcagtgagtcaagtatgtcgatggagttcgtgtacttgttgagcacgtacagtgtgtagtgtttatctgtg…
c102021.graph_c0	2418	p1	(A)10	863	872	cacacctgtacctgattaaagttactctagcacatactgtacaagtaggtgcctcaccgggcagtgtaaaagttagccacaaatcgaagctacataaccgatagagaagagttgaaagttttttcttgaaagaagagcaattatatttttctgtggggcagaacaagcattatatactcaacttgttattggctatgtgaattatcatgtagttagagctgcttgtttaggtagtatttgatgcatgggagagatactatcctatttgatttgttaactctgttggatatattcccccgcAAAAAAAAAActctgttggatatattagcaaattttcctaataaaattactcaataagtaatctgtgatgacaatgctaacaatattaatcacataatt…
c102025.graph_c0	1150	p3	(GCC)5	1	15	GCCGCCGCCGCCGCCtccgccctcctcctccgtcagcctcgccccggagcagcgcgtcgttggcggcggaggccgtgtaaacccataaagttctgttttaagcgcatatcgaattttatggacatatctcaggagcaacaacaagattttggtgtgctactaaagcagggggctgaaggaagggtatttgtttctacatttgttggacgaaaatgcgtaatcaaagagcgcttctcaaagaagtatcgacacccattgctggactcaaagctgactctaaaacgcttaaatgctgaagctagatgcatgacgaaa
c102075.graph_c0	2995	p3	(GAT)5	2760	2774	aagaacaagctgggtgtgtgtcctgaagacggtagcgtaggaggagacagctgcttctgaaacacccctcctcatcttgctgttgtaggtggaggggaagagaagtggccgggtcctcagcgctctaccggcgaaacgtctctgccctagaggcctgtttcgccctctgttgtatatgtggcgcggcggcgattgtctgtctatatttatggggagtctagtgactcctccgatatatgaaccaacaatgtatgcatatggtggctggggagagaggtttttgtgagatggatgtgcaagGATGATGATGATGATggcagctggtagggaggggagctgcacagccaccatgtgtttatgaaatgtatgatggaagacttgtagtcccagctaattaat…
c102107.graph_c0	1028	p3	(GCC)5	309	323	taaaagcaatataagggtccatgatataacaggtctgctagagatgctctaatagagatgtgtggtaaatgtaaacaggaaacaaatcctccggggtgtgaagaaggtgccctcagggcctcatcatatttcggaatctgattctctaattacttattctgaatctgggcgcacagtctgcttattctcgacgaatgccgaattacatacggagaggggctgcgcccggtgagtagagccgaatcaatcaggtcgcgctagcccagaggcgaagcagcagcagaggtggtgtttgtccgaGCCGCCGCCGCCGCCttggccttggccttggggcagcggttgtggccgtaccagacgccgtccggcagcggcgccccgaagtagaaggtggcgggcttc…
c102107.graph_c0	1028	p3	(AGC)5	747	761	tcgggcgcccagccgtcgcggccggcgcggcggaggtagaggtagccgacgccgtagccgcacaccccggagacgcggaaggtgtcggtgccgcaccgctcgaaggccctcccgcccggcgcgctcgggaggcgcgcgccgtacgcctcgttgcggtacgcatccccgaacgccacgctgaccgcgtccgacgtccgcgccggcgacgcgcagctcgtcttcaccttcaccgtgtacgtgcacgtccgcacggccgcctcggtgcggctgtcgcgagaggggcccgcgaagacgacgacgAGCAGCAGCAGCAGCgacaggcgaggcgcggccgctccgatgccgggacccgccattgccggcgacgaggcgagaacgggtaaagggaatatgggacgg…
c102126.graph_c0	1390	p3	(TTC)5	890	904	atagcacatcgacatctgaagctggtacagatagatcacagtatagaaacacaaatgctagctaaactctgatcgttggacctctccactgcagttgatgaacctattctatttaagctccctagctgatactagtattactgattttagcatggcatccccaaccagtcaaacatatatacattactggtccatctaaattcctgttgattgattaagctctgtctgtccaatcttgaccccccctaatgcagctaaaagtcagcaaggaagagaagcaaatcaattaattatgcttggTTCTTCTTCTTCTTCacctggaaggccttggagatgatgtcgtcgtggaggcagacgtggttgcggcagtggcagcagctgtacacgcgcggcccgacc…
c102145.graph_c0	1460	p1	(T)10	131	140	tctgcgatgagtaatttggaacagagggagtacttgtcaagaccctttggtagttggtttaagaacaactgctggtttcatatgaagccagctccatgagaatttacccatttaaagcttcccgggccagTTTTTTTTTTcttcaaaaaagagggtaccccggtatctgtatctgcactgactgatgcacacagccatagcttctagactagtgaagctatgctttgcttagctccatcctctagtacacccggattccagcttctttgtcgctagctgaaaaaatgcttactgtttgctatacttgagtttaatgtttggagcatagtttggtacaccttttctagtttctactgaaccaaaaaaacattttatttgaaatcgtggttgctataattg…
c102265.graph_c0	1091	p2	(AG)8	252	267	ggcagaattaacaccctagcttatgacagtattgaccaattcggctgctttctaatgagatctctacgcatatggtcatctggtaaaacaatgtatcacggcggatggtaaactcaaggacatctataactagatctttttattagaagagaacaagctacagcccttctcgagcatctcagaattttaccagaaactcatgcataaaaaggaagagattcagtgcattggagcgctcagagtaacatcgcAGAGAGAGAGAGAGAGaaccgacttgatgactaacttcaaggtagatgaggtaggatcatccaagcaggcaggcgacagttttgcatttgctgacatggctagttctcactgcttgaagcatttgccttgtccttcttgctgcttgaa…
c102273.graph_c0	1837	p1	(G)12	1	12	GGGGGGGGGGGGtgtgttctttcatgaaaattttaatgctggtgcaaaaatgtcaagtttattccaaaacaattttggacttttttgttttttccctgtatatacacccaagaaccaaaggacatttcccgggtctttggaccctttttgacagagtgcttttattaacttagaatgtagcatcaaacggatacaaccagattgagcgacacccggcctttgcatgacaccaatgctacagttgagacagttggagtgaaatgaaaccaaaaaaacatgctacaatattcagtataccgaactcaagggtta
c102273.graph_c0	1837	p3	(CAT)5	481	495	catcaaacggatacaaccagattgagcgacacccggcctttgcatgacaccaatgctacagttgagacagttggagtgaaatgaaaccaaaaaaacatgctacaatattcagtataccgaactcaagggttagtgcatgtcgttttcgagatgaacattttctaggataaattttcttcagtatattcacataatgctaatcacattatccattcaaccgaggatttactttctctttacatatcctgtatagtataactaaataggtgatcttattttccaatacatgcaataccgccaCATCATCATCATCATcaccatcaatttttattttttattctcttcagcaacaaatcattctaccaaggctagctagaaggtcacaagacactggaagcc…
c102331.graph_c0	1820	p2	(AG)7	212	225	acggattcttattatgcactggttcataacaatcactttgagagtgccaaaaaatagctcaattacattgattagacgaaactgtagtatacgatcgtacatgtccactgaacccgttgcacacattcagagtctgggattcacgttatgttgattcttcatagagaattaacagagagtaagttaacccagagggcagacatggaagtttAGAGAGAGAGAGAGggcattaacacagggaaaatctccagtccgccgcagcttagctcctggtcgtggcctcactttcgtccacctgtaatcaaatgagaagatcagtacagtgttggagtaaaccacgttaggtgcacgcgtgggtgcgtgcgtggcgcaagtccatgaccaggttgttagctagcc…
c102331.graph_c0	1820	p3	(CCA)5	879	893	cagtgtcgtgagaggatccagagttgccgtgatgtagccgctggaaagagggagaagattagggcgtgcgtgcgcgcacggagccgtttgtgcgccggccgaaaaatcctcgtgtctggtgtgtctcctttttcctacctttgtccgtgggtgagctgagagaaagagagcagtcaggcttgacaacgacatacagttccctgtccaggcttcgtgccatctccgccagccgcggcatgtccgtcaccacatcgccgtgcacgaccctctccaccctgctggacccggccagcgcgttggCCACCACCACCACCAcctcggccgacgcggctagcatgccgacgcacgcgcgccacctgaccccgccccagctccagcgctcctccatggatttggact…
c102333.graph_c0	1050	p2	(GC)6	817	828	ttggcaacccgatatgcattccgccggcgattccgcggagcttcggaagacggcggtagagcggcatttgcccgccctcgaaccctcggcggacgccgggcccggagcgcgacttctgcccgcgcataccgaacccgcagctggcgccctgccccgcggagataccgcgccccttccgcttcggcttccgccgcgcccccttctgcgggctcaggttgtcgagccggaacttctccacgggctccgcctccgaggcctcggccgccgccgcggcgctgcagacgacggtgacgcggcgggGCGCGCGCGCGCggaggaggagggcccggcggccggcgagggagcggggaatggcggcgaagtgggaggaggaggcggtggaggccgggaggtggagga…
c102344.graph_c0	3145	p1	(A)11	2155	2165	tctaaatgaatttgttcagactctagataaattttcttgacaatctattccaaatgtgtagtgaacgtcctaattcaagttcttttgttagaacaaagattttcagaaaatcctcaagccagttacacacgtcgccatcttgtgcaccaccttcttcttcctgaaccaaaaccaaaggcggcacattagaacggtaaatcccaagctttcatagatcacacgccccaattgaggacaagacctaccggtttaatcagtttcagttggtcatgatgataaacaaattaactcccttgaagcAAAAAAAAAAAggattacatatagtatgaccaatcagaatgtttgaaaatgcaaaggcccagtaaaccggggcatgctcacactgaaaaggatctgcgc…
c102359.graph_c0	1329	p3	(CAC)5	1050	1064	ccttcacgaacatggctggcctctcttgtactgaaactccagtgtttatgtttccatggtcttcttcttcatagcatggttccactttgctcaggtctccagaatatgcaggcctcgtggatgtggcagacaggttcttgcggaatgtgcgcaccggtggccatccgaccagttgaggtcgatcttctctgtgggcaggacactcattaggcctctcctgaggttgttccagggccgccttgtcttgcctggcggacaggctccaagggtgcactccaacaccaagccatggagtagtagCACCACCACCACCACtactcaggccattgtctgaagagatgccaagcctaagctcaaggttgttgaggacaccttcctgcagtttgctagcatctcctt…
c102378.graph_c0	1098	p3	(CTT)5	888	902	cgcccgctccacccgcggccgcgcctgcgcccgcggcgaggaggcggcggaggaggaaggagtccgccgaggccgccgccggcggcggcaacaacgcggcagcggcgtccctgcagagcgcggggggcgagaaggagcggctgctggcgaacgagaggtacctgtcggagatcatgaaggagaaggcgtcgacggccagggaccggcggcgcgggcgcgtggccgtgtggcggccgcacctggagagcatcaccgaggatgacttgtaatcagacaaggtgtttgtttcacacttttttcCTTCTTCTTCTTCTTttcatcttttcctttcgattctctagtttacttcctctcctgttaattccctctgcttgcgcctcggccctcttttattttttt…
c102400.graph_c0	1578	p2	(CT)7	1467	1480	ggaggatggaggcatcgttgccgaggcggacggcgtaggcgccctgcggcaccaccagcagcatgtcgccctgcttgtgcccggactcgatgtactccacgaagcccgacgtctcccacttggggatcgccttcccgcccttcaccaccgtcccgttcaccagctccgacttggccggacccagctcgaagttgccgttcggcaggagaccgtcggtgacgaccgcggcggcgtgcgccgccgcgaagacaagcaagagcagcacggcggaacgcatcgcgtcgtccttcgtcttcctccCTCTCTCTCTCTCTcactccctctttggttttccgcttcgagctggttcaagcttacgagctcgagctcagggtggaggatgagacgaagggaggagca…
c102435.graph_c0	2906	p3	(CCG)5	10	24	gaggagccaCCGCCGCCGCCGCCGctgagaggagccgccccagcgccgagagaagccgccgcctccgtcggggaatgaggtcgccgccgcctccaggtcgcagccatcacacaccgcctcctccaggtcgccgccgtcacacactgcctcaggtctgttgatctctctcctcctcgccactcctctctgccagccccgcacaactctgcctccacggtgggtattcactctatggcgttcaagagaggtggttgcagccgccatgctgccgatccggtccttgctgctggatccggccctctccacccctcctcccggtccaat
c102498.graph_c0	1484	p3	(CCG)5	72	86	tttcccatccccatctttcgtccaccgctccccgccccctcccccctctcaccgcggagcccatccgccgcCCGCCGCCGCCGCCGttgacactacccgcgaatctccttcttccgagtggtggagaggagacatggcactccgaaggctgcttcaggggattgtcctaccgcggacgacgggccggcatgttggggcatcgttttccacggaggctggggagactatccgcgcaaccctgtttcccggtgatggcatcgggcctgagatcgccgagtcggtcaagcaggtattcaatgttgcaggtgtacctatagaatgggaagaacattatgttggtacggaagttgatcccagaacagagagctttttgacatgggagagcc
c102508.graph_c0	1058	p3	(CCA)5	301	315	ttgctggcattattgtagcttccgccactgccgccatagccaccagcacttccaccagagttactgacattattgtagatttcgccaccaccgacatagctaccagcacttccgcccgaagtgctggcattattgtggcttccatcaccgccgccatggccaccagcaacagcattgttgttgatgctagaatactcgccaccacctgcagcactactgtaaccaccatatcccgcattaccatatccaccaccactggcatgccctgcacttccataatcagcagcattgcccgcatatCCACCACCACCACCActtccatatcccatgctgccatatccgccacttccgtaaccaccaccattgccagcatatccactgccgccgcttccaaatccc…
c102522.graph_c0	1271	p1	(T)10	1	10	TTTTTTTTTTgccctcttgcctgttgatttgtggtggtgagttccagtaattgtgacggttgatctgctcattgatgaatgaggattgatctggtctgtgtgttggttggtttcgccaaatggagtatatactggataaggatgagttaagtgctagtttctataattagatatttgtttgctctatcatgagctgtaacaaatacggtcatgtgagggaaggtgtcaagttagcttccacacactttgtttgggcgccatgatacatcatggcactagttttctacgacaaattgatatgagcagtata
c102569.graph_c0	1272	p1	(T)10	255	264	tatagaagctgggagctaaaacgaaattgaaatctgccaatttgctcataaacaagaccgcctctggaagaccagaaaagattagacaaacgcaccacacgctcactaactgtcccattttacatcatcatcgtacgatcgatgctacgcaaaaaattactggcgcgaagcgactgggaagcggcttccgagccaagcaaaaccatgtttccagaaaaacaagtcagcgagattgcaagtctgagtccatgaccTTTTTTTTTTactttaaatggcatcattattcctcaacggtcttctttcgggacttgcgtcgtcgttcagaattcaccatgccatcttcgctgtttacagttgagcggtcttgtacaatctgctcgctcttaatgtgatccttga…
c102569.graph_c0	1272	p3	(GCG)6	1038	1055	ggggagaaaacagcagcaggttcgcagtcaccggtacgccaaaatatggtaccagaccatccaggattttggccttgataacctttttcccatctccgtcaacttttctgtcttggtcatcttcgttgtcaccttcgaattcaacttcatgtgatagcaacacgccatcaaagcgatcttcatacgagaataggagggtgctgagctggcgggagacggcgcggcggacgtcggcggcgttggaggggtgcacgtacaccgtcagctcggccgtcgcctcccggagtgcctccatcgcaaGCGGCGGCGGCGGCGGCGgtcggagcttcggctcgggccgtaggtggccaagcaagacgtgggcgccggtgatctcaggagtcggtagcacccgtgcgt…
c102596.graph_c0	2346	p3	(CGC)5	335	349	tccccccatcgccgtgattccatgaccgccgccgcgccgtctcctcctctgaagctaacctccgccaccgccttctccgatgcctccccatctccttctacacagcctcctccagctcagggtcccacctcgccaccccctcctccgcctcctccactcctacaaccccattgaccgaccgccgccgctggaccagcccctgcacgatgctgagctttggatcgccaaggcgctcgcgactgctgccttactcctgccacactacctcccggcattccgccgcctcgcgccctcccaggtCGCCGCCGCCGCCGCgctccgccacgcgccgtgcgcctcctcgacgctccacctcttctctgcgctgcattccccccactcccagctcgccatcccccc…
c102644.graph_c0	1063	p2	(GC)6	31	42	ataaaacccaccgcggtggcgagcgcaaagGCGCGCGCGCGCccctctcgatctccatggagcccaggtaggtcctctgctcctcgccgcccggctggtcgtctcgtctcccggattggaaggctgctgccggtgtggaacaaggtggcgacacgcgagatttcgccggcgagccgagtcggagacggtggccgcgagaggaggcgggctggcggggtgccttggtgctcgctgttcgagtgtgaggtatacgttggtgtcgctcgcctcgcggttcattcggtgcttggccttggggctctgcgactgccctggcgtcatgcctgagctctggcgagagcc
c102644.graph_c0	1063	p2	(TC)6	437	448	ggaacaaggtggcgacacgcgagatttcgccggcgagccgagtcggagacggtggccgcgagaggaggcgggctggcggggtgccttggtgctcgctgttcgagtgtgaggtatacgttggtgtcgctcgcctcgcggttcattcggtgcttggccttggggctctgcgactgccctggcgtcatgcctgagctctggcgagagcctcccgcgggtcaacggggagagggggccagcgtgccagggcctgagccggagcgcgacgcaatgcaatgcggcgaccgtctggatttccccctaTCTCTCTCTCTCtttctgttggtgctgggcaagtactactactgctccttccctgcttcgatattttgctgctgctggcagggcagggcggggtaccca…
c102651.graph_c0	1171	p3	(GCG)5	557	571	ccatgaaggtgaaattgatgaaacctccattaccactaccgctcgtacacgtacctcatagtaccatactccaccacctccatatataaatgaatcgagtggtcgacagatacatacacgctagccactacaccatatggatttgcaactttgcaagcaagcaagctagctatctagctagctccaccatggatgagttcactttccccactgtcccgggagggcagtgcaagctcgcgccgttccctccgccgtggttcgtcgccgccgtcgcagaggaggaggagggggacgacggcaGCGGCGGCGGCGGCGcgccgtggggtcgcgacgagaagatggacatgctgtgggaggacttcaacgaagagctggcgcgcgcgccgccggtgtgccctc…
c102678.graph_c0	1526	p1	(T)12	1515	1526	acaacgctgtggtgaggctcttcaacagcctcaccagagacgtgtccaagaattggaagagtcacctgtcccaggtgcgtcaggacgtggatcaccattaccgcagcaaccgtttgcgtgtctttctctatgaggcgtggtcaaaccttaagagcaagtacttcaggagcccgtggacactcctcgcccttgtcaccgcaatcctgctcgtcgtcggagatatcgtgcaggctgtgtatgcagtcataggctatgatcctaacgagaagggcaagcccaaaatgaattaaccagatggtgTTTTTTTTTTTT
c102724.graph_c0	1370	p3	(GCG)5	22	36	gagaacagaaccctcgcagaaGCGGCGGCGGCGGCGcgcgggcacaggagcgagctcaccggcggcggaggagagagggggcgagatgccgcggccggaggtgcaggcgccgccggagatattctacaacgaggcggaggcgcgcaagtacaccacctcctcccgcatcatcgaaatccaggcgaggatctccgagagggcgctggagctgctggcgctccccgacgacggcgtccccaagatgctgctcgacatcgggtgcggctccgggcttagcggtgagacgctgacggagcacgggcaccactggatcggctgcgatatctcacagtccat
c102743.graph_c0	1441	p2	(TA)6	771	782	gtaagaaaaaaacacgtattcatcccacatcttggtacatattcacatctttgtacacaatgttttagatgttttttctcatgggatctatttctttatttgaattagcccgcctcttgtctgaaccttgagaatgcaagaataaatcatattatggttttgaaacatgacaatatctagtgttgtcctgaagctatttttttgcaattaattatcactatttgatctttctggccattcatccgttcttataccttcataacacaagaataatacaaaggaaaaaaacttatttcctggTATATATATATAtgacatatatcagttggggtaaaacacaaacacctggcctataacattaagtagtacaaagcctttccaatggacaaaaaaaggcat…
c102751.graph_c0	1024	p1	(T)10	931	940	tagccggtaccattaccatgtcaacctccttgttggtgatctcggacttgtaggggaggacgaagttgacggtgagcttggagggaatggaggccggcgtgggcgggcggggcttcatggccgacatgggcgtctgggggggctcgatgattgtggtcaccttcttccacgcctccaggaaggcggggtcctcgcccgcctccgcgggcgcctgcgccgtcgcgagggccctgcggctcatggagccgctgccggcagcggcggcgcgggaggcgaggcggcgggcggcgtggcgcagcaTTTTTTTTTTctcctccctcgtcggacaggtacgggatggatgtgtgcgacctgcagatgagtgggtgctgaatgaattggggtttcggcgatt
c102779.graph_c0	1867	p2	(GA)6	1629	1640	tctatagaaaatatatcgtaatgagaacatatgttcacatgaattagagaaaatatcgagagctattttcaagaaatgtggtggtgtaccatagccattattgctgtaactactatttttgttagtaataaaccaaatggagcaaaaattattgattctgtttgctcaattttatgtgtcatgaggtaacaaaagatgctatatttgaaggaaatggaagggatattattgctcaattgttatgatttgcttcccatttgaagactagtttattatatataagcatatttttgtaagtttGAGAGAGAGAGAtcacaagaagatccacttcaagagccattggaccgctgagaaatatgtttagatataataaacaagtctttagatgagaaggcagat…
c102800.graph_c0	1006	p3	(GCG)5	922	936	tagcatctactatctccccctcccagaatgtcaccacaggtgtgtcggctaagggaacattaagtgcctccatcgtaccacataaataaccctgttcaatatcacaaccatggatacgaacattgactttccatgcctcatctttttgtaaacttgaaacattctgagttcctgcaaaacatcttccagcagttaagagtgagcagctaggaggagacggctgcacagcagttgcatcttgtcctgaggaggcctgcgaggaaggggtggcggtgtcgaccaccctcaccggcatcttctGCGGCGGCGGCGGCGggtgaggtcgccggcgacgaggctggatggatgtttcgagaagtgtggcgttttggtgcctcgagtcgtg
c102851.graph_c0	2329	p1	(C)11	632	642	ttgggcccactgtccagttcccattcattcaccacccgaagcttaacctagccgatgtccctccacaacacccgccgtcatttccgctcgagctagtgtcccccttgacagagaggagaagagcggctcctcctccccctcgacgccaagccaacactaaccagcagtcagtcaggccaagccaagcagcaggcaggtgacgggattttttcttctgcaacccctcctaaactcctcctgctattagtacaaggggactacttccctctgttcctttgcaagatgaagtagggcaccgaaCCCCCCCCCCCtcctcattctcttttgctagctcttccttgttcctcactggacgcacgcgaaaaaaagcactaagtaggcattgtgccgtccgtggga…
c102866.graph_c0	1279	p1	(T)11	25	35	ccagcgcattaggtgcccgctctgTTTTTTTTTTTctaatgggaagcagtaatcaagaaccgggggtgagtctccggacggacggctggctacagaagcctatcgatagcctcatgcggatcccggataagattcagagctctctcaagctacattttgggcgtttcttgaagatggatggtgttagcggtggcggtatcaaggcacaaatgccatcagaaaaggtgagggtatcatataccgctgctgctgcttcagaggatagcttggaccggcagctccaggcttggagggacaatcctagttggactgatcagcctccagaaatcaaggtg
c102868.graph_c0	1389	p2	(AG)8	1368	1383	gttgataattacaggagtagatagactgatgctagtggctgccgctagacatctctattttttgctattgcatgcgacccagctgcttctgcttcctctcttcccgccgctcaatgttgctgccggtcgctgctagctgctgttgtcagacatttctagttgttgtgccatgtggctgcccgacgccactgccgttttctagctgctattggtacgctgttgctgcaattcaacatgacaaaagagatatgtctgttagagattagcactgatgttgtccgtgcttaaagaaatgagaatAGAGAGAGAGAGAGAGtgtgtg
c102874.graph_c1	3351	p3	(TGA)6	1893	1910	ggatgtcgccacagactacttccatagcctggtggatcgttcattgttccaagaagaaggaggcgaaccagctggaggcaacgggacgacctatgtgatccatgagcaggtccattggatgatacgcatggcctctaccaagaactgcatcagcatctccggcacagcagtgagaagcatccctcccacagttcgtcacttgtctgtcaccagcagctctcttgatcagctcaaggcatatcctaaaatcatagtactcagcaatatgaggaccctgctagtcctacagagcaatcatggTGATGATGATGATGATGAttcaacatcatcgacgcccttgatcagtacagttgacagagtactccagttgacaagggtatactcaaactgttcaagggc…
c102881.graph_c0	1739	p3	(CGG)5	1668	1682	tgatcatcttcagcaatctcctcccacaaagacagtgtaccgtcagcacagacacaagctatagcatcaccgtagtccggaggaagccagacgacagccactatggcatgctcatgggcctgccacttggaggagggggacggctgagaatcgtagacggaaacggacccatcgacggcgccggcggctaggcgccggccgcagtggttccagccgcagcacgcagctccaggccccaactgagccaccttatgatccgccattcccgcctcccttcctcacctgagatgtcgtgctcgtCGGCGGCGGCGGCGGcttcggctagaacgtgcgcctgcacagagttttgcgccgacccggttgttgttgtgt
c102896.graph_c0	1202	p3	(CAG)6	737	754	tgctgttctcttccaggaccatgttggggctctccttcagtggcctgcctctcttcacaccagcacttgcattcagtttaacatctttgccatcttcatcgccgccatcgacatcttctacgaaattctcaacatcaacctgttcggttttatcggcgaagtgcttctgcggcctccctctcctctttcttgcaggcacgacctcttcaccgctgcttcctttgtcttcatggctcctggcaatggccgccgtccttcctctgcctctgcctcttcctctacccattggttggttcaactCAGCAGCAGCAGCAGCAGcaagaactatagattggtttgggcaaccactgaagcggctgcttctactctatcagtatcagtttgcttactgaaactgga…
c102896.graph_c0	1202	p2	(GA)8	1184	1199	caaatctgccacaaagctggcgtctactccaagcagcagcaccaatctcagcaaaaaagaagaagatggagctctcctggcgctagaggaaaacaaacgatggatcggtggcaatccttggcctgcgatgccggaagtacagcggatcgggaggcaacagcaaagattgctatatgtggcgtgcgggaagcgggagggggctcttatcgacgaacagctaccaaagctagccagcgctctgctacttctggatggctgagctccaatagctgctggggcatagcaggcagcagctggggcGAGAGAGAGAGAGAGAggg
c102901.graph_c0	1968	p1	(A)12	367	378	ccaccaacatcactttcagtttacatatttcacattgttatttcaatttcagaaaaatatttgacatttcaccagtagcactttcagtttagatattcacacatcacaaaaatcctatttcaattctttcaaaaacatattcacaaactggtttcaattatttgaaaacatccacttaaattatttcaaaccatacatttcagttatttgaaaaacatatttaaataggatcaatttcatttttttcgcaattattcagttcatccatttcaattatttcagaacatatttcagtttttcAAAAAAAAAAAAgggatttcacttattccgggtaagactccactacttaaaaaaaagtgagttcatccctttcggtaatttcataacatatttcacttt…
c102901.graph_c0	1968	p1	(T)11	788	798	tcttctgaaacatatcaatctcactaaaaccttcactccatctcgaatacactcattggtcctattctaagcagttccccacactagaataaatttagtgaaatatgtggattgaaatgttgaaatttgaacatgtttgaattgtatccaaattgatcttacttgaaatgtcttgacgctaggagttgaaatatacataaagtttcaaaaatgtaattgtggtttaaaatatctgaatggtttaaattagcaaagatgaaataatgtctttgtgggttgtagactagaaccgattctagcTTTTTTTTTTTcctcggcatgagcatgctacaatgacttaccatgaggtttgttgctcttagattttgtggcgtcaagttttgatcgacaatcgacatt…
c102915.graph_c0	1002	p1	(T)10	693	702	gagtctatctggtattgcagcgtcgacagctacatttcctcttgatcttgtaaagcgacggatgcaactacacggggcggctgggacatcgcaaatcgaaaaatcaagcataactggaaccatccgccaaatccttcaaaaggaaggtcctcgtggcttctaccgaggcatagtcccggagtacctgaaggttgttcctagcgttggaatcgccttcatgacctatgaggtattgaaaagcatgctctccagcattgatggggatgatgagaactaaggtcgcaaagcagttgcgttgccTTTTTTTTTTgccgccctaggttactatcgtaagaccagtgtatgagagtgattacaacatgccttgccaggcagttttgtaggtgttggtaggataaa…
c102918.graph_c0	1523	p1	(T)10	386	395	agtcacttttttataagctggcttctcttgtgctgccttcatccctcccacgccgcgtcggctgacaggcggatccaggcagcatcctcactgacaacctctgcacgccacggcgccgccatgggtccacaagcacgagcgcgtcctcctctccaagatgaagctacgcaggcgtcccttcctgcattcctagctctctgtccaagtttgttgtttgcttgcttgatcttttctctggaatgcagatgaaatatattcctctggctcagtcccttgtttctcctctgtgagttcagggcaTTTTTTTTTTgttgccttgttcttcctctcctgcctcttttccccatccctcagatatgggacaacaatgttgtacttctttggcatgtttttcttccg…
c102930.graph_c0	1605	p1	(A)10	113	122	aaagagtggcgcatttggatgggagaaacgaagaaaaaaggggcaaaaggaagtgtctccatacagacggatatctaaaatccggtgcattgaatcggaccattaaaactttAAAAAAAAAActgccatgcacattctatccatgcctagttgagacaccggtgcattgatttggaccctactggaccgtagccaatgcatttcctgtcatggattggtgaacacaaaacacaagctaaacaaggagtcaaaattgggagacgagcaatgaacaaaactgacttgataacattttatggagcgaagtccaaaacttattagcttcaccacattaatctgggcaccatcgcattacccatgaataggaggaaacgctgtaacagtaacgtagagcaagtt…
c102939.graph_c0	1187	p3	(CCT)5	982	996	cggttgcagatctcctccaggccgaggatgtaggatgcttcggggttgccggtggccgcgcactccccgagcaccgagaggaacctctccttgtcccaccagtgcagacgccactccctgtccaccgccatgcaccggcccacctccctcgccgccgtcgcgtcgcggaacaccttgcatgatcgcctgaggctgacgatgtcgtcgaggggcgtcgttgactccccggcgattctggcagtcacctccacgaggatgtcagaagggaggccggcgatgcccatgcctgacggatcagccCCTCCTCCTCCTCCTtgccccgtgagcccctcctccgtctcctcaccccaatcctcctcctcgtccccttttgccttgttaaggtagatgatgaccaga…
c102941.graph_c0	1511	p2	(CT)9	1021	1038	cttatttattgccctgagtgcagtgcaaatccgttttgaatgccttctttgaccagccaccatcagtggactgcattgtctatgggcaccttccttttcttctttatgagcagcgttacagggccaggggtgtgtgtggctatcgaccacacacagcacttactaagctttaagagtgtgataaagcatggctgagagatgagaattggcttgtgctttatttataaagcggggctagagcctgttcgacagataagaattgatcgagttccagtttctatcatcttatctcgcatagtaCTCTCTCTCTCTCTCTCTtgagaaatcagcatatcatactcaactacaattaatgctactttcttcgttgtttttaacatcctagagcccagtggctga…
c102944.graph_c0	1051	p3	(CGG)5	291	305	ggcgagcggcagcgtgtggcctccgttggctggcaaaccacaggccaccccgttcggatagatagccgcccgcctcccctctccccaccacacggccacaatccgactcaccaccgcgcctcttcctcctcccgctcacccacccatggcgacggctatgatggctgcagccaccacctcctgctccccgccccgagcgctcctcaagcccgcggcctcctccagccccgcgccgccgcccaggccgcagccacggtccttcctcaagcagctcccggggctcgccgcgaCGGCGGCGGCGGCGGccgtcgcctacgtgcctctcccggcgctggccgtggagatggagaaggctgcgctgttcgacttcaacctgacgctcccggcgatcacgatcga…
c102948.graph_c0	1002	p3	(CTC)5	101	115	ggaaaacctctcgcctcacaaacaagtcccccaactctccaagtccaaccccacgaccatggcgaccaagcagagcctcctcgccgccgcagccgtctgtCTCCTCCTCCTCCTCcccctcccggcagcctacgccgtcaccgatgtcgagtactgcaataagggcaaaaactacccggtgaaggtgagcggcgtggagatcgtacctgatccggtcgagcgcggcgtgccggccaccttcaagatctccgctacaacagataaaaacatcaccgaggggaagctggttattgatgttaaatattggattttcaatgtttactctgaaacggatgacatctgtacgaagacccaatgcccggcaacttctgattttgagctatctcactcgcaaacctt…
c102954.graph_c1	1010	p3	(CCG)5	62	76	agcgggtcgggtccgtatccatccccccctgctcatccccacagtcctgtccccgtccactCCGCCGCCGCCGCCGcgaattccgccggcgtccgcccccgcgcgcgtgctctgcgcccacgcggactccagcgcctccggatcggagcccctgaacatggcggccgccgcgctcagggttcagctcgaggcgctcctcgagaacatgttcgccacgggtatggtggacgagcagttccggcagctgcagtcgctgcaggaggggggcagcgcgtcgggcttcgtcgccgaggtcgccaccctcttcatcgaagacgccgaccggatcatcgccgacatcgggagcctgctggaccagcccgtggtggatttcgac
c102966.graph_c0	1453	p3	(CCG)5	281	295	ccgcaccgcaccccaggcatcttgatcgctttctggtgggagggaagggacggttaccggtacggaaacgccgaaacgggagtccgccaatttccggcgcgcgggaaaatttcccgcactcgcgctcgagcctcgcccgctataagaaagaatcgcaccaccacggtctcctgctccacttcccccacttccgccgcctcccaccgaatgggccgcaagaggagggctagggtttccagcgacagcgacggcgacgacgtcgagatgaacggccaagagcCCGCCGCCGCCGCCGacgcgcagagcaagagcctctacgagatattaggggttgagagcacagcttcacaacaggagataaaaaaggcatatcacaagttggccttgcgtcttcaccca…
c102978.graph_c0	1025	p1	(A)10	229	238	tgtctatatacatgtgaatcagaaaaaagttacttcaacacagagagtacatgattagagagagaagttgcagggaatggaaattcattggaactctcacaccaagtcccatcttggattggattctcccatatttattcttcctaggatgcccaaagagccattggtattgtacagacatactaataagtagaacaaaacaagattataaagatatatgtcttggacAAAAAAAAAAgatatatgtcaaaaggttaatataaagctcagggcaagataggtgcaactggcaaccttcccgacacaacggcttgggagacatacaacgccttgacaaaatcgtcgaacctatatatcagtatgcacttctctgaagcacggcagctaaggctcctcctt…
c102997.graph_c0	1194	p1	(A)11	1	11	AAAAAAAAAAAgtcattgtatccctgaagaacggttgaatgaagcaaatagcacattgtgcagttataataacaagtcaagaggatactcttccaccccaaaatggcctaaataggatactagacataaataggtattacgagtcaaatatttgctgcaagagcagcatttcatgaaacacgagaaataaggtgttgcagaaaacaatactgggcagcagaaacagccgaggagtggtagataatatctcaacgtgtaaggtgtaggctgaaaaggcccaagcctcgtaactgaacccaactggggagcat
c103034.graph_c0	1001	p2	(GC)6	586	597	cgctcagcctcatgcccggcgccgacgtcggccaggaccacgccgcggcggccgctgaggaggcgggcccggccacgccgctcaccatcttctacggcggcagggtagtcgtcttcgaggacttccccgcggacaaggcggccgaggtgatgcgcatggccgccgccgccggcgtcgagcgcgcggctgtcgtgcccgcccccgccctcctcccggcggacaagacggcgctcgcggacctgcccatcatgcgcaaggcgtcgctgcagaggttcttcgagaagcgcaaggaccgcctcgGCGCGCGCGCGCcctacgcccgccccgccgcgccggcagccaacaagggctcggaggacaagtcggcgtcgtcctcctcgtggctcgggctggccagcg…
c103034.graph_c0	1001	p4	(GAAA)5	817	836	tcgcggacctgcccatcatgcgcaaggcgtcgctgcagaggttcttcgagaagcgcaaggaccgcctcggcgcgcgcgcgccctacgcccgccccgccgcgccggcagccaacaagggctcggaggacaagtcggcgtcgtcctcctcgtggctcgggctggccagcgccgacggcgccttcgcgctctgatccggacggacggacggacggggcaagacggcttgctcgctcgcctcaagacatcgtttgtagagcactttcaattttaatgtattctttgggtaaaaattcgaatagcGAAAGAAAGAAAGAAAGAAAcaagattgagttcatagcaagccctctttgttcgttcgtttgatttgatcgacaaattcttttgatttctgcgcggatc…
c103039.graph_c0	1103	p2	(AC)9	1	18	ACACACACACACACACACaaataatatttacctacccgcaacaatggaaaaacatttacctaatatatatagtcatcattcatctgaatatatatggacactgagcggcaccgccacttgattgctaaatgatattttcttgtatgcatacagaattcgaggagaagaatatgaaacctgggtatggaaacaatgggggaggatacggaaacaacggaggatacggaaacaatggcggaggatatgggaacaacggaggatatggaaacaatggcggaggatatggaaacaacggtggtgggtaccagcatggtggag
c103044.graph_c0	1212	p3	(ACG)7	966	986	ttcggcaggtgaagcaactgcaagctacgtacaagtaagcaggtcgctaagcggctgcgtgtgcgcccggcgccggaggctccggcgcgtcgaccgggcggcggcggccgcagcggcacgggccggaggcgaagagggagagccaggcgaggacgggcgtgccgaggaggaccagccccgcgggcaccatccagagccgcgcgtgcgccgggtggaacgccagcgcccaccacaccagcagcgccgcgcctcccagaccgaccgccaccaggctcgcggccgtggcggccacggacgagaACGACGACGACGACGACGACGccaccttcgccgcggcccctggcttcggaggccccgcacccgcctccatggaaggctacgtacgcgcctggcaccgcc…
c103059.graph_c0	1303	p3	(AGG)6	1	18	AGGAGGAGGAGGAGGAGGggatggggagggaggacaggttcccggtctgggaggccgcgctcggcgccggggtcgccgccgtcttcgccgcgggcctcgtcggggtctacctctccatgccggactccgactacagcttcctcaagttgccccgcaacctccacgaactccaaatcctcactggccatcttgagaactataccagtgactacaccgtacaggtgttgataggttactgtgctgtgtacattttcatgcagaccttcatgatcccagggacaatattcatgtcattgcttgctggtgctctgttcgggc
c103095.graph_c0	1835	c	(AG)7ttgtccggcctcaaaaactccttcccagatat(CTC)5	1627	1687	tccctgtactccgtatgtgacaggaacgtgagtgaagggtcaagatcaagaccgtcgacctcggccgagaggccggccaggtggtagcgatagccgccggcaccggtgatgttggtgtagaggacgccggcgagggtctgcggcagcttcttgcggtgggcggggtgggcgatgaggtcacgccaggtcttagagacgcacttgaaacggcagacggaccggaaggggagccgggacaggatctccacgatgaggtcgtcggtgagtcgactggccgcggccgccgcctccgcctccgcaAGAGAGAGAGAGAGttgtccggcctcaaaaactccttcccagatatCTCCTCCTCCTCCTCcatggcggcggaactgcagggcgttgctggcgtcgggg…
c103125.graph_c1	2736	p1	(C)10	447	456	caagtgttgcccactttgatggggggtctgataaggttgaaggtcgagtggttgctgcctctgcagcaaggtctcacacgaagaggtcgagtgccgcggtgggctcgccgccggccaacaagcagcgggctgccgctattggtgtggataattgctttttgcgatctgatattcctgcccccacacgtactgctggtccttcttttcgagggcgtattgttaaagagaagacgggttatagataagcatttttgtcctctgacgaagccctagaaatagaagaacacttcggccagccctCCCCCCCCCCtcccggcgcctccatagcacacccccttcatctcacaaaactggtaaacccgccggattcctctgttggatccggaaagatctcatgga…
c103125.graph_c1	2736	p1	(A)10	2711	2720	cgacgcccagggtgtgcttcttctccggtgcttaaggctcttgggccggcgaagaggggaattgcttagaatagcttgggaggtgtgaagtgaccggaactatctgtacttactcctctttattttggcgccagacgttggctggtctcatctaagtgccttgtaatagggtagtttgctaaaacctttctgtgacagctactttggctgttgccgagcgctgtacaatgtcctggtcatgctggtttcgcctttgctttttaataaaagctggggcaggggggaaacccctatcttttcAAAAAAAAAAggagttaactctaaac
c103126.graph_c0	1297	p3	(CTC)5	963	977	aaagccacatcctcgactaatcccggtctcggcatcacgagaaacctcgacggagaggacggtgccgtatggcccgaagagctcgagcagttcgtcgacgccgcacctgcgcggcaggttgcacacgaacatctcgcgcggccgcggctgccgccgcgtccacccgctcccatcctcggcctccggatctccgccgtaatgctcctcctccccgtgcgccgccgtgccattgcccccggcccactcctgctcgtcatcctcgtcgtcagactgcgcctgcgtagcgggccaccgaggcgtCTCCTCCTCCTCCTCcgtatcgaacgctagagccgtctcctccccctcctctgtctcgaacgctagttggctcgcgctggctctcctcaccgggccgaa…
c103165.graph_c0	1399	p3	(CGG)5	587	601	ggggttcctggcctccgcggcgctgctgtgcccggccggggacgccggcgcgacgcgcatcgagtacttcgcgacggtcggggacaagctctgcgacatggacttcgccaagtccgggctcgggtactgcgacgtcgaagtcggcaccggcgtgcagcccaagcgcggcgagctcatcaatatacactacacggcgaggttccccgacgggacagtgttcgacagcagctacaagcgcgggaggccactgacgatgcgcatcggcgcaggcaagatcctccgggggcttcaacaggggatCGGCGGCGGCGGCGGcgtgacgcccatgctcgtcggtgggaagcgcaagctgatgatacctccgattttggcatacgggcccgaaccagcaggctgctt…
c103166.graph_c0	1222	p2	(GA)6	517	528	agattcataatttcccacttaatagaattgaatttagcagccatggcttgaaatattcgaaggcatgcaattgctaccaatgaggaacaatgtttcctgccatgtcccactctgaaacaacacggccaagctctgcctgcatgctcagaacaaaaggcaccagcatcttcagactcttaccaacacaacacccagcaacaaccaaacatgccagcctcattcattcattcagagaaatcgatttccattaggaatcaacaagagtgacacaaaaattctttgcttttacatcaacaacatGAGAGAGAGAGAattggcatccctacaaaacctcctgcttttatcctacaagcacttacagcaaccacctgtgccctgctcattacaaggcgcaagcag…
c103169.graph_c0	1262	p3	(CTC)5	522	536	tttttaccttgttcttttcttgcttgtaacacagcactgacaaacttaatactcaaccactatcacacaggagcattgcatgcatggactagagagagagaagaaagaggagggaaaacagaacaaaaaagaagcgcaaaaggtgcccacatctccattaagtacacacattcttccaacctctgcgggcattatcagtcgttgcagcacttctcactcatcaccacaggttctgtctgattttacacaaggggaaaactgctgaacttctgcattgtctcggtcttcttgtctttctctCTCCTCCTCCTCCTCtcctcacacgctcattctcacctctggtccaggtgctcttctcctcctcctgcctctatcctctccctcagcccaggaacacct…
c103169.graph_c0	1262	p3	(GGT)5	1177	1191	tgtcgaagaaagccaggtcgccgttgtcgtacgtcgcgtagcacggcgccgatagccgcgcctcgagcaggccgtttccctcgtccagggtgtacgactccacgctgcgcgggagcagcccgccggggaggccgtgcgagcgcagtagcttgtgtatcgagtcggcggcgggcgccgcgcgggcgagcgcgaggggcggcgcggcggccagcaggaagaggcacaggcaggctaggagggcaagccggcaggaagggcgaggccgtagctccgccatgggagcggcggccgcggcagctaGGTGGTGGTGGTGGTgggaacggggatgcgggtgggggcgaggcgaatgggaggacggacgaggggaggttttaagggagctaggg
c103234.graph_c0	2155	p3	(CGG)5	1946	1960	tttgagatcttcctttaccacaccaagtttctcactgaactccttcatagatttctggaattcaggattactcttagcctcacccttcagctgctttgagaactcgttgaacacacttagattccgattattcagatgcctatatccagtaacggcttgcacattggcagtcgttgccaatcgcagcgcggccaccgacgagggccgcctcagagcacgcagcagcgtcgaggtcgccatccctgaagcaatcagcgggtcaccgcgacggagtggtaggatcccggcggcctcttggaaCGGCGGCGGCGGCGGctcgccggaggtggagggggcagggaggggggatacgaggaagtggggccagaggctggaggcggagaggcgcgccggggaggt…
c103252.graph_c1	1493	p3	(GCC)6	1	18	GCCGCCGCCGCCGCCGCCaccggcacaaacgaagccaccgccggcgcctgggtcttcgacatcgacgagacgctgctctccaacctcccctactacgcgcagcacggatacgggtgggcgacccacgcatattacatcccgagattgcgggccgggaagctcgattcgacaactgagattgatacatgttcgattttggaaacggctatgcaggctggagctgttcgaccaccgggagttcgaccggtgggtggagacgggggaggcgccggcgatcccctccagcctccgcctctacagggaggtgcgcgacctggg
c103255.graph_c0	2325	p1	(A)11	70	80	gcaaagtaaataaacttgcacgaagagatttacttctggtgagccacaaatttcaccataacttgtttcAAAAAAAAAAAtcaccatagcgtcggcaccgcctcatgggccagaacagcacacgcagcggcagcacacctacacatgcggccatgcccaaatgttttgccgcccaattgattgtttacggttgcaactccatacatgcaacccagcaacagtgccaacacctcacactcacatgcaagcaaccaacacccagcggcagctgctcaacagctcaagaaaaggacgggaaaaaattcatgcgcaagatcaagaaagaacatcacagatctcagcagctgctgctgctcacggatctgaacccagaaactaac
c103255.graph_c0	2325	p3	(CTA)5	1207	1221	caccaggcccgacgagccggaccgtctgaaagtcgaggacgatctctgcaacccttccatccgcacctgtccacctcccctccccgcgcaacggacaagctttgcttatctgcaagctatggagaagagaacacaagaggcaaggaggatgtgtctcctgaggttggtgctttgccttcccaggcctcctgtgcgtatgtatatatgtgaagggaaagggacggccattaacgtacagacaggagagcagtcaacagccggtggcactgagggctaccagggcctgtctcctcccataacCTACTACTACTACTAacaaacctatggagagattagtctacgttcagttaaaacaggacaagagctgtcagattaaactactattctgatccacatgcg…
c103281.graph_c0	1082	p3	(CGG)6	1024	1041	tactccaccacagcaagatgcccattggcagaagccatatgaagagccgttcggccttgcgaatctgcggagtcgagggggacaccggcggagaagagggcgacaacgtcttccagctcgtcgtacctcgcggcgtcgatgagatcctgggcctgctcggcggtggcggcgggggttggctgcggcgattcgacgcccatcgctgagcacgcgagaaagctaggtcagctgggaggaaaggggaggttggggtcgcggtgccgccggctgcacttgatgctgctgcggtttccctgcgtaCGGCGGCGGCGGCGGCGGgttgccctggcagcccctcagtccaagttggcgtgtgtggg
c103319.graph_c0	1391	p2	(AT)7	9	22	tagaaacaATATATATATATATtcatctatagtgtattgaacaatgtacaacagcactagccagtgagattacttgaaagctcacagaattggtgcattacattttgtacaaagaatagctctgactcactgactcatactttggtctctatgaagtaggtcgacgacacagccagaccagccgagtcgaaggtccgcacgagccgctgcctctttcctggcgattccatccaacaaaactccaaattaaaaggatctaactgctcaatgcacttgctgatgtctgatggatatcccatgtacatccctccaggtagcaaag
c103331.graph_c0	1303	p1	(A)12	94	105	ctcgcaccatagccggccattcaaggtcttcttacttaaacagagaataacatacactatcttccacaaggcatactactacatatccatgtcAAAAAAAAAAAActacatatccatggagtcaatacaacatagtagcaacaacgtttctcaaaaagggattgcgcatctgaatacttgactctgttctcgtgtcagcatgtcacatgtagtacacattatgcttctgaatccttgaaactacatagatggatgatagggagaacactgtcataggcgcatcagcaattcctatcttcaggtccaaacacgaatggtcccatcgacagatgatgtcaacatgcaggtctttgttgggtgataactgacgctggtgaccacagagctatgtgctcggaa…
c103337.graph_c2	1927	p2	(AT)7	1854	1867	tataattagttgttaatattgtgaaatagggtgcaggtaggctttctttgtcaattgcttctcttggcaatttaggaatcaaccagtatgcgtgtttcgtatttggtgacacctcctgttaagttaaggctccatgaatcatgacttggatatgaatatgtagatcttgtgaataacgagatttaaataaattggatgggtacattgtgacctaggaattggattttattttaaacagggttgtgtgacctttgcgtacgcatgaatgtgagatgatttgacaggtggctgaatatataaATATATATATATATactttcctgacgaagccagccgccatggatatgttgacctcattcttgaaggtatggtcc
c103338.graph_c0	1108	p3	(CGA)5	904	918	ggcggcctcaacgggagcaagtggccacgacggtggaacggcgacctacgtgaccaaatcgaggggaaaatagggggaatggggagaggagctcacgggggaagcggaggacgcggccggcatggcgaaggagctccggtgaggtagatcgggcgcggggcagcggcagccgtaggcgaggaagtcgcgtcgatcccggtgatgtagtgcttccccgctcgaaccggtagcactagtcgaaggagacgtccatgacgcagctccggacatcttttcaggcgccggggaagtcggtggccgCGACGACGACGACGAccatggccacggcagctcggttgcgggctatggggaaggggaggaaccgagggggagaggggcaagtgggttagggtttgtccg…
c103340.graph_c0	1884	p2	(GA)9	1107	1124	gccacaccgcgatggatctgaactggcatcagatccacgatcgccaccagcaaccatcgcctgagagcacgccggagaccgatccccgctgaccctccggccatggaggggaccgctgccgccgccgcctgaacagggaactccgccctggccatcgtgctcgttggtccaatgaccaccaccaaactccctagggaggatacaccatcggtggcctatgagaccactggggatcagatccacgccgccccatcatgggcaccgtggccttgtctagcagcagcctccgggagcggcgagGAGAGAGAGAGAGAGAGAaattgggaggagggtggcggcggcaggcaagggtcgcgggaggagggttgtgctgtagctgtgttaattcagtcctgtgtt…
c103347.graph_c0	1725	p3	(GGC)6	1378	1395	gcaccgccaccgcttagcacatccgataaggggagaacagcgagcaagtcagattggcaggcacgtaccaggcggcggatcttggtggcgcggggggcgatggggaacccggggccgacgtcgtcgtccagccacagctccggcgcgtcggcgcccttcctcttcagcgtcggcgccgcgtccacgtccatcgatcacgagcggccgtcgatcggctggccccggtgctggtcgaatcgagaagctaatcactcaatccagagcagggcgaagggagtggatgtcgtgtgggagttctgtGGCGGCGGCGGCGGCGGCgagtgttaagaaaggggggaatggagatttggagaaggttcgggggttggcgctcgcgacgcctctagaacgtctcctctg…
c103373.graph_c0	1190	p3	(CGC)5	60	74	cccccgcccccgcccccgccgccgcgggcgccgacaagaagaagtcgcgcgagagcgagCGCCGCCGCCGCCGCcggaagcagaagaagagcaaggcgcccgcttccgacgccgccgccacggacgccgacgcggccgcaggtgccgaggaggacaagcccgactccaagcccccggtggagatcgaggtggagtacgtgccggaggagccggacctcgccgacggcctgctcgccgacttcaagagcatcttcgacaagttcaccttcaaggagcccgtcgccgccgaggatggggagaagaaggacgaggccgccgacgcggcaaagaaggggtcggggtccgactcggacgacgacgagcaggagacccag
c103378.graph_c0	1877	p3	(CGG)6	1652	1669	gaccaaattaactatgaagagtttccactggaaatgccagaactccacatgcctatgcaagctcatcgtggctgcactacgatatggtcaaagcggatggagcagagcagccagatcaaaaacctgaacctgctacagtaacatgaaagcccaatctaaactgatccgcgcgacttccggccaccctcgtccgaacaactgagttaatctgtggatcctcggtgggaagtcaagaaggaaccaggcttgccttggcgtgcaggacctcggcttcccgaacgaagaactcggcaagggagcCGGCGGCGGCGGCGGCGGccgagtaggccggcgtgttgcgcgggcgtttggcccgctcgatgagcgcgaagacgatggagtcctcctcgcggatcagct…
c103394.graph_c2	1083	p3	(CAC)6	593	610	aagatggaggaggacccctcggagccctgccacggccacatcacctcgctcgccgtgctccgctcccaccgcaagctcggcctcgccaccaagctcatgtcggcggcccaggccgccatggaccaggtcttcggcgccgagtacgtgtcgctccacgtccgccgctccaaccgcgccgccttcaacctctacacctccaccctcggctaccagatccacgacatcgaggccaagtactacgccgacggcgaggacgcctacgacatgcgcaagatgctgcgccagcccgtccccaagaagCACCACCACCACCACCACgccggcggcggctgctgctcccacgacgctcctgctgccgcggcggccggctcgtccccagcttccgcttcgccggagaag…
c103401.graph_c0	1997	p3	(TGC)7	1453	1473	agagcacgcatgtatgaacacaagaagtcagaagaaggaaggattctttttttaggagaataccgttgcaccgcacggctgagatcgtcctatgtatggaggccgatcgtccctgcgcggctgatgaggagattgaggagccgggagtagtagggtagggggaggagtatcgagaatggacggaatgaagagacgcggttgcctatttgtaatagcgacgactatctggtgaacggcggtggggctgacgaacgacgggacgaggcgcgcccggcaagcttccgatgttgatttgctccaTGCTGCTGCTGCTGCTGCTGCcgtgtggatgtggatgtggacgctcgaacgcatggcagctagccagctcgatgctcatggagtcatggtctccgatgc…
c103401.graph_c0	1997	p1	(T)10	1979	1988	cttgcttggcccgtaagtttcgtgctgggtcagcggtatatatcgtgccacagggtaagcagcggcaccaacgacgttacttacgtacgtcgccatgactggcagcacgccagcatgcagctagcagatggacgtccaagagcttgatggatctgctcgggggaacggccgcgtggagggagggcagagcgagctagggagatcaacctacgtggcaatgtgccgagctacgcggcatcaacagcggttgggtacatgtggtcgagatctttttttcccctgcgaggttttgccgagatcTTTTTTTTTTgtctccaat
c103426.graph_c0	1003	p3	(GAC)5	698	712	gtctcgccgccgaactccagctccgggaagcccacgtcggcgtacagcccggcggggagcgaggtctggtcggaccaccacgtctcggcgccgagcagctgcggctgcgactcagcctgttggtggtgctgttgttcttgggtcatcatgaggccgccgtgcgtctgcggcggctgccagagcgccgtgtcgtgcatggcagcgctgctgatgacgcttccgcgcgcgctctcggcggtagccaccatgggcgccggcgcgggcaggggctgcagcacgccgcagccgtccgtggacacgGACGACGACGACGACagggcggtggtgcaggaaagctccacgtcggccgccgcggcgcccgggccgaggtcgaacacgtcgtcgacggcccagcaccgc…
c103431.graph_c0	1055	p2	(AT)6	425	436	gtaatcattagcttgttgcttttcagctccttataacacttttgtttcaacaatgcggttgctgccgaccatccagaggacgctggagacacggtttgaactctgaaagttgacttcatccgggaagagaaatggccagtcggttcagaagttgcatgtctaaagtcatcgtgctgaagctccttctatttttttttcacaagtgaactgaaactattcccaatccaaaacacgtcaggctaactacccaggtacgtacccaggttattctcaagtgcaatgccaaatactctgcaaatcATATATATATATacatacgatacgattcctaaacattgaatctgacatctacaagaccaagaacatacgatgtaatagtaatagctaacgacagtgtta…
c103436.graph_c0	1943	p3	(GCT)5	96	110	gtcctccgccggggcggcggcggcgacgcggatcctccagctggctcccacggaccctcgccgcgaaactcttccccgtgggacgcgacggcgtgGCTGCTGCTGCTGCTcctactcctcctctccataccccagccaatctccttgtgccgcctgctgccttccgccggaaatcaaattccggcgatatccctcccgatcccgggtcggatctgcttcacctacggcgaggaggcctcagttagcgttctataagtaggagtatcatacttcacctgcctgccctctgtcgctccgtgtctcgtattactgcatctacgggagagatcatcaagcacaggggagagggagattggggaaacatacagccggagctctgcttcatcatgtcgccatctg…
c103457.graph_c0	1920	p3	(CGC)5	29	43	tgcacgagtaccgcctcgccgacgcccaCGCCGCCGCCGCCGCgcacacttaccggccgcccacgcgcttcaaggcctcctcctccatgagggtacgcatgcatgtctctctccaactctgttttggtaaccgctcgagatattcggttaccgcgcggttaccacgtttatcgctcccccacgataaacactcataccgagcaaaaaatcccgatttttttgaaatatttgaattcaaacgatcgccttgtagttaaataagctgcatctgtgttttaaacagagaacttatcgtggcccagtggcaaaaggtgttttatcgccagacgttggtcgagggttc
c103457.graph_c0	1920	p3	(CCA)5	1158	1172	gtcctattagctatagtttcttttacccatgggatcttctttctccaagaaagagacttgcattatcacccttcaacctacaacctactagctaacctagcagctacctgtcaagcgactgtttgttgcaacatacacgtgtgcttctgattttccttcttgtgtgcgtgcatgcgtgcagctcgacgattgggtgctctgcaggatctacaagaagcccaacccgcagcagctgtcgcccttctacgagccgtcgccgtcaccgtcgcggtcgtccatggacgccagcctcggcctcggCCACCACCACCACCAtcagtaccagcagcagcgacagcagcagcaagaggacacctcctcctcctcccggatgctgccgaggaatccttccatctccga…
c103485.graph_c0	1496	p3	(TTC)6	215	232	gccggagagaatcttatatctcctccatcacctccctctcgccctagtgcctcaaatcatatctatatgactatatctacctgcttgcttgcttgcttgcatctcagcagaagcaaagctctggcctggtaaacaaactgcaagagaggagagcttcttggggacaggcagagggagtacctttctttgggaggggaatttttccttgccttgtTTCTTCTTCTTCTTCTTCtgatccgaggtggaaaaccaaaacagagattggagatagacacagaaacacttgcagctagcattttccaagagatggacagagaggagatgaagatggttatcttgggacaagaacaaacattcagacaacaggtaaggcaacacactcgtgtgaacactattcta…
c103504.graph_c0	1834	p3	(CTG)6	1586	1603	tcgggcgccggctgagccgcgacggtgatggtgaactggtgggcctggaagacgaggcgggctggagcgagaacaagaactaccagtcgctggtggacttcctgccgggctcggtctactcctcgtcgccggacctggccaacctgctgaggctctacacggaaggcaatggcaatggcgctcgtcggccgaaagagggtgatatcactgaggaggaggaagaggaggtcgtcgtcgtcgccgtcacggccgcagctgtttccggtttcgacggagtggacggtgaggaggccactagcaCTGCTGCTGCTGCTGCTGcagctgcttccgttttcgacgaaagtggtagcgaccacgtcggagcagatcttgcacaagacgaagcagcagtaatgcgtg…
c103515.graph_c0	1285	p3	(GCG)5	1160	1174	cttattattgtctttgtcaccaaggtttcataggctactctggcagcatcctgctctgcatccttgcggcggctatgattgcgagctgattgaaaccgctcgccacccacctcaacggtgcttctgaactcaagtcgatgatggtcacgttttgactcagtattataagctggcaacttctgatcattcctttgagtccactcttgcaaatggtttttataattcgtacatttgtctggaacgggatgcggttgcgcggacggggccgcgggcgccgcggctggaatagcgtctgggaccGCGGCGGCGGCGGCGgccgtggtggccatgccggtctcggacggactggagtcgcactgatgtggagatggaggaaatccaagggtttacggacctcgg…
c103516.graph_c0	1740	p1	(A)10	826	835	tttcttttttcttttcaagaacgagcagcaggaacactgcgcattctattagaagaaaagagagttacaaacacatatgtacaagaagttaaagaacagcacagtaccagcccctaaccaaggtcatcatcgaccaccctatggaacgctaaagctctcacaatctggaccagccccaaactaaaattttaattgatgaaaacttggacaatctggcaacgaaagctggaaaacgatggagttgttaaccagtcctacagggtatcatgatgaaagtggctgaaattttcccacaaaaagAAAAAAAAAAgtaactgatattgttgttgttacacataagaagtaccatttctcatgggaaatgttaataaagaatgatgactttagatgcgatgatgg…
c103520.graph_c0	1028	p1	(T)11	476	486	accaaatctgacagatctacactaaataattcgcatatataggtgtatttggatctgagtgagaaacaagaactaggcctactatcaaatctgacagatctgcaccaaattggttgcatatctaggtggctttggatctgagttggaaatagtgagatttcctgcaggcaagataccttggaagaccgcaaggcagatctagtacagtaagataattcatagatggcatatcatagccccatctctattgtgtggcctataggttaacagctcagatggaaaaccatccctaaacaaggaTTTTTTTTTTTcttttaacaactaaatatagcaagtatatcgaaggggacatatactttgtccttgactattctcggaaaagggacgtggttctgatct…
c103521.graph_c3	1653	p1	(A)13	406	418	atatataccaggaggtcgcctttgagcaaaaatacgtattgcctcagcaacacaagagatgcgtgtacgcatgaggtaatgaataatcatgaaacctgtacgattatgaccatgggtacagtgaactagaatatacttgggagtcttggtatgcttttgtcgttcaagatacatcatcaccacatggaatgaagagtgtctaataagaaaagaagaaagtcaccacagccacaaaaaaaggtgaagatccatatgcatgtttatatcatcaaactcgtgtgccccggcgtattgttttacAAAAAAAAAAAAAgaggtgagcttgcaagtactatgcaccataccaatgaactgaaaaaacaaatcaataaatatgataaatgaaaaagggctagatcg…
c103551.graph_c0	1582	p1	(T)11	152	162	gaagagggggacgggcaaggatgatcagactgcttggttcggttcgtcagaggtattaaaaaaaccttctttttggtcttttctttcttgccgccactttaacaggtgccgctgcaatgagagcttaagttgcggagttttttctggattcTTTTTTTTTTTggtgcgctcttcctttttttggatagaaagaagggttcagtgggagggcaaggggtagttaagttttaggttggctcttgttttttacagactttcttttcggtgtaatttaataaagaagtagcaattgttcatttcatttcatttttttgcattggtagttctttttcatttgaaagggcaaaggggggaagggaaaggattgaccctcagggatcatattactcaagaagactt…
c103594.graph_c0	1365	p3	(TAC)5	1129	1143	tcatagctcgaacatgatgctctactcaaaggagaagaacgtgacgagtagggttgggcacaaaatcctcgaggatggcaccaaggtccgctacctgaagaagaccggtgaagtaatcgacagcgttgacaactgggtgaaggtgttcaaggaaggagattctgagtcatcatcgtagtatggaaatgctgcgcatgctctcaaccttagctgcgcttattgctgcccaaacgcttactcggctggtgccactgcttgtactgtcagtttttttctagcttcagagcctcttttgtaaatTACTACTACTACTACaaagttgtcaccatttttgcaacgcttggtccaacaagaaggccttcgttttacatttctgtcatttcgatgaatcgtaatgat…
c103599.graph_c0	1278	p3	(GAA)5	410	424	cggctggccggcgcggtaagggagctcgaggccgaggtcgagggatacaaggccaggctcagggaccacgagatcgtcggcgagatccgcgaccatatgaggctccttccgtgccagacacaaggcgagacgggcggtgtctccggctccggaccggccggagaggaattctccggcggcggctccgaggacgacgagaacgcgcgcgcctggaagcagctgagggggctgacggacaggctccaccggctctccaacaacagcagcgggatcgtccaagaaccggagcccacggacgtcGAAGAAGAAGAAGAAgacggcgacggcggcaaggaggaggacacgacggaaccttcggtggtggggaggcgcgtgaggaacggcgacaacttcacgaaa…
c103619.graph_c0	2910	p1	(A)10	1273	1282	caccgaaccacacatctttttttggtgggagggtactccgagtagtgggtacctcgtaggacctcgacccgcctactcaggtcttgtatggatatgcaggaaggggtgctcctaggtgtgtgtagggggtgtgtttgttcgcgagaatgaattcctcgtcaagtcagggggggtgtggacacacttgcgcgaattcgggtaacggctacaagggataaaaataaaggaaactgtatccgaccagggatggacgtaaactcgtaagctaccgagggtagggataatcgtccaggtcttattAAAAAAAAAAgccgccccgccactgcaggcaggttagttcctctgtcgttgccggagagttcttggcgaagagaccttaggataagttgctaaaacaaa…
c103627.graph_c0	1548	p3	(CAG)6	1	18	CAGCAGCAGCAGCAGCAGcaacacacccgccgcaaaacccgcgcctgccggccgcccatgtctccctccgcgccgccggccgccctccgcctcgcgagcccgcccaaagccctcctccccgcgctctcaccgtcctccgcccgctccccccgcctctccatgtcgacgaccccctctcgtccccgcgccacaccgctcgccgcgacagctggcggaggcggcgcggccccttccctactcgccgccgacccgggccaccgcgactccgtcatcctcgccgcgcgcggtgccatgacgaactgcctcggcgagacccac
c103660.graph_c0	2169	p1	(A)10	153	162	cggcaccggcaccggcaccgaggtagtacaaaaatcacatctctctctgtcgttttactacgtactattttcgtgtgtactttgaagttcttttttcaccctcgagtagcatgcgtgtatttttttatatatgaaagaaagatgtgcgaaagAAAAAAAAAAtatcacggccgttccatccagcttttgtaccgttgtgagagtgagatatggcttggacttttccggatgcggaaccgtgtggtgcgctctaggctgcagttttcggttgtggccttcagttccgtgtgggtgggcccctgcctcagcccgctccttggtccttgcttgcttctttattacagctccttgccactcggccccgaatattcgctccccacaggccacgcgaatatgcct…
c103660.graph_c0	2169	p3	(GAA)5	1807	1821	cgcggagggcgaagaggaaatctcggaaggagaggagtatgacaaccccaaggccagtgacgccaagaagaaacaaataggcgagggtgaggagaatggcgaggatgatgaggaagaacaagaggagcaggagggtggaggaggtgacgacgatgatgatgacgacgacaacgacgatgacaatgaggacgacgacgatgatgacgatgatgtcgctgctgaagacgatggagatggagtagaagaggaggatgatgacgatgatgaggaggaggacgatgaggactcgctccagcccccGAAGAAGAAGAAGAAgtgaagcccttcgacgcggctgctttagtcaccatgcgacgagatgtgcctgtccttcactgtgttctggaaactttccttaga…
c103669.graph_c0	1270	p2	(GA)6	138	149	ggagcacacggctgtgcgtcagcgaggcagccagcccaccacccctcatcctccccgggagctcgccgaaacctcaaaccccagaaaccagctggtcgccctccacagaaaagaaaaagaaaaaagcagtgttgagtGAGAGAGAGAGAggaaagcatggaggtcctcgtctccacaaccgcggcctccgctcccttatcctcggcccgcgtccaccgccggccgctccctgcctccgtgaccttccgcgccccggcccgacgaggctggcgctgccgctccgccgcgccgaccaggcctgacccggtgccgtccgaggagcccgcgtcggcgtcggggtccgcgaccaccgccaccgtcgtcacggacaagcccgacgcgccggccggggaggagaag…
c103677.graph_c0	1638	p1	(A)11	1373	1383	tatgaaagaataatggccatgtatccaaggggcaactgacacgccaagtggtccattgctctccttaatttccatggcgacatagatatcgacacctggtgctgatggcatgcagtacagataactacagaaaaacagataaacaaccagaaccaaaaaaaatcaggtaatcagtcaaacccacgccgaactaggtacccaccgaaacatccccagcccatcctcgctctaccgccaccttccgcctaccctccgcaatccacaccacctcgcgctactcgaaacccaaagcggttgctgAAAAAAAAAAAcagaaaacccgtcgcaacaaacggaacaaaccgctcgcacgccgtcggatcccacggccttcggcagtctcgatcagatctgacccag…
c103689.graph_c0	1279	p1	(A)10	1220	1229	cacccttttaaccgcccccgagcaaccaccgcaggacattgccaccttgaggacaacagtctgccgaccataataagatgagaacattttgtttctgttagattctaacagatcaaacattatcttagcttatttcgatcaagcaatctttctttttgacgaatgatcaactaatccaatacggggtatataataagagctagactacaaactagatgtctctcctaggctagctacctcctattgatattcttgatctgttcatcaaccaataactgagaagagaggaaccatgctatgAAAAAAAAAAtcttaaaaagagatgttgggtcaataagaaggcagggaaggagatggtac
c103693.graph_c0	1339	p2	(GA)8	39	54	caccgcccaccggtgtgcttgagcgtgcgcatctcagcGAGAGAGAGAGAGAGAagacgagggggagcaggcgagcagagcagagatggaggcgttcaggaagcaggcgagcaagttcaaggagcaggtcgccaagcagcagcaggctgtgataaaacaattcagcactactggttacgagcgttcagattctgttgtcattgatgaagttgaattacagcaacatcaaaggcttgagaaattgtacagttctactcgttctggaagggatttccaaaaggacatagttcgagcagctgaaggcttggtgtctattggaagcaagcatattgaagtgggaacaaaattttctga
c103708.graph_c0	1227	p1	(A)10	135	144	tttccctaagcaagtaatcgtgaaatttcatttctctcaaggattgcgtggtaaaaaaacacacaacttggtacatcgtcatgcagcattagctgcagttcaatcgtctcctcgacgacaaagcagaggaaggcAAAAAAAAAAggaaaaaagttacaggcggacggactacacacatgatgatacatcactaggggaatgcagagaccagggagggaacatcacagtttcgtaagctcctcctcctcatctgacaccgcctctcgcagcacccggacgcacattctttcttttcgcggtataaaattcacacacggagcaggtaaatatggctgtgactcaggggtagttcaccagggagcggtacgtggccccggccttccagttggcggggatgac…
c103708.graph_c0	1227	p3	(TGC)6	1210	1227	ggcggcgatcatcgacgagaacggccggtgcccaacagcggtttggtagccacacgctccgccgtcgctcccgtcgccgttggggttgccgtaatacgtggcgccggcgggcaaccagccgccgccgtatgcggcggacgaggaggggttagtggtggtctggtttttgtggcccttgactggagcaggtttgtggtgcccgcccaccttggcgagcttgcgggagcaagcaattgggctcacaagaagcgagagcaccagcagtgcgccaagtagcgctagggtgcaagttttcgccatTGCTGCTGCTGCTGCTGC
c103717.graph_c0	1155	p3	(GTC)7	260	280	gtctctctcccccaaccaacaccgagctcaccctcgctcaggctcagctcgccaaaagcacaccagccagccagccagctcgtccgtccgttcatttccttatctcctcccagccaccagtccaggacgcacgcgcgcgcgcagctcgaacgcccatggccgcgccgatggcctcgccgctcacggccgtcgcccgcgccgcccgcctccaccccgtctcctgctccgcctcctcctcctctcccaagaaccccaaacaGTCGTCGTCGTCGTCGTCGTCttcgccgcctgctgtgccgtcgctgaggtccgcggcggtggcgctggcgggggcggtgccgctgctggcggcgctgccgccgccggacgcgctggccgtgggcggcgaactggggatca…
c103720.graph_c1	1454	p2	(GT)7	945	958	aagttggcgccgctcgtcgccgccctcttcttgtcgttcagctccttgttgagcttgctcttctcgaggtactcgtcgaagacgcttgccctggccgacccggcggaggcggccgtgacggcgaagacggccgccaggccgagaagcgccgcccgccggtccttgggcggggcgacctgcacgcgctttgccgccgccggcgaggcggactgcggcaccgccgcggcgggcttgaggccgaccacactggtgttcacgccggccatgatcctctccaggtttcttgatgaatttggtggcGTGTGTGTGTGTGTtgggttggcctcagggagaggagggtgtggtgatggttttgtttttgatcgtggaggaagttgtggagggaaaacggcgctgcgg…
c103735.graph_c0	1346	p2	(GC)6	1186	1197	ataagtgcttgctagatgactaccattatgacaagggtccttcaccaaatttgaggggaacttagttgttctagagccacagaatccataaaattgcccattgtctaagtcgtcgtttgcctcagggtgtacttgaaacgacaaaatccatttggcaatttgatccttgttaacccggtcgagctcccggaggagggagaggccggcgacggcgaagtaggcgagggtgaggtggttgacctcctgcgtggcgtagccgtcggggagctcggacgacatgagctccaggaacgccgcgtgGCGCGCGCGCGCgaacccggccggcccctcctcctggtcccccatctccggcggtcgtcggccgtggaaagtgaaggccctctcctcgtcgccgccgat…
c103777.graph_c0	1201	p3	(AGC)5	893	907	aagatctcgccaagcaaggaatcttcgtagactgccatctgttcaatccaccttctgtttcacttgccatgagcctaagaagcatgagcgagaaggccagtcacctgtggcagaaagtgaaggcaagcctgccattgaaggaagaagcagcgcttgactgtgcaaaagaggatggcagcatcaagaagagactacgcgcagagaagaaatgggtgccacacttgtatgtgaacaacagtgactacatctgctgccactacagtgctccctcttcctccggacccgacgggggtccggatgAGCAGCAGCAGCAGCgcaaggcgagcgagattgctggtgacgtggtcgcgaagctcttcgtcacgtcgtcaaaaggcccacagaagttcatggaggcgc…
c103778.graph_c0	1500	p1	(T)11	367	377	ctcatgctgcagatttggtgttactaaattcaagacatattggttgtaaaagcttgtttgatccaaacgcaagacaagttcacacattttccactaaattgtgtggcatcatgtaccattatttaggataatcaaaccggttatgcctttagatggatgacagaaaagcaggtgtccactatttcaggtacagtaaatatcctcatcgattttattggtcacatgcgtgcatgcaagtacacgagaaggaatgttgcttggaatcaaaggaggttgtcaatgaatcacaaaattatttagTTTTTTTTTTTgcgagtacaaaattatttagtttgaacatgtaatatttgcatctgccaaaagttttggcgagtaatatgataatacgaggctacgagc…
c103782.graph_c0	1709	p3	(CCG)5	461	475	cccaaaatgcagtattggaaatccagttgccagattaactgggctggatccagctgacgttcctccttttgtggaacaatatactaccaagcaaacgagtaagaggaatttgattagctcaggcgttcgacccacagccttcttgtgctaaaacaaaatctgttcgatccaaacgagtaatgactcggtgtttcctcttttaccagggcgccccagtcggagccgatctagccgccgaggcacagcctccatgaggggcacagcggcggccgggcggtccggcctccaaccgcgcgggctCCGCCGCCGCCGCCGtcctgccgcgctcgcaagtgaaccggtgaagtggagtctttttttcttttcttttttttgatttgctggtgaagtggggtcgtt…
c103801.graph_c0	2006	c*	(T)10(TG)6*	368	388	gccgctgcaggcgaactacgtcttcgggagggcatggccggatctcaacgaaggactctcctacaccgatacgttccgcggcgctggtcagcttcccctccgtctcccagctctcttcctgttttgctttttaacttcctctggtttatccacatgcgagcagatgcggaaaccaccgccaccttgaccaatttctactctgagaactacaagagctcggcgccattgccagggtggattcataggattcgcaatggacaggtagcatacgcagcaaccagttgttaattagtcatgctgTTTTTTTTTTTGTGTGTGTGTGggtaaattaatcatgctgtttgcaatcagtcgttttttgttgttatgaagtgctagctgttaggtttatgaatcctt…
c103860.graph_c0	1514	p1	(A)11	220	230	ggccaagcccaagctccgacgcggtcagtacagtaacctgccatcttcacactacttctttttggtatattaacattaacataaagctacgcggtagatgtagagattgtgcaagaatggtcatgttgatggtcgagggttgtgcgggtgtgtcggtggtgggtcgccgtcgcatggctgttggttctactagtcacattcgccattgccttctctcgcAAAAAAAAAAAcattcgccattgccttgccgggcatccaagcaaagcacctcaccaacaaaatttgtggtgttaattaacccattaataattggctttatactaggtctagcttagatgtgtcacctcatgcaggacagagagacagaagctttcggtgggcctggcgagttgggtaggc…
c103860.graph_c0	1514	p1	(T)10	1419	1428	tacgtagttcatactaaaatctttagaaagagatatatttaggaaccgagggagcagtagagtaatgcgccaacaaaggttgcatggcgtcgagatggagcatatgggtttggtgtcctctccttgtcaccaaccagcaccacatcagtaaccactgctgaagtgacagtgcacctgcaaatgggacagaccacccaacaccaacgccttaaaatgaggaaaaaaaaacattgacgtaactttgcagctcattaatcctcttcttttttgccaaaaaaattcaattgtcggtgacactccTTTTTTTTTTctttaccttccagtcatggactctctcatcttaccatcttttcttctctttgtcggtgttacagggaagttgttggaaggggcgtg
c103901.graph_c0	1886	p1	(T)11	1842	1852	gtaataaataatttgtttcatcagtctttctttctgctggcatcaactgacagtagaatccacgttgggtacgatgtatgtgctaatagaaaatgatctcatttggaatcgtagtatcttggccaagatacaatacgttaataaccccatgcatctaaagaggtggtatctaaaaaggtctcattggactgtcattatgttggttgttcaagaaagtccatgtacccatcacaagaaaaaaagagtccatgctgacatttgcttgtcttgattttcttcctctaattgctctgccatctgTTTTTTTTTTTgacaatttgcagtgattcaagtgactcggatgat
c103964.graph_c0	1159	p3	(TCA)5	998	1012	gacaaggaactgaacttatctaaatcatctgaattgagctgcatattccagtttaaactctgtggttcatcagtgcaaagcaatgaagtctctgctacctcagatgtgacaaaattagaacacattccatgatcaccaacttctggctgcttaacctcagaagggtactccaacacgcgtcgccgctttgattcccgagactcctccaggtctagtgtctccttgcaagtgatatccccaatatcaaagaaggcccggcagtctcgcagaggagtttgatttcccagtaatccaagtagcTCATCATCATCATCAtctcggttgaggcaatcccacacgaacttagcaacatcatgatttccatcactaggttcgccatgctccttctcttgccaatcc…
c103988.graph_c0	1067	p3	(CAG)5	692	706	gagcagcagctgaccggtcgcgccggcgagggcgccgtcggcgtcccgttgtttcaggcgcagtggggcgccagggagcggtgctgccggcagctcgagagcgtcagccgcgagtgccgctgcgccgccctccgcggcatggtgcgggactacgagcagtccatgccgccgctgggagaagggcgccacggctcgtcgggggagcgtcaacaagagcagggatgttccggcgagtccacggagccggagcagcggcaggaggtacaaggggggcagtatggcagtgagacaggaggaagcCAGCAGCAGCAGCAGggaggaggctaccacggggtgaccgtcgggcgtggtggccagcggcaaggacaggtgctctgtcacaagaggccgcagcggcag…
c104007.graph_c0	1414	p3	(CGC)5	1345	1359	ggccggaaacgactcctggacccatttgatgcagtctacccacggctggagcggatcttccccttggtactcttcgattgcttggatcatcctcccgcgttcggccaggagcgcggcgcgctgggcggggtcggtgtgcgccttgagggcttggttgaggaggccgacgttccgcccgcgtttcagcggccgcacgttctccttgaaggtctcccactcgccgcacacggccaccggcgccatatcgggccctgcccccagcagcgccagagtctccgcgtctagcgccgccaggtctctCGCCGCCGCCGCCGCcatgcgtaccgctccgaagccgaccgttgggagagggtaggtttcaaactcgtcg
c104009.graph_c0	2455	p3	(CGG)5	1365	1379	tcgcccagcccctcctggctgagccgcagcgccgcgaccatcttgctccagccgcgccgccgccatcaggtccacgccggcgcctccaggatcccaagcccgagcaccatgagcctcaactgcaacttcttgccgagctccgccactccgctgcaactacccccgccatacgccaccacaccggaaggaacccctgcgccgcccgcttgacgcctcacctccgcgcgaagggagcccgtcggggcgcgctgaccccgcccgccgccttaggcggccgggcgccgccaccactgccggcgtCGGCGGCGGCGGCGGccagggaagctcgtgggaaagggctcgcggggctagggttttggcctccggagccgcccgcgcgagcgacccgggaggaggagg…
c104039.graph_c0	1083	p3	(GAT)5	922	936	tcttgtttcagcaccattgcctcctgctttgggtccactctctggtcgccgcagccgtcggcggccatgccttctccactggcactcttgtacctctcgatcagcccgtccatggttccagtggtggcgaggtcgtagagcttgccgtgcgcagagaagatgatgataccgatgtcggcatcgcagaggactgagagctccctggccttcttgaggagccccgcgcggcgcttgcagaaggtgacctgccggtggacggggttctcgatgcggcggagctggaccttgcctctcgccatgGATGATGATGATGATggatggatgggtggatgattgataaggagtagatggagagacgaagaagaagatggattgcacacaaccttccactagtttgga…
c104053.graph_c0	1377	p2	(CG)6	1223	1234	gtctccttggccttctcggcggtgtagtccttgtactcgcccatcgtgttcccggtggcgtccgccgcctggtaggtcttgtcggcggcggtgtccttggcgccgccgaacgtgcggccgaccgcgctggccagggacttggcgccctcctgcatgctccccaggatgccgccgccgccgctcgggtgctcggcgtaggcaccgccgcccagtgcgccgtgctcgcggtccgcgcgggcgcgcgcaatctcgtccgccgcgcgtcgcgcgtccatctccgcctgcatcacccgctcgtccCGCGCGCGCGCGatctcgtccgccgcgcggcgagcgtcggcctcggccctcgcctcacgctggtcctgcctcgacgacatggtcgcgcgctgtggtcga…
c104188.graph_c0	1179	p1	(T)10	795	804	catttcacagatgatgtctgtaggagcttgactggaaaacccatccctggctgggtgaataggttggccagagtaggctcagtttttgactgcctactaccagaaagtgtccaagtttctcctgttggacgtgtcccaactcttcgtccagttattgatgatgatttggattcggtatcttcttcgaacagcgatgagggtgatgaggacaagcacctgttggaagcaccatccactgacttgcaacctgtagaagtgccattaaagctagccaaagatcttctttgacatgttccatgcTTTTTTTTTTctgcaaaattgacatattacaactgcaaccactggagtccaggacgatgatgcgatgtttctgggtggttttagtgacaggacggaacc…
c104217.graph_c1	1008	p3	(GAG)5	82	96	gaggttggcttcataggtgctattagatttatagtcgtcgctcttgctacaggatgaccattgagcagcggcaagtggcacGAGGAGGAGGAGGAGagggaggataaccatggtcatccatgggtgacaaggcaggtgcagggatggtaggaacttcatcgccatgaaacttctaagagaaactgaggactctaaaaaattgagacaacaaaattattttagaaagggaacataatcaactaaccaaaaacaatgtagagaacacgaaaacgcggggacataccttgaagctccagctccacaagttctacttaagtctgataatggctgtgtacctcaagagatgcagaggccaggggtattccttcttttcaaaaaagaaaaaaaactgaagtc
c104241.graph_c0	1034	p3	(CCG)6	54	71	cggcacggcccaaccaaccctcgcgtctccccccgcttccacctctccgcgcaCCGCCGCCGCCGCCGCCGcactcccacgcacgctgccgcggcggccgcccccgctggcccctgcgctcgctctcgcgtctccaccggcccttcccgcaccacggctgcgcacccgacctgatcccccgcgccgctcgcgagccgccatccagcagagatgccggccctgaggccgccgccgccgcgcctcatgctcaacgccgtctcctgcatgcggaacgcgcagacggtgctgcgggacatcaacgtcagcgtccacgacggcacggcgctcgtcctcacgggcgccaacggctccggcaagaccaccttcctgcg
c104299.graph_c0	1188	p3	(TGC)5	1062	1076	tcagacgtattctgatcctaccaacgccatggagaaggttcaggtggagaaagataagcaagacaatgccctttctgatcttagcgatgtcctgggacagctcaagggcatggctctagatatgggctcagaaatcgataggcaaaacaaagccattgacggtctacaagatgatgtggaggaactcaactccagggtgaaaggagccaaccagcgtgcacgccgtttgcttgagaaataatattgcctcgaaaatgtatgattgcagtcttggtatataaggttgcagaatcaaaacatTGCTGCTGCTGCTGCcttgctaagcatacccttgtaactcctcttgggaaggaaaagtatccttgcaagttgcaacattgctcccaaaatacatatgag…
c104335.graph_c0	1407	p2	(CT)7	131	144	agacaggccgcgcatcgagtataatcaatctaacaaatccacggttggaccgacctgtcagccgcggcacacaaaggcgtccagcttacccccactcgttaaaagcatctccgacagtacaacggccaacCTCTCTCTCTCTCTcctcgccgcgccgcgcctcctgccccgccgccatgaacaacctactcaccgattcctttgagcttcctcggcgggattcctcaagagatggggatgttgaaatgggaatgcatcagcctgatgcttctgataatttaaaaggcttcttgaagaaggttgatggaattgagagcctaatagctaagctgacgaatctcttgactaagctccagactgcaaacgaggaatcaaaagcagttacgaaagcaagtgcca…
c104335.graph_c0	1407	p2	(AT)8	1123	1138	gagatctggagaggaagcttctggagttgcagcagatattcctggatatggcagtattggttgaggctcaaggagacatgatcaaccacatagagacacatgtttcaaatgctaccaaccacatacagcaaggtgtgggtgctctccagaatgcaaagaagctgcagaaaaactcgagaaagtggatgtgctacgccatcatccttctcctggtaatagtggttatcatcgtggtcgcggttatccagccatggaagaagtaactcttgagcatgacctggaacccaagatctcggtggaATATATATATATATATactgtttttgtgtttgtgcaatctgtgtagttctgtgaccgattcaaactcttctatcgttgtatctatgctcaaccagacaa…
c104404.graph_c0	2133	p3	(CCA)7	2113	2133	aaccttgtggcgcaacacgtgggacagcgtgatcgatttcttcaccggcagatcatgcagcaccaagtgctcgagcttcctggacctgagctgccacatccagtacatatgcatcggctggctcgtcatgttcggcctgctgctcaccacgctacccgcagttgcggtgctgctgtggctgctccaccagaagggcatgttcgacccgctgtacgactgctgggaggacgtgttcgggctgccggaggccgcgcacccgaagcaccgggaaggtcgaggccatcacgcgcacgcccacacCCACCACCACCACCACCACCA
c104474.graph_c0	1129	p2	(CA)6	905	916	ctcctccctacggttcatggcgcaaacatctggacagattccataaatttcagtcctccccactgcacaaatcaactcaatttacagccatatcatttatcagatcgaagacacccccaactctaatccattgatgattccgtgttacttaaagcacaaacataaaacataaggtaagtgtatgcagcaatcggagaacacaggcattacactccagaaaccccacaattggagaattatcatcaaccctaagcaccctacagcacgactctgcatactgatcatacgctgatgctgagtCACACACACACAaaccgcccagccgccatcccaccgcatcgccatctgacccacacgagcagggagagagcgaaccctaactcaacccgaaagccacca…
c104519.graph_c0	1428	p3	(AAC)5	562	576	aatctgccccggaaacagtggcacggaggtggatgtgcccagtttgtcggacggcatctcacactatctagcattatccaatttgaaatggagcattatctagcatatctcaaccatattatcaggcattagaatcccgcatatctgaatgttgtttcagagatgttgatttcagtacatacaacccttgataaacattatttcggaaattttgatttcagttgaactacatcatttactccaagcaaatatttaagcaacaatacaagtactcctacagtacacccagcatgttcaaatAACAACAACAACAACaagtcaacaattaacagtagctgaaggagtcaagttattccgagcatgtacagacaacaacgagagaaatatcaggggcagggg…
c104519.graph_c0	1428	p3	(CTG)5	971	985	ttattagcagctcctgaagttactgtcctcacggtcaactatatgttcacggacaacatgtccccagcatgttcagcccagcagctcgctagtgctcatggtcaggcgcaagaggtttacctgcagacacagacatctccacaattcgctgttgacgcagcagaggaccatggcggcgcgcatggaggagatgccgcagcctgaatggggacccgcagctgccgggcgtccatgatgccgcgcacgacctcgagtgcctcaaagacgagcccaccaccacgacgcctgcctcctcgccccCTGCTGCTGCTGCTGcacatctcaggcccgacctgggggtaggcgctcctccttacaggtcgagggcgatggggagccctcgtgttcgtcgctgtcgcc…
c104590.graph_c0	1224	p2	(TG)6	913	924	agaaaacaaagctaggcgtagaagggcaaggaggtggagctcggtagaagaagagacattaaggaagggcgttgaacaatttggtagcagcaattggaaggatattttgatccacaatcccgatgcttttattggtagaacaacggtggacttgaaggataagtggagaaacatgatgagatagtggagagacatactttagggtggttctatatggtgaaactgcatgcctcttttaccgatggagctaggatgcagcttgttaatattttgttacatcgcttagacgcttacttttttTGTGTGTGTGTGgaaaagacctcaggataatattgaagtttcagaagtagtgcaaagcaccctgaaagtaaagaaaagtacaacgaagtcctcagacca…
c104591.graph_c0	1475	p3	(GCA)6	1045	1062	cgccaatgcgccggaagttcaggatgcagcggacgaagcagaggatgggatagaatcagagttggagctgctggttgaggacaacactgtggtggattctccgggtgccgagacaaccgacatggcggcgatggaggttgacgcgacgagtcccgttgttgtcgacgaggccgggcaaaacgagaccgaactggtggcggaaagcgagaaggcctcggaggcagagggcgagtgggagatggtggcaacaggggacggcgacgtctccaccggtgaggaggaccctgcaccccccaaagcGCAGCAGCAGCAGCAGCAagaacaggcacacgaggagaagaagacggtgaccaccgacgggctggacgcgaataaactgatggagatggtgacggcgct…
c104604.graph_c2	2110	p3	(TCT)6	1476	1493	atgtacagtatctatgtactacgtgcaatcgtggtgtactacgttgcacttgcacctattctacttgagtgcaacccgggaaaaggccgggaacgaaaacaaaaccggttgtgggggtccgggacggtagcctcagctgtctacacgtatcagtggaactgcattgaaaaattggacaagaaactgcttctccaagtaacaaagcgtaggcgtatcctattgattgtttcccgacataatgacgaatccacgtgaaagatatgtttccatcacatgaatttacctcatatttgtatgttcTCTTCTTCTTCTTCTTCTttttgaacccgtttgttttctcattcttctggtgtctataattccggtatttttcatacatcacatccaaaccacggtttc…
c104620.graph_c0	1590	p2	(TC)6	1425	1436	ctccatttgaatataatcctcccaatgttagtggactaccatgttcaaagccactttggtttaaaagggaggcgttctccaatagtgtggaaacacgtaaaatttcttgattcagcagccgtatgctatgagggagcaccgggacgaacgggttcagcttgtggcgctccgcgagcagctccgcaaggtacttctcctggtcggcgacggcggcggaggaggcgcggaggccggagatgcgcggggagtgcggcgtggtggacggggagggcgagtaggccatgtaccgtccggacgacaTCTCTCTCTCTCgagcagcagctagtcctctccaaccggcggtgtttgttaggctcgctagctggctagggttgcggcggtggcctgctcgcccggcgc…
c104620.graph_c0	1590	p3	(CGG)5	1551	1565	tatgagggagcaccgggacgaacgggttcagcttgtggcgctccgcgagcagctccgcaaggtacttctcctggtcggcgacggcggcggaggaggcgcggaggccggagatgcgcggggagtgcggcgtggtggacggggagggcgagtaggccatgtaccgtccggacgacatctctctctctcgagcagcagctagtcctctccaaccggcggtgtttgttaggctcgctagctggctagggttgcggcggtggcctgctcgcccggcgcctacacgctgtctctacaaggaagggaCGGCGGCGGCGGCGGggggcgagagggggcaagaggggga
c104669.graph_c0	2344	p1	(T)10	1348	1357	ggctgggctgacataggaaatatctgggtcccatttccttcccatgctttctggtcagaacttgtgattcatgttgcactattgagtttatgtgttgattgggatgtctttgagtacaagtggctgctttttggttgtgctgcacttactcatgatgcacaaggtgggctccaattttgtttacgtatctaatttgtttgtgttgaatgtaaacatgtttcatgctgaaaagaaattaacatctaacaattttcctttcctgctgtgatgatatagtgatacacagaactagatcccatgTTTTTTTTTTggtctagcaaaggttcacactaagctcctgtgctgggtctatcatgttcttagcaataggccaaaagtgatgaaaatactgctgcagga…
c104686.graph_c0	1072	p3	(CAC)5	813	827	tcccactcttgtttcaaggagttgaagaactcggtaagctcggcgttgtcggccagcggcgcggccggctcaccggcggccattgacaccacgttcctcgcgagccttttacagaaggaggcgacgcggggctggccgtgggacgcgaggccgggcagcggcggcagcgcggggagcccgagcccgacggagcgcgcggccttcccgaggtcgctcgcgatcggcgaggggacggcgcccgtggctggggaggcgacggtcggggccatggagatcgatgccttcggtcagtgtacgcctCACCACCACCACCACttgcgcgttaagcgcgttgggcggatgctaataacgaccgcgaggtcgtcgggacggcgtcctgcgggaggttagggacggccg…
c104718.graph_c0	1291	p3	(GCG)5	1037	1051	atcgccatgaaggcgacgagcgggctgagatcgagcttgcggccgaagacgggcggcacgacctcgcggcagagggcgagaaaagggtcgcagaggtctcgcagggcggagaagggttggcggtcccaggggatgttgggaaaccaggagaagagcaccccgacaagcagaacctcccggtagacccccagccagcgcacggccgccgacatggccgccgcaaccggcggccgcagcggcgcgaggttgatgctacgcaggccaacctcgagcggcgccagaagcccgcccacagcagacGCGGCGGCGGCGGCGgcacgcgggggtggaggggacgcacagacgccacgggggagacggagcggccggagaactagggttctggcgggtaggagacgg…
c104745.graph_c0	1623	p2	(GA)8	32	47	tggaggcctgggataataaggtagatacaccGAGAGAGAGAGAGAGAtagagagataaccatggcgcagcaaagcggcaatgatgtgaaggctgtaatggagaagctgctccaggcgttcgaggacgaagtggacagggacctgcctcacagggaggcgctggaccacatcttccgcatcctcaaggcaaacaaggagaaaatcatctcggagccaccggaggtggagaagaaggataagctgcccgagctgctgcgcagtatcggtgatgccctgcagcaatgcaaggcacggtccaagcagcagcagtctgagtctgacaaggccaagagcaagaagataacaat
c104751.graph_c0	1392	p2	(TC)7	1330	1343	cctgctctttggaaaagaaatcttgaggaggtctgatcaacctgtcatatccatgtcatgttgggtatttggacgataccggtgagacagcaatgggtttgtgcctctgatccgttttgattttgaatgtgtcgtccaagaagggcatgtgctgctgaatccgtgtgtatcctaacgtatttcactcttcgttctgtggtgccgagaaatcggacggctgagactgctggagaaaaccgtgtttcggagttattgttgcatgtgattttgtggaaaattcaagttacatgtatgtatatgTCTCTCTCTCTCTCtttttttttccctatatctgaaacgacagtaggactgtagggatgttgc
c104792.graph_c0	2093	p1	(A)10	140	149	cgcggacagcgcaccaaccttcgttcactccatcttcttccttcccctcgcctccccaccacaggaaagcttccgtctttccccatttcccatcgcctccccagcaaacccaattttcaaaccctagatccataaaaagAAAAAAAAAActccaaacctagacctccacgccgcccccatgacgacccgacgacaccacaggcatggtgatctctacagagaagtccccgtcacccagactaggcgacgctctcgtctggtggctcttcccgacggcagtcatatccttgaccctcacggcgatgccaacgaggtatctcgactcttgagatatgcacacttgggcgactactccgacctccaccacccgagaccaagcgtaccagatggacgcatgga…
c104848.graph_c0	1573	p1	(A)10	3	12	ggAAAAAAAAAAgaactcgacacccccaacctctgcccctgctgcttccccctgccgttcgctgccccttccgaccagccggcgcatcccgcacggcacgccatgaagatcgcggtggagggatgcatgcacggggagctggacaaggtctacgacacgatgcagcggctcgaggcggccgagggcatcaagatcgacctcctcatctgctgcggcgacttccaggctgtaaggaatgagagtgatttacagtgtgtaaatgtcccaccaaagtttcgtaccatgaactcgttttggaagtactactctggg
c104859.graph_c0	1838	p3	(AGA)6	178	195	gcaacacattcaaaatgtgacaagtctgcctatatcccgctgaaagcataaagcaagtcttaaaactacagccaacaggatatataaacttcggttgagtagccagacattaagccgggtgtaggacgtttcttggatcccatgacttacttacatcgattctgaaggcgcaaagttAGAAGAAGAAGAAGAAGAaaaagactgatgttatgcaaacccagacaagctctacacactagattctgaaggactgccaaattacagcggttcttacggcccccctcctcgactacacactagcctacaggtcagcggtctctgaagcagcacgagaaaggaaactagcaggtcaatcaagcacaggtcatcggtttacaatagagcaaattatatgtacaa…
c104861.graph_c1	1026	p3	(GGC)6	32	49	cgggatgcccttgcgccgcttggccgctgggGGCGGCGGCGGCGGCGGCgtggacggcgtgaagctctgcctgccggcattgcgcaggggagaggaggaggaggccgcctccgagtctgacgagcccttggcgcggccgggcctgctggcccgcatcatcgtcctcgccttgtcgttgccgcccccgtcggaggagcagccggtgaccttgcagccgagggagcagaagcggaagttgtcgaggaggctgcggctgcagacctcgcagaggttggcgctgccggcgccgccgccgcctgccttgccgggctgcttctgctgggggcgctcgttgaggaagacgacgcgc
c104861.graph_c1	1026	p3	(CCG)5	642	656	cgacgcgcgcgctgttgatgacgtaggtctgcacgccggcgatgtccatgaagcgctggatgtccgacacccggatgacgtcgtggtaggaggagcggcggatctggatggtgtggtggccgcggtgcgcgtgcgcgaggcacagcgagcacagcgccgccgccccggcggcggccccggcggcgcagtcgaggcagaacatgttgcactcgccgctccggtgcgactcggtgtgcgtcttgcattgcgcgaagaagcgcgcggacagcagcgggcgcagccactgcggccactgctcctCCGCCGCCGCCGCCGccacctgcggctccgcctcctcttcgtccggctcaggggcgccgcctcccatgatcctcctgttcttgaggcggagctccttga…
c104879.graph_c0	1712	p3	(GCG)5	39	53	agcaactgggctgggaggggaaggagcagaggggatgaGCGGCGGCGGCGGCGccggagtgctgggcgccggctcgtcgtaccagaggttcgtccgcaccgcgctggagcagacccgcctccgcaccgccctcacaccccacccctcgcaggaaaagttcaggctcatacgagccaacgacgatgctgctgttttggacgctctctcattcagcgcccccaagatcagactgcttcgcagcttgacagttgagaagaaaaactcggttcaggtacttcatctccaagttcacttgtccaaaaccctccaacaactatcccagaaggctatgaactgaaagatgggtgtacatg
c104880.graph_c0	2981	p1	(A)11	1496	1506	tatagtttactgtcctatgatttcagcaatatacgactggaagtaggttcctgtgattgaaactgtacagggtgatttctcacgcttctgtatgaatgtgaattcgagctgtgattgtatgtcgcagtctacagttttgctcctctcttttcatagccaagcacagtttgctcttttaagccatttgtgtttgcatcgccattcagattttctgtgaactcaataccctccaatttctcattcttctactattccgttgtgcaataacctttcaatctatgtattgctttatgaattagcAAAAAAAAAAActctggctagagaaagctgcatgtataatgatgcatatagttagtcatggcaaaaaatatatatttagttgccactgtattgttacat…
c104882.graph_c0	1711	p1	(T)11	588	598	gggtgcgcttcagttttgtagtctgcgtgagattgttggattatatcagttaatctgatgtctctgtgggtaagcctgatcattccaaacctcacctttttggagtgccatgcaccagatggcttatatgttgattgactgtactgagtagaacatgtgtcctcctaatggttattgccgtccacaaggaactgcagttttcacttggggctgtggatgctttaattgtaagcactttagatttctgctagcatcttcaggccattaaattcttagtggcgtcctagtagacttctatgaTTTTTTTTTTTcaatttgtaccgtgaggattgtgacatgcctccttgtgggtatccttgtatgtttttcttctcccaagcttctaccccagtgcctaga…
c104896.graph_c0	2034	p1	(G)11	6	16	ggggaGGGGGGGGGGGctcgagcgtggatctgcacgacccacaatcgggccggctgaaggcctgcacggccctctgccttgcgtgacgatcgacccgcgccttcaactcaggcagccatggcagcaggctctgcagtgcgagcacgagcacccagcgccgctcgggagaagcaacgcctagaggtgccaagcaccactagtcgccccgccacatgacaggggagggcgcggacaacgatgtgtggcttcaggccaatgcggagcttccccttcgggccaccgaggccgcggagcttgagttcccgcccttatccat
c104937.graph_c0	1193	p1	(A)13	31	43	gctacccaactccgctttccagctcccctcAAAAAAAAAAAAActccactttccagcgatggcgtcgtctctgccggagaaggctggggttcccccgtggagcaggctggaagggcaggttgtgctggtgacgggcgcctcctccggcatcggccgcgatttctgcctcgacctggcgcgcgccggctgccgggtcgtcgccgccgcgcgccgcgccgaccgcctccgctccctctgcgacgaggtcaacgcatccgcggacgcggccgccagccatccccgggcggtggccgtcgagctcgacgtcgccgccggagggtccgccgtcgaggcggcggtgcag
c104940.graph_c0	1196	p2	(TC)8	248	263	cgatcccctcaccccccgattttctttcccccgtcccagtcccacctctcgtaggacccattcgattttctttcccccatcccggttttctccctctggcctgctcctcacgccggcgttccgcgccgccgctgccgactgctcctcacgccggcatcccgcgctgccgttgccgacctccagccgtcgtccagtaaccgctcccgcgcgccctatctctcttcttctcccttctcccttcctttttTCTCTCTCTCTCTCTCaaatcttttatctctctgtttcagaaacaacggcagcatggatcctgatgtggagctccactacggcccgatctgacctgggagcgaccagatccgtgcgtctccgcctcgcttcacgcgcctccatggtccgccg…
c104955.graph_c0	1046	p3	(TGC)5	827	841	acgacggatacaggtacttaactaaaaaactgtcccattctgtgggcagaaaaccggaggcggcgagcgcgaggccctggaagaggatgatcccgccgaggcccagccaggcgaagaggaaggcgctctcggtggcctgccgctgccggacctcgtcctccgtgaaccgattcccgcggccgccggggttgaaccccgccttcgtccgctgctgctcgaacaccgacgcgctcccggccggcgcgcggcggaccgtcacgtcaggcggcggctccagcgccttctccttgcccttgccctTGCTGCTGCTGCTGCtcttggacttgccggccttcttcttgccgccgcccgagcccgaggccgcgagggcgcggaagagggggcgggggcgagacgggg…
c104967.graph_c0	1332	p3	(GTC)5	998	1012	ggcgtcgctgcccgcctccgcctctcccttctgccccccttccaccacgacgaacttctcagggctggacaccttctccagaacgagcggggtgaaggaccacacgaaggcgctggacagagtcggcgagcccgcgccgcaccgcgactccttcctcagctgccgcctcctcatctcgttgagtatcacctgcagcatcaacgcaaggcatcttactctgctgttacttatgacctcaagtgaatcgagcaagaacatgactgtagcatgctctgccgccacctgtttcgtgtcgagcatGTCGTCGTCGTCGTCgctgtcgtcgtcggagctccaccgggcgccgggggtcctgaggcaggggacatggcagtgggcgtaggtctcccggatgaggca…
c105002.graph_c1	3177	p1	(T)11	2816	2826	gttcctcacgaaaatctagagggcttgctgcatcattgccgatcagcttcggcggctcggaagaccgcctcggaggtttgctagtaaagggactgtcacaatcctcgtgtccgagccctcacacggtcggtggagaacatgggcaccaggacgccgtacgggtcgaagccatagccgggccaggagcgggaggtcctcgccggccgatgagggtcgtcgtccatctcagaacaattcatggatgatggcggcgtcaggatcggagaagcgaggataaaggaacccggatcctagctagccTTTTTTTTTTTgaggaaaataaaagaaaaaccctggatcctagctagctagctagagcatcccaccggccgctagctaagatctgcctctttattcctg…
c105027.graph_c0	2075	c	(CCG)5tgtttccttgcttcaaaagagcaccgcaaaagaccatg(CTC)5	58	125	gcctcctcgtcgtctacaatggtcgatcccccaatcccacaggacgccggccggaatCCGCCGCCGCCGCCGtgtttccttgcttcaaaagagcaccgcaaaagaccatgCTCCTCCTCCTCCTCttcctgtaccgtacatcgctgaagcgctctcgcgccggatcccggcggccgtcggggtgggggatcgagagaccaagctgggacttttcgaggccggcggcggagcgccaagaggaggaggccgcggtgagtagagggagtgtgcgagcatcctcgagacaaagcgcatccagatccacatgtgcgtgcgtctccccggaagtcaagaacagtaagcgtcttcttgcttccattttcctcacgagcaatcaagcacatcctgcccagcccaggc…
c105044.graph_c0	1567	c	(CCT)5tcgcgtg(CTT)6	1527	1566	ccacatatttgaagttcttgtgcattgggaagagacggcggcgcaggtactgcggcgtctccagatactccagtatgcgaacgaggaaccgcgcaccgctctcctcttcgtcttcggcaccgccgccgccgttctccgcaggtgggctgctgtcgaagacaacgatctcgtcgatgcggaatacggccgccgcgcgggctatctgaccggccaggagggtggcgagctcgagggactgggcgttgtcgatgacggaaccggcgacggcgatgctcaccgtcggcttccccttcgaatccgCCTCCTCCTCCTCCTtcgcgtgCTTCTTCTTCTTCTTCTTg
c105058.graph_c0	1710	p2	(GT)8	1692	1707	aatgatccagtggccgctgccttcaccgacatgtttggccacccagtacttgttgttgtggcagcacctgacgtgcaggagcccgtcgtgctccttggatggctccaggtagaatctagtgtacgggcttgcaaggacatcgacgtcgtcggcgccgtggctcagctcctcgaagaacttgcctccgccggcgctctcctcgctccctgcttgcacgctacctaggtacttgcgggtatgctttgatcggaaagcaacgcatttcggcgagcccgtcactggaaacatcctttcgactgcGTGTGTGTGTGTGTGTctt
c105077.graph_c0	1406	c	(CTG)5cgccgccttgatgtggttgctgatggtggtcaccgtcgacgagcagttgctctggctgcgctccatgggggcgacgccggccagcttgttggacgccgct(CCG)5	1064	1193	gtcccagtctgtgccgatgttgttgttccccgaaccgccgccgccgtactcagttgccggcggctgcaggaggccgccggaggcgacgtgctcgagcggcgggagcttcatgaacctctcgtacagggtcccgttcgggcacgcggtgttgttgatcaggtggtccagcgccgagccagcggcaggcttggtctcctgcttgcacggcgccgtgggcgaccggccatgcatgtaatggttgaggatgtggtcgagcgcgtcgtcactggcggagtagtgcagcagctggttctgctggtcCTGCTGCTGCTGCTGcgccgccttgatgtggttgctgatggtggtcaccgtcgacgagcagttgctctggctgcgctccatgggggcgacgccggccag…
c105079.graph_c0	1398	p1	(T)10	1291	1300	tggttcagtcttggaattgttattcgaggaagaggaagaggatggcgaaacttgtacagaattttagtaccccgttccatccatattaattgcggctgatctagtacaactttatactatatcagcgacaattaatacggatcgaaaagagtaacttctcatcgcgccgtacgttcttgtgatggtggtaggattgtttcaaagtcttgaaatgagagggcttggtttgtgatgtccaagaaatggtgtctcaagaagaaatctgccctgtcgtcaacgatcgatggagggagcaagtgaTTTTTTTTTTcttttggatttgtacagatggttagaatccctgacttttgtattattgtgatgcacattgccacttatattaattattaaataatatac…
c105081.graph_c0	1743	p1	(A)10	336	345	caaaaaaagttgcaaaaaccatcgcgatacttttagaacacacatggaacaaaaaagtcctagggaaacagcaaaagtcgatggaggctgcccttcttgaaatctagcttgtaatgaggtatcatattgatttgttgatcgaccggttcagtgtttccagcaatttactggttttgcctcatgttacttcgaatgatgaaaactcaagacaatgtaagatgaccaaaagcattgcatttgtttcacatgctcatcttgcatgccgaccagtccctggaaaatggttaattacagcagatgAAAAAAAAAAgacagactcgtcagaccaccgctcttagttcccgaccagagacgtcaagaatgccaaccctgcgatcacgatcataatgttgaggaagt…
c105101.graph_c0	2354	p1	(A)10	328	337	catcatgtgaacatgttgttgccaaagcaccgaccactatctatgaagataatgcagcttgtgttgtgcaacttcaaactagctatgtgaatactacactcatgaggcatacacgttcttgtgctcatgaattgcaaagatgaacaaggtaaatatacaacatactaagccatgtgataatctagcagatatatttactgctccaagcatccacactagagaaacttgtggaaggaattgtaacgacgaggcttagagaagtccaaaatttaggggaagaaacaaagtgttgggatttagAAAAAAAAAAgagtgttaggattcagatctccccctaaagagtttccctctctaaaagaagggcctgtggaattctacttgcatacgcatggtaaattg…
c105138.graph_c0	1238	p3	(GCA)5	165	179	tccatccatacctgcaactgaaagtcccacacatcatcgcccgcaccgcccttgttcgccatgaccgctctcgacttcgtgcccgccgagaaggcccccatagccgacaccgtcgctctcggcaccgtcaccaacaatgccgtcgccgcttccgccgtgctggtGCAGCAGCAGCAGCAcaggaggctggaggggaaggtggccatcgtcaccggcggggcccgcgggatcggcgaagcgattgtgcgcgcgttcgttcgtcaaggcgcgcgggtggtgatcgccgacatcgacggcgcggccggggaggcgctggcggccgcgctgggcggcgcctgctgcagctatgtgcactgcgacgtgtcggtggaggctgacgtggagcgcgccgtcgggtgc…
c105140.graph_c0	1947	p3	(GCG)5	1812	1826	cgttgtcagttcaataaatatgtttgcacttatgatatccgcacagacatttcaccaaccttaaacagctgccatcatatcctgaccaaccgcagcctaatccaccttccagccccggggaacagccgcccgggaaactcgaatccgacgcgatccgagaccgcagaagaagttaccgccaccctcgcagcgcgcgcaggcaggcaggcagctccagcccgccgctcctcaagcaagcagacccagcgagtcggcgacggccgcgagggttcacaagaacgagcgcagtccttggacttaGCGGCGGCGGCGGCGgctgggaggaggaggaggcgggtgggaaatggcggcgttggactctgaggtttcggtcccaagtgattatttgacttgtgcttc…
c105144.graph_c0	1156	p3	(CGG)5	922	936	cttgagcttctcgtcaggcaagcactcaaacgtctgctggaatatcttgtcgtatcccccttccgatatgaccttggatacctgagcgatcctccccattgcagcatccgtaatgctaggcccagttttcaagtgctgccagacgtcgccggcgatgccctcggtcttgcgcgcggcctcgctgaacctcttccccaccgagccgaacatctccctcagattctccttggtgctcttggcgggcggtccggaggagggcgaggacagcacgtaggggttggagcccgcgggcgccacgacCGGCGGCGGCGGCGGcgcgaggtcctccggggacatgcgcgggtacgccgcgccctccgacggcggggcttggggcttggaatccatgagcgatcggca…
c105145.graph_c0	1687	p2	(AG)8	709	724	caattctggcattgctggatgttgcactggccttgccttgagctttccaggaacacctcaagcgttgattcagagctgcgccaccttcgcagcgttctcttgcataatggaggggctgaacaagcagcaggctgcaatggcccacacgctccgaggaaacgctctgacctttgcgcacgagaaaggcggcgttctcccccctttcatgcttccgccaattctcgacgcatcagatgctctagcttcatgctgccagaccttagtgaagcccaagcactaggcaacatcatggggagagaaAGAGAGAGAGAGAGAGatgatcagtaaaaaccttagcaccagacttccttagcgtatggaaattcgtttctggacttgtcaagagtgtgtagttttgct…
c105152.graph_c0	1380	p1	(T)11	3	13	tgTTTTTTTTTTTctcttctgatgccttgttcagcctgctttcatgcttctggtaagatgccatcaaaagtatgcaggatgatagtcttcatcgtcgcattccatgagatttctagcaatttgatccattgttggcctcttgcttctttcatcaaggcatgaaatagctatcttcaccataactgttgcttgcttgtgattgaaatgccctttcagtctagcatccactatatccaggtcagccccattagcgagcatctgttttaccgcctgaacaaattgcatgaaccccatctcttctccgccttctgtt
c105205.graph_c0	1274	p3	(GTC)6	397	414	ccattgagaaatactaggtggctcaaaattgcaaccatggctcactacattaccaggacacaaaaactatagtaggatcaacttacacacatcaaactctggggtctgtcttccaatatgaacaaaggaacaaaattcagcagcggtgtgtcatatcaatatcatatcatatcatagagagaagggatcggcaggaggaggatcgtccgtcgagggctgcagcgcgccgatcctgatgaggtagttcctgcgcctcgacgcgccgacgccgccgctatcgtcgcccgggctcgtccgcagGTCGTCGTCGTCGTCGTCcgagccgccgcacgcggagaggccggcggggtcctcgtcctcctcgtcgacctcgtaggcggcgccgatgcggccgccgca…
c105231.graph_c0	2384	p1	(A)10	1100	1109	taatatgccatattttttccctacactatgttttgcgtccgtgtccaaagattcgtcatgaagaagggaagtaacattgaagtttctgatactgcacatgtccatcttaccattgtccacagttggattacgtgtcaattgatacttgttaatcaactgttatttgtcagccggcccaccggtgatggtggtgactattgctcttttttattcgatagcaacatgtcacgtgcaacgaacgcgcataccactcgggagctgccccccattataaactaactcataagtgaagatgatagcAAAAAAAAAAgtcacaagtgaagatcaatttttctttcgacagggaagcaacttttacttaactatcatgcttgctgacaacatacttgtcaaacctac…
c105262.graph_c0	1412	p3	(CGG)5	611	625	ccagatgtccgagaaggcctggaggatgaccgggtggtggcgcggcgcgttgagcgagaggtacgaccgcagcagccgctccagctccaccgcgccgaacatctgccggctcacgaccatatccaccatcgacgcccggaagtcggcgtaggggtcccgcgaccgctgcaccaccgcgaaccccctgcgcacctgctcctccgccgccgacaccaccggccggaacccttccctcacgccgcacgtgtcgcagctgctcgccacgcgattcttgcgcctctgccccctggccctcgctctCGGCGGCGGCGGCGGcttcggcgccactgccgcaggtgacttcttctttagtttcttcttcttgctgtagaactcggaggagtcggaggagaaggagaa…
c105282.graph_c0	1734	p3	(CGC)7	2	22	gCGCCGCCGCCGCCGCCGCCGCacctcctccccccctgccgcgacctctcctctcctctcccgccgccagctgcccgagcgtcaggtgctcacctccgacactcctccggccgaagcgcccgctcccgccgcccgcccgctcccagccagtcaaagggcctgcgcgatggaggttggtaacgggggcgattcggccatggaggtggaggcggaagtgagcccgttcgccgcggcggcagcctccggttccccgctccccggcggcgtgtcctcctcggccaggcggctgggcctcaagaacagcatccagaccaacttcggc
c105298.graph_c0	1759	p1	(T)13	803	815	gaacagggcggacgtttagacggataccgtgtggaaaaaggtagctgtgcgatgaaatggacagccgacttgctacaggttttacgaagtcactcgagcttatgttgaggtggtacgcccctacatcagcgagacagcaacagacagcaaaggtcaaggcagttcatattgtttccaaaagaacagttcctatgtgcgttcaccaagtcggacgccatcaaattacagccggagatgttctgtaagtttgccattccaacaccacaaacgtacataacatcatcgaccatctagatattcTTTTTTTTTTTTTgaaaaacggccgtcttggtttatgaccgggtctctatctcaactgctgggaacttcgacatcaagcaaggagtgaaattctacaga…
c105299.graph_c0	1053	p2	(TC)8	24	39	ctctaacggcacggcatttatggTCTCTCTCTCTCTCTCctagtcattcttctccgatcgctgccgtccccgtctctccctctctccgaccaaatccgcccgccgccggcgagcactagcgtggctagcacacggcggagcaggagcgaagccggcccaacacgaccatggcgccgcccccgagcaccagcgcccccgacggcggcctggatcccagggacgtgtgcgtcgtcggcgtcgcccgcacgcccatcggcgcgctgctcggctccctctcctccctcccggccaccaggctcggctccgtcgccatccagggcgctctccggcgagccagcg
c105315.graph_c0	1290	p2	(CT)6	50	61	ggcacccccaccctcacaagtcacagcaagatactccccattcccgagaCTCTCTCTCTCTcaccaactcccggattccgttttccacccgcccgctccgctctcggcgcatcattccttgccagcggcccacgcaaatcccaaatcccaaaccccgcgccgatggacacgcagctcgagcccacccgcgccgctcttatacgccgcagcctgctcgggcagccgtgataacgctcgttcacctcccgcgctgcgcgcacgtgccgactctggtggccttggcggcggggcggcgagatgctggggtccgggctgaatctggtgaccacggtgatcggcttcgggatgagcgccaccttca
c105332.graph_c0	1157	p1	(T)11	713	723	gcctgcatatagtatgacacattgaccacggaaatgccctgccgcctgccgtattagtattgacacgtttatcactgaacagcctgctgtctgctatatattatgccacattgatcgccgtggcttaagaaaggaccaggtcagccacaagaggtgaaaatgggggtacaattgatgacattgacatcatttcatagttgctgaaattgcagggcttgctggacgagtcatggcacagcaggagacgccaacaaagttgaggccaagggagttttttcagaatatgatagcggtggctccTTTTTTTTTTTgagggcctggctccataatgagtgaagttccttcccaagcttgggggtcacgaacttggcagggagtgtggagcctcgtaacaaataa…
c105342.graph_c0	2310	p2	(CT)9	665	682	agcctcaccccacttgattgtgttgtcactatgaacagatgaatcaccatgtaaacatcctagttcactagtacaactacatgtttcccagaatatcttccagtgtgatgccaacctgcactccatgtggcgaggatgaagaagggtttactttttggacaggtaacagaagcattgcatcgctacagagctgttggttgtgctctgctctacggaggatgcaaaggggtttgcaccaggtagaggtagtcacgttgtgcactgccctgtggattgcagaagattcctctctattaacccCTCTCTCTCTCTCTCTCTtcgtgtgtttaattcctccttcgaactcctttctctacgtgcatggatcaaattgagaaaagcaacggaaagctggaataa…
c105346.graph_c0	1869	p1	(T)10	1264	1273	gtggtccacgcaaccagagctggcctggatcctcaagtaacagcccagaagatagcggcactcgcacgccagcgggcacaggacaagaacaggccgacgccgttttcgaccgcggcccaagacgctgggtaccggtactacggcgggaagctggacgacatcaccgtcgtggtctcgtacgtaactgcctttggcaactcgtagcagtgggttagaagaagactgctgaatatctagactgaggcgtgtgcctcccctttttgtcctgtaaatacccactacagccttatgaggctctgcTTTTTTTTTTctaccagacttgtaaagaagctggatgatttgtaagtatctcctctggatgagtacagtagctgtagagaacctggacagtttttaatt…
c105354.graph_c0	1390	p5	(GTATT)5	1188	1212	ccagtgatccttccggcatttattttcccgcgtacttggtgtctggagctccttacttcgctggtcgcttatgtatttctattcttgggttgcactctcgtcaagtgaaatctgtgacacttgaaaccgttgttgtttctgcgagattttctgttgctgacgtcgcaacttcctcagttcacccttttgacccgtgggtatagaagatgaccttttgacaagccgaaacttggcccactattgttcagatcccatgaggtgttgttgttatctctagtctaagcgagcttatattggtcaGTATTGTATTGTATTGTATTGTATTgttttgtaggcagtttctgcaagctgctgctagttctagagtgcttgggcatgctaccgttgtaactataataa…
c105366.graph_c0	1156	p3	(CCG)5	63	77	caacctctggggtctccggtcttaactctgacgcctgaactacccctaaacccatcccgtccCCGCCGCCGCCGCCGtccgccgcagccttccaccccctcccccctccagaccccgtacgcctccgcggccatggacgccgccaccgacggcgagcagcggcgcctcctctccatccccaaggagggcgagcgcgtcatcgcgccgacgcgccgcccggacgggaccctacgcaaggagatccgcatccgcgccggctacgtcccgcaggacgaggtcgccatctatcagtccaagggcgccctcatgaagaagtcagggccggacgtgacgccagggtacgaccctgcgctcgatgccaagcccaagacgaaggc
c105373.graph_c0	2601	p1	(A)11	2408	2418	cggctgcggcgctccaacaaccaaaacaaacaacaacaaaaaaaactgacaagcaaaaaaagtgacaagcaaaagaggcccgttattgtgtttttttttacccaggagaaggacagtgcgggcctgcgagggaaacgggctgggacaagaaaaggggatgtcatgcataggtcatgtgaatgagaccattttatgtctcattcgaatgagttccaggcgctccctagattgtttaatccggtagcaacccacgggtatttagctagtttagtttgtttgagaagtccatcgacttccctcAAAAAAAAAAAgtccatcgactaggcctttcattttttgaatgcatcgactaggtgttggcatgctgttaccctgtgtccagcaggccacatatgcggg…
c105383.graph_c0	1279	p2	(AT)7	202	215	gtttgaggccagcaacgaggcatgataaatgtaacgaacgacacaacactgacaaatagaatgcggctggaacttacaggatgaggtttacacttgactctgcagagtcacagcctacaaggtatatctgactatctgagagggaacattctattccccagccaataggtcagccttgaaagacaattttgatgagtatacATATATATATATATcctaagaaaggtgcaagcctataccaacaagtaaaaaagtttctggcgaaacaggcgtgtagggtgtgtcaattcaagtattcaactgcacctcagcatgttcaagatcttcagagttggaaacgatggtgtcccaaatatcatttacgggtgaatcatcacatcaaacggccagcatattgtg…
c105404.graph_c1	1195	p1	(T)12	59	70	ctggaagaactgtatttccccaccatcttttattcttgaaagttaaatccgtggaatgTTTTTTTTTTTTgcgtggtatccgtggaatgtttgttcagtaataatgtacacagcgatagtacaacaggtgtcataatctgtatcatacgcttcgtggccggccttattgttgtttcagcaaaccgtactccagactgtatgtacgaaacagctacgcagctgcacctgcatgaactgcgatgtagagtcagagtcagtaggtctccccctcggctcccggctcctcctcctcctcatcgctctgcagctcggccagctcggcgagcagcgccgcgtcggccgacgacttggacatgtcgccgggggcctt
c105404.graph_c1	1195	p3	(CTC)5	281	295	ctggaagaactgtatttccccaccatcttttattcttgaaagttaaatccgtggaatgttttttttttttgcgtggtatccgtggaatgtttgttcagtaataatgtacacagcgatagtacaacaggtgtcataatctgtatcatacgcttcgtggccggccttattgttgtttcagcaaaccgtactccagactgtatgtacgaaacagctacgcagctgcacctgcatgaactgcgatgtagagtcagagtcagtaggtctccccctcggctcccggCTCCTCCTCCTCCTCatcgctctgcagctcggccagctcggcgagcagcgccgcgtcggccgacgacttggacatgtcgccgggggccttggcctcctggatgatccgcatgatctcct…
c105404.graph_c1	1195	p3	(CGC)5	410	424	acagcgatagtacaacaggtgtcataatctgtatcatacgcttcgtggccggccttattgttgtttcagcaaaccgtactccagactgtatgtacgaaacagctacgcagctgcacctgcatgaactgcgatgtagagtcagagtcagtaggtctccccctcggctcccggctcctcctcctcctcatcgctctgcagctcggccagctcggcgagcagcgccgcgtcggccgacgacttggacatgtcgccgggggccttggcctcctggatgatccgcatgatctcctccacgggctgCGCCGCCGCCGCCGCggtctccgcctccgtctcgggctccttgaagttggccctgtccctctccgcgatctccttgggcaggctcttcaggtaccacgg…
c105410.graph_c1	1353	p3	(CGG)5	18	32	gtcgaacagcaccaccaCGGCGGCGGCGGCGGgagcggccaggaggaggtccagatagaaatcgcaggatcctccaaacccgcagtttccttggcccatgaagcacccccacaaagcgctccggttaagcactggcaatggtggttgatggtggtactgaacatgttcttccttgtggctggtcagacgtcggcaacactcttagggagattctactacaatgaaggtggcaatagcaaatggttgtccacgtttgtccagactgctggttttccggtgttgtttattgcccaatttcttttccgtgcaaagtcaccttccacacaagcaac
c105499.graph_c0	1336	p4	(GACG)5	1305	1324	ggatgtcttggaattgtgtgacagctcaaactccttctcgaagacgaggtcaaactggatctgagggaacttgtcggtagagagggtcccgatggccagcttctggtcgccgatcttgacgaacatggttgccttgtcatccttcttgacttcgccaagggcaccctgggagagatggaggaagtggtcatcatcaggtgaaaccttgacggactggttaggcttaacctcaaggccccagaactccatggcaaccggcggcggcggcgagtcggaggaggggcggctagggtttaagccGACGGACGGACGGACGGACGgatggatttggg
c105569.graph_c0	1989	p1	(G)12	1	12	GGGGGGGGGGGGtgttgaaatatattgcccaaccttcttcatcagttcagactttagaacgaactcattggtgcatgaattcaataatctatttactagtgaatgtaagactctgaaataacatacacttaatgatacacttttcggacactcatggagtctactatgtactaagtgcatctctaccccttcttctaaaaccacctgcccaaacttaacttcggcaactttgagggcttaaacttggttgcagcaagtcctttccataaacttaactctctatactttttctttgctatttcttctatgcct
c105582.graph_c0	1486	p2	(TC)6	100	111	accacgccccttttccagcgaaagaaaacacattacaaaactcgtattctttatctgttatcttttcgtaatacttggcatagcttatctccacccacgTCTCTCTCTCTCtgttatctgtccgtaatacctggcaagactcccgctgcactaacctggagaaaaaatgaggctgatctcaatttttgccgtcaacatactgaacaaagaggtttgggcgccaaacctcttagacctttgttaatccaatcgaaaacacacaaacacgcaaatctcaccatcgcctgcatcaatcaggaacaagatccttggcagaagcacgtcaaacaaattcaatatcaggcagaagaaggaaattcacaaggctaaggtgcatcaatcgggcagaagcaaggcgac…
c105593.graph_c0	1163	p1	(G)15	1	15	GGGGGGGGGGGGGGGttacactttgaaaatgcagggttgtgaaaccaactacgggatatactacatcgaaaaagtgcaacaacaaggtacactgagtacactaaagtaggggtttaatacggggaaattacatcataaactaggggtttaatacactcaaaaaacaggaaaaagctacatacagacactgaaacaaattactctgaaactatggcaaaaccactgaatgcatgaggttgcagtgtagctctacaggacaaggtacagggaaactatatagggaaactatatagggcaactaacagggtcaaaaat
c105593.graph_c1	2967	p1	(C)17	3	19	aaCCCCCCCCCCCCCCCCCtatttactgtggtgtaaatccccgcataggtaatgtataatttgttctatagtttcattgtaaccatgcactctttctcagtgtaattcccccctaatttgcggtgtaatttcactgtaatcgcatgtataattacactataatttgtgctgtagttgcagtgtaatttcctcttaatttagcagcgtaaatccctctataactattgtgtagtttgtctgttttttcactgtaatcctatgcatatttacagtaagtggtgttaattttacagtgcaattttcacttcatttacaatgt
c105614.graph_c0	2310	p2	(GA)6	2286	2297	ggtgtcgtggtacaccgtcttcgtcgtcgtcgtggccgcggccgtctctctcaccggccttgttggcgccggcgccgggacccgagctagcgtcgcctcttgtggcctcgccatgacccctcgcaccgtggagctccgcttgatcctcacgtagctcttcttcgtcacgcaggagacacctcttccgcccacgcatgggggtgctctggccgtgaggccactgtggctgtgagggaggagcacaagtgcggtggcctccatgtttatggcctgtctagctatgagtgtgtttgtgtgtgtGAGAGAGAGAGAgggagggggaggg
c105630.graph_c0	1056	p1	(A)11	4	14	cccAAAAAAAAAAAcagatttaccggatgcacaccctaagctggaatgaagatgaaaagcaggattatcagtgaaccgtgcctggctcagtggcctgctgtttgacagcaaccaaattaacttgcaaaaactcatttttatcccacagtagtggagcacaatgtggccatgtgggtcataacaaagctcaatcgagcatggtggcagagcaaatggcactgcgtaccaaacacaacatgatgccgatcagggcgaagggcataagcccaacgagaatggctccatgtgcccagatagtatgaattctttttcct
c105643.graph_c0	3321	p2	(GA)6	3159	3170	ctctcctcctcttctccttctgccccgtctccttcctcttctcctcatgcccctgtctcctatttgtccatccctctccttctctcatggtgggggagtcaatgtccccgtcgctcctccctccaccgccggcctcccctattggccgtccttctccatggcaacggctggttcgaggcgggggggcggagcagggcctctccttcctcttctcctcctgcccccgtctactatttgcccatccctctccctctctctcatggtgggggaggcagaggggccgaggaaagaggcggcaggGAGAGAGAGAGAcctgtaggtcctcggcacccaccgtggacgacgtggtgcggcgtggcgacatctcatgctcgtcccgctgagcaccgaggaggaggc…
c105660.graph_c0	2195	p1	(T)11	1239	1249	gcagatcctatgctattttttatccgcatgtactctctcagattgtctttttcctcatgcatggctggtacagttcaattgtttatttgagtggtgttgccttctctcggacatccgcccagaaatgaggttcaactggatttttgcaatcctgtggaatgagccctccaagacagtatttcctccaaacttctgtagcactttcctacgaggcgaacggttcagaggtacaaaactacgggttttcgaacatgcagatttcctttgtttttcctgcaaaccgaacgaggcctgagtttcTTTTTTTTTTTggacgcaccaattatttagttagataagtgcaaagagcaaacaccccaagaaagcagtgatcaccacaactaaggatgaaccgtgaca…
c105701.graph_c0	1241	c	(A)12gattcccacatgaaggaagacagcaagtcatgttcaatacttacttcgatgatgtccatttcat(A)10	249	334	tagttaaattaggaacaaagtgcctgcgtgtgcaaacagccagcttcaaaattgatagttcttttggttatcatcaaaatagtctatcatcaaatttccgaacaagatgaatgcattgtccttcaaacttgattcaacatatataacataataatgatattctttttgcatgcagtctttcatctgggagttatagaaagatattcaagagaacatccagacataggatctgtatgatcctgttgaccAAAAAAAAAAAAgattcccacatgaaggaagacagcaagtcatgttcaatacttacttcgatgatgtccatttcatAAAAAAAAAAcatcttaagcaagcattctacttttcaccatcttgaagaaggtatctaatttctctcccttatgc…
c105753.graph_c1	1203	p1	(T)13	903	915	aaatgcttgaagcggtccagaaagcataccaagaagatgagaagaagcacagccagatgggaagcatcgatctagagtcgcagcagtcagtagaggagctatcaaacagtgctgatgcctgaagctccagttgtgaataaacccccaaacaaataggaaaccttaagttatttgatagtgacagctgatttgatcaaacatgttcaatacttgagtagagtgagtgaaacaggtttgcaatttgcttgcagataccggaggttgttggattcagttaggtgcaagctgctcatttccgtgTTTTTTTTTTTTTgtgatttccgaggattgttgcttctatgctcccctgaaagagttgcctcactgtctgttttctgtggatgagtcttataactcgtt…
c105796.graph_c0	1135	p1	(A)10	124	133	gcttgattattctcataagttcagcccaggttaagatacacctaatggctcgacgtgagtatattaacaaaagaataatgtattgctagttttggaaaaagaatacacatcgtaaaaattcatAAAAAAAAAAgggttcaaaacacaacagtcttcatcacttcatatggtagcacacggagctcgcagtatgacttgatagcttctgctaggcactgcttctcaaggttctcagacttgacaacaaagctatgtaatgtgtccctgtgagaaacccgttcaaccatctgctcaatgattggcccagcatcaagttctggagtaacaaaatggctagtcgcaccaatcaacttcaccccagcattgaaggcctgtctagaaggacttcctcctttgaac…
c105814.graph_c0	1004	p2	(GA)6	1	12	GAGAGAGAGAGAgccgcgccggcggggcgccgacggcgccgccccaatggtgccggcgagcacggtgctcacgctgctgggcttctgcgccagcgtcctcttcatcgtcttcgtgtgctcccggctcgtctgcgccctcacccgccacgtgcgccgcggccgccgcccctcgccgcctctcccccgcttcccccccgtcggggtcagagccggtcactcctcccacgttccgttcgaccgccagggacacgccgctggagggggaggggtcgaccccgccgccgtagccgccttccccacccgcgccttctc
c105818.graph_c0	1149	p2	(AT)9	1064	1081	cctggagatgggtttgatataaagatgtgtgggtatactgccatctggaagaacttgtatgccttcatagacgataaagaatgcgactgcaatagcttcgtgtcttcaactgggagtttttcacaatattttgtagcagctgtgcagatggatgacacattgtttattgattttatggaggggagtatgccaatttcatttaaagcggatattcatggcagcgaagaaaaagaatattatttctgtaatagtgctgtggtgtctgtgaaagtgtcttggtcgacagtcctctactaaggaATATATATATATATATATgttggaggttaactcaatagtatttgcagaggaagagaacaaaatgtgtgcttattggtgtactattt
c105824.graph_c0	1446	p2	(CT)8	68	83	gtggaccgaaccaaccccagccgatcctctccctccatctcccgccctcctccccgcagctcgcgcgCTCTCTCTCTCTCTCTgtcgagtgtccacgcacgcacgcacgcacacaaaggactgggacgacaagtcgccggcgcgatggacggctccggctccggcgtcggccgcaagaagctcaagcaccggctggcggccatcctgtcggtcttctccaggcgctcgggtggcaggaagcgccgcgacgacgacgccgcgccgccggcgctcgcattgccctcctacggccgcatcggggcgggaggcaagaaggctgcgacaggcgaccaccacgaccgccgcctctccgtctccgcgcgccgcaccgtcccgatgatccg
c105836.graph_c0	1101	p3	(GGC)5	1026	1040	ctgctgccttgaagcatttgcagaagctgggccactgaccctatacttggattcggaggcgaagcagggcgggccagcggtgtcggaagtgaagcagggcggtaggcggcgttggaggaaggaggtagggggcggcggcgtcgtaggcgaggaggaggacggcgtccgtgtgctcaggcgccgggggcgatgtagggcgcggaggaggaggaagatcgggggcgggggatttgggagggagggtggagccaatccaccggccggtaaagagaagggactccggtggcaggagatccctcgGGCGGCGGCGGCGGCtgcaggagagccaaacctacgagggctcgggtatgcccgggacgagggtgagctttttttt
c105958.graph_c0	1286	p3	(CAG)5	384	398	ggtaggcttacacaccgacctttaagttaagcccagtccatcgagggcgtcccgtcgtcaagttcaccccttcgcttccaccaccatccatcccaccagaccacgctaaaccctattcctgcttccgctcgccgccagcccgccaccgccgcgatgtcgtcggagcccgcacctgcgcccgcacccgcctctgcctccacggaggagatcgaggccgacctctccaccgcgaccatcagcaagaagcagctgaagaaggacgcgcggaaggccgagaaggccgggaaggcgtcgcagcgcCAGCAGCAGCAGCAGccgcatgcggaggaggccgaccccttcgcggccaactacggcgacgtccccgtcgaggagatccagtccaaggccatctccggc…
c105989.graph_c1	1055	p3	(GCT)5	748	762	gcggggtcggcgatggagtcggggccgatgcgggtgccggcgcgggctcgttggggtcgcggaggagcgggaggctgagggacggctcctgctcgggcggcttcggcccgcggcggaggaggcggcggagcggctgcttggtctccgtggacgacgaggaggaggaagacgaggacgcctgctgcttccgcatccggagcaggtccctccacctcctggccgggaccttgggctcctccgccgcctgctccgcctccaccgccgcatccttcgtctcctcctccggcctcggcgtctcggGCTGCTGCTGCTGCTgcgctgtcgccgccggggccagcggaggccgcgtggccaccgccacctctgccgaacaaccactcgaagacgggaggcggagcg…
c106013.graph_c0	1607	p1	(A)10	627	636	ggtttctagctgacctttcttttctaggtacatgaaccaggatttggtctcaaagtgaatagtagtcaactaagaacagcaacaaaattagcgtaatggtttgccctcaagaacacttcattatagccatctgtctcctttgattgggcaaattggataccgcaatgctgaatgtacatgtaaggttggtatacatccttttctggactccgtacttctcctgggtgccgcacgaagtggggcaccgtttacttttaacgtttattcaattctgaactcgtatacgtgtctatatatttgAAAAAAAAAAgtagtatcatggttcaagatggcagaatgttaggataaatagtatatcctcccgatctgtttagcatttgttttttgatggataaaata…
c106019.graph_c0	1021	p2	(AT)7	729	742	ttgtactagaccaattacactgcatgacactctatgttatacaattttattcaccgggtaatctgttgagagaaatttgagatactacaatattgatctagtggtgacatgtggctacccttccttttaataaggattactatggttgaccaaaggacttttacattttattataggttacaaccggacccatgtctgattaatttaactcacatggtgacagtcatacagaccagtaatggtgtcattctgattgtttacaacaatgctaccactttttcacttggtatgttgtatataATATATATATATATgataattgttgtgtcatcctgattctttgatcaaaatgactcagaagcatattttctgtccgactggttcatgccagctggtaca…
c106029.graph_c0	1880	p2	(GA)6	871	882	cgtccgcgagcttggcaactgcgcgcacgccttccacaaggcctgcatagacaagtgggtcgacaagggtcaggccacttgccccctctgccgcgcgctcctcctccccacagacgccaacgccggcaagctgccctctttttccttctgacctcacgctccaaggagcgacccttctgccgctgcagtctcgccgccagagataggtcagtccgtatagctagctagctaggcccttctccatccatccgcccatctgtccacagatccatgctttcatgagagaaatcagaagggggtGAGAGAGAGAGAcagagcgagaagaagaggtgtgcgtgcgtgtgtgtacgtttgtgtggtggagtattattggtaggtgaggcactaattgtgaggagg…
c106043.graph_c0	1186	p3	(GAG)5	830	844	ctcgcccccgatcttgcggtccttctcggagcgcaccttgtgcatggccgcctccaggttgtgctccagcgccgccagcgacggcaccgtgtaccgctccccgtcgtccaccgtcatgaacctcagttccttctccaagaggtcgcacatcttggccaccttctccagctcgcggcgcctctcctggcggatgtcggaccaaactttggtgtgcgtcgaagcctcgtacctctcgacgaactccttgacagaggggacggtgggcgcgaggtactggtagagcttgccggaggcggagaaGAGGAGGAGGAGGAGgtcggcgtcgcagaggacggcgagctcccgggccttcttgaagaggccgtccctgcgcttgtagaaggtggactggcgctgcgt…
c106110.graph_c0	1397	p3	(GGC)5	1309	1323	gttgtcggtcccttccgcagcccccaacggcgacgacaacggggaagaaacagggaccattgcatcatcatcagcaagtaggctcctcgtggtcgatatcccagcattgcggatcagctgatggaaggattggggggcgacggccgccgggcgcagcatgtccatcagcgccgccggggcgcggctgccggcgccgcgcgggaaggaggaaggggcggaggagaggtggcgggagaggaggaggcgggcggcggccgcggaggcggtggaggccgcgggggagagcagcctgcgcgccatGGCGGCGGCGGCGGCcattggcggcgacgcaaccctagcgggagcggaggaagggagaaatggggatcgagccgagacgaagagctgtg
c106131.graph_c0	1637	p4	(CGCA)5	1338	1357	aaaatcttcagacaaactacgatgttttatcgagcgcccttgaatccttaaacctttagaaggctcatcaacagctgttataggagtagacttcgcacatccaaaacaatttctgctcccacgcaggcgacgaggcggcgcacccacgaggagagcgacccgcagcctagcagcatagcatccggctcgccgtcgaaggaggcgcacgcacggtccccagccccaacgccgccgcaaaccctaaccctagaaccacccgtccgtccgggggatccgctacctcgcctgggttccctcgctCGCACGCACGCACGCACGCAccgttgctctcaggcgctgctatttttttctctctccttggaattggaatttcgatcgaggggaggaggtcgggggatt…
c106149.graph_c0	1226	p2	(CT)6	38	49	gcgggctacctcatcgcctcgcctcgtctcttgctccCTCTCTCTCTCTttgccttcttgctcggcctcctcctcgcagcagcagcagcctctcagcttctctcgttgcattattcgacggacgccgactgctgaggagatccagcaaggaagtgagaaatgtctgcgaacgagggagacctgacgatgagggtgatcgccatgggcggcgaggccgccgccgagaggagggctgccgaggagaagctctgcgagtacaccctggacggctccgtggacatcaaggggcggccggcggtgaagggcaagtccggaggatggctcgccggaggccttattctcgtgaacc
c106189.graph_c0	1095	p3	(GAC)5	688	702	caactccgtagtttccacgaggccgtagctgcccagtccactattgctcatgaacttggtgagatgcctacagtctctatgcctgaggagagcaagcctaaaccgccttctaagaggagccagcctgagttcctgagaaacattacagtttccgtgaagccacgagccaagaaggcaaaatctgacgcggaatgtaagcctgctcccaaggagttggtgccttcgaatgggcatgatacaaaccatgagccacatggtgacaccaagagcagcgtgcttggctctctggctgcatacgggGACGACGACGACGACgatgaaagtggcgatgaacgatgaccaacagtaacatccaagatttctagaatgctcagtgttgcataccagaatctcactgca…
c106240.graph_c0	1288	p3	(GTC)6	1188	1205	acagtcctcagatccaggacaagaacacttacacttgtctaccaatcttttcctcttcttctctgatttgttagttgctgagatatccatgtttagtggatagacaactgtgcccagttttggtaaggttgcagctttgtaatcatcagtatattccacagatggagcatttttccactcagggacagaagcttgatgctcgacaggatctgttctaacacttttcagcggataactagataagtagctgatcttacaatttagcctctccggactcctgctttcctgcgggtacgggtaGTCGTCGTCGTCGTCGTCgttcgggacgcgggcgcagcgcgcgccgcgcaccgtgaggagcacctcccgcatccgccccacgttgccgaggccgcgccc…
c106273.graph_c0	2060	p1	(A)10	92	101	ccgctccgcttacgcttaccgctttctcaaacattgtagatacttaggtacacatgtttgtatgttctattacatggtagcatgatagctcAAAAAAAAAAtatgagatcacttgatgatagcttacattggctttatcaagcaagttatattagcatagatgtatcatagatatagtgcttatctcttaacatttcgctgagtcttgtatctgctgccagcaagaaagaccaagacataaaagtggttgtattaggtagtcattgttggatgtcccatatgtaccgaacacgatttcatcgtttaagcaactcttcatggtggggctgagcagtccttgtaatcatcctgaatgaaccgagagagatccaactcgtagattgtgacatgagattgtat…
c106286.graph_c0	1215	p2	(AG)9	1175	1192	tatgtgctcttttttacattcttgtcatgtatgattgagaatcgttgtattagctcatgggcgcctgtaccagcagtccacatttgattcgcggtcagcttgggtgttgtggagcacagggaaggaggagaaggagggcaggtgtttacaattcggtgccaagggagataatcgagatggtggcgcagaattagagaatgccaggtgaccaagagacaccacccaacggccatcgatgcagtgaggagtgtggtgttctacagtatggtaattggtaaaagtttttggtcctataatatcAGAGAGAGAGAGAGAGAGcatattacataaaaataacgctg
c106313.graph_c0	2004	p3	(CTT)6	1837	1854	aaaccctcaaccaaacggaggggataaacaaccataaagaggtggcaagaaacactccttcctgacgcagctgcgcccaaatccaccccaaagtagccggcacaccgccccatcagagcacgcgggcaagcagatttgtgcttccccgacgctcctgcgctccttcgggaccaaccctagctcgctcgaaagagaatagagcaagaagggcacggcagattgagtgggaatcccatccagacccaaatgccgcacctagagctttgctctaggcttgagctcgggggaagggaaggaggcCTTCTTCTTCTTCTTCTTcagggttgagctcgagctggagctggcggcctcacgctcctcccgacggccgcccctcctccgtctctcctcgccttttcg…
c106320.graph_c0	1953	p3	(GGC)5	1856	1870	gaaacgaacggcgtcgtgtcagatgactcggatctgggcgtcccgtcgtcgatctggtcgagaggaaggccggaagtcgcgagagaaggtctggcagagcttggtccatggccatggtgttcggccgaggaggtcggcggcggctcgccatagcaaatgaggcggtgactggacatcacacatcagccgaacgacgggcggcgaccgcatccatgcggcagcaacctagcggaggagccgcggacggcaacggcgatcgcatctgtggggcagcggccgagcggaggagcggtggtgtgaGGCGGCGGCGGCGGCcggccgtgtagggggtgggcgagcgagggcggtggcgtatgggcgagcgagggcggtggcatatgggcgagtgggtatcgtgc
c106325.graph_c1	1419	p3	(CGG)5	1236	1250	tgttgaaccttttgcttggagattgtcttgcggtcttaatccagcttgagaaggggaatcctcagatatgaacagccttaccttgcagaggctgggtccggtggcccacgaaacgcgccgcgaccgccgcgaccccatcgtcgctaccccccgcaacaaaaccgaatcgaatccgatctagacgagacgagacgcgcgcgcgggacaccctgcgccgcggcggcggcagggcggtcgacggaacggacggacgggagagctcgcagtcggggccgcctagggttaggcccctccccgtccCGGCGGCGGCGGCGGatttggagaggaagggggaggggggaggggacgggaggtggtgaggaggcgagcgagcgaggaggaggatgtggtggtggctgg…
c106339.graph_c0	1555	p4	(CACG)5	54	73	gagagcactacaaaaggaggagggagagagccagaagctctaccacgttcgacCACGCACGCACGCACGCACGcctgaagaatcaatctcgcagctccagcagcggcggcgcctctccggcggcatggccaaggaaggagcaggaggagggcccgactggaacggcctgctcaagtggagcctcgcccacggcagcgacggcaccaacccgccccgcgcgctcagtgaggaggacaggaaatggtttatggaggcgatgcaggcaaatacagtcgatgttgtcggcaggatgaaggagatcgcccaggtgatgaaaacccctgatgatgtgttgcaatctcatggtgtcactccagagaacattgaagatatg
c106349.graph_c0	1689	p2	(TC)8	452	467	ttggtgtgcctatttcatttttcctcgagcgaaatatggtatctaccattttgccttggtacactcacgtagcgttcttgtacgcactcctgtagcgcctcttgtatcccctgcactttctctggcactgtcaatgaaaagatatgcaagccttctgcgtattcgcaaaaaagaagaatctgctgtccatcatttaccaagaaattagatttgatgtacaattacaaaaccacctttgagacaataacaagtgaaggagcttcaatttcgttaagaaatcattccattccacgaagatttTCTCTCTCTCTCTCTCtaattgctactctggtataccctttattgtggcacctttatgaacagaggggacattattgtgtacgaagaacatatccccct…
c106351.graph_c0	1883	p3	(CGC)6	1483	1500	gagagaccaagtgattgcacaagcgaaacaagtaaaaggaacaattgcgatgctgaaattcaaatgatgatcggagaagaaagagaaaacttgccggattctttgctcgccgccgtcgagagaagctcgtcgggttgctaggtcgccaggagaacgtcgcgcggcgcgtgatctatcaaggaggcggcttgctcgtcgatcaaaggaaaagtgcgatctatccccgcagcccggctgatatagatcgacccccgatgccccgccgcgtagaaaccacgcaatccgagttcgactcgtgatCGCCGCCGCCGCCGCCGCccgtggtccaaccgccggagccaccagcgacgcaccgtatctgatctctcctcctcttcgtcggtggcctgggcccacgcc…
c106353.graph_c0	5891	c	(T)10ggatgactactgctactgtggtgggtgggctgggcactaactcgag(A)10	4975	5040	gccaccatagtccatggagatgagaggcagtgcatgtagatccagaagcatatggccgccggccggcaagaaggatccagcatcgggtgtcggggtaggggatgagaggcagatctatcctatcgtttaatatgggccccggttcggttaaaccacggctggtatgaggtttagttttttttagatggggattagggctagttgcatgtggacgcctgcacccacgcccgagtcgagtgttccctttgacgggaaaccaactcaaacgcaaaacgcaatagaacagacgaggtcacatccTTTTTTTTTTggatgactactgctactgtggtgggtgggctgggcactaactcgagAAAAAAAAAActcgagaacgacacgaggtcgcatctttgtaca…
c106367.graph_c1	1346	p1	(A)10	1099	1108	cggacgtcggtggcgacgttcatcatgccgaccgcggacatccctatcggccccgcggaggagctcctgggcgagggcaacccgccgcgctaccgcactgtcactttcgacgagttcatgcgcgtgtacaagaccgtcggcgcgcggagggagagcgtggagaaggccttcaagctttagaccccagttcacctttatctgatttggagatcagttgcagagcagcaaagaaacttggttggtgatctagttactgggaaataataatgcctgtactgctgatgatgcgtaggtcggagtAAAAAAAAAAgcaactggtgattgtgaggtggaaatcacgtttctgctatatcgacgctgggtgggtaatatcatcgaaacatgacacacagatcttag…
c106372.graph_c1	1105	p3	(GGC)7	38	58	cgcacgcacgcaccaacttcccacgccacagcacacaGGCGGCGGCGGCGGCGGCGGCggtgatggggctgctgtcgaaccgggtggagcggtcggaggtcaggcccggcgaccacatctacacctggagggccgtctacgcctactcccaccacggtatttatgttggaggaagcaaagtggtccattttacacgaaagaaggaagttgaatcttcggattcatccaacttcatctctggcctgatctcacaggcttcatcagagtgcccaacattcccagactgtggttttcagctggccgatagtggggtcgtactcacctgcttggattgctttcttggcaatggctccctcta
c106374.graph_c0	1271	p2	(TG)6	1173	1184	ccttcatattttcctggaaccaaatcagagttttttacccccaaaacatcagaggtgttaactctccccttgtaaatcgagagggagtcgtcgaccaccacaggctccaagttgccggccgcgacgggtgattcctcggagaggaggacctcaacagctggcggcggaggcggatggggagggccgggcgcggcgccgaacccgaagccgaaggaggcgctggggttggagaaggagaagaggggggatgcgggggtgggcttcttagcctcggtctcctccatggcgtgtgggcggcttTGTGTGTGTGTGttgccgaaagatacggctcgcgacggcgggaagggcgccgcggcggcgtggcggcggaatacgcgagggggtggacgggtggggatg
c106388.graph_c0	1799	p3	(AAG)6	964	981	aacgccaccagagagcgtctccggatctacgccattttcaccagcaacgccatcaactccgacgacccatcgcatcccacttcagaagcatactcgagcgtcagcaatctactgagaggatttgatgtaaagattcttcgacagggatttggggtttccgctgaagtggtggaggcaatccgatcggccaagagcccgcagtcgattataacgtacaatccagaccagaagaaggaagagaagtcgaattggacggaggaaatcttcgacgcgctgtggggcgacgagtccccactgaacAAGAAGAAGAAGAAGAAGgataagcacaagaagaaggacaagaaggacgacaaatccaagagcgagacgtttaacttctactccggcaagccggacgtc…
c106392.graph_c0	1107	p2	(CT)6	109	120	ccctcccttccctcctccattagtattcttcatcggcgagacaggtggttaggaggaaagagaagaggggtgggagtgtggagagcagtacaaaactgaagcccacacCTCTCTCTCTCTcccactattcccgcgagaaaatgatgacgaggtctctagagccggcagccgagcagaaggcctcgtcgtccttcggcaacctgctctccatcttcctccgggtcagctcgtccgagcccaagccgccgaggcggagcttcgacgccgagggcgtcgtcgggctcggcatcgtcgcggccatgagccgtgcgtgcctcaccgcccagccgatagcgatcggcgctgccgcacgccgccgcgcgcacgaggaggacgagctctcggagagctacacgtgcg…
c106398.graph_c0	1761	p2	(CT)6	1672	1683	cgtcgcgtgctggtctgcgagcccggggactccgcgcgcgtcatattgcacgcatgagcttccccctgttggtcgggacctcgtcaaggtgagaaggccgacacgtgcagaattcgtacgtcctcgtccatctggaactccaccgtctaagttttagacatttatatagttctataagatgagactagcgctgttgtgtatgaactgaactcagtcgagctcccagatagctcatctgtgtatgtgtggaaccatttgattcattcgtttccacgtaagcaataagcagtaatgcaaaggCTCTCTCTCTCTcaaaggtgtaatgctgctagtggtaaaggatgataagataggcagagtctaattataaacaagacaaatggtttatcg
c106430.graph_c0	1351	p3	(CCA)7	1	21	CCACCACCACCACCACCACCActgcgcccactctccagtccccagttccttcctccacccgctccccactccgcatccctccctttcttccctcccccgcctttcccttccgccgtccggtcaggcggcgccggccggcctcggatccgccccgccgcgggggatgatgggcttcgacggcggcattggcgatcagagtgagatgtgggactggcagagtcaagagttcgatttgcagaaggatctgttaccagttccatctacctccctgtgggctgaagcaaaccacagtgaggttgattcttggagcctgttcgatga
c106434.graph_c0	1566	p1	(A)10	1216	1225	atctgcacccagccacgacgacatgccgagattactactgtagatatatcggtgttctcgcagcgctggggaagaatgataccaagaagatgagcttgtgcatgtacggtactgatggatgatgtacaccaaattaagagccataattcggaacgatgcccatgctcatctactacacctgggtgaacagtcaattaaaaataataatagtaaattcaaaaaacatctacttcttttagaaatccaagatgctcatgtgcgcggaaaatttcggggtgttcggacatttgatgagcgaacAAAAAAAAAAtcagctatgaacagtattctttttcaaagtttcttagagagctaaattgtttttggcacgagcttctcagatgttcaaacaccataaaa…
c106441.graph_c0	1152	p3	(GTA)5	149	163	cccggcatcatttgcattccttaataccgtacataaaaatgaacagtacactccagtctagtattaatttgatctcgtagtagtacgtattccaacaaaagttaaagctggggtggtacaacatgacgatgatattaatttgctccagGTAGTAGTAGTAGTAccgtagtagtggtcggtcggttgtctatagaggacacaactcgatccaatgccaccaactaaatttacagatcgagtagtagatcaagaaagggacaacacacggaggagacgatcgagagattagctcaagcagcagccagcgcgcgaggataagctttggcccaaggtaggaacgctagctaagctaatgccctacgtagtacagacggagtgaagcttagagacacgtagtac…
c106445.graph_c0	1179	p3	(TGC)5	549	563	ttcgctccctacgtgcgtgttcgtggagatggtctctcgttgcagcttcgttcttggtcttctcgttgggacttggatcattcaccatggtggtagcgggaggtggtggtgatggggagttcgttggcgatggagatggagagctgcgtctccccctcgagccccatccacgaccccttgctgccagtcttctcgtgcggccactcgtcgaagaagggccggagaggcttctggtcggcggagtcgccgtgccccgacgacggcttgtcgagcctcaggtcggcgcccagcaggaagcagTGCTGCTGCTGCTGCcgcctctccttctcctcgtcctcttgtttgctggacaggtcgatggcgtacgccgcgttgttgccgtacccgccgcagccgggg…
c106451.graph_c0	1975	p2	(AC)6	995	1006	gcagtcctctagatggtttttcagctttctctgaagcaaataacagcaaccctcagtggatacagaccaagggaacagtttgctatcatgcaatttcatatagcaattagctgttagcgtatattattgttctggataaacattactagctaagagttaataaagtgcatcggatgtccagattccctccattgcagcactgaatgcacacgagttacaacccacactattcagcatttgcacacaaggaccaaatcccatagtccgacgagtcatgcgattgagttctctaccatctatACACACACACACttccattcagttttacagtcaagcatagtcagtgcaggagacccgccttatcagtcatcttgcagaattcagtcatccattcgcctg…
c106457.graph_c0	1063	p3	(GGC)5	813	827	ccgaacctcgagttcaacaagtacgagcagatggtgttggaggacctggtgaagaaaggccacgctgagcccaccaagaagattggatcaggcgtggaggcctttgagatccgcaaccacccggtgtggcagagccgctgtttcttcatccgcagggtcgatgggtccgctgatgatttcagcttccgcaagtgcgtcgacaacatactccctctccccgaggacctgaaggctggcaacaagaattcaaacggcaagaagggtcaccaccacaagaacggcggtggtagaggaggacgaGGCGGCGGCGGCGGCcgtggtggaggtggcttccgtggcggtcgaggccgcggcaggcggggcaactaggaaccaataatattccccacaattttggtt…
c106493.graph_c0	1265	p2	(CG)6	635	646	gcgcgggggcgtccggagggtggcctccgtggtggtggttccgcgccgggctggggcggacgagcgggctgatgcacaccgcgaagcccgacacgccggccccggcgccgcccaggaggcgacggcagggggtcttccgcatcggcgacggccgccacggcgagtccgccaccgagccgccctcctcgctgtcctcgtacgagcaccgcactggcgagagcccccggttgctgatcgcgagggaggagcgccgccgcgggggccgcggcgactccgcggccggctcctccttccggcgccCGCGCGCGCGCGgcatgatccccgcgagccaagatccgtgcttcctctcctttccgccatcggcgcccttctcctccgatccgtcgtgctggtggtggc…
c106511.graph_c0	2112	p3	(GGC)5	1549	1563	aacgcatgcaaagtggacagatgggctgccacgcacgcaatggggtcggccgtgtatgcatttgtatctttgcagttacccccctcagtttactgagatttaacccgtggccattctttctgtatcccaatctccttcaaatccctagctgcgaaggtgacgcggccggcccggtcgtgcaccatggagagacgacgcggtcgtgcgccatggagaggtgttgggaacaacgtcttcaaccaagtcggcggctctgtcaacggcggcttggaccaaaccgacggcggctctatcaaccaaGGCGGCGGCGGCGGCtctggcaccggatgcgacatggatggcgagtggatagtcacatcagagcttagttttgtctccaaaaaaagcgatgaagggggc…
c106535.graph_c0	1421	p1	(A)11	1073	1083	gtattcagttacatccataccaatcgcggcctaatgctactgctaccaagttctctgctgagcagccctggctcaaattattaagctagcagaattgttcttttctctggtcattcagagacgagtaaagagagaagaggaaacacaagaatgtaaatgacatcttaagaccaaccagaaatggcaagttatcattcgcatagatctacttgaaacacaaaatagagaagtacgcagtcacaaggtggccttactgtactgagtagaagagtgtagcataccggtggaaagtagaggttcAAAAAAAAAAAtctagcaacaagcctaacgtcaatgggtctgcccatagaaatatctgaatgtgtacatagagacacaccaccaagcaacttgcgtcga…
c106555.graph_c0	2034	p1	(A)15	587	601	tagttatcctggaaagagagggcgttgaatcataggggtctgctaatcaggggtcaaggtcggctgagctgcagaaacagagtcagtcctctgtttaaatctgcaccgctcatcaaaccaaattaaagaaaaccatgtatatatattaatataattcactactacagtagtaaactggcaaggcactaaattgcacctttgactcaaaaggttaggtgatgagaattttaggaaatttttgtaccgatctagtagtagtagaatcagccgtttagtcaacttctaacccaatctactcgcAAAAAAAAAAAAAAActtctaacccaatcggtgctattccaactggcatggctacgcatgtctactgcctgaagtatgtggttaccggatattgtggat…
c106561.graph_c0	1478	p1	(T)10	1124	1133	agatgctgttgttcctgtaaccgcaacgagatattcgataagcgctctcaagctaccaacactgatgaattggtacccttggtatgaccatgggaaggttggaggttggagtcaggtttacaaaggactaaccctcgtcaccgtggcaggtgcagggcatgaggtacctctgcaccggcctcgacaagcactaatactattcagacacttcttgaaggacacaccgatgccaactcaatagccacttgaagcaaaatgatagtgtaaactacgaaaatcatattcaccgttttcacattcTTTTTTTTTTgtttgatttgatcattacaacattttattcagttatctctattgaaaatgtatgtatcttagcagataggggaaactgacatttgtact…
c106595.graph_c1	2438	p1	(A)13	724	736	atttccaacttcgagcaattgcaaggccagtggcggagcttgggcactaatgaaattgaattgcataagtgtctatttcccacttcgagcaattgcaaggccaaaactcaatgcagaggcttataaaattcaaggtcgtacatgatccatgtttgccctcactagacactgcccctggttacaggtctagaaaggatagtttcttttgcaattaggagtcccatttgacatgttcactcattctcctgctggttgaagcagtttgtcattgccgaagagatttaccaaaacaaaatcctcAAAAAAAAAAAAActtatgttcataattttttttaaagaagataatttgtgtcagttaatggtttactttgaaagaaaggttgatgaatagcgtataag…
c106629.graph_c0	1472	p2	(AC)7	1	14	ACACACACACACACatatatatacccatttcgtcatggacacatctgagttatgtcagttcaaatgtgctatgtgctgtatagactaagctcaaacatcaatatttacacatcctgtatcgcctcaggacgggaaaaagaacattctggatagttgacacctgattctcgtagacactagcatttagctagatagttgacacctgattcttgtaggcatttagctactattattacaacggaactcggtataatgggtcgaccatcttcagcacgaacaagttccccttgtcgcctctcgaaaccctgaggtct
c106629.graph_c0	1472	c	(T)11gtgtgtgaggaatgcagctgcccagcttaggtgatgattattgccata(AG)7	717	789	ctagagttgagaggcaccaaattggcagtaacctgattaaagtaaggcagtgtctccatgttttgggctcgcaaggtgtcggtgttgatcgcttggtaaatcgtcccgaatgacctcagaaactttggcctctgcatatatcagtaaatgaacacaatgtgaaattccaacaggataatacatgcctaagcaagcaagctcttgtctatttggggaggagtccagctgccttcaacaagaggctagcctttttggagtggaaaagaaatgaatgcagctgcatatcttgtttttttggggTTTTTTTTTTTgtgtgtgaggaatgcagctgcccagcttaggtgatgattattgccataAGAGAGAGAGAGAGataacaatgaacagctgcatcaataa…
c106649.graph_c2	8849	p1	(C)12	8828	8839	ccaccgcggagaaatcgagatctaggttacacgaagccaccagcgaccccgttgtcgccgccgccggcgacgaggccgccgcagaggctgcaggagagggggatgggaggccaccaagctccccatcaggcgcactgcccaggacaacgagatcaggtgacgcaacagcaaacttaccagacttacgccgccgccgagagatccgagtccagccatcgaccgacgaggacgcggccaccgaccggccccggccaccaggagcgaacttgcggggacgaggagcggcggaaggcaccaccaCCCCCCCCCCCCagcaaaaggc
c106650.graph_c0	1471	p3	(GCT)5	1201	1215	cggggcctggtgcacgtaggccgacgccgatgctgtgtgggatgctgcggcgagcgggcgtggcggtgtgtccccgtcgtcggcgtaggctgcggcgatgacgcggcgcgggtgggcgtggaagtgcgggcggaagcagagcgtggacgacagccgcgaccaccaccgtttcttcgtagcggcggcggagaggtcgtggtcgtggtcgtggagatgatggtggttggggcgcaggccgaggccggtgctgctctgcgcggcggcggccagaacgacggcggccgcgttcaccgtgtgcagGCTGCTGCTGCTGCTgtcctcccctgccgctgcccttgcccttgcctgctgctgcatcctagctatctatctacctacctaatcttgtctgtggtggat…
c106661.graph_c0	1163	p1	(T)10	246	255	gcgagacgaattttcccattcttgattgatagttaaggaacacacatctgctgctgctcctacatgacacatttgtacatgcaatcccttccttctacttctagtacctaagctacgaccaaaagaactcccatcatcaaccgcaccactacttgctactcaatgctaacactgtcatgccactggcagtgacaggcaaaagctacgactgacaaggactagcacactcccatctttttttcttcTTTTTTTTTTgcacggtcagatgttacttagttcagaaacgcttccacgatgaatcgtatcatgacgacgcaatgccgggctccagctccggcacgaagccgtgcgtgatctggccctgatcctcccacaccagcccgatctcgtagtccggaa…
c106678.graph_c0	1457	p2	(TC)8	1422	1437	aacttcgaagctgcttcaattatcttatcgactttggcttcactgatccctttaatttgcaaaagatctttccttggagagtaagctacagactccactgtgcaaagaccagcatctttgagctttttcacatcaactgcagctattccagatgcctggaggtgctcgatggggaaaggcccgtgctccccggcctcctcctcctcgacgggggccgccgcggccgccttctggtgcgccgccgacgacgacatggggcccaccactcgcagagacagagagatgctgaggatgtgggctTCTCTCTCTCTCTCTCttctgggcagaggaggcggg
c106710.graph_c0	1932	p3	(GGC)5	1859	1873	agcaaaccgaaacacacgcagcttcacacacagccgcggccactgctccttggtccctccttcaatcaacctaacaagcacgacccggcccaaggagagtgaatcaaaccccgcaccccgtgggaaggagagcaaacggcgccgccgccggcgctggagcccacgaggaccatcgtcggcggcgcacccgacgtcgcaggaaggcgctgcggcagctgggtaccttgctggagatgatcgatcggcgacagcggggagccctgcggcgagcgggggcggcggagcgcgtcgcaggcgagaGGCGGCGGCGGCGGCgtcggcgtctcctctgcttccaggagaaataaaagcaagggtgtggtgtggtggcctgg
c106713.graph_c0	1126	p3	(GAA)5	97	111	gtgtcaggtccgagtcgaccgaggtctgaagcgtctgggccccctgccaccctcttcccccttcttctgtggataaaggataagaaatctgcacccGAAGAAGAAGAAGAAgcgcgcacaccgagcgagcggcggcaacacggagcccgtccatggcgtccctctccccctccctccacctcccttgcaattcaagaattggcttccttgggaagtcacaaggcatacttcttcgtgttatccctgctggcagagttggtttcattagaaaaacagtggaatgcaaggaatctagaatcggaaagaagccgattgaagttccatcaaatgttactctaacactagaggagcagtttgtcaaagctaagggtccactgggagagttgtcattaaactatc…
c106727.graph_c0	1703	p3	(AGA)5	103	117	ggacaaattgagggataattatttaaagccatattgaaaatcaagatcgagaaggttacacaggccacagattaaggttcaggagagacaagaaaagaaaatAGAAGAAGAAGAAGAaaaagaacaaggaggacaacatgatcagagatcgacaaaacactacgaaattgtacagagatagaaatagtgcagtagacgatagattgtttccttggatcgttcttgtgtgcgtgctctaacctttttgcaaactgccctgaaaccttgtggttgctcatcgtgatctcgccttcttcctccgacagcaattacaccgatctcccaagcacctgtgagaattcagaactgtggccgtccgccggcccagccgtggccgtcggcaccgggcgggagctgcga…
c106740.graph_c0	1308	p3	(CCT)5	1294	1308	ccctcgtactgcctcgggtagtccatgaccaccatgtcgtagatggagaggatgctggccagcaggctctgctggctctcccgttcctcctcccggaagttgaagaccatgaaggaggcgtccgcgaagtggctccggaggtgcaggacgatgtcgccggtgtactgcccgtacttgtcgtcgtcgaagacatcggtggagaagcacgaatcgaacacgtagacgcgctcggtgatctcgagcagcccgtccgggggcttgcggtagaagaacttgcggaagagagacatgcggcggcggCCTCCTCCTCCTCCT
c106777.graph_c0	1637	p1	(A)12	113	124	acttaaggacccttgcattccaacacataaagttaatcggttgtgttaacatgatgaaacaatgcagacccttggactgaaccagcagcttaatgcttctaacatggcagccAAAAAAAAAAAAtcaggcatggtagcagaatcagtcaacctttgcatccaacacatggataatcagaaacatttgacaggggcacagatcggccaacatggcagcaccaaaccaaaagctcaacacagcagcactaatccaacatctaaccaactcgttcctcacagaggaacccctacagtggatagtttgcactagaaaactcagaccgcaggtacaaggcagccctcgggcatcagttgtcagcgcctctccttcctggacaacagggtgccggacaactgcat…
c106777.graph_c0	1637	p3	(CTG)5	1391	1405	gtcaaatgtgtaacgaaaagcatgattatgtcttagttctacctaaatcagtatctatatattattgctttgttcttaaatttgaaatgatgaaaaaaaaatcctttgcttttgaactactcatatttgtcttctttatgagaaataggtgcaggcttttaatccgcaaagacaattgaaaacatacctcttgccaggctttggtggatgacctcgtgaagttgccattagctgtgccagcctcgtatttggtctttttgagacgattccggttcaaatccactatgttttcacaacttcCTGCTGCTGCTGCTGctccggctgatgtttgccagtcttctcccgaattcgattcacccgtgggccgcaggacagtggaggaagtcggagctcagccac…
c106778.graph_c0	1128	p2	(CA)9	236	253	gcgcacagaattttaatcgaatcaattagcaaatgctaaagatcacacagagacagttgacatatgatattaattactttactacaattgtggaggagcaacctctttttgaaggaaatataatagcagccagcggtacacgcatgagatcatatgtggctgagaactggatccatggtccatacagtaccgtggcctagttcgatgacaagcagtagttcaaaggatactacccCACACACACACACACACAgagacacgagcacacatgtaaagtttagcatgcaactagcaagagcgatgataaattatgaagcaaataacgtatacgactagctatagagtactagtcaatggatggatcgtagatcatgcatgcgagctggtgtacgcatgcat…
c106782.graph_c1	4402	p2	(AG)6	4023	4034	ggcctcttcccatcccctctgttgttccatacagaagcagtagtgagatgttggagggaaagaaatggagaaaatgagagatggggggagggctctcaacgcctccacctccagctcgcccgtagggcgtcctcaactgcctttagcctgagcacctccagtccgtgagagctccagcccttgaatccgtcatcccgtgagtactccagcccgagctccgccatctccgcctcgagctctgacatcaccgccacctgatccacccagtcacccccctctggccatcgagagggtcagggaAGAGAGAGAGAGggaactgagggaagagaaaagcatctgcgtgtgaagagggggttggcctcgccgctccagatcgggaacctgggaggaggtcaggag…
c106808.graph_c0	1104	p3	(TGC)5	139	153	ggaaattcgggtgtttcatcaattcaaaagaggctttgagattgcgaggttgcaagccactccatcgaaagcactcacagtttcaccacggcaataattactacagtacacgagagatgaaagatgcttcgttcctatTGCTGCTGCTGCTGCtctggtactctgatttttacaggttttttcttctggtctggtaggtcccaactccaagcacttttatactactaagaaaaacaaaagaaaggagaagaaaagcggattgttaatccggcgattagctcgcagtggattcagagatgctactgctgctctgccccgccgcggcttcggagatgctctgcagggacggccgccagtgccggcctctgccgccaccggccggctgcgcgccgccggagc…
c106809.graph_c0	1382	p3	(GCA)5	876	890	ccaacaggctgatccgaacaacaattttggcaacgcccatgcaaatccatggttcatgggcatggggggcgcgggggcgggggcgggagttccactggcgaatggacggtggggcaactatgcgttctcggctgcgttcgggggcctgttccctatgctcagcttccaaatgcatgggtttccagatccagctgcatatgcccagcctgctgggtttcactatgggtttggtcacggccatggattccatggcgggcatatggggcacgcccacggcgtcccccgccaagggccgctcggGCAGCAGCAGCAGCAggcagatgtctacctgaaggcccttcttatcatggtcggggttcttgtgatcgcaagcctcctcgcagcttaaattggttactg…
c106817.graph_c0	1246	p3	(GCC)5	5	19	gccaGCCGCCGCCGCCGCCcggctcgtccgcgacctccaccccgccgccgcccagatccaactctgccgtccccatccgcgccgtcgtcctccgcctccagcgcgctcctccgccccccggtcacctcgcccggcaccacccgccaccagagtcgcccctccagccaaggtgatccaatggcttcaggcatcatgctccgacatctttccaacacactcaccatgagcccagcagcagcactggcatctggtatgaccagccagcatcaccagcttcagcagcgcgcaccggtcagcggcacgtccaagggcaaggcca
c106824.graph_c0	1141	p1	(A)12	942	953	tttggcgcccctaggattcctgatttaccctcagacgagatggatttgtaatttatatgccttacctattcctgtaagcttctcactacttgcactgtatagggtgaattgtagcacatacgcaagcaaaatcatgtggtcttgatgataattgggtggcacatgaaattgctagggttagttgtgtcgagtgcggcggtggtgtgttgcaatggcagttcctgcctgtgcgtgggaactggtcttgcgtgattgtaatccaaacattgtttcttaattaattaatacatacaccaattcAAAAAAAAAAAAtcgtgtggctttgatggtattggctactgtatgtattgactttgtaaaagtttgctgacaacagataaccaaaatgcatgatctctt…
c106828.graph_c0	1934	p1	(A)10	937	946	ctgaacttcggcaagcccaacacttgaatttgttgttctggatggcacaaaagatgtgccaacacaagctcacctgccttgtcaactttcagtgcctgtttgataacaagctcaagaccgagcatcttccacacgtccattgccaatttgcattcgaacaacatatgtcttatgtcatcaggcccctggttacaggctaggcaactcggatgtatttatgtttctatttcaaccatacaaacctaaatttgcagttgtgataatcagagagtttaacttggtaaatgaatatcaacgtacAAAAAAAAAActgctgtctttgttcccatggttgtaaggaaagtcgaactacaacaaacaaatggacaaaaatatacattctcacgtacatcaacaata…
c106828.graph_c0	1934	p3	(CCG)5	1730	1744	agacaatatcactggagtttgattcttcttgcaaacaccactttgatagagaaaaatgtgggtttgattctgatggttgcaagtctgcaggataaactacttgcagcttagtggctgcagattgctctttatgatcaaacagcatacttgaaacacgtgatgcgcccatcgagtggcgagcacttgccagatcaagccaaccctggcgaagagcggaggagagcgaatccatcaggaggaggtagccgtccgccgagtccatgaatcgcaggatctcttcgtcgtctcccccgagttcctCCGCCGCCGCCGCCGtattattggtctcttccactcgagggaccggtcccatgtgctgcacaacctcctctgccgccgccgtcgccgcggccatcgatc…
c106832.graph_c0	1193	p3	(GAG)5	1179	1193	gacccttcaccggcctcgcgctcccggacgacgacgatgccgatgcctcgccgctgcttttgggggcggcggcgagatcgaggctggtgaagtcatcgagggcgctgtcgaggagctggtcgaggtcgtccgcggcggcggcgccggcgctggagctggggttggaggaggccatggagggtcgggcctcagagtcggagagacgccgcggcgtggatggggctcctgattcgggggtttcggcggaaggggtgtgggaattgggcttgggattcaggggtgggaaataaagaggaacgcGAGGAGGAGGAGGAG
c106864.graph_c0	1753	p3	(CGG)5	1657	1671	gcagtcccacgcagtgtagccccatcccccctagtcatcatcgggtatgcgcgcacggaatttggtggtggggaagaagtgagggatgttatcttccacctcacggacggagttggggcgccaggaacaaaggaagccgagcatggggggagctccatggaagtcgcggtagcgagcacggaagccagggtcagagaggaggccgagccagaccttgctcacgagggaggcgcgcacgaggtgctcgggctcgtccggagggaggcggaagaactcctccaggagctcgtccggcagcacCGGCGGCGGCGGCGGcatggtgggcggatgcggcgagggtttcggatggggaatttttggagctgctgcagcgggtggaaggagctgtgtgctggcc
c106901.graph_c0	1403	p1	(A)11	613	623	gctggcctgcgctgctctcgcttggaccaccgctgcccctgctcgtcgccggcgctcgcagcctcaccgccgccggcgaaccaaaacaccacccgccttcaccgccgacaccgaagcaaaaaatgccggttccagcaaaatcaaaagacgttggtagcaaatttttaggatgattccagcaaaaacaaaggatggtagcaaaaactcctgatgcttccaggaagactttggtagtagaaaaaactccagtggtagcaaatggcatctccggtagtagcaaaaatccgggacggttgtagcAAAAAAAAAAAgccatcgccgccgttgagcaacaccgtcgtgggtggatgtagcaaaaaatgtcttcagttccagcaaaatcaaaatatggttgtaaca…
c106920.graph_c0	1654	p3	(GCG)5	1211	1225	aactccaaagataaaatgtcaaaacgcatagttgccgcccaagcgaagagcagtacgaaaagtacacttcttcctcgttgcaaaccagtaaagcacacggttatgtacaaaccggagttatatgacgctggcttaagggggagaggtactccacacggtaaactcctccgaattactgtaattcacactcatcaagcagagaagaagccgtcgaaggctgcccgggcgaccgggctcctgggctcggccgccaccaggtcggacctgacgagcaccgcgacgtgcaccttgaccccggacGCGGCGGCGGCGGCGgactcggcccaggagccccacaccttggtcaccgccccgaagttcaccctcccctcggacgcctcctcgccggcgccggcgacc…
c106929.graph_c0	1618	p3	(AGC)5	1204	1218	gcaggaaccccggcacggtcgcctccccgagcggcacggcgttggcggccgtggcggcggtgacggtgaagtcgtcgtacaggtagacgagcttcttgttggggttcttggcggtgagcgtgaagtcgatggagtcggtgagcgcgggcgccgtggcggagctggagaggctgagcttgttgacgcgcgcgacggagagggtgaaggccgggcggtgggggcggtagaggaggtagaagccgccgccggcgacggcggcgacgagggccaggaggagcacgacgagcacggcccagaagaAGCAGCAGCAGCAGCtgaagcggcaggaggagcggcccccgcggcggccctttgcggggccctgcgggcggtagatggggcgctggtacatcttgggcg…
c106954.graph_c0	1477	p3	(GCC)6	1	18	GCCGCCGCCGCCGCCGCCtcctcggccgccgggggcgcgccccccgtcgacaaggaggtcgacttcgccaactacttctgcacctacgcctacctctaccaccagaaggagatgctctgcgaccgcgtccgcatggacgcctaccattccgccgtcttccgcaacccccaccacttccgcggcaaggtggttcttgatgtcggcaccgggagcggcatcctcgccatctggagcgctcaggccggcgccaggaaggtgtacgccgtcgaggccaccaacgtggcggagcacgcccgcgagctcgtccgcgccaacggg
c106959.graph_c0	3629	p1	(A)10	1003	1012	tgcaaggccctttgcactttccaaccagggcccaagcagaaatccctcatgagaggctagcagcacgtcaagatccttaacaaggtttagaaagcgctcacacagggtggtcacttggtttatgttgtttgatttgtagccttggattatctttaggaagatttggttcgcgtatttggccagagcctgacgagtcaaatccacgaggtcatatctgttaaattcatgagattgaattaacttatttaacatcaccatttgatgctccaaagatgtatatgcacgactcatcatctattgAAAAAAAAAAcaacttggttccaaaattttcatcgcagaataacaatcagatcgtgtttactatcaattcaaattaggttagctgaatagaaagcaaca…
c106963.graph_c0	1972	p1	(A)10	225	234	ggcatatttatttattctttatacttgtatgcaagcaaacaagagagtacagatcgagctacaatcttgatcctgttacaacaaaaaccataaagaaactaaaagcaaagggttcatccaagctgctgggccaaccaaccagcttgcactggccctgaaaaacaggcacaccctactactgcacttctgaatcaaaggcttgcaaaagtcccccctcggtgctgAAAAAAAAAAgatgccatttttgtccacagatatttgaagccttctgggaacagtatggtaggatttgagaggccggcaaaggtaggtgtttgggtttgaaaaaactcggtccggcctctcgtcgaaaaaaaacagggtgaaaagggcaatattggtgtaggggagaaatgaaaa…
c106963.graph_c0	1972	p2	(GA)7	1899	1912	ccggtgctcgcccgccgccgccgcggcgtactgatgctgctgctgcatcagcgccgccgcctccatctccccctgcccgaaggccacggcgatctgctgctccgtgtactgctccagcgtcgcgtccgactgccactggtggaagaaactcggctcgtccatcaccatattggagaaccactgagtcgccattcgcagatactaaaaatcgctcgctcgctccctcgaaacgcctcgcctccaagccaaagactgcagcaaactgcttcgtcaagctcagcaaacagccggaatccttggGAGAGAGAGAGAGAcagagagatagggagagagatgggtcagccggcgatgtggtattggtccctttcctttgc
c107015.graph_c1	1687	p1	(A)10	1044	1053	cttctgtgaaggaaaaaagcaaaatatatcctattaacgccataacctatctatggtcaattaaccggtagatgaatgatagaccaatacagcgaccatggactagatataaagacaaaccatataaactatgaacacaaagcctgcaatcatccacaaagttgaatatatacagataagtattgacttgttcttgttctggtcgttgacaagcaaaacatgtccactggttgtattcccatcggtggcaacctaaagaaaaatataagattagcccaaaaaggatactccattatcaacAAAAAAAAAAgtgaatgactggtaaacaaagtaacagagcaacacaagattttcttttattcacgtacggacaactgacagcaaacatcctgccacaaa…
c107019.graph_c0	2833	p1	(T)10	1353	1362	gcattgcaacaaattaaagtagaactgagtagaggtcacataaagaaaaagtaatgcacatttaaacacaactctgatgtatttctttaaaataggataataacgatctaaaaaagggcgatcatcaaagatgatgcctcaagcttcaaacaccatgctgaaatacaatttctttctaaaatataaataactaaagcatagaaaatttgaaacattacagtggcatggtgttctgtttctcttaacaaacgaacatgatcaggatcacgtgatgtggacaaacaaatactatccctcgtgTTTTTTTTTTcttttctttctttcacttcactgatgaaaagtaacccaggacttcacctcagatgcaatttatggagaaaattaatgcgaagttggtcc…
c107026.graph_c0	1947	p2	(GA)9	1929	1946	ggcgcggaggtacccgaaggtctcgccgatgaagggccagccgacggcgccgggcggcaggttcggccgcctcttcttcgtccggccgctccaccagtggaggccatggcatttagccacggcgctggtgtagaaggtgagcagggccaggaggatgaaggggaggaagaaaaggagctcgctggttatggaggccatgatggcggccatgagcgagagcccgcggtctcttggaatttaattcccttctcgatcactcgctcgctgcgttggcgtgtgtgtgagagagatgatgggttgGAGAGAGAGAGAGAGAGAg
c107035.graph_c0	1697	p3	(GCT)5	1321	1335	gcttgtattcacgctgtgcacgctgcagcgcgtcggcaaatccctcagcaacgaagcgcgggccacggccagccccaaactcgtgctcgaactcggccaggaagtcaaccgcctcggcagcggaggggggcagctcaagcaagcggtcacctccgcccagcgcgaggccgaggagggagagggatcgggacagcacgccgcttgcgacccagacaccgagacggatggaaccggtgacgaggccgaccccaccggagacgacgtagaaggggagcgtcaccagcctccacgcgatcccggGCTGCTGCTGCTGCTgcggagccggcgcaggggggtggtaggcgatggaatcggactccagcggaggcgggggcggcggggcgtaagtggacggctcgg…
c107043.graph_c0	2163	p2	(TC)8	575	590	ccattctcccgattcggaatttgataaggtttagcggcctctccgcctccccgcagctcgattgctgatttggtcgggggaagggaatcttctgcggctgctgcttctgctgaattgctctccgggaggcgaggggagggggggatggggatgctgttcgtggagtacctcccggggcccaaggtgttcaagtgcaagttctgcagggttgactcggcgtcgccggacgacatcgtgtccaaggagttccgtggccgccacggccgcgcctacctcttcgatagcgtgtgagctgagccaTCTCTCTCTCTCTCTCttcaccctcttctgtttttcctgttttccgcgtgtggatcgtgcgatcattgcaatgccgctgttctagaaatgcttttcagt…
c107072.graph_c0	1738	p3	(CGG)7	64	84	gcccccaacccccgtcccgtcaaacgcaaagaagacaagcgcagcaagtagggttaggagagcCGGCGGCGGCGGCGGCGGCGGaaagcgagagctccagcgggccgtcgggagggaaccaccctcgtcgtcggagatgacgggcaaggcgaagccgaagaagcacacggccaaggagatcgcggcgaagatcgacgcggcgacgaccaaccgcggcgggggcaaggccgggcagaaggaccggctcgggcaggagaagggcggccacgccaagatggagtgcccgctctgcaaggtgacggcccccgacgtcaagtcgatgcagatccaccacgaggcgcgccaccccaagctccccttcgaccccgagaagatcaacaacct
c107072.graph_c0	1738	p3	(TGC)6	603	620	cccccgacgtcaagtcgatgcagatccaccacgaggcgcgccaccccaagctccccttcgaccccgagaagatcaacaacctgcacggctccaccgccgcggctcccgcggcggcggccgccgtcgcctccacctctaagcccaagcccggcgtccgcggcagcctcaagaagacggggtaatctaaaccccccataccctaccttgcatccaaacccctctatggtcggtcgtccgctccgatctactatggtcgtcgcctgcatctgctgtcttaagtttactatatgctgccgctgaTGCTGCTGCTGCTGCTGCtctaaaatattgatgctgttgctgctgctgatgcgtgtggtgtgtcgtgtgctagacgcgtgatttttttttacctgtaca…
c107118.graph_c0	1145	p3	(GAA)5	548	562	gcaccggctgtccaagggcgtgtgcccgagctgcctccgcgaccgcctcgcccacctctccgccaactcctccgccaccaccacccttacgcgcgcctccaactcggccagcacctccccctactcctccaccgactccccgccgctccaccgcgcggccctctccgccgacgccacctccgtccacgtcgtcggctccggggccggctcctccttcgtcaacgtctccgccttctcgcagccgctcatgccgacggcctcaaagaaaccagcagaagccaagggaaaggacggcgaggcGAAGAAGAAGAAGAAgagcagcagcaagaagaagatcgggaggttcctgtcgaggctggtcgggacggagaagcggcggaaaacaggggaagcaggcga…
c107122.graph_c0	1246	p3	(GTG)5	953	967	cggcgtgcattcctcccccagcgcgagctcggactcctcgtgcatcatcatcagcgccccgggcgacgacggcgccggggacgcggccgccgcgttggcgtagtactcgatcatgtgccgcggcggcgtggcgggcgcggggtgctcggcgcggaggcggccgggctggtcgacgtcgtcggcggcgccgaggcaggggaaggcgaggcggcgcatggagaaggagcccgggtcggggctgtcgccgcaggagaactcgtactcgcggcggcgcagcgcgcggccgccgtggtgaccgccGTGGTGGTGGTGGTGggagaggaggttggcgacggagcgcgcgacggccttgttgcggcgcttcatgaggaggtgcgcgccgaggagcagcttgcgctt…
c107148.graph_c0	1274	p1	(T)11	1032	1042	ccatcctcctggacaccggctcccaagcagtggcaacaatgtgcacctggatgcccagcttcgtgtatcaggggaagcccatgcagtatttctggatggccattgctttcatgcagatcttcacggtgctagagtgcatgcgctgtgctctctgtgggatgtatccgaacgttcctttcatatcccacacagccttcatccattctgatctgaatctcttcaggtagccacctgctcaccatgttgggtttttgatatcagaaggatggaaagtgagatggaggtgcaaataggtagtacTTTTTTTTTTTgcagtagctacttacagttctatagactgttttgtttatactgaaattttgaagtctcattgtaattgccaggatcgtgacctttttc…
c107154.graph_c0	1215	p3	(CCG)5	235	249	cattccccatgactcgtttcgctgtcaaaccatgccatcacagaaacatcactgattcactttgtcagcagcagttattacagaacataaccaaacatcttatcgcgcatgcacttaaaaggacaatgccgttattacacatactcctacgacgaaaggcacgcgatggcatcggcaaagcactcgttgaaacgctccatggcacccgccggcaaagagatgcccacctccaccCCGCCGCCGCCGCCGcgcgcctctgcacggacatcgcgccggtcctcgccaccgacacgacgtccacctttgccggccgcccgaacccaaagtccgtgtcgtacacgcggagcctcggcgaccccgcgaccgttagcggcaagccgcccgcgctgtacgcctcga…
c107154.graph_c0	1215	p3	(CGT)5	856	870	tcccgaggtactcgtccgggacgggcggctccagccgcgtccggtggtccgcgggcaagaggaagtaggcacggccgccgcaggacgaccctgccttgccgtcggtgcccggtttagctcggacgtagcattgccagatgaagccgaacgccgcgatgatcgatgtggcgcgaggcggcggcacgccacggcgttccgcctcgccggcgacggcttctttgatgctctgcaggtgctccttggacagcgtgaacgtggcgaggagctgctggacgacgggcaaatcggggggtttcccacCGTCGTCGTCGTCGTtgctggacagcctgggcgctgtgaaagcgtcgtacaggtcgtctcgtgggcggatgatggagcggtcgaccaagggcggctgag…
c107177.graph_c0	2027	p2	(AG)6	1987	1998	gcaacgtgcttagacttgggtcatatcaaccatcgacagcgtacactgatttttttttatttcaaaaaaaaataagggtcagaacaatcatctccatcccaagatcagttcctcaggggctccacgcgatcgagcgagtcccacctcgcataggaaaatccgctacgataacacttctgccggaaaatggtcgggatcggagcagcaattgcagaggctgcccataccatccagccccatggcaggcggcacggatctgcaccgagatctggccgacggaacgccaaccagttggaactcAGAGAGAGAGAGacaaggtacgttgcgcccagcaatatctt
c107185.graph_c0	1572	p3	(GCC)5	56	70	cgcttggggcgcaccgcaccgaaccgttcgttccgctccggctcttggcgactgaGCCGCCGCCGCCGCCgagatgctgccgctggcgcgcgcccctctccgccgcctcctgctctcctcgccccgagccctgtcgttctgctccgcctacacgaccgtaggccgccgcggcgtcgtcggcggcggcggcatctcaccccttctcctgatgctctccgctcgcccctcggcgtgccgcgtcggcgagggcttcccggccgcaggggcctcctcgcgaggcaggagcctctgtccccgcgccgtcagcgtgtacgacgaggcgccctccagctctgccgccggcagcgtctacgacgacctggccgcgccc
c107212.graph_c0	1509	p3	(CAG)5	211	225	gggaggtggttgggttccatagtcataggccaaggttgtctcactcccggaaggccggccgtggtccgagtctttctttggttactagaaatagcggcgccggtggtaaagctgcagcggggatcttgtctgacggccggccgcccaggaatgtgcagcatgcaggcagagcattgccagtacatgacggagcctgagcagatgtatcacCAGCAGCAGCAGCAGtttcatgatcacaggcagcacatgtcctcgaggcctagcttgtccccggagaagaagtttttcatgaaaggccaaggaggggcaggaggaggaggagattcggggctcatcctgtcgacggatgcgaagcctcggcttaagtggactcctgagctgcacgagcggttcgcggat…
c107233.graph_c0	1978	p3	(CCG)6	1720	1737	atagcatccaaagttcctttgtcgatgatacaatcaaatgatccatcttcaaagaagctcatatctctgacatccaactgcatatatgtaagctgtgcgatatccgtgtgcttctccttcatctgctcgattacaacggatgagatgtctatgtttactatgttctggtaaccatcctttaccatgtcctccgacagaagggagttgccgcagccgagcatgaggacctgggaggaggcgggcacgcaggcgcggaggagtgggcggagcgccgagtacgactggtaccagtcgaagaacCCGCCGCCGCCGCCGCCGcccttgccgccagtggagggagaggagtagcgggcgtcccagtaggcggcggcgccgaagtccttggggttgcagttgccg…
c107233.graph_c0	1978	p2	(GA)6	1865	1876	tgtctatgtttactatgttctggtaaccatcctttaccatgtcctccgacagaagggagttgccgcagccgagcatgaggacctgggaggaggcgggcacgcaggcgcggaggagtgggcggagcgccgagtacgactggtaccagtcgaagaacccgccgccgccgccgccgcccttgccgccagtggagggagaggagtagcgggcgtcccagtaggcggcggcgccgaagtccttggggttgcagttgccgccgcccatctctggtctctcgccgttcgcttgtgagggctcgcgagGAGAGAGAGAGAggatggctctgctctggggatcgttgagggattatggcgtcgggggtcgcggctttaggagctcgcaagagccgcggatgctggggc…
c107269.graph_c0	1474	p3	(TCT)5	1253	1267	cttcattccagagtccaagctcctttgctaaagcaccagcattttccatatgcttagcagcatcccacggtgatgagatcatttcttgtccttttgaagccttctcaaatgcatcctttgctttctcattgtcctttctgaatctataagcaattgcagcttgttcgtacaaggcggtagcactcttccaatcagcattccatcttgtgaagctcagttttgttagtttgtcggccttggccatgagcttctccgggtccgcagacgagctggccatggcggagagaggccaccggctccTCTTCTTCTTCTTCTccgctgctgctcctcgcagattctctagggtcgacgacggctgggctgggttgagttggggttgagttgagctgccgagctgcc…
c107270.graph_c0	1245	p3	(CCG)5	42	56	aacctaccacgcccaacagcgccgcagccaatccccgaaacCCGCCGCCGCCGCCGccatgggaaggctgggcgacaagtccgactatgagagcatccgcgaggcccgcatctcggagaacatggcccggatggagatgctcggcctgcgccgctgcgccggggagctgagcgccatctcctccgccccctccccccgcgccgggagcgtcaccccgaggaagaccccgaagccgccgcgggtcctcaccccgctccgccgctcgggccgcctgattgccgccgcgacgccgcccggctccggctctcgccgctccgcgcggctcaacggggactccgtgcagcacaaggcgctgc
c107273.graph_c0	1543	p2	(AG)6	670	681	tatctggttggctcatttgcattagcaaatctgttgcgtactaagagatgctcctccaactcatggccccaactgaaaaaaattactgagcccatcataagatcttaaatcttgcaagaagcatggatttaactgaaatgataatcgcaagaaaacaccacacaagctcatagtctctgaccaatataactccatctcaaatggagggtggggagcagcaggcaagcaggataatttccttccatggagaggaaagtccattcgattcaagggagatcccaacaaaagacggggtggagtAGAGAGAGAGAGaaaacaagagttctccgatcgacacaatacatcgagggagcagtaaataaactccctttcttatgatatgtatatgatcttcctttc…
c107297.graph_c1	1846	p2	(TG)7	241	254	caaagagagtgagtgagcgagtgttgcacaaacaacatgtctgcctctgtcatggcacctttggctccgaaaccatctccctctcctctgttacaacgatccaagcttcgaggcctgcgaccatcggcgaggccaaggccgtcgttgctcatagtggccaagaaggccaagactgcctaaccctacggtgtgctatatatgctgtaatattcagagttgagaactagcttcgcatgaattTGTGTGTGTGTGTGtctgtgtgtgtgtcaacttgtagggcctggtggtggagtggtgttcaaggaaggcgtcgatgcgtctggaagggtagccaaggggaagggtgtttaccagtttgccgacaagtatggagcaaatcagggtaagatacataccggg…
c107306.graph_c0	1641	p2	(TC)6	188	199	gaaaattgcgcccagcccatgcagatacatgggctggataaatctagcttaactgttacgccatcaaggggctggctagatctttccatacaggcccagacggcccacgacccataaaaacccctgcctgcagtagtctctcccttgactcttcttcccttcgtccttgaccgagggcgactctctgTCTCTCTCTCTCcgcctccgccgagggcttccgagaatccaccagcggagcagcgagacagggacccctccgccgtcaccaacaccgccctactcgccgccgcctcaccgcctccaccgccatcttctacgtcctcccgtccccgtaccggagatccggcggttctcgtgaccggaagatatttggctttgcacgaacaagatctcacatgg…
c107320.graph_c0	1753	p3	(GCG)5	1712	1726	tttctcgccagtcccgacggctcgagatggtgcccgttggtgacattgcaccgcccgccgccggagatcttgaccttggacaagaacttgcctttctcgatgaccaccacgttgaggtggggagccagggccttggcccttatcgacgcgtacaccccggcggcgccgccgcccaccacaaccagcgactgcccatcctcctgctcgcgggcgtggccggagggcgccgaggcgcagacgggggcggggacggaggaggagcagcgcctcctgcgggagacgaagggggggaagcggcgaGCGGCGGCGGCGGCGggctggaggcacggccactgcggcggc
c107327.graph_c0	1879	p1	(A)13	240	252	ggtttcccctgcgtaatcttttggagatcctgagagaaggcatcagacgcgcgcctcgctggtgccctccataccgtcgccgccgacggcagggaggtgcgcgcagaagccaattcccctggctttgatgggtttgaggctctcaacactgggcctccgaccgtgcttctaatcggcccatgatctgctttctactagttctttctactacagtcgtactgtcgtagttcccttgtctcAAAAAAAAAAAAAgagagtcgtagttcgtctcggactcgctgcggcttctccatccctattcccgaaaccctctctggccggcagcgcgacaacctccctttcttctttgggggctctctccgtgcaggcgaggcgccgaggacaggggctagcggtccc…
c107348.graph_c0	1727	p3	(TGA)6	1171	1188	acaggatggatgtgcagaccaggttgccgaatttgtggggtcaaaggataacgcacaacaggtgtggaattccatcatgaacaagcaagaatcagtaacgaagacactttctatcgaagaaagcacaataccaccacttcttcctcaacaggacgggatacaagatgattataacgatcagtttttcttcccaggagttccaaccgaagactacaatacccctggggaatcttcggaatatcgaactcccacacctgctgttgcaacaccaaagccaagaaacgatacggcgggggggggTGATGATGATGATGATGAacctcctcttaatgaagatgatgatgacgatgacgagatagatgacttacaggatggcgatgaggaacctaacacgcagca…
c107357.graph_c1	1377	p1	(A)11	225	235	gaaaatcttaacaacccagaccaggtccggttccatcagagctctattcatccaagccatggaaaaagacaacactcagaggtcaccactacaccttttcttttttgagggaataggtcacgactactcacaatctatacagtagtatggttcaatacagtgaggcgccaagcttgaaacccgtgggaaatacattactccaagtcacataacagcttccccgcAAAAAAAAAAAgtcacataacagctaaagtgctaaactcaacacgagcatctaccttctttattttgctggtgatgcaacagaagctccagttcatcttatacgataactaaagagtacattgcgttgcctttttcgcggcctgcgtgagcgacaacgtttcttaagcatgtcgg…
c107398.graph_c0	1353	p1	(C)12	160	171	ggcaaattctcggggatccggacgcatcccatatctcctcctccccctctcgtctcctgacctaatctcgtgctccgggcttcaatcggctgccgcgttgtagttgcgcgtcgccgccgaagcctgacacgccatccggccggagtctccgccgccctgCCCCCCCCCCCCgccccttcaggcctcgtgcaggccgttcctcctgctccgccctccctcgtgcgaacctccatccgccccggcgggtattcgtgtagcgccggccgtccggggccgcgccgcgtcactagggcatcaacatagtcaattggagaggcttggagctgcttcagcatcctcaggagagcagcaaacaagatatggattcagtgccactcactgctgaagctattgccttta…
c107436.graph_c0	1685	p3	(CCA)5	1619	1633	ttgaaagccggcgatcatttcctgcatgcttgcatgagaaggcttcaagacttcccctaattgtacaatcaccaaggtttagttgatcgaggaacacatttacacagtcgaacggggtgtattctaaaagcttcatgtcgaatgtcttgtgaactcatacaaatagccaccagatcagatgagtatcaagaagcggagcttcaaaatcccaactggcaagatctcgaaaaggaggacgagacgagacgaaaagcgtgtgctccctgcgcgcggagctgccgggatctgcctgcctgccacCCACCACCACCACCAccgctccctctcgccactagtttatcctcttcctcctccccctcggcggaat
c107445.graph_c0	1140	p2	(GT)8	45	60	gttcacgagtccacagccatatcctcccactcactcgttttctgGTGTGTGTGTGTGTGTaaggctagagcaagcgagcgagcgagagagactgagagaattgagagaagatgaagatggcttgccctgcccaatccatgctctccgcaagcagctgcgtgctcctcaggagcagcaagccccagcaggccacgattccgcgaggaggagggggcatcaccggcggcaacaggttcttgacgctgtcctgcaatgcttcttcgtctccggacgactccgagtgcaacgacgtggagtgcgccccggagaaggaggtcgggagcctgagcgtggagtggctggcggaggagaggaccaagg
c107452.graph_c0	2910	p2	(GA)11	2888	2909	cagcagaagatgtccacgccggagcataagggccaataggctagaagaggggcgggggacggcgggtagggaggacggctaggtgtggctaaggacggcggggcacgacggccagggaggaaggcacctacatgcgccatcgttggactccatggcggggagtggctcagggggacggcgcacctgcgccgctgccggactacgtggtggtggccgccgccgccggcctctgctacgtcgaagcggtcggcttctcctatccctttcttttttctagtcgcttgaagaggggataatcacGAGAGAGAGAGAGAGAGAGAGAg
c107474.graph_c1	1121	p2	(CA)8	416	431	tgcttttttctccctgtttttttgtcttctgttgttttgatttagctgcctgtaccagtgttcaatacagtatgagcatttcgcagtgatttccttttaacttggcaccttgttgttgcactgaactgtcagcctgatgattatcctcgagaacggagatctgaatccatttctccgttgaagcccgcttggccgccgtgcttgacctgtcatggcatttgtttcttggctgggtttctctcaggagtaaattgcaaaacccccaacattcaacatgcatgcatgcatgcatctcgcgcgCACACACACACACACAtacgcacgaagcaggctgaatgggctccgggaatggatgtgtagaagcaaaagttatgaaggctttggcagatcagatgaatg…
c107483.graph_c0	1985	p2	(CT)8	1469	1484	tggacgggggcgggtgccggagcggcgacgacgacggagaggttgcgggcggcgtcggcgtcgtcggcgacggagcgcaggtggtggtggtgctgggcggcggtgccgttgttgtggctccatgcggcgacgtcgacgaggctgcggccggggctggcggacatgaagaagaggacgcagacggtggccgcggcggcgcccagcacgaaggacaccatggggctaatgctgctgctgccgccgctaaccgcgtcccccttcatcttgccgccgcccaacatctatctgtctatctggcggCTCTCTCTCTCTCTCTgtctttgaactgcgccgccggcgaggagagccctcttgaaatactagagggaggtttgatccgacgcttgctgcgggtctaga…
c107484.graph_c0	2225	p1	(T)10	2156	2165	gcttgctttgattactctcatgtgtggactagtagcattgttcttccagtaggtggttgtggtggtggtgatacctttatttcttccatgtttttcaaatgatgttgagcctgaatccgctgctgctccttaaggcgctcttgaaattttccttcttgcaatatcttgtaatttgaagctatgtcagattacatattctttggagtctcacctggttgccaacttagaattcactgattgtcgttgtatcatacctctcacactgtattatgtctcactcgtgtgtaatgatgataactaTTTTTTTTTTgctcactggaaagagtttggttgtatgtgaatcatcatggcttagttcattctagtctca
c107502.graph_c0	1495	p1	(T)13	1438	1450	ctaccatgccttacccattgccaccggatttgatcgatctatcgatccagatcggggtccggattcgcacccctgattcgccgtggtcactccgccatgctgtcgcgggagtccaagggggcgcgccgcaggggatatgcttgggtggatggctgggcggggaggcggcgcgtcgggagagcgtgagggcggcggcgtggaaggagcaggcggcggcggcagggcagggaggagaattgggacgcgatggtgggaagcgggggagaggccgtggccgctcactgcagggctgcctcaaacTTTTTTTTTTTTTgcctccacctagctggcacgcttaagagtttgagcggcacttttt
c107526.graph_c0	1729	p3	(GTC)5	462	476	ctgctagctgagcatatcctatatatcctgttccatcctattccaagccatgcccatgtaacctacaacagtgctatgactctaaaccctggcggtatgaacagctccagctataagttgctaacagtaacatattgtacacaaggcccatcctaactgatcgattgcctccacttcacgcattaaaagtcccaaaattcaccttcattcatggctaatggcctcatctgtaatcatgtaatgcacggccgatccatgataatgccgacaaaaagcactgcacgaaattcctcatggcgaGTCGTCGTCGTCGTCgtggccgtggtggtggtcgtggcggaaggccatcttggcggtgtccttccagagggacgcctccatctccttgtcgaagagccg…
c107526.graph_c0	1729	p3	(GTC)5	681	695	ggcctcatctgtaatcatgtaatgcacggccgatccatgataatgccgacaaaaagcactgcacgaaattcctcatggcgagtcgtcgtcgtcgtcgtggccgtggtggtggtcgtggcggaaggccatcttggcggtgtccttccagagggacgcctccatctccttgtcgaagagccgcttctcggcgcgccgcagcgcggcctccagctcctcgatccgctcctggttcctctggtggagcagctcgtgcagcctcctctccagctccacggccgacacgccgtggtaccgatcaggGTCGTCGTCGTCGTCctcgtcctcctcctcctcgtcgtaaacgtggtgatgttgatcgtcgtcgtcgccgaggtcgctctcgaatccctgccggcagtc…
c107531.graph_c0	1165	p3	(CCT)5	52	66	cgacagcccaccccacacgaggggagtgaagtccaacacacgcgcaccaacCCTCCTCCTCCTCCTttccttctccccacctcgcctcctccccaaactccgcagattctcctcgccgctctccaatccggccgtccctggacggtcaccatcgccgaccgccctcccgacgaagcatcgaccccttcccgccgccgcctgcctcgtcgccggcgcatgagagtgaatcatgggagggttttgctgctgcctttccacagatgattttgaggaatatgttcatccaaataatcctgtctataggcaatgcatatccctaaggcatttgtttcacaacatgtttggggggtatactgcagcattcca
c107571.graph_c0	1703	p3	(TCA)6	938	955	accctcctggctggtgatggtgtgcccttctctagtcctgcagacctttcaggtggagaatcccactgattgccaggcgtagaaatgccattctcggtaccaggatcttcctgctccatcccatccaaataggaaggtgcaattgcagagttgaagttctcattgtcatgttcatcatgaggattagaattcccaccattcatttgatcatcctctgtcccattcacttcattgtgaaaagtctcatgtaactttctgttgtccttatttcccatctgaggcgcagaagagtttggaattTCATCATCATCATCATCAccgctattgctaaattgataatccctactgctattatcagctaacatagagtcaccaagataggcatcagaatgtgtagtt…
c107607.graph_c0	1368	p3	(ACT)5	264	278	ccagcgagcttcttcctcccctccggctgtttctcccttctagtgagaataataatatagttgcatgcattagtggatctagaagcccggaggtttaacctttccttttcaaacaacaaaactcgactccattttgcaacaaattcactgtccttggacgcctttggatgatctaagactggttgcaatgtggacgacaggaaagaatgaaaagggaaagaaagccatgcatgaatctcaagtatatatatctttcttattccACTACTACTACTACTgctcaaggactccacagttggtgactaggatcttggtgtaggggcggttgaaccctcgctctgcgaccaccgctctcttgtccccgatcagcttcgccaccctgcaaaatcacattcgttc…
c107607.graph_c0	1368	p2	(CG)6	790	801	actgacttgaagtaggccgagccggtgttgtccttgacggtggccacggcggcgatcctgccgacgacgtccatgccggcgacgacgcggcccaccaccagcgccgacgcgtccagctcgggggagtccctggtggcgatcacgaactcggtgccgttgggcaccacgcccacctgctcctcctcgatcttcagccgcccaccccgcgccaccagcttcggcttcggcggcggcaggctcgggtcccgcaccacgatcgacaccgcccccgccgcgttcatcgcgccgccgccaacgcacCGCGCGCGCGCGgcctccatctcggcggccagccggtcggtcaccgcggggatgaccgggtaggggaccacgccggcgtgctgcacgtagcccggcacc…
c107624.graph_c0	1059	p1	(T)10	199	208	tcggaactttcaggtttcggtcctggtcccaaagagtagagaaatggttaattaaacaggaagccaacaaaggaacactagcactatagtaatgactgatcagtaatcatgaacatggatgaaagaaaaattcaggtgttgcaggggtagctgtttctaacgtgtaccactgagcgctgatgcccatgtatacggttaTTTTTTTTTTgccaaaatttccaatgaaaccaattgacaaagtaaatggtgctgtatgaaaactaatacaattagaaaccgagtaactaaatctgcaaaaccagctctcataatgtgcccctgaatcacatcaaaatgtaattcgtcaatgaacttgtatttcatccaattagggcatgtgtttaccaagttccttactat…
c107659.graph_c0	1136	c	(CCAG)6gcgaagctgcgaggatgtaccgagatcccaatcccttcgacgagggcgccgacgacagcgccttctccaatgggggaggacgcggtggtgctggtggt(GGC)5	2	138	tCCAGCCAGCCAGCCAGCCAGCCAGgcgaagctgcgaggatgtaccgagatcccaatcccttcgacgagggcgccgacgacagcgccttctccaatgggggaggacgcggtggtgctggtggtGGCGGCGGCGGCGGCaagtcgcagttccagtttcgcccgacggagcccgtcggattcggcgccggcggcaacggggacgccgccgtcgacatcccccttgacaacatgaacggttcgaatggcaaggaaagtgagctctcacagtggcaggcagatctcaagaggcgagaggcggacatcaagaggagggaggaagctctcaagagcgctggggtgcccatggaggacaagaactggcccccgttcttcccgatcatccaccacgacattgccaat…
c107661.graph_c0	1156	p3	(GCC)5	1091	1105	aagctgcgggcggaacatgcgtccgaactccgtcttcaacgcctcccattcctcgttcctggtcttcttcttactgacacgcggcacctccatatcaggagaaggacagggggagcaacgcactggccacgggcatgaagcgccgacgcggtgggggtgggagttgggcgagagggaaaccctaaggctcagctccctggcccccgttcccgcagcaagaagggcgctgcggccgttgaaggctccgctccgagcggccgttgtcctctgagccgtcaggtaggcgccggcgccaccggaGCCGCCGCCGCCGCCggcgcaccggacagccaacatcgcaacggtgtctcctctgcgctccccccg
c107763.graph_c0	1530	p1	(T)10	1498	1507	cgtccagcatccggacgacgtcgagcagaccctcgtcgccggccatggcagggtcatcgatcttctcgacgagcgggctgatatcgatcagagggatggccttgaagtcggagcccatggtgttcggcgagagagacggaggcgccggaccggagagggggatttggggttcgggataagggagcgatatcgatggcaggtgagatgaggtgaggtgagtggcgtgacggcaggatcagcaatcatgcatccatggcgttcggtattgcgatgcggtgcagagcaccttttcctgtttggTTTTTTTTTTgagctgtttggttttggttttgg
c107769.graph_c0	1564	p3	(GTC)5	299	313	caaaaacgacaatcaaccagcagcaaccatcacaataggaaacggggcatttcctgaatttctcccggccaatcgctcaagtaaagttggtagtgcatcctgaattccagatcatcataacaacaatggcggcaaattgccactcgtctcagcagcagctaaggcaaattctaacataagatttctttctcgattcgtaaactacatcctagttgctgctgctcgatctcaagaggaaggacgtgacgtagcaaaatttccatggcgggttcattcgttcgattcgaagcaaggcaatGTCGTCGTCGTCGTCgttgttgttgttgcaggcgaaggggaggacgatgatgataagtggttcagtacaggctcaccccgaaggactcgctgacgatgatg…
c107774.graph_c0	1437	p3	(TCC)5	41	55	aggacacccagccgcccttgcaatttcgtcaccttcgtctTCCTCCTCCTCCTCCccgtccctttctcctcgacgaaacatgtcgccattagatgcgacttgttagtgcacccactacatatataacaaagctgcagtcaccaatcgagctgcatcatttggtagggagagcttagaaggaggaggagagcatatgcctacgtttgtctgtctggccaaccaaggagggagggaggatgcagaggtacaccactagggacatatgggagatggaggaccgccagagcccgcgcatggggtgcagcgtcgtcctcggcgttgacggtggcgccagcaacaccgtctgcgtctgcat
c107776.graph_c0	1367	p2	(AG)6	60	71	gacctgatcaaaactgaactccctgcaatccataagaatttggtgtgacttggaacttaAGAGAGAGAGAGactaactgctaactgtgttttctttcttttcaaataaatgcttcagagctcactgaataaatgcatttctgtacaatttatctctgtcaatcaaaatatttttaaaatggcatgaaactggtaatggggaaaacagtttgtgtttcctatcctaggtcagtaaccactggtagactataaaataacttcacagtggtagccagacataaatcaggcacactgatttattggcatcttttggttcgttaggtctttgctaaaagagagctaattttgctctccctgcatgtgcctctcttt
c107781.graph_c0	1238	p3	(CGC)6	202	219	gggggatcggcgtgcaatctgggccacccggagcgcacacggcgcgctgctttcgcggccctcgccacatccaccacgaccaccaccgccccggcattcccggacggccaccgcaccgctcctcccggcctcacctcacctcacccaatacttaaccccagccatgggtgggagccgagccttttccctctcctccctctgCGCCGCCGCCGCCGCCGCgaccaggtcccccctcctctcccctcaccaccgcgcgcgccacctccggcctcgcctcgccgccgccatgtcgtcctcctcctcgcccgccccggcccctgggtccgaccccgcggccccggcggcctcctcggcgtcctccgccatcgacttcctcacgctctgctaccgcctcaagac…
c107809.graph_c0	1104	p3	(GCA)6	710	727	ggtgagggattctgtcagcaccatgaccctgagggatcttaagcagctagaagggaggctggagaaaggcatagccaagataagagctagaaagaatgagctgatgtatgctgaagttgagtatatgcagaagagggaaatggagctacataacgataacatttacctgaggagcaaggtgtctgagaatgagaggggtcagcagccgatgaacatgatggcgtcgggatcgacgagcagcgaatacgatcacatggtcccgccgtatgattccagaaacttcctgcaggcgaacatcatGCAGCAGCAGCAGCAGCAttactcccaacagctgcagccaactgcccttcagctcggccagcagtacttcaactagttttgctccacacgctgcatgca…
c107885.graph_c0	1815	p1	(T)10	26	35	gggactaaactggaaacgagtcctgTTTTTTTTTTctactgcaaagcaaatgagacggatttcatacggacgtcacaaaaagacatccgagcttgcaggctacggcaacagaatacaacagctcaaaggattttattctttaaactccaacaaaaaatagtacaataccactagttactttataggttttggtcagctgataagagaaatcaacaattaaaatacaaactccacggagctcgctgcgacggtccaacaacaaacccaactgagtacaagtttcgcaactcatgatgctcaccaagcttcccaacctttcttccactcacaatctg
c107885.graph_c0	1815	p3	(GCC)7	1708	1728	acacggagccgtcctcgagaacgaggcgagcgtcgctaagcttccaaggcctctccaccgctttcgccccctgattcgctgccggactggcgacggagcggcataccacgggcgtcgtcgtcctcccgaaggtcactcggccatgctgcccaagtccgccgatagagggcggcgcgggggaggtgcgccggtggacggcgtggactgctgggcgggaagggagggggcgcatctgggggagcatgttggggaaggatgggaggggagaggctgggcctggggtgagtgggggatgcttggGCCGCCGCCGCCGCCGCCGCCagacttgcttagggttttgatttgagaggtttcttcctcctccgcttggctctactagtaaaagtgagggcgcgtttt…
c107901.graph_c0	1713	p1	(A)12	1619	1630	atcgcgcggccggcacgcgttattgaagggggaaaataaatagataatgcgaacctgcggcggagagcgggtcggcgagctgcgcggcggcggcggagaggtgccgccgcttgggcgggacgggtagatgggatggagtgaagctggggattcgtcggagaggagacggagtatgggagcggcggaggaggagcgagagcggagggcgcagcagtgacggcggaggcatggctgctgcggtggtggtggcggcggcggagaccgtgaggattggtattggtacccagcagcagacgcagcAAAAAAAAAAAAgagagagaccaggttcagtgttgctcgagtcaatctgatgtttcagatgtacatgtggcgacccaagttgccactgagcgttt
c107941.graph_c0	1404	p3	(CTT)5	312	326	attgtccataggaaaatctgttgtttttcatgtaccgagaaacaaaaatatacatgtgttgcatgctataaaggtttattgattcatcactatcaccgaacgtattgcagtgtcacgactccaagatccaagggctattaagcaactcccgcacgcacgcatcatgatggacgtcagcgattagaacgacgggcgcggcgtgaccgtcgacgagccgtcgacggcgtggtggctaccggcggccgcagcggagctcttcttcttcctcatgaacagtgcgcccaccagcgggatcaacggCTTCTTCTTCTTCTTcctcccctcctcctcctcggccgcggccgccatcgccttcttcaccgcctcgtgccctggcccggccgacacctgcctctggaa…
c107953.graph_c3	1600	p3	(CTC)5	796	810	catggtgacatcctcatcattctctagttcagggtgctccatggctttctgccccccgtggtgagacgcttctgtagcctcctccatctcttcagtgggcttggctgcagccgcataagagatattgttagcagcaagcttagcaacggccctcctctttggtaatttctcctccaacggctttgcagttcttttgacctctccatccacagctgttgccttatcccccttcttcaccgtcgtcgaagtcaatggcttccctgtgcgtgctcttgacgcactcaacttatttcccccctgCTCCTCCTCCTCCTCaagaactgtgttcattgcactggcccttgtaggccttccccggccccttgcagacttcctctttggaggcagtgatacaggagc…
c107964.graph_c0	1048	p3	(GCT)5	1013	1027	agcggtgcagtcgtaggccgggtcgttgacatagggcggcggcgggagccggctccactcccagcagctgttctcgccgtaggcgagggactcgaagctgcaggagctgcggccggtggggaacctgtccatgacgtacagagccacggcgacgcgggggtcggggccgccggcgcgagcgatggtgaacgagatggggctgtcccccttgggctcgccgaggctgggggcaggctggacgcagcccgagctcgcgtcgcagaggatggtgtggcctgccgagtccacggagaggatctcGCTGCTGCTGCTGCTgtcgccgccgcgaccgtacag
c107967.graph_c0	2907	p2	(TC)6	574	585	cgccagccacgtccacgcccatgacctcctgcttgacgccctactcttctgttggaggaggtccttgccgtcggcctgcatctcatggtcaagccaccctccgcatgcctccttcccctcggctagctctggccgcctgccgtctctgaccttgccgcctcccgttggtcccttgcacaaaacatggtagcaggctcttcccggagagttcatctccctccagctccttcctagggttcgccggatctggctgtctctcttttctcccactctctctctatcaggatttcactacctgagTCTCTCTCTCTCtgtttgcaggcacccatggaggcgatgacacgtggactactcgggtggtggccgccaaggacaaggccaaggaggatggcgacccga…
c107975.graph_c0	1231	p3	(CGG)5	1137	1151	gggtgttgaggtaggtgtcgatcatctgctcgcgcgtgggcgcggggtccttggggaactccatgacgatcagccagtggttgtagtcacacccggggagcagtatcgtctccctctgctcgctcccgggcgctgcgccggccgccgtcggcctccgccgacgctggagggcccccgccggtgcgagggcgatcgctgaaaaggccgccgccgcggctgcggcgcgggggagagacgcggctgagaaggaggataaggagggcttggcagggaacgtgaaggcgctggccgctacgcgccCGGCGGCGGCGGCGGtcggcagggcagccattgaagcgagcgtgcgtgtggggggagtgaggtttttgcgggttgcggataaggtgagacagagg
c107977.graph_c0	1383	p1	(A)13	174	186	acaaggtacacagactgagagctgtgttgctgatatgacggtaccaaaacacaggcagctcgcatttcttgattgcatatatagtttcaatttgcacaggagttgcaacgccaaatatactgaaaaagttcacagcatctggagcaacaaaatcggtttggtcccactgttccAAAAAAAAAAAAAtcaaacacgaagttcctgtatcttggaacagttttctctgcaaatgacacaggcacgtaacaaatccaaaattgacagccccaaaaataatactgcctgtatcattttccctgacattttagtaacatcttaaatagagcacaagaaaatgtctgaggactatgattcttcattcttggccaccaatctaatgttcttcccatccacagaaaa…
c107995.graph_c0	1348	p1	(T)10	1192	1201	cagctcagagtcatgaagctgtacatgatcgacggcaggataagctcggccatggtttgcgaagggctcctcatcgcctacattcactccatgatctgtgttcttgacaccgtcatcaccttcatggtctaccagacctgcaaggccacccattattctcgtgatctgctcgagttggaagagaaaggggatttctttgcctgatgaatatcttaagagtcttacttaatcactagagagcctggagcacaaacctcccatgatgatggtgatgctcattgctatttttttaaaatctagTTTTTTTTTTatcgttttgttaatgctggttctggggacataggtgctgttagtataattaggaggtgcatcaggtccatcagatggctaaggaggtca…
c108002.graph_c0	2108	p2	(GT)6	809	820	ctgcaggcggcggagcttgaaggaggagagcttctgcgggccgtccttgacggagggctcctcctcgaagcggatgtaggtgtagacccaggcaccggagagggtgccgatgacggggccgagaaagtagatccagaggccggtgtagacgccgctggccaccgccggcgccagagtcctcgccgggttcatcgatcctcctgacacaggcctgcaaatgccactcgtttcccctcgtcttagctaatatgcatgactggtgctaaaaatcaagatgtcattgtggagttctggtcctacGTGTGTGTGTGTatagctaaggctattgttcaatggctgatctttcctgtctagtattatttttcccaaaagtgtttttgtattgtgtttgtctatata…
c108044.graph_c0	1495	p2	(AT)6	1338	1349	cctactgcctttcccctgaaacatcagcagaaggatctaaggctggcgctggccctggcagaatcggtgtcccagcccattcctacagctgcagctgcaaacgagctgtacaaggtagcaaaatcgctgggcctcgccgaccacgacttctccgcagtcattgaggcgctcaaggccaaagtgcagagctcgcagcactagatattgtttcttcagccggccaagtttgagtgtggcattcaaatgtattcgcccatctcgtctcttttgcagacatataaatgtgcttgttttgcgcaaATATATATATATaaatgtgcttgttttacaggcagagtgtatacagcaatgtaaaatgaatatatacagaatatcaacccatgcaaagggggaaagggt…
c108048.graph_c0	1449	p1	(A)13	331	343	gccttgttcacccattctgggccggtgtagcgtgggttgctcttgtgcgcgcggcgctggctgtcttgacgatcctggcatgtgggccttcttgggcagggtcactaacacaatgagatttatatccacacatgtgatattttttatgtgatattttgagactcaagattttctgaacagaattttcaacaggagaattccacgaaatcataattatcctgtgcggcctgaacttctgtaattcattgagccagaaatgaggctctagatattcataagtagatacttctacggtgaacgAAAAAAAAAAAAActagatacttctacggaagaacattccgtctctgtgtgctatcatagcaggtctgaggaacggcggcaattgtaatgggtctctct…
c108078.graph_c0	1638	p3	(CCG)6	251	268	gaaccggacacggagcgtgaatggtcagttccttccttcgtccccaaggcccaaaccgcggggtgcggctcggccccttcctcgccgcccttttctcgcgcactcggcactcgcatagtcatcgcatcttggctgctcaccccccccggcacctgcagaatccccatccgccttccacttccaccgaggcggaggatggcctccgacgacagcagctcgagccaccccacggagaagaaggaggaggcctCCGCCGCCGCCGCCGCCGgtggagctggcttcgacgacctggaggacccgcggttccagtgctgcgtatgcctggagcttctgtataaaccagttgttattgcatgtggtcatatgtcatgtttctggtgcgtccataaagctatgcat…
c108080.graph_c0	1691	p1	(A)11	106	116	tggggtttccactttccaatggcaaagagaacacaagaccacataaaactgtgcgcggcacttgtctctgtacaggaacttaatttgatgtttgatagctcatttAAAAAAAAAAAtagcacgtctatcggttcatattgtatacaccaacaattccacatcgatgccagagctcgtagcttggatggcaaatctgttaaaagatcaccaccatccaagctcttgcaggtccaaaaagtattagctaacctaacggagcattgttttggaaaacagaaaccaaatggcgatccctacactgatctgtgatcttaaggtacacagctagaactatcatcacattgcagcagatagagcacaattcagtccagtaaattgccccgcagctcccacaatttc…
c108080.graph_c0	1691	p3	(GGC)5	1561	1575	cgcttccagatgcgcacggtcttgtcgccgccgcaggaggcgaggacggggcccgcgccggggcccgggttggggttccaggcgagcgaccaggcgcggtcggcgtggcccgtcaggcggtgggtctcgcgcagctccgccgcgccgccgtccatggcctgctggccggcgatcgccgttgcttgcctagggttccgggcgcgagtcgacggtgagtggcgcgccgggagggcggagtggggagctgcggaggggggccgaggcggcgcgaggagggatggtggggatttagcggagggaGGCGGCGGCGGCGGCgaacagcgaggaggatggtggggagttcctttactggtggcctgtgggggtcaaccgcgcgtggagagcacgggccgctgcccg…
c108084.graph_c0	1152	p2	(GA)6	62	73	gtcggaaaatcactcctcaaaaccggaagttggcttggcgactcgagaaggagaagaaccgGAGAGAGAGAGAgcgtgaacgaactatctcgatccatctatccacctcttcggacccgacaagacacgaccggctagctaattacaacatcacactggttaaaatctccaagaactgaacaatgttattacatacatcgaggaggaagcctccatgtttggtttctttccatggttccatggatctctctgcgctccgctccctcttcttcttcttcttcttctctagctagatccctctggttgccgtgcgtgtgctggacctcctggccttgtgcgcgcaggcagccgtggccttgaggagctagctccc
c108084.graph_c0	1152	p3	(TCT)7	265	285	gtcggaaaatcactcctcaaaaccggaagttggcttggcgactcgagaaggagaagaaccggagagagagagagcgtgaacgaactatctcgatccatctatccacctcttcggacccgacaagacacgaccggctagctaattacaacatcacactggttaaaatctccaagaactgaacaatgttattacatacatcgaggaggaagcctccatgtttggtttctttccatggttccatggatctctctgcgctccgctcccTCTTCTTCTTCTTCTTCTTCTctagctagatccctctggttgccgtgcgtgtgctggacctcctggccttgtgcgcgcaggcagccgtggccttgaggagctagctcccgtgagtgagctgaagcagccgtaatg…
c108114.graph_c0	1437	p3	(CCG)5	1347	1361	cagatattgcctcctcatactgctccatggcctccaaaacacatcctttcctgaaataacccttctcccactctggtttcagttttattgtcgtctcagcatcagcaagtgccttattaagcttaaccagctgcagaaatgcagcagctcggttgctgtagagggtgggattgtcggagtcgagcttgatggcctgcgtgtagagcgcggcggccttgaggtagttccccgacttgaaatgctcgttcccctggtccttcagctccgccgcccgtccaccgcctccgtccgccatcgccaCCGCCGCCGCCGCCGagggttacaggggttagggttttggggtcgcgagctcctcgtcttctttcagtttttggtcctcctttcttttcct
c108127.graph_c0	1602	p2	(CA)8	101	116	gttttgttgatcgataatgcaacaaaggcaatacaaacatcatgagtacataccccgtctctgtatgagtatgatgcacacaaccaagattacaccaatgCACACACACACACACAatatatatagggggaaaaaggcctccaaggtccatgcataggtcagttttacttgtattgcttacaatcacattaaaagacgcggttacaacattcgatatacgagcagcctctagcaactcactgagacgctgacaaggtgaagatattaagggacaccaaacgtaaggtaaaaccctgagtatgagatggcagaatgcggggaaaagtacccccagaaggaaaatgccgtgttcaccaattttcattttggacaactgaagctgatgatgttcaagtgtgc…
c108159.graph_c0	1858	p1	(A)10	120	129	ctttgacacttatgtattaatccaatacattaaccggacttctcgcaaaacttttggcatttacaccaagcttcactatcaagatttctcataaaagaataatacatctatattttttcAAAAAAAAAAtctctctcaaccaaaccaatttggtgatctgtgacttgtgttacgcccctattggatctagctcaaatatgtacaatcttccattttgctactcttactcctttacaacagtcctaactaagctctgtgatgatcaacactatgcacccctttcctcggtgtaacttgatgctcttcggtgacgttgtagcgcggtggtataaggcccgatggcaccatcccgttgcagcaaaatgtcggcgtgtatcattgagtttgggaacttttgcc…
c108161.graph_c0	1320	p3	(CGG)5	1255	1269	gctccagcttcctctcccgctccgctaactggtcgttctccgactccgactccgaccccgacgacgaggagacatcctgctgcggatcaaacgcaccgccggtgggggttccgcggatccgcgcggcggttaaggaaaacgcgagggcttgggcttttacctcctcgtcgaccgattcctcggagtctgagacgggctcgtcttcggggtcgcgcttgctggaagtcgaggcggcggcggaggtgagagcggtcccgcggtggctgctgcggcctttcatggaggcggccggggtggattCGGCGGCGGCGGCGGtgagcggcggcaggtctcagtgttcgtctaacgtgttttagggtctggccg
c108166.graph_c0	2494	p1	(T)10	835	844	accagtcctgctcttcgctcatatctctcctcttctcttttgcagtccagtccagtgctgtactacgtatgcttactaattaacagcgatgtttgttttatcttatcagaaatacaggctgggaaagcacaccaagaaatccacagacctggaattagccaacaatggagagtttacctcgcaagacatcagcttccaaatcggtgcgcctctggttgttcctgctggacgcgacaccgcaaggtaactggctagacatttctcctctccctctggacctatctgcaagcaaaatacctgTTTTTTTTTTgtctaccaggataggttaaaaatattgtcaatagccaataacagtatattatgagtttacctcgaagatgcgcgccatcccgctgcatt…
c108181.graph_c0	1319	p3	(GCC)5	74	88	aaaacgtgttcggagtgatccgtcctcgtgggcgaaacccagatcccacagatccgggcagccatgggggacgGCCGCCGCCGCCGCCgcaagaattcccggcgggtacccgcgcgggagggagatattgacgacgttccgggcgaggttctcgagctggtgttcctgcgcctcccctcgcctgcccacctcatccgtgccgcgcgcacctgcaagcgatggcgcaacgtaatcgcgggcgacggcggcggcttcctccgccggttcggctctctccacggcgcgtcggccgaccacgttgtcggccactaccgcgtcaacgagcgccacggccacccgcgtccgcctggccttaaccccgtattcgtcccgtcctcctcctcttcct
c108190.graph_c0	1232	p2	(TC)7	1117	1130	ggtcgtgcagcggcacctcgattcgctgttcccggggctatggctgaccgagatcaccgccgacgcctaccgggtccccgatgaccagtaagcaggcaacccgctaccatatccggccggccggcgagctctgccattctcttcttctgcccacgctttgggttggggtcaccagcaacaacaacaaaatgtatggagtagtaaactaggtttagctgagttgacaggtattgtacttccgatgtcgcgtcttttaacattgattttctgctttcaaatctgagcagcgctgctatacttTCTCTCTCTCTCTCgctcgctttctctcgtgtatagttgtagggtcttctgtggtcttgtgttgtaatctagtcctaatccatctaggttgccatgctt…
c108198.graph_c0	1701	p3	(CTC)5	18	32	gccacttcgcgaacattCTCCTCCTCCTCCTCacccctgacctcccttccgcatccacgcgagcgaagccgcgccggcgaagagcaggcgaaccttctacaaccctccgactccgagcccccttccgcggcccgcagccatggcgaccgtcatgcagaagatcaaggacatcgaggacgagatgtcaaagacgcagaaaaacaaagccactgcacaccatcttggtcttctgaaggctaaacttgcaaaattacggcgagagttgctcactcctacaaccaaaggtggtggtggtgctggtgaggggtttgacgtgacgaaaagtggagatg
c108206.graph_c0	2242	p3	(TTC)5	152	166	ggacgcctttccccaactacccgacgaccggggcggccgcctctgaccagactctgatgtcgccacccccaaccccctgtgtgaatcctcctctagcattggacttcccctcggccctccctacgacctttccctcaaaccttcctaccagTTCTTCTTCTTCTTCgccttcttcagtagaatcatcatcaccacaagggtaggaggctccgtcgcggccggggtctgctgctgcggcgagggaccatcgtgcacgtgcgtcggagtggaaggaaaggggaggagaggatggaattgggggaggaggtggcgcgcgcgctgggcgcgggcttcgacctcacgtccgacttccgcctgcgcttcgcgaagctccggcggcggctcgtggacctcaacgag…
c108219.graph_c0	2300	p3	(AAT)6	1464	1481	gaaagaaagaaatactcatgttggactagttgaacagttgaagctggcaagaacaacacgagatcagaagtccacagctcctcatcatgaatcaagttcaagttgaagttgaacggttgctaagaatactggcagtttggaattagtcaactccatttatacacgtcgttttcctgtgctgctttcttgtgatgattttgcaataatttggactgtgacttgtgagcatgatgtagaggtcagaagagatatctcctcaactggaagaatcaagactattcctcctccggctaaaaaataAATAATAATAATAATAATttgggttgtgacttgtgcgcgtgatgtagaggtcagaagattattcctcccccagctcaagttgaagaatcaagactattc…
c108222.graph_c0	3400	p1	(G)11	1622	1632	ctgccactgtttttgcgagatgaatgatgggctagattcagagataagtggattttgcctacatatagaattagattgccactatttttttataaaatgaaattaatgtgctccatgcaactcagggggttttggtgttgattttgcatgagatacaactgatttcaatgtcataaactcattttttgtgcaacttgttgcttcaaagcatgtgtagttgctcaagtttataatatgggttgcctggaactaaacgaaaggttgctttaatttttactaaatctatagggcctggaaacaGGGGGGGGGGGtgtggattttgtactccactgagtggcttctcttgtgacggcgtcatgcctgatatggggatcgaaggtggttgggcagcattggatt…
c108222.graph_c0	3400	p1	(G)13	2683	2695	tcatggggacataactaaaaccgcgatcctcctcctagtcccagtcgtgctcctcctccccccagctacacggctatcgccccgatcctcctctcgtcgacgcgctccatgcgaagcacaacaccgcccccaccctccaccctaaagtagatgctaggggagttgcttgatttttctaggaaaattgcttggttttgctagggtagttgcttgtttttcttgctagaacaatttttgcattgtgtgtccttttgtagttgagttgtttggattttttctagaacaaatgagaagttacaaGGGGGGGGGGGGGaaagatagttgtccacaaaggttattcaacttactcatatgttttctgcctaaaattgacaatctaagtagtagtgccagggacat…
c108247.graph_c0	1407	p3	(GAG)5	1278	1292	aaaacatacccaggctctcttctcgcggccacccggcggtcgaagtgccgcaccacgtcggcgccctccaggcacgccgcgtaggagaccatcagcgcgagctcgcgcgcggcgcgggggctgcagaagcggccggagcgatcgatcttggcgtgacccggggcgggcgcgggcgtgggcggcgggctggacacgaccagcggcgcgcgggaggaggcaacggtccgggccggcggcagcggcgcacgggcgctgaggaggccgcggcggtgggtcctgggtgccacggaagagggagacGAGGAGGAGGAGGAGaaggtggagacggcagccggcgccaccattctgtgcggcccggcggtggccggcgagagaggagagggaggggaaggggagccg…
c108253.graph_c0	1321	p3	(CGC)5	638	652	ccgctgcgtcgacgccattgcggccaaggccgccgcgtccacgcccaccacgctcttcggctggcccatcaatgacgcgggagccggcgaccggccccgtcacaagaaaaatgccggcgccggggccacgtccacgctgttcgacgacctcgccggcttgtccttggccacgttcacccgtgtcattgcagccatgagggagcggggcgtcggccctgaggtcctcgaaggggctctcatcgcctacgccaagcgatccatccctgggctgtcacgctccgaccggcacgccggaggtggCGCCGCCGCCGCCGCtgtcgccccccggtcagcggatggcgaccagaaagcgcttctcgagaccgtcattgtcaacctccccgaggagaccatcaagag…
c108258.graph_c0	1255	p3	(TGC)6	981	998	gagctcggcgcgccgtggccgctgccgccggtggaggccacggccacgctggcacacaagtttgagatcaccggaatcgcgagtatcaagatcaatttcgacaagacgacggtgaagaccaaagggaacctgtcccagctgcctctgctggaggtgccccgcctcccggatagcctccggccgccggcgtccaacaccgggagcggcgagttcgacgtgacgtacctcgacgacgacacccgcatcacccgaggggacaggggggagctcagggtgttcgtcgtctcatgagctgattttTGCTGCTGCTGCTGCTGCtctcactctctctgtactgcttcaaattttttgcccctaaacaaaagtcttgtaatagttctctgtctaattttgccggag…
c108282.graph_c0	1423	p3	(GCC)5	1142	1156	cgcggacatcgtcctcgctcttctcggagaccggggggagacggagagggatgcgtagtcctcgtcggcgagcaggccgctgccgctggagcgtgggccgttgagcggacggatcctgccgccctcgaacagctcgtcggcggcggcgaggatgggcgtggactccctgagctggccgctgaacccgaaggcgaagtcgaacgtcccggcgtcgccctgctcgtccgcggcgtagctgctggccctggacgggctggtgggggcgctggagaagaagtagcagtagctaggtaaatggctGCCGCCGCCGCCGCCcatggcagccgcggttcttgggctgcacggcgcgctcggcgccatgacaggaaccgccacctccatatctctctctctagctac…
c108288.graph_c0	1432	p1	(A)10	186	195	aaaaaacgttcttgtattatggggaggcagcataaacaagtacagaaccgtgccactaaaatactgcattcattcactagtaacataaaactagcaaaaaatagcattcatatttcttctagtgttaccagcgtattacattctctagtggtctcctcagtgaaacctatcaaaaaagctaagcgAAAAAAAAAActcttcaagaaagacaggagagaaaaatataggtgttgatatagacatccgaccggcggctaatctttccagccatccttggtcgacctcctcgaagccagacctttcgacgacaggttgggcatggagttcgacggtgttgacggcgcctcctcgtcgtcccagtcatctccccagttgtcgtcccactggtcaggctgatca…
c108327.graph_c0	2726	p3	(GAG)5	331	345	ccaccagccttcatggctcgcagccgtaggcctagggctagtaggagccgcagctcttcgtccagcggaggctcgcctgcaccgggcggtccgctgcctgtagcggcagatagggcgcagcagctagacgggcggcgctcagatccagaccggccgccgcgaatcctgctctgcggggagtcctccagggccgcgccctgctccggaccggaagatctggccgtggcccctgctccgtagcggccgcgccttaaatccatcgtggtggcgtcgtctggcccggccattaactctgccgccGAGGAGGAGGAGGAGggatggactgaggtccaatcatggaaaaaccggcgcccaggcaaggatccggcgggcaactggtcgcgcccgcgaggaatcggc…
c108339.graph_c0	1546	p3	(GCG)5	431	445	tcgcctgcaggccggctcctacttccaagctagatctgtctgattcggcggttctccggcggggaatctgcggcaagaacagagcgttgaaccgcggttgtgaactctgatcgcgcgcggttgctgggacgatgcaagcggcggcgcggcaggtggaggacaaggagtgctacagctacaccaccaatggcgcggccaacgggcgggcgcaccgcaagaacccggccgcgtcctccaggctcaagccgatgccgtccaagtgggacgacgcgcagaagtggctcgtgggcatgtccaacaGCGGCGGCGGCGGCGacgggctgcacggcggcaaggccgccaagccccgcaactccaacgccgacgaccggcgcctcctcagctcgtcctcgcagaacg…
c108352.graph_c0	1735	p3	(CCT)5	1278	1292	ggggcttctccgcgaggacctcctggaagagccgctcggcggtggcgatgtcccccttgagctcgtgcagcagcgcctccatgagccgccactccacctcgccgggctcggcctcccgcagctgcgccgcgtagcgcagcgcgccgccccagtccttgcgccgcatcctggcgaagagcacgcacttgagcgcgtccacgtcgcccgggtcctcgctcaggacctccaggtacatctggacctcgtcgtcgtcctcttcctcctcctcgtcgtcgcttggctgcatccaggccgcctccaCCTCCTCCTCCTCCTtccgaaaccactccgcctcgtcctcctcttcctgatccccttggtcgggttcttcttcttgctgtcccttggtgtcgtcttgcg…
c108358.graph_c0	1193	p3	(TCA)5	893	907	gacatgtcacgctcaaggggctttggcttcggcgctgtcggtggcatgggcgccggcatgggagccggcgcggccggtggtcgtgccagccgccctggctggaagtctggcgactggatttgcaccaggtctggatgcaacgagcacaacttcgccagcaggcaggagtgcttcaggtgcaacgcaccgagggactccggtagcgccacgccatacgaaaatttcttgcactgaggtgtaggaaggccatggcggcggcgatgagcagaagcagcaaagggtgtccgtgtcctgcgatcgTCATCATCATCATCAtaagaagaaagtagaatgcaaagaaatcctcctcgagtgcatgcttactagttttgtctcttcccgttttagatttggttgtca…
c108364.graph_c0	1643	p2	(GT)6	292	303	gggagcaatataattccaagtaaatatatacatgttcagataacattttgcaaaaaatgatcaagtacagataacaaggtaacgcaacaaaagtgtagttgtatgatgtagtgtatttgttttcttagctgacagatccagcaagatcagtatacaacaccaaaaataagtcgtaatctctcttctgttcccaactacaaagagaaaataacaaggtccacagagtggaacatatatcttgtctggatattacaacatatagcaggtggatcagcagctcagtacaagctaGTGTGTGTGTGTaaacaactgcatgtatccaaagattttgccgtgtctatgtgagacaattatgtctcgtggtaagcagagcaggtcatcgtttctaaccattaatgt…
c108367.graph_c0	1109	p3	(CTG)6	540	557	agaaaccctaatgcacagtattgagttggtaagacttctgaccatgtcgccgtcggctgagggttgacccgatcattgctgctgggacgagagcggcccgaagatgtcgaggaagccggacggcgagccgagcgccgacgcgccgccggggctcaagaaatggtcgctggtctggtgcagccacggggagaccatgggcgcctcgcccttgagcgccccgccgcggagcgggctgaggtcgtggaacaggaaccccgtcgtcggcgacggcgacggccccgcccacgacggcggcacgttCTGCTGCTGCTGCTGCTGcctcgtggccgtcaccgagacggacaccgcggggccgggccggttgagggcgcgggccttgacgcgcaccggctgcgccgc…
c108400.graph_c1	1304	p2	(CA)7	322	335	ctgaagtggtaataatcctgtgcatctcgatcgtctcgctttttcgagtaaagcagggccatgattgctcccggaatctctctatcccgcgcgcgcggcgactaaaggttttccaagaaacattcgcttgtggctgggtgaattcgctgtcgcctctgtgctccctggctgcattcccgggccgctttgcatatgccgtaagcaacgagcaggcacaagcaaggcatctatatatggatagatatcggcgaatggaactgcatgcgcagcaacagtctaatgattaggaacaattaatctCACACACACACACAggagttcactcaaaagttgtgaacgtacaaatgaagccaaactggaattttctctttcttttactgaaaaaggaaaatcggatat…
c108400.graph_c1	1304	p1	(A)10	558	567	gatagatatcggcgaatggaactgcatgcgcagcaacagtctaatgattaggaacaattaatctcacacacacacacaggagttcactcaaaagttgtgaacgtacaaatgaagccaaactggaattttctctttcttttactgaaaaaggaaaatcggatattggtcctcagcccaaacacacgcgcacatgtacacgtttgtgcccacttatctcccttttctgagtctgagcggcggcttaccgctcctcttccacatgactaaaccctcgggttggcgaaggtttttcttaaggagAAAAAAAAAAgaaaaatccttgaggactcgtgattgttctttgctccaatgatacttccatttttttaattttcttttcaggcctgtctttttaacctg…
c108415.graph_c0	1319	p1	(T)13	699	711	gtgataaccacttcaatagaatccttctcctacgaccaaaaagacactacaggtaacaggttaacagaacaaaaaacatccttcttctgccagtacatatttacaaacacacacatctttttcagcgcggcctaaggctggctgaggtggccctaacatgctttgctttgctgtatttaccgggtatatatatcatctatccagcggccagctgattattattattcttgtcactgtcgaagcaagagcaaggcggtcgcaaccccagcagcatctcctgatctggatacaatgtcaatgTTTTTTTTTTTTTgcctatggccctcttaaggcttggatagaaataaatgaaagcgctgcacttttggatcatattttttggaggtcggcgacttgtcg…
c108416.graph_c0	1279	p2	(GA)6	1268	1279	acggccgagcatcgatcggggcagtgaggcgagttggatggatctcgccttgaggataacctgcaggaagggtagatggtccacccgtccatggatagatttcatgggattttagggttttcgttgtgctccgaccagcagatgaaactccagcatgacctgattgacatggattctgatccatgagttaggtcatcagatcatgctggcagcttcaccagcttgtggtgcaccttgatctacccatcaaagagaaaggggaataactccggcactttggcgagagagagatgagggaggGAGAGAGAGAGA
c108417.graph_c1	1224	p3	(GCC)7	2	22	gGCCGCCGCCGCCGCCGCCGCCgcaagggaatggactacgcgccggcctcccaaaaatgccgctgccttggacccgttccagaaaccgccgcgcagcacggtttcgccgtccatgagcctcttgcagggatactacggcctcgcgccgcctcccaagcgggacctgacagaccaaggctccgaaatggcgacggctgttagaggccagcataggaaggcgaggagcatatcgaccggcttccctggcgtgaacggggatgccggctgggagacggacgatgctgaaaagcagataaggcggcggcagaaggccgacctcgag
c108417.graph_c1	1224	p3	(CTT)5	867	881	acctgaaaccagacgccttcgccgtgcctctccaaatcctgctcctggacagccttccgaagccgctcttcgacagcctcccgaagcccattgctgcatggaggaacaaggcagcccgggattaacatccaaggctcacagctcatcgatacgacgccttttaatttatcgatcggtgtacaccggtgattgtagtccaggtgcaagaaggggtgaggagttcgcttacattgtcaggttcgcgagtacgtttacatggtccggtttggacggtggacattgtcgcgaccgagaggtgcgCTTCTTCTTCTTCTTccatgagctacagagatgaatgcctaaaagacagagttggatacagtgatacaatagctctacatatacatagtgtactgaacc…
c108427.graph_c0	1736	p1	(A)10	1028	1037	ggaccgtttaagaggcccgtctgagtcaaaaaatcgtgaccggataatgaccaggcgtatgaggcgggtttgaggcgcccgtctctagatgctttgcttccagagttcagttctcttcaaccaacgatgtaaggtcatttccagtttcaaaccgttgctccatcaccgcaacgccgtgaccagctagcatttatacgacgcgtcctgcgagagactggagacagttctatttgcgtcagtaaggggtcgtttggtggtttggaaatttcaatgtaatttttataatagatctggtcctttAAAAAAAAAAtctgtcaataagaaatcatcaagagggagagagaacttggggaatcaatgaatggacatctagctagaagaaagaagctaagttttatc…
c108437.graph_c0	2650	p1	(A)10	2269	2278	caactagatatcgtaattcatgttaagaaatttcctagtctgcatttcagtttattagttgactacaatgggggccacatattcccccctccatgcttcctttaccatttattacccccacctgtacctttgcttcaacacagccacccccttccattctcaagggccaacagtaatcagaatcaaacacacggacaagaagaaagaaataaaactgcaacggcaagcagttctaatcaccccggcctgcaagcaccgcacaacctaatagtagaccttttccggaagaaaaaaaatgagAAAAAAAAAAcagaggctgttcggattcagttcagcgagaggacaaaatcatgcgaagagggaaaccgagggccgggaggggtcatggggggcgggggc…
c108437.graph_c0	2650	p2	(CG)6	2533	2544	ctaatagtagaccttttccggaagaaaaaaaatgagaaaaaaaaaacagaggctgttcggattcagttcagcgagaggacaaaatcatgcgaagagggaaaccgagggccgggaggggtcatggggggcgggggctcacgagctgtatgtcctcgcgagacaccttgcgcccttcgccttcctctcccccggacatgccgcctcctgccctagcctccctcctcctattctccccccttacctcggcctgctcgcgggaagggaagggaggcgcgggcgacgtcgaggcgggggagggctCGCGCGCGCGCGtgtatgatcggatcacggtggtgagggcgacggcaggagcgagagggggtcgggggcgtttgtccgcttgcttgtttgctgcggctc…
c108464.graph_c0	2157	p1	(A)12	102	113	gcccattagaagttgcccttagctcaacatgtctctaggacacatgaccaaaaacatgtttctttaagaaaccaaacacatgttccatgcatcatcccctcAAAAAAAAAAAAtgttccatgcacgtaacatttctgagaatgtccctacacaatgcgagactagctaccaaatacggcctattgattgcacaaactatgtgcaacaaagcacactgtcgccggcacaccaaatgacattttctagacataaacgtttgccagtaaaacaaacacacagatatcttatgtaacttaaacgccccagaacgctttcaccttcaaagcacattgtacagcaattgctctcgctggcatttcaagctgcgtaaagattaggagagctcgtcctcaggccgga…
c108479.graph_c0	1224	p1	(A)10	177	186	tagagttttcattcctatgaagattagtcgtgtgcagaatagggtagcagatcgtttggccctgtatagtcgtacagagcgtaccactgctgtatggcttggccgaggtctatcgaggatctcttgcctcgcgattgtaaccctatacctctggaataaaactcttctatcagcgcAAAAAAAAAAcacaggtgcatatgagcccaggctaaaaggatttcggcaaactttcaccaatcctagagctcgtcgcattcagctggctcgaacgacagcacgcccccctcaagatcatacagaaagtgcatgctctgctgctgcacgctgccgagcaccgacatcccccgcatgctcaccatcccgaggcaggccacgccggcgttccggtcctccacaacg…
c108483.graph_c0	1820	p2	(GT)8	1493	1508	gccagaggtcgtcgtcgacaacatcaatgtggaagcccgcgccaagtgggttggcatcggagcaaggcaaggtttggggcagctgaatttgcgcaggagagcggcagggcggtgtggccgaggctccagatggtagaatagagagcgagcggaagatatgcaggagctcggggagctttggaggcggctgaggccagcgctgccgcgcttggagaagcatgtgccgaagtggcatttgcgcaagcaccctacgggcgtgctggttagagaagtgttccgtttctcgtgtaatcaagagtaGTGTGTGTGTGTGTGTaggggggatgggggccttaccaaaagtagcagctcaccggcgggacggccgatcggggaagttgccacgccgacctcagttac…
c108485.graph_c0	1269	p3	(CGT)5	1011	1025	ccgctgcggcgacattgtccagaccaacatcaacaccacgcgcgtcgtatgccttgacgctcagcgggaggccgcagcgcgcggcgcggcgggtggggaggaacacggcggacgagcccccgcccccggtggaggagtatgaggggcggatctcgcggatgtgggcgaggtagttgtagccgtcgtcggggaggccgagctcgaggatcgcgcggcggacgtggtcggggagggcggccccagatggggaggacgagggctcggcgccgtcgtcccctaaggcgccctcgaagtagcaggCGTCGTCGTCGTCGTcgaggccggggacgtggtactggttgccgtcgacgcggacgaggacgcggtcggaggggtcggcggcgccggggcgcgggcaga…
c108496.graph_c0	2239	p1	(T)10	95	104	tgaaaatgactgctgggcagcaatgatgatttttaaatcgatctgagtggagagatcttgccttggtttgttttctgagttctgtggaccacagTTTTTTTTTTggcattttctctattttggggtgattttgtgatgttaattttcagaggcggaaacattgaccatactttgttatggtataaacagacatatgggagcatgcatgaaaaaaaaagatatcacggcgaacataaaacacagtcaacacctcaaaatctattgtgaattcacagagataacaagtgtgggagttcaaaggcatattcttacagcactacagatggatggatatttaccactgaagcggcttatccaagtgccttcctggggaccgtctgctgggaaccacacagacct…
c108497.graph_c0	1863	p3	(ATT)5	444	458	ctgatcttgcttttattatgtgtttgtgctcatttagatgcagtagtagcagcagcgtagtacttattcaaagatgaatccaagggtgaaggttttggttttgctaatttcaatcattaaggtttattagttattttgatattctcaaatcttattggatgatgatctggtgttgaactcaagttttttggtcactcatgaacctggaacttgatccatcagatgatcgcaaattctcgaccccttttgattcttcgcttgctcagtacaataatttagtctccaaagattttgatttggATTATTATTATTATTggttggttctctaaaaattgggattatatgatcaggggccgaggtgacttatcttcttgtcgacctgcatttggatgatcatta…
c108504.graph_c0	1333	p3	(GAT)5	1282	1296	tcagtcgtctgtgtcaaaccaaacaggaggaaatcgaagttcacatgtaatctgagttacgactgcataacaactggctgttgtggaagtacaaactgccacataaggagctcttcactctctgatgggcttccgacagtgtatgacttaatacttcccaagggaaaggtttctgacgatgcaaacggtatcatgcttagagccaccattaatcagcaaactttaagtcacagcagatcttgttttcgagggaagggcccaacttctgcacttcaacataggcccgatacttgtgatgagGATGATGATGATGATatacctaaaagtcatagaagatctcaccctgctaagg
c108507.graph_c0	2016	p2	(TG)6	840	851	gcaacggaggttatgttaattcctagagtcttatatgttcttttgtctcctggtgattactttgaatggctgtgtgaggtaatagagctaataccttttgtttcttcatcactataaaccgtgtctgatttcaaaactgagagccataaaatatatgcattaatctctcttgatattttcccatacgaccaacattaatctatgttgatgtgttctatgccaattcattgccgatggagtgccaacattaatcgtatataaaatttagttctaacttgcaaaaatgttctgattactgttTGTGTGTGTGTGgctgcacatctgtgccgctccaactgctccgttcttactttgaacaccgagttgagcagtggatcacgcgggaaaaaaaatcaaacc…
c108547.graph_c0	1447	p2	(GT)7	1284	1297	tccgagaggccggcggcgcacgggttcgcggaggcgaggaggacgtgctgccggacggggaaggccgggacaagggtgtacctgtgcgacccggcgacgtcgaaggcggcccggatgtgccggaacgccagcagctacgtgtacttcgacggcgtgcacccgtcggaggcggccaacctggtcgtcgccgagtccctggtgtcggccggcatcgacttgcttacgtagtaagcgtcaggcgacaagggcgtacgtactacgtgcagctgcagctgctgcagatcgacgaacttatctggaGTGTGTGTGTGTGTatccatgagtgtagcaattaatgcttccaatatgtttcctacaatgtgtgagtccttgttgctatagctatgtaatttgtcgaaa…
c108562.graph_c1	1111	p3	(AGC)5	178	192	ggcaggccaaccaaaccaaacataccaaagggaagcaaagcaacgcaacggcgatcaaacgcccaacaaagggagcgggaggcaccaaactcgtaaagtgatagcctcgtatatagccagacgacatagccaggcgagaaggacagcaagccaccgcgagaacgcgggagaggaagaAGCAGCAGCAGCAGCtctccatttttcgtctcgtttcatttcatttcatagagggagagagctagataggcaccactaggagctagcaaagcggagaagtaaagaagtttttgtttactccatcttccctgggcttgcaagcaaaggccggccggccggggcggtcgatccattcgcggtaagttcctttaaagcgcgggggcgggagcgggaggccgccca…
c108571.graph_c0	1648	p1	(A)10	1542	1551	aacccaccttgttgtagaatcatctcagaaaggtcgcgtgttctgctcgcatctacacgcgtatttttgcctgttgatagaaattaccatcagtccttaactcggttcaaactgcatgccttaatattcagaactagcttaattaccaatatcaaacactgtatgttttgctcataaccttcctgtatcaacgttttcgtgctgcttgcattgccgatggtttgatgctttgatgtttcccaagtttcttgcgaatgctactcttggtgcctgtatgtaaatgcttatctccatatggacAAAAAAAAAAtcattgatgtttaccatgctatagttgatgcacttgcaaaactgagcaaaattatcctcatttgttgtgtacaaatagatcaaactgtg…
c108604.graph_c0	2189	c	(TA)8ttatcttggaaaaaaaaactcacgatagtatatcaatttgttgatcgatgtga(TTG)6	1918	2004	cactgcaaggaaaaaagggatgcccagcggtgcggccgtgcggcgaagggctcaatcttgggcagacaagtggcgccggttgcgactccaagatgtgcgcttacagtggttattccaacagctcttcactcagcatacacaccactgttttcaagaaccagacagcaccagcatgcgagaaagcaggatcttcgaggtcggtattggcagggtccatgtggaggatacctgctatctccttccacatggtgttgatcttggtatgcttcctttgataccgaagacgcccactctagccgcTATATATATATATATAttatcttggaaaaaaaaactcacgatagtatatcaatttgttgatcgatgtgaTTGTTGTTGTTGTTGTTGtaagttgaaatt…
c108615.graph_c0	1664	p1	(T)10	1435	1444	caggtatttgcgaattggttgtcaagcagccccagcatgggcatgtaaagagggatacaaatttggcgccccctgcctcaatataagtgcaaagcaaacattgccttccatgccggtgttctagatttttatatcgcgtcacaggaattaagtaattgatggtgttaaaataaatatttctcgccgaagccaatttttgtgctgcacaagttttatttgaaaaataaaaactgaataaagcatgagatatgcatttattggcatgttgcactatatattagtttttttagatgatgactcTTTTTTTTTTcttccacttatgcattgtttcctgatcacaccacgaaaatactattgcataagagataacattaatgtcctcaaccgattctttatttt…
c108617.graph_c0	1943	p1	(A)10	1790	1799	acgtcgcagggacatcaccaccacatttccaagctttgtgttccattctcaggtcgacgatacataaagtcctgagagtgttttcacttcgatggaatatcagaagacggtttcactgctttgttaagcttttccaatggccggctgatggtttggcggaagccatcgtagtgttccaaagcatacatcatactgtattcgattattctgctggtttatttgtgttcataatgtttttttctttagcttaggtgggctggtagtagattagaatgttcaaagtttctttcgtttttgtacAAAAAAAAAAgctggtttgaccctttagttaactgtgtatgtattctgtgtggggaactttcctactgtatattatggattgaactgaacggagccagc…
c108631.graph_c0	1148	p3	(GAT)5	1036	1050	gaagttgttcctttcacctataaaggagaagctgcggacgttcgagctagagctgaaagataggtagtgaatgtctacgagtgccggcaggtgctaggtgctgttttcggtgttgttacccattcttgtagcttggactctctgttgtgtcggattaagcgttgctgtctaagactctcgtggtcatgttattcttgtttctccggtcagtgtaagattatacggttgccacatgtccgttgatggcttagattctgtgttgctgtgcacgtttagtgtcatgaacccaacagaaacacaGATGATGATGATGATtacgatgtctcaccagaatatgttgttatctgtcctgtggagatgttagtttgagcctttaatgtggaggtgtttagttaggct…
c108637.graph_c0	1574	c	(T)11cttttgttgagcattcgtgtgtgctct(TG)7	1479	1530	gttcagataactgaatggcagaggttgctctagaactacagtagtatacttcagagttcagagtgcagataattaaatgttcatacagtcaaatctgttggcctcgtgattatatgaagatattcagaatcagaagttcaaaagaagagttccataaaagtcaaaatcaagaaagagcactatgaagtataattactaataagactagtgtgtctggtgcgtgcgtccggactgtgatgtatcctgtgtgtgtgctcgtgcgtttgcatgtgtgttgtgagctcacatgtgtgcactcagTTTTTTTTTTTcttttgttgagcattcgtgtgtgctctTGTGTGTGTGTGTGttgcataggtcctccagtatgtgtgtgtggtcttaatacatgtt
c108679.graph_c0	2424	p2	(GA)9	2312	2329	ggatcctgcagaaaggttcgtggtgaggcaaatgaactcaaatccaaagaataagatgcgaatctaaacacggccatgacctccgggccataagaagagaagatgcacccgtggcatctcaagatcaaaggagcacatctcgtcggagagcaaaccctggcgccgtcgaggttggggaaaagagacccaacggaagagccggcgtgtggcgaagaatttcccacgaccacggggtacatgggtagggccaaggggcagggagatgctcgccggagagaaaccagtgccgccgtcggatttGAGAGAGAGAGAGAGAGAcggaggggcagagcaggtgtgcggcgacggcttgttcacgagttagggataaggtcacggacatgggccagcctttctggt…
c108686.graph_c0	1793	p2	(TC)7	126	139	ttatgacacaagtgccgaaagctgacgtccaataaaaccacttcccagaggagcgctttgcaccaagcaccaaccccggcaataataagacgggcgagagagtgattgagcgggcgttttatcttTCTCTCTCTCTCTCggtcggccagtgtcacgaactcgtcgcggcggaggggagagaggggggctgagctcgccgtcgattcgaggggagaggaggcgggaagagaggggcggccaccccgggggaccgaaccctatcggccgcggccccccctccatcgaccgccagtcgccgccggccatggcaggggcggcgccggatcgggcggcgctgacggtcggcccgggcatggacatgccgatcatgcacgacagcgaccgctacgagctggtgcg…
c108722.graph_c0	1321	p3	(GGA)6	304	321	ccatagtcaaagccaataattccattcccaattccctactcgccatcgccattggcgggctggagcaacccttgtcaaacttctccaccccacatcgcaaattaaattccctctcgcctgtcgcccgctagctctgcctcatcctcccatacgccgtctcgcccggcgcaaagtttataatcccggcgcgagatcgagatcgagagaggcgccgagggtgcatcgtgcatggtttaatttgtggcgcgactgcgggagccggagagcgagcgtgttaaatatgggcatcctggatcactcGGAGGAGGAGGAGGAGGAggggagccactgcggcggaggcgcgaggtttggggcgcggcggcagaagccgaggtccaagagccaccaccagctgctgct…
c108734.graph_c0	1348	c	(CCG)5cgatgaagttgcagacggag(GCC)5	128	177	tcgccgtcgtcgccccaatcccccaaatccaactccgactacagcaaagaagatccatcgatcgatcgatcttggagcccggcgcaccgccactcgatccgatcacatacagcgaagaaagattaaaCCGCCGCCGCCGCCGcgatgaagttgcagacggagGCCGCCGCCGCCGCCgggggggaggggaggctgatgatccggcaggtgtgggcgaacaacgtggagtcggagttccaggcgatccggcaggtggcggagcggttcccgtacgtgtccatggacacggagttcccgggcgtgatccactgtcccagcaagcaccacgcggcgctgaccccgtcggagcggtacgcggcgctcaaggcgaacgtggacgcgctccacctgatccaggtg…
c108734.graph_c0	1348	p5	(CCGAC)5	1132	1156	cgcgcggcggggatgtcccaccaggccgggtcggacgccgcgctcacctgggacgtgttccgccgcatccgggaggtctacttcgccggcaacagcaggcagggccagggccagggcgtgggcaacttcgccggcgtgctctacgggctggagctggagctccacctcgccgcgcccctcgcccccgcacccgccgccgacaacgtcaacaggaacaataagaacaagtgcggcaacggcaacggcgccggcgggcgaggcaacaacaggcgggccgtggcggcgctgagatgaaccgatCCGACCCGACCCGACCCGACCCGACcgatgattagttgtagagcggttaaccttgcgttaattgcttatgatcttccgagccgatccgatccgatagct…
c108744.graph_c0	1382	p3	(CGA)7	771	791	ctgcggggacctgcccgagctgcaggaggcccgcgccctcctcgccgccaggttcggccggggcttcgcgtccgccgccgccgagctccgcgccggctgcggcgtcaacgccaagctcgtgcagcggctctccaccgcgctgcccagcctcgagagccgccagatggtgctcctcgagatcggcgccgacaaagacatccccgtgcgcctccacagcgacgccgccgactcctaccaccacgaggatccggcccgccgctcccaccatggccatggccatggccacaggaagaagaggctCGACGACGACGACGACGACGAgcggcggcacgcgacgccgcgggccgacgagccggagggagacaaggccgccacgaagctgacgttcaaagacgtgga…
c108754.graph_c0	1611	p3	(CGC)5	1063	1077	gctccatgcgcaggatggaggcgctgtcgaagtcgtactcgtccggccggaactccggcagccgcggcacccggtgctcctccaccttggccgccagcgacaggcaggccaccgagagcagctgcagggcccactccttcccccgatcgactcgccgctgcgccaggaaccgatcgaggtacgtcaccgcgacgtacgccgtcttcccgctgaagaggaacctcgcgttcgtcttgacaatccagtcgacgcacgcggcgcgcgcggccttggtccactcgtccagctcctcgccgcacgCGCCGCCGCCGCCGCcagcgccggcgccctccttggagagcatgagcgcgacgtactcgtcgtcgcggtcgaggagcaggagcccgtcggcggcggcga…
c108754.graph_c0	1611	p2	(GA)6	1529	1540	gaggcagatgagcgtggaggtgggcgtggcgggggcggctgcggaggtggacgcgtcccccattggtctgaccggccggcgaatcggtcacaggaccccgtccccgtgcatgcgcgggggaaaaggaaagaaaaggcgaggaaaaggatctagcggcggcggaagggaaggaggcgcgcggcgcggcggatgagttgggaggaggaggcggaacagaaaggagaaaaggattccttcctagctcgccccgcccgcgcgcggcgaaaggggagacaaatctgcagttagggagacggattgGAGAGAGAGAGAcggggagagagatggagagggagaaatggatgggaagttgaggcgtaggtggcgtggcgcgtgggctgtgg
c108759.graph_c0	1174	p3	(CGG)6	1075	1092	aagtaagatcagtggaagtggagttcctttggcagggggactaatcagagcttggagatcattaacaaacttaaacagccggaaaactttccgagcaagactagttgatttgtcgacattctgtgcaggtcctggttgtccgttgctcaggaacttggatccatattgtatagctctgcagatcttatctcttgcctcagccttgcttaggtacaaaacaaccaggccaagatctcctctgacggtgtccaatgaggccatttttgtatcttaactaactgaaggcggcggggtcgtctcCGGCGGCGGCGGCGGCGGcctcgatcgaatcgcccttgcctgtgtagtaagctagctggatcacggcgattgggacagagatgtactctactagtacagg
c108761.graph_c0	1023	p1	(A)12	221	232	tgtcatctaatgcattgcttgctacaggttccgtaaaatggtagcgggtagagttcttgttctacacaaaggaagttaactaaccttcttgtattatctttatatctgcatgattttggtggaggcaacagaacaatttgaaatgcattgagttgtgcaatggattaactactttggttcaagttttcttcttcctaggctggtcgagattaagaaaagcAAAAAAAAAAAAcataggagagtagaagaaaccacacagaaaagcatagagtcagggggcagcatcatctcgtcctccattagtagtaatttttctcggacacaaatcttatttctcatacgccattgacaagacaaacttgcttggagttttggctccagggagcatatactccctgg…
c108778.graph_c0	2279	p3	(AGC)6	300	317	tgaatactcgcttgccaataatattatgaacagatcaatatccgatgatgaactgatacaacaacatcgatccatcatcgcgagacccttttctttacaattagaataaaagcaaagccggaaccaaggtagccagtcatcatccccaaaagtcaaacagggccccaaacaagacacatcagaaatactactaagccattacagcgcctgaacctggagcatcacaagaacgatgctaccaccatgccaactgctacttgacattaccaggaccaaaacattatataggccacagccaaAGCAGCAGCAGCAGCAGCtgcgagaacttggacccccaagcagccagaggcgatgagccgcatagacagtaggcgagcaaggcatgtcaagcccttgttc…
c108778.graph_c0	2279	p1	(A)10	487	496	actactaagccattacagcgcctgaacctggagcatcacaagaacgatgctaccaccatgccaactgctacttgacattaccaggaccaaaacattatataggccacagccaaagcagcagcagcagcagctgcgagaacttggacccccaagcagccagaggcgatgagccgcatagacagtaggcgagcaaggcatgtcaagcccttgttccttttagtcctcacaaccatctcattctccaaaagcaccgacttgatccaaaaacgaacctgtaataaaacagtagcatcacccgccAAAAAAAAAAgtagcatagcagatcaaatctcaataatctggaaatactctatctagagatgaacacaaggaacattactatttcagataagcacttgc…
c108783.graph_c0	1648	p3	(GGC)5	107	121	ccagcctacgtctctctcaccacacaccacagctctcgggtctcggcctcctcttccctcccctcgtccgactccgacgaccaccaccgacggcggcgacgatgcaGGCGGCGGCGGCGGCgacgcggcgccacctcctcgaccagcaccacctctccccggcctcctcggccgccatcgccgccttcagatccgccgcccagccggcgctcgggccccaagggttgggcggggcggatggcgcgaggtacatgtccgcgcgggcgccggccgtcaagggcgccgggcatctcgtccgcaagggcaccggagggaggtcgtccgtgagtggaatcgtcgctacggtgtttggagctactggatttcttggacgctatgtcgttcaacaacttgcgaaga…
c108789.graph_c0	1959	p3	(CAC)6	932	949	gctcccggggcgtatcctcctccaccgcaatatgggtaccctcagccgggtggctacccacctcacggtggatatccccccgtcggctaccctggctacgggggtggccacggaggccatggctatggcggcgggcacatgggctacggaggcggctacggtggcggcggccatgctctcgggcaccaccacggaggccacggctacggccattatggtcacggaggccatggctacgggcaccacggtcccggacactaccacggcgggcacggctgggggcaccatggccatggatatCACCACCACCACCACCACggcaagcacggttacggcaagttcaagaagtgcaagtgatttgcgtctgcgcacagtgattgcgcctcatcaactatctta…
c108796.graph_c0	1445	c	(AG)8gcgcagggaa(AG)8	1396	1437	gcccggccatctcttccggcttgccgtcgcccatgatttggatgcccttgatcaccttgcctcctttgcatctgatcctgcatgatagcttgtgtggatcgaacggcccgtcgatgatgactgcgttattgttggtgtcaaaggagattgtcctaatcctctcttgatcttgaaggctgcaaagaatcttgcggatctttttgtagcactggtggcaatcaaggtcgacccttaatattatagtggagatctgatctgtcatgctgttgttgtgagttagtgacctagttggtttgtcgcAGAGAGAGAGAGAGAGgcgcagggaaAGAGAGAGAGAGAGAGgtgcaggg
c108848.graph_c0	3971	p1	(T)10	2081	2090	agttctgatatgatatgcgcattcagcactttattttatctcgaacatgcatctaactgtgtgtcattttgtattggaagaagaaataaaaattgcgtaaagctctaacacctgcgaaaacatagccataaaggtggcacttaccaaaacaaaacaaaagagaaactataaaaaactaaacagcccaacaaatctagcaaccaacctatatgcctgattgcaagagatcaaaagatcattatttaccttaacatgtgcattcaacatctgagttcagttttcttaacatgtttgcttatcTTTTTTTTTTcattctgttgtttagggaatgataatgttgcttctatcagcagcacttcaattaatctcagccggtcctcacgcttggactgtttgggt…
c108855.graph_c0	1047	p1	(A)10	139	148	gaccaacaaagtttcacaacatacaatcattatacgtaccaaaaaaaaagataacataggcttttgccgccctctccttcagtgagaggttgtagtacctctgcactatttacctggaaaaatgaatacacgggagacAAAAAAAAAAtcatgtacatgtctgcttgttcaataatagaataattaattctacaccacagtattatctatcttgaattcttgatagcctattggcatgtactagtacaagattgtttcatgcttcttttttgaagcctaagattgtttcatgtcgccgcgcgcgcttacacgaccgatttaagttaaatttaattacagcttagaactgaggaagcatctgatgaccgaggccgcccagcaccgacgccgccccctgcc…
c108878.graph_c0	1503	p2	(GC)6	222	233	ctgaaaactaataaccccttcaccgaaaaaactagtgactccttaactccggtcatgtctgcatcacggtcggaaggcgatgaggccctcgtcaacgaggtgctcaccgacgatgagctccgtgcggtgctcacccgcctgaggcccgagtcggagcgcgacgcgttcgggctcgtgtgcaggcgctggctccggatccagagctccgagcgccgccgcctGCGCGCGCGCGCcggtccgtccatgctgcgccgcctggcagcacgcttcccgggcattctcgagctggatctctcccagtcgccgtctcgctcgttctaccccggtgttatcgacgacgatctggacgtcattgcaggggggttctgcaatctgcgagtcctcgccctgcagaactgc…
c108887.graph_c0	1386	p3	(GCT)6	785	802	atctgctctaggtagaaggcagggtttgctgtggagttccctggcagaatttgctcatcatattgcgtcattgcccaaaatctagtttttgcgcaatcttgcattattctgagatgtccggagtatagtaaggaactgtgtacctgtgttcatacctccttgaaaggtacgctcttcttggacccatgcttggccttgatcatctggttcaaggccttcacgcaccggcggacgattcccggcgacttcttcttccctccgtcgggcctccttatcaccatagccaatgttgtgccgccaGCTGCTGCTGCTGCTGCTctatggtcagcaatggcattctccccgtagcccaagtccctgccagcttttgcttctccggtgccaagctgcttctcccgt…
c108906.graph_c0	1466	c	(GCC)6ggaacagggggccagaccctcggccggagcagcttctcgcgcgccgcctcatcgaagaccg(CCT)5	8	101	gcccatgGCCGCCGCCGCCGCCGCCggaacagggggccagaccctcggccggagcagcttctcgcgcgccgcctcatcgaagaccgCCTCCTCCTCCTCCTcccccaccgcctccggcgtcaagctcggccccaacggcgccgccttcgtctcctccggcatccccgacctcgacaggattctgggcggcggttttctcctcggctccgttgtgatggtcatggaggactccgatgcgccgcaccacctcctcctgctccgggccttcatgtcgcagggcgtcgtgcacaagcagcccctgctcttcgctgctcccatgaaggaaccccgctcgttcctcggcgcgctgcctgctccggtggcgtcctcgaaggaggatgcccggcagagggcgatggc…
c108908.graph_c0	1464	p3	(GGT)5	958	972	aataggtattccatccatgttgatcttgatgagcggtttcttcttgcagaccggcttcgctctgtcggtggcctcgacgttttgtcgctcaggggattgttgcttagatgaagttccatttgtgaggtttctcctgaaggatcggactggaggccaaccgactaccggaacaacagcagctctcccctgggggtctctgctgctgtgcacaggtgcacacccttccctgtcctcctgctgcctccgatcataaccttgtggtttggccccaacggcgtcgaagaagcctctcttggcgccGGTGGTGGTGGTGGTgaggcatgaatgcgtggcgaagcgagccaggttcagggagaccgccgagcagctctcgcttgggccagtctcttcttcctgttg…
c108913.graph_c0	1384	p3	(GCT)6	1330	1347	gcttgaagaatgtggtcggcaactcgtagtgttgggttttagctgtgtccatttcaatggcaatgggcatgccttcaagcgagtgggcgaagaggaggaggtcctgcagctggagcggcgcggaggggaggtagccgaggcggaggcgctgcgcgagcaggaagcgcgtgagccgccgggtgaccgcgtccggcagcaggttgcgctccagcgccgccagcgcggaccgcgccgccgcctcgtacgcccgcgctgccacggccgccgccgccattcttgctcgctcctctcccggcgccgGCTGCTGCTGCTGCTGCTgccaggaatttgggccgggctgccgtttgcttccgtg
c108926.graph_c0	1333	p3	(GCC)5	1102	1116	gacctcgtccaagaactccaggatcaactcggcccatgtttccatggtgtaagagaatccagcaggcttgtctgacgccccgaacccgagcaaatcgatggcatagacggtgttggattcagacaacacgccaatgttcctgcgccagtgcgcgacggaggcgccgaagccgtggacgagcagcacgggcgggccctcccccctgaccaggtagttcacgcgcatccctcgccatgaccaggtggtgcagctccgggaaagctcctccagcgatgaaccggcggcagggggcgcgctgctGCCGCCGCCGCCGCCgtaggcgtgccggagaacacgggcgcctctgaggcgggcatgcgtgggaggcgacgaggaggacgcgcagggtaggcgagttgt…
c108932.graph_c0	1556	p1	(T)10	1469	1478	caggtaaccaccagcatgcatccgaagagccaagtcagtgaggaaactgatttgggccgcaagattagattgtctggttactggtactgtcgtgtgaccttgttctttctgtcagaaaagttgctatcgatgaatgttctgttggcttgagacatttcagggctgtttatggtgggatcgctagttagggtgtgtgggcatgtttgacatagcaaaaggtggtggttcaaatgttatcagcgcattttatgccaactttgtctctagggttttcaatgtgtgttgagtgtgctgagatagTTTTTTTTTTcctttttaaagagagctttggcattagtggttagacatggttatgcagtgcagcctgatcatctgggttcaattccta
c108941.graph_c0	2378	p3	(CCG)5	2068	2082	ctggtatgacttccatcttacacccaacagcttctagtgcttgcgttatcaaatttaagtttcccttgtcggagaacccgaacatgacggaggagccgacgtcgaaggtgaacccgtcgcggcggtagtacccggagctgcccccggggatgatgtacttctcgaggaccagcacccgcgcccctttggcggccagctgggtcgccgccaccaggcccccgatccccgacccgaccactatcgcgtcgtatcgctctccgtcgcctccctctcctcccggggacttctccgcggccaacaCCGCCGCCGCCGCCGcctgcctctccgacaccaccgccactctcctccccctggtacctccgcgggtctcgccgccgagaggacgggggcgggaggggt…
c108958.graph_c0	1336	p1	(T)10	1238	1247	ttcctgttccgacctcttggtcccttcctctggtaaaatggatcaccttatcatcgcccacgtatattcctgcagagaaatatacggttatacgtgcacaaagctacaagagtgaagcacctattgcagttctgacaaatacacgaataatttccaacatagtggcaacagaggttttggctacagctagactaatcatctgtttttgcaatttcatcacttgatttcatggtaaggattactcacatacacaagctgatgccccctctatatagcactccctccgttcactattataagTTTTTTTTTTgatccggatgtatatagacgcattttagtatgtttgttcactcatttcagtttgtatgtagtccaaatatgcaaaacatcttatattta
c108980.graph_c0	3040	p1	(T)11	2862	2872	actgcctgctctccgacagcttcgtgacctacgccgacggcgagatcgtgctcgactcccggctgcggctgcgcgacgtcgagtccggggagctcttcgtgaccgtcaagtggatcgacgccggcgccacgtgacgcagctgccgcaggtagatgagacgacgatgacgatggtgtaggactgtagggagctgttgcatgtctgtgtgagcgtgtgctgctgttactgtctgttatgtatctgaagttttcaggcagttcttaacggaacaattttttcttagattgggtacgggacctcTTTTTTTTTTTagagatataagggcttaaggagatatacaacgcggcgcttgcgttggaggtatggactcccaatacagccgctaagccaaaatctatt…
c109008.graph_c0	1810	p2	(CA)8	14	29	ggaggagtccatcCACACACACACACACAcccacacccagagccgaaacccactcttcgctcaaccgtctcggagcagaggctctcccttcaccttcgtcttccttcctctcggcagttcgacctttgcatggcagcagtggctagctccaaggggcgggtgatcgctgggagcctcgtcgcgcgcgtcctcgccggcaaggccaacgcctccccgaggtatgctcacatgcctcctgtgagctggccgtgaaaaacagactagtacatgttcaaagtaaatcagttccagtactagtactagtgctactgctactctagctgcaagat
c109008.graph_c0	1810	p2	(TC)8	623	638	gcaagatcttgttcttgttctcatggagattcgtagtagttactagttgttgtagcgtgctctcgcctgccgctggtactgcttctcacataattttcccccacgcaagtgttactcgctctctgaatgattagcccctgttctgtgaatcggcgttggggggtatgcaccatgctaaaacttgcaagacattttccaacccaaagatagaaagattgtgtcttcttcagtttctttataacgtcctcgccgctttggaaatactcacaaacctgtttataaagcagggcagaaatgcctTCTCTCTCTCTCTCTCtaaaaaagtttcagtttcacaaacttgtttagtcagtccctaggaaaaaggattgattgatctcctgcccatacgcgtcaacg…
c109009.graph_c0	1785	p3	(CGC)6	1494	1511	atcgcaggcatacaattcgcggccaagaactgcatcggacaaatcgaagccgaccagatcagcgagaggatttacctgggatcggaagcggggattttggcgccaaggagcccagaagccgcggggcgagggggcgaggtgaggtcggaggagacggagaagataagcctggcggatctcctggcgggcaattaagaggttctttaactgggttcgattgattgacgtaaaaggaagagctctccggtggtgtgggtcagtgggtcggttgggtcgtctggtggtcgtaggtcgcacgctCGCCGCCGCCGCCGCCGCgcggtttgattaatcggaggaagaggaggaggggtgggggattggcttgcttttttattgctgctggggcgcaaagggaag…
c109009.graph_c0	1785	p3	(CGA)5	1644	1658	gagacggagaagataagcctggcggatctcctggcgggcaattaagaggttctttaactgggttcgattgattgacgtaaaaggaagagctctccggtggtgtgggtcagtgggtcggttgggtcgtctggtggtcgtaggtcgcacgctcgccgccgccgccgccgcgcggtttgattaatcggaggaagaggaggaggggtgggggattggcttgcttttttattgctgctggggcgcaaagggaagggacgtggaatattctgcggccgtgctatgctgggctcgtgcttctggaggCGACGACGACGACGAcgccgacgaccaggatggatcgaccggcccgtccgctcccggccggccggcgtgagcgagcccgtgacgcgtctcgcgtcgcac…
c109028.graph_c0	1447	p1	(T)12	175	186	gcacgatgcaaaatccactggttatttatttcagtttgacggggtattttttttctgctgtacaatagaaccatcttttacatttcatttccatgccaacataaaaaaaaaggaaacaaacgaacaaaactattcaggaaaaaagggaaataatgtagagctatcccagtttacTTTTTTTTTTTTgaaatggctatcgcagtttactactgtatagtgcatgtttctctggaccgtctgatgagaccctcccaagagtttctcagaatcacaaagctacgcggctattgtctgactatgcctggaggtcgcccttctcctcgggctccagctctctcagctcatcggcctcgctcctcctgcagctccggtagaacatgcagctgatgatgatctcca…
c109034.graph_c0	1027	p3	(ACG)7	299	319	ttcccttcgcctatctgcaggtctgcatccacacaacacaagcccacgcgcccccaaacccaaaaccctaccacgtccatggcccctccctcgccgcagccgcctcgcccctccgccgccgccgacggcggccccgccccctccgcggcgccggtcgacgcgctcttcctacagaacctgatgagccgcgtccagctccgcccgcccttcctcgacaccaactccttcctcacccaggacctcgacgacttcctcctcaacgagttcgccgcgctctccgccgcggcgggcgagtcctACGACGACGACGACGACGACGaagaaggggaggacggcggcctctccgacggggaggcctccggggaggccaggcggcgccggatgctctcgcgggaggag…
c109040.graph_c0	1122	p3	(TCT)5	22	36	gtaaaagctccccctcctaaaTCTTCTTCTTCTTCTttcgttttgcatagaagaccagagctccgccgccgccaatcttttgatttgctgccttccccacatcccctttctccattcttcagtgtctccgtatccatgaaatttgagcacccatccctgaaatatcactgagttgttacaaatgtttcttctggtggaaccaggtgtatcgttccatcgtttaatcaaccaggtggtactcttttcttccacagttaggctggttggagtccggccgacctgctgctctccgtccagggacttcgcggctgtcaaatcccagaaaatccagccccc
c109064.graph_c0	1500	p3	(CTC)5	916	930	atcgtctggtcgtcgtctgctgtacttgtggcacttcacctctcctgccacctttttcttgttgaactccaagcgttgaacaaattcctcatataacatcgcatcttccttcattgaaatctcatacaggacctcatcaggatctcttgtcgtgccatcccagccctcaggcataactttgaagtcaggtttatatggaagagatgccacatgaaattccctgtcatgggaattgaaaaactctgggcagctgtctagcaggatctcgacggagtcgtcgagcggcttgccctgcttcctCTCCTCCTCCTCCTCcatctccttgagccagaggatggcgtgcacgcgctgccgcatgacgcggaagtccttggcgagccgctccacggtgtacgttgc…
c109071.graph_c0	2635	p1	(A)10	1058	1067	gcaatatgtggagttgttgatgtctgtgactatcgaaccctgttgtgacaagaaagtaagtgataagttattcatgaccagcagaagtatagaacaggcagaatctaatcaagggcgaaatagaccaggatgctgcaaccaaacatccaggtcatttacctcgcataaagcttgctaaaaataattgaaacttttgctgtaactgacatagttagctgccaatggttatcggttgtcgataagaagaattgacatgtaaataaaaacagaaacacttcgactatttggtatcaccaaatgAAAAAAAAAActgttcaaagttaactactactgataagattatcagctgattatatgtacagaaagtatctgtcatgccactgcggaagatcaatctgc…
c109071.graph_c0	2635	p3	(GCC)5	2453	2467	aaccctcggtggttcagacagaatcgcagatgatctacgcccgggctctcgggatccctccgatccagagacgcgcggcggccgggggcacttgcaggaagagagaaggacgcgtacagtaccgtgctgcggcggcgctctgcggcgatggcgaagccgaaggcggtgaggcagagggcgatcaccagaatgtgcaccagcagagagctccagctcctcgtctcccccatctctcgctcgctctaccgtctctccgctctggagcccggatgctgggagagtgagagtgggaacgaggggGCCGCCGCCGCCGCCgatgcctggggatggggaaagaaggcgaagtgtgagtgagtgagtgtgagtgtgaagaggagcggggagtggaggactgatgaa…
c109098.graph_c0	1002	p1	(A)10	536	545	aatttgggggatgaaagatcagcagtaagcattaaaaaggaattgccaacccaaggaatcccctagcagaacatgcaatggcatatttgtgtctattcatcgcaataggaggaaaaaggattgcatgcaattgacaaaagaaaaacaacaataattagctctgtagtgggaacaataactgtcacaagtgtgagtgattggacatggtgatgccttgtgccactgtcgaaataaggaacagatcaaagaagaaaaacatcaactgtatatatgcatctgaatatgtatctttgcatggagAAAAAAAAAAtagccattgtgtctcacgtgtgtgcgtgtcggcttgccgctgaagaatcgacgaagccagagcagcctacttcctgtactagtgcatct…
c109108.graph_c0	1236	p1	(T)11	142	152	tgtccaacagtaaggcatcacaattcggtcggtaaggacatcttacagtcgattagttgaagacatcacgggctccaagaatcaaagccacatgcatgtataacaacatgatcgatcttattgtagttgcgtcattgacagTTTTTTTTTTTgaactgtgtgagcaactgagcaacctgccggcggcgactctgtaactaattcgtgtaccggcagtcgcggcgtatctcgccgtcggccgccgtcttgaccccgaccctgccgagcttggtcatggcgacggtgaagtcgtagaagaaggtaccctggttggacgcgtagtagttgacggtgccccgtgacctcgggtctgtgtagagcacctggtcggagcccaggaggcctctgccgccctgcagg…
c109112.graph_c0	1650	p3	(AGG)5	1627	1641	agcgtggtggtgagctcggagccgccgtggagcgagtgcagcttcttggggtcgtagtagtcgaggagagtgaggaggcggagcgcgttcttgatgtcggcgagggagaggttggagacgagggaggacatggcgccgttggtgaggacgaggcaggtcaccgtgctgcggctgttgatctcgtcgcagaccttggtctgggagaggtagctgttgtagagcgagtactcggagtagccgtcgaggatgtccgtgatgttgtgggcgcgggcggcggcgagggcggcgagggacacggccAGGAGGAGGAGGAGGcggcgggcg
c109143.graph_c0	1140	p1	(A)10	694	703	tagaaaaatacccacttcgttgaaattcaagtcaaaaaataacttcaagctctagaaagcatgtaagaatattcaaatggaattcactgatgagaaggcgttcgcaggccagttattaaatagcaaacgttccaccgacacccacagtcgcaaacgagatattttacatacgtagagtggtaaattctaggccgttttacacgggttgacgtccggacacgcaggtgggcagcagggcacgcacgtgctgccgccgcacaagcggcacggatgccggcgtgcaagtggacacgcggatgcAAAAAAAAAAcacacagaacgtgtagtactacgatccgtcacatgcgcacttgttcaagaagatctgtcaacacgcagcatggtgctactcccaccatc…
c109145.graph_c0	2100	p3	(TCT)5	1999	2013	cgtgaaggtcgttcaccttcttgttgccgttggtgccgccgaagacgagcatccggtggccgatgagcgcggcgccgtggctgtcccgtgtcccgggcctctgccccttggtcgccagggagctccacgccattgtgtcaaggttgagggtgagcacgtcgctgaaatgcaggccgccgcagcatcccccgaagacgtaaatgactccctcgaagaagcaggcagagtgcccccatctctcgggagggttgaagccgaccaccttcgggtacagccacattgccttcctcctcctctccaTCTTCTTCTTCTTCTttgattctccctctttccctccctctctctgactctccgtgtgtttcagttggtgagacgagaaccaaggaaggaggagagagc…
c109146.graph_c0	1415	p3	(CTT)5	56	70	ggatccacggagcgcacggaggagatcgtcgtcatccgccaaaccagatcggctgCTTCTTCTTCTTCTTcaacttcgcagaatcgtcggcggtcgtctcttcctctaggtacgcgcgcctcctcatccattccatgctccttctacagccctgcgaatccgcggccccaagtagtagatcgtggtaaaatttactggaggggatttttttgttttgctctgttcgacgaactggctgggggattttaggccgtcggaaggaggatcggccacgggtttggccccgcgggatctggttggttggctggttggttgccgtgagaaaaccctagttcgtcgttgtggtagggtagggggcccccaaattagc
c109151.graph_c2	1321	p3	(GCT)7	1193	1213	cccttgccgcaggtggggcacttcctcatcccaaacccctggcagtcgaagcacttccatctctcgaagatgttgccattcttcttgttcctgccagtccccttgcagccttcgcattccactgcacccttccccctgcatgtcttgcagcctgaagccaccagtttcgccccagacttggacgccatggccggaagcatcctggtcttgggcgtcgctcgctgccgacacgagaagcagctgtggctcgtggcggcggatgccctcagggagaccaagctagcactagcaggctccatgGCTGCTGCTGCTGCTGCTGCTtgctcagaagccttccaagtttacagccctatgcagggtaatgcacaaggcaaaccatcctcaagcctctgaagaaga…
c109151.graph_c5	4499	p1	(C)12	559	570	ttgtggccgcatgatttcacagcaacaaggatttttacgctgctgtcaaagtcgtggccgttagtcctctgtgactcatttgttttgcttccttgtccatgacgggtgggcctcaaatgcctacgggcccagtgtattggtgcgccccgtgtgcgtcctgggtgagaaagcgagaggcgtggggctggatcgtagggcgcggtgaaaacctagcccccaatctcattcgtctccaaacagccaatccctccacttctcgagccaagctcccctcctccactggtctccactgcgccacctCCCCCCCCCCCCtttcccttttctcctcatgtgctctcgcccgggccaagccgagcgacctcctggccagcatctactccatcttgttcttctccggct…
c109168.graph_c0	1559	p2	(AG)6	97	108	cccgcacccccaacccaatcaatccacaccccgtccggccgcgccgcgacccaatccatccaccacagatcgaccccccaccacgtctcgcctcccAGAGAGAGAGAGggagaggtcgggggcggggctcgctcggctcgatccatggcctcggaccaaaccctcccactcccaccgctactcctcccgtccaaccccaaccagatcccgaccccgaccccgaccgcaccgcacccgaccccgtcccccgcctccgccgcgcgcaagctccccatcaagcgccgctccccgccgcgcgcctcctcctcgccctcctcctccgccggcgccgcctcctccggccagggccagaacccgcccttcaagttccagcgcatctggtccgagtccgacgagctg…
c109168.graph_c0	1559	p3	(CGC)5	675	689	catctggtccgagtccgacgagctgcgcttcctgcagggcctcctcggctgcggcgcgcagggcctcgtcttcccgcgcgacctcaacgtcttctacgaccgcttctccgagtccatgccgcagccctacacccgctcccagctctccgagaagctccgccgcctcaagaacaagcaccgcaacgtctcctcccgcgtcgccaggggcctcgaccccgcccgcctcgccccgcacgaccgcgacgtcctccacctctgctcccgcctctgggaccccgccaacgccgccacctcgcccttCGCCGCCGCCGCCGCgcccgcaggctcctcggggaacaagcgccgccgctccaaccctgccgtggtgccaccgcagacgctcgacgtcccggccccctc…
c109191.graph_c0	1151	p3	(GGA)7	1	21	GGAGGAGGAGGAGGAGGAGGAcaaacaagaagaggacaaaggagaggaggagaacaaggaagaagatagtgatgcagaggaggaggaagaagaaggtgacattcgcactcggcgcgcctactagtgccgccgacgccggttgctctgctcaactcgctgccacccacaacggcggcgccggttccgcacccaagaagccggccaagaacaagaaagctgtcaacgggcagcagcatttcagcaagccggtggccctcatcctgcaattcgccccgggcaccgccgccgaccagctcccttccaaggagcagctccactcca
c109210.graph_c0	3407	p1	(A)10	1532	1541	tcaaatcagaaatatagatacgcacatcatcatctagattcaccggtggttagacgtatcgccctttgtattatattacattcaggcaaaacatacaatatgcacataatttgaggaagggcgaaaaagatacattcagaaaggatgcatccttctctcataccaccgcaacaaggggacaaagacatctgaattaggaatagtagtaataatacttagacatgtccgccactcgtaaatcttcttaaagttccaccagcaagaagctcgtaaaccttctttaaagttccacctgcaaggAAAAAAAAAAcagaaaataacttgagtgcgcaaactgtttatcctaaaccatcattccaaacaagcaaggcagggaaggatggagagcaagtcacagat…
c109210.graph_c0	3407	p3	(GAT)5	2778	2792	tcaagttgtgtgtgtttgagatctatagtctgcaagtaaaggagtttgccaattgaagaagggagcgccgcaccatgacaatttctcaacctaagcaatcttaggtgaatgcacccaccaattacagtcgagaaatcatttagtgctgaatcttcaatgcaaagaactctcaggaatctcagcttaggaagggacactgatgagagtttaaagccaagcaaacttcggacattaggtgtcgcaggtaaaatctgataactcgaagtttgaaaactaaaacgataagatatcaagttatcaGATGATGATGATGATgcaccagcttggtctacagttttgttgctggtatcaagaaaaacatcttgtcttgcttcttgtatgcaccagtcatgcaagata…
c109217.graph_c0	1532	p1	(T)11	1485	1495	catgacctgttctagagtttccagtgcagcgttttctccgacggaattacggttggagcagccggcgatggcgcgggagagcacggcgacggagccgggcgcctccggtggtggcattgcggccggcaggcagacgcagacggtgctggtggtgcctccgtccacgcctaggatcacgccgccctcccaggcggcggccgccggcgagtcaccgttctcgtagccgcccatctcccttcggccgttcctctcttccccgggtgtgagagacagaggatgagtcaaagctcagagaggagaTTTTTTTTTTTctgttcagaaagggacctctattctgttggagtgttg
c109222.graph_c0	1570	p3	(CGC)6	11	28	gcctcgccctCGCCGCCGCCGCCGCCGCacagcccgtccaccgacgcctgcaagaactgctcgtccccgacgcccgtcagcagcgcgttccgggagttccgcgacccggcgccgtcgcccgccagccccgacaccgccaccgacgagcccggcgagctcgacttcgacgacgacggcttcgacgccgagtccatcctcgacgtcgacgaggccgcggccggcggcgccgccgagggcatcgacggcatcatgggcagcctcaccatggaggccaacacgcccaccgccacgtccgacgactccatcctgtccagctccggcatacacc
c109222.graph_c0	1570	p3	(AAG)5	589	603	acgtccgacgactccatcctgtccagctccggcatacacccctacctcaggagcctcatggtggtcggtctcgctggccgcttcgagctcggcctcggctcccggcaaagcacccgacccaacctcaaccgtgccctcaagcggcgggacgacgacggcgcctggtggatgtggcctgccgtgccggtgaaggacatcacggtcacaccaccgacgccaccgccgaaagaaccggcagcgccagtgtccaacaccgcaatgccgccgccggcgtcggcagcaccagagaagaagaagagcAAGAAGAAGAAGAAGgtgaagatggagaagttgatggccaaggaggaggagctggccaatgggaaatgcgaggagggagccgatggaacagtggacgcg…
c109240.graph_c0	1842	p1	(T)11	264	274	gctctaaccagcaaagacacaaagaatcaatgaatgaagagaatggtccaccacatacaatgtagtagcagtactacacacttctgacagagtgcggcgacaacagtcatatcaaggacaactgaagcttggttttcattgcaaatgccacaagacttgcatctactgctttgcctactgatgacaaatggcctccgccattccatttcttcaacatgcccagggtgtcctgccagcattccttgccgtttttccatctttcaTTTTTTTTTTTgcttaagtaagaaaaaaaagaagaaataagctaacaagttgcataatgtagctaaaatataagtccagaccaggcccctgaaagaggatggacatcatctgcagaggatcgtcgaaacgatccct…
c109240.graph_c0	1842	p3	(CCG)5	1592	1606	ctcggctggtatgaagagcaggggcttgccgaagcagacctcattggatcaggacgcgcctgtggaggaggtttgcatcccctgcggtaggtggtgccgtcgggctcgacgacccagccggcctcgttgcagagcgccttgaggacctcattgttgtcgcagtgcttggggaggttgtagttgccgtaggccctgaggccggtgtagatcttggcggcgatcgcccggcgccgccgctccctccgccggttgttctcccgctccctccacgtgggcaccctcgtgccgcccagcccgtgcCCGCCGCCGCCGCCGctccctcccgcggggccgtgcatcatcggcgcgcccgctgggagcacccgccgccgctggatctgcgaggaagggccaagggct…
c109242.graph_c0	1692	p3	(GAC)5	1256	1270	ctcacctccaacagcggcaaggtgagcacgctcgccacctccaacgtcgccaagaaggactacagcttcgacgtggagaaggacggcgagaccgcggagctcgacaccaaggtgaactcggcgtcggtcacctacaccatcaaggacgacgacccgctcgccgtctacgccatctccaagttcctgcagcccaaggagctgtacaagatcgccaaggacatcgcccccgcgccggcgcccgaggcccccaagaagaagaagaccaccaagaagaagccctccgcggccgcctcgccctcgGACGACGACGACGACtccaccgcggactcgcccgacgactcctcgtctgacgacgccaccgccgacaaggacggcgccgcgccgtccgcggtggccggg…
c109265.graph_c0	1217	p3	(GGA)6	1199	1216	gttccgaatctcggcctccccgtcgccgagatcgaacgaggcaggcggcaggcaccaccaccgtccgacggcgaaggcggggacggaagcagcggctcacgctgggatcggccaggaggcacccaaaaaaacaccctcctcggcgacgaccggagccggccggcgaagcaccgcgacccaaagaaaccgacccagagaaaaagaggcgaaacgagcgggggtgctccggcgagcggcgcggctaaaaggggcctggccgccggggcgcgcacgtgctgccgagggaggcggagggagcgcGGAGGAGGAGGAGGAGGAg
c109272.graph_c0	2046	p3	(AAG)6	1858	1875	ggtgcactgaaacttcacgccaagtaccttagaaagatgcagggaaagaaagcctaacatagcacagacacaccgacacttcccctggacacggacacggtctcacaattgtaccacctggacacggactcaaaattgtatgtaaatttggatgcagagctttgttgtttggaaacgttgaagtttcagatatgcaccagccaaccaaccaaccaaccggtaaaatgtgcataagcaagtcaagtgtatttttcttggttttccaagtgtaagaaagattctttctttctttttgctcaaAAGAAGAAGAAGAAGAAGaggtcattttaatgtgtaattaattatgtcattgttatcaaaggaaaaaaggaaaagggataattaaaggaaaacatatgt…
c109276.graph_c1	1640	p1	(T)10	1368	1377	gatcgaggtccggaactacatgtccggcttcgacccccggtcgtcgccggccgacggcgtccacgccgccaagcgcatgatgagcatggccaagatcgagtagcacgcaagcaagaagctgctcgagaacaaacgaagatcagtctgtcggctccactcaaaagccaatgaattaatcaacgcgaggaaacaaacggaaggcagagtcggcaagtgaagaggagaagaagatgcgaagctcggcggcctgtttagatcttcttgcccaacaataattccctagttgcatgtctggattagTTTTTTTTTTcctttgcttccttgctcgaagttccaccgaaggtcgattcatgttcatggtagttccttcttcagagacgacgagacgaagaaaacttc…
c109289.graph_c0	2096	p1	(A)10	1045	1054	aaagaggaaaaatcagcaccagagtaaatgctgtcccatagaaccccaagcgatatgcaatgaagtagcagccccacgactactccctcaaccacagtggccgtccatggtgcacagttaaaactttgatgggtcgcgacacattataaggtggcctctgtgagttactagatgccttttctttcaaaaggaggttgaaacctccggcctctgcatcattgtgatgcacgcagccgttcttattaattattaagcagagtacataacaaagcaaccacatatgaaccattacaagatatgAAAAAAAAAAcacctacaactaactcgatttcttccgcagcaatgccttcaaagttactagatgcgtacaccgttaaatgtaatgttaattatagaaat…
c109291.graph_c0	3661	c	(GGT)5ggggggtggctgctcacggtcgcatgaggaccga(CGG)6	3367	3433	cataatatgtggaggatactcccaattggttcctatatatagcaaatctgtgtaaagagtaagaaggtttttccctgctacttgaatcagtgaaagacaaagaagaatgtctttaccttgactttaccttgatagggtttcagaaagaagcatgtttcaaatagagtccgagagatacaaagtgtcgcaattgagcagaacaattatgattaaacgtgtaagctgtccaccattgcacggtcgcgtggatttgtacggtgggccgcggcgttcttggggcagcagaggaggaccagcttgGGTGGTGGTGGTGGTggggggtggctgctcacggtcgcatgaggaccgaCGGCGGCGGCGGCGGCGGttgaaccagcgcaggaggcggggcccggcgag…
c109349.graph_c0	2631	p3	(TGA)7	916	936	tctgcttttcctgagggtgggcgctgccatcacgctctccatcgctgggctcttcttctcgcggctgcggtggcagcaccggcctcggccccggcacctcctgctccctcctccttcagagccggatgatgcccgtggcatgaagggtggtggtggagggctcaaggacgagctaaggatcctcaagaatgaggataccaaggcaaaaataatcaatggtaactctgtgcacacaaccactaccactacaacgaccaccaccactgcctcagtgtcacttcctccgaaatgccgaaacatTGATGATGATGATGATGATGAaggatttctccttccagaatacaatgaaatggttatggaagaatttggcggagacgtaggcaatatcgcaagctcacc…
c109367.graph_c0	1757	p4	(TAAA)6	674	697	gaggaacaagaactatgaagattggtccttggcggcctcctcactttggtccttggcgacctcctcacttggtccatctccggcagacgtcgtcgttccgtccaagaagcgaacaatgacgacagtgatgttgtcagcactgcccctttgggaagcttcttgaagtagtcccttcgccgcttgctcaggatcttctattggcttgaccatggcaacagcttcatcgttagttacaacatcccatagcccatcactagcaaggataaggaattcaagtgagctgtcaactacctcctcctgTAAATAAATAAATAAATAAATAAAaggctcaatcaccaagtgtatagcctttatcttccccttatagtaagaaggggtgcccattgtttcttccttgca…
c109401.graph_c0	1929	p3	(AGC)6	175	192	ggatcatgattatagtttcatgatttcgtaaaaaacaatattcaggaaaaaaatcgacgaaacagtgtgcggcccactttacacgttttggaactgcaaggcccattgaattcctatggtgcagatcgatgcgacgctcagacacgttaagcagagaggccgcaagaaaacggaAGCAGCAGCAGCAGCAGCgcgaccacgaatggcgtcgacctcgagcttggatttgggaaagatcggtccgacggccggctacctcctccaccgctgcgccgccgtccccagcgcccctgttctccgggggaggagcgcgagcgggcggtgcggcctcgccgtctcggtctcgtcctccaatggtgcagctgggctctccgcattgagtgactcggagaagaaagg…
c109412.graph_c0	1952	p3	(GCG)6	1012	1029	gctcctcgcctttagccccgcaccacttcctttgctcctaagcaacggccatggaagaagaaccatggcgactgatttatatactcactgctaatggcatccagtaataattcacaagaatcagtggtaacctcaacctgctaaggcgaggtgaggtgagagctcaaaatttacccggcccccacgcgcagtaaaggaatcaaaacccgagattagagactagaatcgacgtacagattcccatccacatatatctatccccactagattaataccagtagcttccgcttctgcggtgttGCGGCGGCGGCGGCGGCGaggttggcttggttcgcttgctgcctacacgcttagcccgtccacgccgcattgcttgtatgtcaccgactgcctcttggg…
c109415.graph_c0	2690	p3	(TCC)6	42	59	tgccattcctttctctcgttattattcgtttcttccccactTCCTCCTCCTCCTCCTCCcacgagaggagagatccttggtctgctgcgcgcccgagccgagcgtgggcggccgcgaagatgctcgacatccagaagcggcgcgtccagcttctgctcttcgtcgccggcgtgctcgccctcagcatgacaggcatgctccccgatccgccctccgttttttttttcaattactgttaaccagttcgtcgagcgagcaggtgaatacttcttcgtagagcggcggatcactgcgcgcgcttgcgcgtgtagtttatggcgcctttcggcctttgattcggcgattttgggtggtggggg
c109415.graph_c0	2690	p1	(T)10	217	226	tgccattcctttctctcgttattattcgtttcttccccacttcctcctcctcctcctcccacgagaggagagatccttggtctgctgcgcgcccgagccgagcgtgggcggccgcgaagatgctcgacatccagaagcggcgcgtccagcttctgctcttcgtcgccggcgtgctcgccctcagcatgacaggcatgctccccgatccgccctccgTTTTTTTTTTcaattactgttaaccagttcgtcgagcgagcaggtgaatacttcttcgtagagcggcggatcactgcgcgcgcttgcgcgtgtagtttatggcgcctttcggcctttgattcggcgattttgggtggtgggggttgtttcctagtgaagaagaagtgggtgcgcatttggctg…
c109418.graph_c2	4070	p1	(G)12	710	721	tttttgtaaaaaaaatatatgaattaggactccatcgctttgatttgtcgaagcaactaagttgtttctcgtcatgtggttgggagcttttcttgagcctttgtttgctttatgacattgagctctttgaaaggaggcgagaagtattttgagatcttcctcctgaagaacatcttgttagaacatgcccagattagttgttgtgcatgtggtgttcgtgctactggaggtgtgcgtgtgtgctagatgtgtggtgtgagcctacgccaatatcagaccttgcaacagccttcctgtctaGGGGGGGGGGGGctggcgccgttctggtcgtggttcggcaacctgcatctgcatcgggaggacggcggtgccgatggtttgggagctgaagccgtgtgg…
c109454.graph_c0	3554	c	(CTC)5tcttcctccgtgccatgccgcgcctctcgcctcctcgccgcgctctgcccggtccg(CTC)5	83	168	ccacgccaagccatctcggcgaaggacaaggctcgggctgccgccaccgcctctgccccggctataaaggcttggccggccgCTCCTCCTCCTCCTCtcttcctccgtgccatgccgcgcctctcgcctcctcgccgcgctctgcccggtccgCTCCTCCTCCTCCTCttcgtccgggcgatgcctctctcctccgacctctccgttgcactccggccggtccgctgctcctccacccttcgcccgggccgcgcgtcttccctcctcaagccgggtttcatcttgctcgtcctcctcggtcgatttgcccgtctagaatcgcgtccggattcgattttgctcgtcccgggtcgatttgcccgtttagagtcgcgcccggatttgatttttctcgccgtc…
c109456.graph_c0	1628	c	(CGG)5agagcggcgccttgcccttgaaggccgggggcgcggcggcgccgtcgatgtccatcgga(GCG)5	1383	1471	ctccaaaagagaggctgtgtgcactagcaaagtcctgtatctgctgccttacaacaccaattccacgttcatctgatgcattgagctccagaatcatgttgccatactgtgcgccatatatcttcctcgcgacagctagtattgtcgatgttttcccagtgccaggtggaccgtagagcaacaaatggggaagcctattctcgtctgtaagtctgtcaatggtgtcgacgatgtcgcggtgggcggcgacgtcggcgagggactggggccggtacttctcgacccagggcgaggacttgaCGGCGGCGGCGGCGGagagcggcgccttgcccttgaaggccgggggcgcggcggcgccgtcgatgtccatcggaGCGGCGGCGGCGGCGcccgccatgg…
c109466.graph_c0	1533	p2	(CA)6	220	231	attctattttaacaagaacctttgtttaggtcggctctctcgctatatccaccgggacatcgaaaaaatcagtaatatgcacaaacttgtgtagatcaactcatgaaacccaatcattattaccactaataatttcagtccaggcagagatggcacatcacagcggaccacaagcttttcatccgtctgcttagtcaaactgtacaaaagtcacacacgCACACACACACAtagagaatcgtcctctcaacgacagcagttaaactcgctaaagcccgaggagatctgtgcagcctttgcacatggttaaccgtcagctgcagcctgcctagctactccaccttcatcgagtcggagttctccaagctgctggtgccaacgacgtccgacgggaaagca…
c109477.graph_c0	1557	p3	(AGG)5	223	237	gccgccaccatctccgccgcctcctcgagacaaggccgccaccagcgagccccactccggcgcgcctgccgcacctccccgcccgcgtgtctcccttttcctcggcagtggcggtcgctgcgaccgcgtcccatgacgcccgcgactccggcctcgggagctcggcctactgggcctggatccgggcggcggcagaggcggccccggcccccgcgcccccacAGGAGGAGGAGGAGGaaggcctgtcgcgctacatccccgtcaaggcctacttcctctcaaccagcattgatttgaagagccttcaggcggagcacgggagcgacgtggtgcctccatccacccggtcactaaactacatcgcgctccgctactctgaattccctccagagatcatgt…
c109481.graph_c0	1406	p3	(CCT)6	4	21	ccgCCTCCTCCTCCTCCTCCTcccccggcggcgggccggcggtggtcgagatggcctcgctgctgcggcccgaccgcaactacgcgcccctcagcaccgacgacccctccgcctcctccagtagaggcgcggcgatggttgggctgcccccggcctgggtggatgtctccgaagagatatctgccaacatgcagcgggcaaagacgaagatggccgagctggctaaggcgcacgccaaggccttgatgccgtccttcggcgatggcagagatgatcagcgagcaattgagattctcacgcacgagataacagacctgctga
c109485.graph_c0	1656	p3	(GGC)5	1548	1562	gtgcttctcgttctcggagaagatgcgggagtggagcatgggcgtgtaggcggcgtcggcgccgtagcggcggcacagcatgcggaagggtagctccgagttgtccaccatgggcgccaccaccagcctcggggaccccagccgcctccagtgcgcccacgcgcgctccaccctctcctccgcggacgccggcggaggaggcaggggcgtgggcacgggcggtgcgatctcctcgggggcagcgggggcagcggggctggggcatatgtcctcgtcggggtcgggggccgtggtcaggtgGGCGGCGGCGGCGGCgtcggccggagacatggcgaggctagggtttagggagcggaagaggaggcgcgagttcgggaggaaggggacgagtcggcgtgg…
c109493.graph_c0	1492	p3	(TGT)5	852	866	tcagggacgatccatcagccttctcatcggcacaagttgatctggtatcagcatcattgctttcttcaagtagattagatttctgggattgtgttgaagccttgtcacgtcctgccaccagcgggtggcgctccgtttgatgtctgaattgaggatcatcataaggcaaaggcctaggagggcagcggaaggtgttcattgaatcatcctgccgtgaacccgcaggaggaacccttccctgaacaggcgcaacccgtgtatttgctctttgacgagcaggaccgcccgagttgtgattgcTGTTGTTGTTGTTGTtatcgttgttgcgatcgttgttcaggaaaggccatggcaggcagcagcagccaggcgcgtcgtcgccggggccgcggccgcgta…
c109499.graph_c0	1437	p4	(CACG)5	15	34	accaaccagccactCACGCACGCACGCACGCACGcgcgcgaaatctgccgccggcggctccccagatgcgcgcccctcccctgctggcgccgcccacgccgcagccggcgcgtcctcctcctcaccgtccatcgcacacgaaggacggtagtcgccccctgttcttctcgccgagaaggcggccgcttgtcgccgtcgtgcggtccaagggcagggaggacgccagcttcaccgatcgcatcctcgactacatcgagggtggtccaaagttgaggaagtggtatggagcacccgatttgcttcccaaggatgggggtgccgagggcgaggagga
c109518.graph_c0	1113	p2	(AG)6	184	195	tgcaatgactttgatacgtgaacctgcaaataccaagaaagagaatgagataagcagaaagaaattatatttacaaacaaatgtagaacagacaaattgagtgttgtctaccgtggctgcagtacattgccctagtatataaggaacaaatataccatgctatttatggatgccttttctagaAGAGAGAGAGAGaaaatttgtcacaacttatcaaccaaatttcctttttggggaaatttgtattgttttggtgctatttatgatagtgccactggcctattagtttttctaacatttttgccatgcatacagcagttagagtcaacttaaggccttttgactgactgggcaacttttgttcagaaaatgcttgcagtcacatgcatctgcaccata…
c109532.graph_c0	1890	p1	(T)10	1290	1299	gctgctctccgcgctcctcaccggcacgagcgccgacggtggcgccgacaacaaggaggaaaaagacgaaactggcccgccggaggtggcgacggtggccccttgatgaggcggcactcacggcaatggtcggatcgtgtaagggctagtcatgccgtccgcagtggcattcactggccattattggcggggaagtggccttccgacgaccgtgacaagatgaccaagaggcccaatggcgtatctgcaggcatcgtgccatgcccaaaggcccgatggccatttattggtgtaacacgaTTTTTTTTTTctgaggtgttggacgtgtttgctgtttgcatcgtgctatgcagaggccgggcattccttcactgtggttgtatcacctcgatatatcag…
c109560.graph_c0	1712	p2	(TA)7	1455	1468	ccaaatgtgcggctgcacagcgagggctctgtacagaagaacagtcccatctgcattggtgtaggcttggatgatgtcggcaccatagtggcgggcttcatcggagatggcgacgtgggcatgaactgataagatggttacctggagcaggttcaggttggtatttacagacctgtactactacaacttgttttgtctggcaaatgtactacaaaaactttgctgcacaataatacgttgtatataatcacgcccctgacgagctgatgcatgttctgagcttaatgacctgttgtttacTATATATATATATActccctgtttcatccaggagccgcgagttcgtcggttgtcggttcataggtttcttttagttgtggttctgcctctcctctgctt…
c109565.graph_c0	1060	p3	(AGG)5	867	881	tctgccgagacggagacatttttgggtgaaggcgccggtgttggggctgaattgtcgttagagcatgagcgatcaatggtacagttggggatgacgcagggcaggaacctgaggctgtcgccgacgtgcatctgcttccacccgggctcgcagtcgcacctgtaccccggcagccccgtcgtcaccgtgcagttccccttcccgcacgccaccgtcttgcacagcgatcccatgacgggggcgaggagggggctgagaggggagaagaagtcggcggcggcaggtctggcggtgatggccAGGAGGAGGAGGAGGagcaccagcgcggcgccgccggcgagtcgtctcatcttggtttcttggtttctctctcgactctgctgcagccgcaagtaccgc…
c109590.graph_c0	1932	p3	(GCG)6	1841	1858	gccgctcaaacagctccctcagcggcgcccacaggtcggcgagcggcacggcgaggaggtcgacgacgaacacctcgttgcccccgtcttctccccggcaggccatctggagaaccgtaacagtcggcaactgcgtcggattagggggggctggcgaggcgtcgtcgctgggggcggaaggaacacgccggcgtggcttccactcggcgtcgaaggcgactatgcgggcggccgcgagggactggaggaggtgggatagcgccggcgaggacgcgtcgccggtgaccaggtgtaccgcgaGCGGCGGCGGCGGCGGCGccgctgcggggtccatcggagcgggtgggagtggggaagaaggatcgaagaaggaaagacttttttttaggggg
c109603.graph_c0	1631	p2	(CT)7	1467	1480	gtcagcgttgaaacggaatgcctgcacatcgaaattatgcgctccagcaagatcagtggtggccccaggcagggaaatagcctcaagagggtgtgcacaattcaaccccaaaagcaaccggcttgcctccttgaagagctcgggagggagattggactcgaggagcctgtgcagcgactcgtggcctccgatcgaccccgccgccttcccctcttcctctccccgcggcggcttgccgttggagctctccatccctatcctcgcgattggactcgcaggaggagagaggaacgggcaggaCTCTCTCTCTCTCTcgaatttagaaaccgcactccacaagagagaccacgacgagcagatttctccttgcttaatggatccggcggggattataaaaca…
c109604.graph_c0	1380	p1	(T)10	384	393	ctcacctgttgttatgcactactagtcatgggtgtatgttcaagagcagtgtttctgcatgctgttacttgattttgtagcttttggtcattttatgattcctaacgtcccacacctagattatctttttccctctagtttgcagcatgccttttatagtttgttcctcctattctgttcttccggcttgtgtttaagtgtctgggtgtgccttgattatctgtatcttgggctatctgaaatgtaagtcaaatccattgtccttggattttgctggaattgacttatgccttgcataacTTTTTTTTTTgacttgtgccttgcataacttatgtgattagtttgacaattacattcttcccgaagtgtggaatttgactagctctgcagattgcattt…
c109604.graph_c0	1380	p3	(TGC)5	1026	1040	gatacagcagaataaacagaagtatgctgaaatttcaaactccaggcagcctcactttttttgttttttgtgaacaacctcacctgtccgtgatgatgatctgccggcaaaatactagtggataactatggccacaaggacactatctgatccagtttagtgtcgaattaaattgtgagtacagtgggaaagatatggataaacacccgtaatcatagttagttactaatctctaaactgggcggtgaagcaggtcaatctgtttacgggaatgaaaattctttagcattagtatgtttgTGCTGCTGCTGCTGCtactcagtgtgctttgaaaatccagcaatcaaattattatgcttgtgagagaaatagtgatggtgttcctcttgggaggttgct…
c109608.graph_c0	1265	p3	(CAT)5	524	538	cttgagcatataacagtttaatcagttgaactgcatactgttaaaggataaatatttacattcacattattgacatatgtaaataaacagaagtgcacctgtgccaatgaatgttcctcccacacaaacaccaacattatacagcccttgaaggcgttgccagcccggtgcgatggcccgttgatggccgttggacgggcatcggatggtggtgtttgtcgaaggcgggttcatcggcaaagtactacattccaggaggatggtggacacacaattctgaagtaaacctgacggaccaagCATCATCATCATCATagagggaataaacgagctggagggctcctgcagcagaacctccatcagaatctggtgaccttgtcagccttgacgacggggttc…
c109611.graph_c0	2391	p2	(GT)7	2307	2320	agtttcatcactgggacggtagcaactactgacatttgggaatcgtagacttggaactagtgcaaatgataaattagatggtcccgcagactttctgaatgtcgagcacgtggaatattataaggtggaatgcctacacgctgtgcctgacttcaaattgactattggtgtagtcaacaaaatcccggctcatgtacgagcattttacaacattttgttagcatcagtttttttttaaatggagtttgttccgtaaatcttaagatgatatgccggcttagtgtcttggaggtgctcataGTGTGTGTGTGTGTgcgcgcgttcatatgggtgaatgtatgcgcatatttataagcgtttgcatctgtattgtgttaaagaaaat
c109623.graph_c0	1662	p1	(T)10	1510	1519	cgatggtaaaatgaagatggaagatatcttcgcagtatcatatactccagctgtccgtttgatctctccatttgttcatatgattcattcagtttacatttatcagttactatactgtgacatactattacttaacacctatgtttatgactgcactgtcggcctgcacaaaatctgttaatttcctgaagagatgttcagacatcatgcatctgtaaccctgtattttaggttatgattatcttttgtgatattgaacaaataatctgtctacatgcttgtacttggatatactccctcTTTTTTTTTTctttgacacaaaatgcaggacgaaagtacttgtatttgagctctaattttatttgtattcaagggatatgaggaaccaataatcttcat…
c109625.graph_c0	2403	p3	(CCT)6	2385	2402	ttgccatatggactgctgcttgctctggtccagtgtgccatccacttggtatgttgctggcaagatgactctccaggatttcctttgcccaaaacaacttggaagtcttctttctcattgaatctattcgtggcacagtctgacatgattgagttactgggtgtaaaactcgagtagcctttcttcacaagtttacagaattacagtactagttgcaaaagtccacgcaatcggcgcgacggcgaggacgggacggcgatgagccgacgaccaaggggcccggcgacggcgagcactctcCCTCCTCCTCCTCCTCCTg
c109630.graph_c1	1346	p3	(GGC)6	566	583	cgcaccaaggccgtcgacgtcaccggccccgacggatccttcgtgcagggcggcgcgggcggtggcggtggcgggggcggcttcggatcccgtggcggtggcggatctcgcggcggcgggggcttcggcggccgcggcggggacggatctggcggctacggaggtgggtacggtggtggcggtggcggaggctggggcggccagaggagatccggcggtggaggcgccggtggggcctgcttcaagtgcggggagcctggccacatggccagggactgctcggtcaacggccccgccggtGGCGGCGGCGGCGGCGGCtgctacaagtgcggggagcaaggccacatcgccagggactgcttcaacggcggcgcgggcggaggaggcggcggctacggc…
c109635.graph_c0	1246	p3	(CCG)5	492	506	ccaccaccggtactaccagcaggtccagcgccaccatcgccctacgcccccacaggccacagcaacacgagaaaaccaccgcaagcgcgcgccccgcccccgagacgcgacggtagaatccggcaggcacgagcacggcgcgcggacacatagcccgagcgcgcgcgatggcagtcggggggcgacgcgcggcggtggcggcgtgcgggcgctggtgcctggtgatcctcgccgtcgcctccgcgctcggggtctccggacccgcgctctactggcgctacaagaagggcttctcctcccCCGCCGCCGCCGCCGtctccgccccctcctgcccgccctgcacctgcgactgcccgccgccgctctccctccagtccatcgcgcccgggctcgtgaact…
c109644.graph_c0	1240	p1	(A)10	331	340	tgcccaatgcgcagccgatacaaaactctgcaccgtgagatagcatcaaatttacaaacggcctgatgggaaccgccggctgactattgtgtgaaaagtttcggctgcctagcaatgctctttgataaaagaagaacacttcatctttcccattggccaaatcatttttaatcttcatgaaatcctaacaccaccaacgacgtagcgaatagccgtccaaacctttctgtatgaaaggagatatggcagttattatttgaactggctacaccgagatcgtaagaaggaccgttttgaaagAAAAAAAAAAgatcgtaagaagggaacacaggacaagtgcgctcgcaagtcgcaacaacacgtcacctaaacaagtccattccgcatactactaccgct…
c109648.graph_c0	3747	p1	(T)10	144	153	attccattcaataaactagaaccgttagatcctcataaaccacatggtcccgtatgcaccagaatcacaaataatctctcaattctgttctacgatctcatgattgaaaaaagtcatagtcgtcccacaataaaaagaataggTTTTTTTTTTatagtctaataaaaagaataggcggacccttgatgtcaacaaaaaagaataggtggacacataccctatgcaccaagatcttcaaacaatctctcgctccgtgccttccctaatctacatcaattatcctccatgattcatcttgctccgtgccttccctaatctacatcaattatcctccatgattcatcttgctccgtgccttccctaatctacatcagtactcctccatgattcatccaagcc…
c109676.graph_c0	1212	p3	(GAG)5	1144	1158	cttgtagtgcgccagctccgcgtccagcttcttgatcttctcgtccaccgtgtccccccgcttgtatatccggtcggtggcgtcctggatggacggcggcgggtcctggctcttcttggccccgaagatcttcttcatcgctcctccgcctcctccgcgcgcgagaccggatcgaatcgaatcgcctctctctctcgaggttgctccgattggattgcttgcgagggtcgtcgggattgattgtctcagggtcgaattgccgccgtctctcgcaggattggggatggaatcgggagagcaGAGGAGGAGGAGGAGgggtctagtcctcttgtgtggttcccggaaatctccgtggtgtttcggttaaag
c109682.graph_c0	1278	p3	(CCA)6	52	69	cacgaacgacttagggaaagccagatctcgcgtgccccgcggctgtgacagCCACCACCACCACCACCAgaagagtaagcaggcagcagcagcggcagcagatcgcgagagcggaggggcagcagaaggaaggagaggggagaacgatgctgcccacgacggcgtccaagggccgcggggccgcccgctccgccccgccgctcttcggcccgtatctccgccgtatcgtcaagtggcagcaaatggatatcgaatacacgttttggcaaatggttcatctctgtacttcaccaaaagtagtctatcagcacaccaaatatcacaagcaaacaaagaaccagtgggctagggatgatcctgcatttattg
c109685.graph_c0	1238	p3	(TCC)5	1049	1063	gcgcggaatgggcgaccctgccatagttcttcatgaacctcatctggatgtcctcgagataaatgaagggaactctccgtccgaaggtgtcgttggccatgcagaggaaggtgaggccgtcggcgggggagcggaggacgtggaagatgtagcggtcctgcgcgaagcagaggcgcgcctcggcctcggaggggagcttctcgaggatgcgacgggcgacggcgccggcgttgcccgagacggcggcgaactcggccagcacgaccgtgccccgcgccacgagcgcgtacacgatcgccaTCCTCCTCCTCCTCCtcggtcccgaggggcgggcgtggtgggaatcgaaattggaactggagtcgggaagcggaggcggcctgagctgatctgatctgg…
c109692.graph_c0	1689	p1	(C)11	1421	1431	tcatatgcatatggtgcttatgcaggatatgcccagtatccccaacaggttgagggagcaaccgatatggcatcagcagctggcggccatgccccaggcatggaacaaaatgaggtgtatgatccaatgagcttacctgacgtcgagaagctgaatgcttcatacatggcggttcatggtaatgcgatgctaggacgccacctctggctgaagacctcaccattgtctcagtctgcttgagcaaagagcaacccatctatctatggcccattgccgccttcttttctgaagatttttgagCCCCCCCCCCCtccgagaagtaactacggggttgagatgatgacaggctgacagacagcttagctagcttcatatatgttgcgtcgcatgtactatgat…
c109700.graph_c0	2014	p2	(GA)8	1	16	GAGAGAGAGAGAGAGAgggcacgcgagcgaggaaggtcaagccgggaggagacgcacagatccctccctctcctctgcacatctctcctccccccctcccccacgacgcggcaaaaacagggaggagagagggcgagagagggagcccgagcccgaatccctgcgatccccccctcccggtcggaggatccggcgatcagccatgaacgagaaggcctccgtctccaaggagctcaacgccaggcacaagaagatattggaaggccttctgcggttgccggagaacagagaatgtgcagactgcaagtcaaagggt
c109712.graph_c0	1502	p3	(ATC)5	273	287	taacagcaaatctccatattgcacacgatatactgagagtgatggcaatcataataatagcatggactactactaaggaagatgacagatcaaaatcaccaagtgcagaataatacattcctaaaatgagccagcccctcctgttccttgcagacctcatcttgtaccaccaaatacagaatagacctaccctaaacaccacagaacccaaacaccacaccaaacattcggtccaagaacaccttcccttccacaccacccactacagggtgATCATCATCATCATCcacacagttcagcaagaaatatagttcaggccaaagtcttaacaccaccacccacagtgagtggccttttgtacagtcaaaggttttcccggtttttcgcctgaggtctaga…
c109712.graph_c0	1502	c	(TCC)5gactctctccctggtttcttgctctgattcttggaggtctctgctcctcggaggtcccctgcttcttgtc(CT)6	1294	1390	cgaaggcgaagacgatgaagaagaggagcgcgacgacgatgaagaacatggcgaagaggtagatgcggaggagccaggtctggcggtagcaggcgccggcgaagcccatgagggagacgaccatgacggcgaggccgatgatgatgatgggccactgcaggaagcggatgcagtccgtggagttggcccgcgacgccagccagatgccgccccccagcaccgggatcgacgccaggaaggtgatgaagttcaccacccccagcatcttcgacccgccgccgtgcatcctctcgctctcctTCCTCCTCCTCCTCCgactctctccctggtttcttgctctgattcttggaggtctctgctcctcggaggtcccctgcttcttgtcCTCTCTCTCTCTgg…
c109717.graph_c0	1532	p3	(AGC)5	948	962	ccgccaccaccacgtgcagaaaataatgccagggatgccgatgaaggctacgatgaagatgacggcgaccacagcgagaccttatgcggaacatgcggtggcatatacagcgccgaggaattctggattgggtgcgacgtgtgcgagaggtggtaccatggcaagtgcgtgaagataactccggcgaaggcggagagcataaagcagtacaaatgcccaagctgcagctccaagagacctaggcagtagcagcgccgcctccttttggcgggggacggcccccatggatgggggccttgaAGCAGCAGCAGCAGCggttgagacttttagactccttgtgcaaggctaactactaccgtcttgctatgtttactgtacctttcgtttcaggtttacata…
c109745.graph_c0	1597	p2	(CT)6	33	44	ccgcgcccagcaagcttgtatattcgctcagcCTCTCTCTCTCTtctccttacccagccgcctcgtgccctcgtcctctcccgtctccgaccgcgccgccgccactaggccacgaccgccgccccctcccccagcctcgcttcgctccggcggggatggaaaaccgcgatggttcctcattgccagactttcttgagctccagcgcacccgtgttctctgcaaggccgatgcccccactcatacagaggggtttcaatactcgggggcttttgctgctatgggagttgatactagtgtctcagttgagaagttctgcaagaactttaaaatcgagataaatcga
c109753.graph_c0	2738	p2	(GT)6	743	754	agatctattttcttcaacaagtaaatcatgcgtgccaactacttttttttcattgccggctcgtgtgtgcatcttagttcttcagtgcagattgttggccatccgtgatagatttatagtgctaatctggtggtgcaagctgctcgagcaaaccaaaagttttctatgccttgttctacatgaggcttgctctactcttgggtaggtctgtattaggcactgtttcttctatgaagaactgtgcactagtgataatagtgtgagattgttatttacccgttactttttttgtgctggttgGTGTGTGTGTGTgatcttaagtgcagaatgcttgtcattcactcttactttttgtgggtcatttagattgtctgagttttttttaggttctgctcattt…
c109776.graph_c0	1594	p3	(CAC)5	1172	1186	gctcggtggcatccccaccgcgcttcccgtcgtcacggccagcatccccaccggcaggctctcatccgccgcaatgccgtgccccgggcagctcggcggcggcatgtacagcggcggaagtggcggtggcttccggaggctcgggcttgtggacgcgatagtgccacagccacctctttccgccggttgctactacaatatgcggagcagcaacaacgctggaggcagcgtcgccgctgaggtggcgcccgtgcagatcccttacgcctccatggcgaattgggctgtgaacgccattagCACCACCACCACCACctcaggatcagagagcattgtgatggatcacaaggaaggaggcgacagcagcatgtgaactggcgcacccaaccaacatgcatg…
c109782.graph_c0	2936	p2	(CA)6	985	996	attgaactgaataaaaatgacattatatccataccactgcaaaacacatatatttaactttatattattttagtgtcttaagtaactggttttacatagatgcgagtcctaaatacagagcactctattgctggaggcttcattttatattctaatccatgctaaacttatactttggaatgtagggtctgtcgcaattggttttaatgttacatatgccagagaatttgccaccttggtgcatgctgctaatggtcctataacaagccccgtacttctcctctccctcacccacacgtgCACACACACACAcgctattcttttaacatatagacatgtttgtggatgaactacgagcttgatatgttatatcttttttcaatccaggttgatgcacca…
c109782.graph_c0	2936	p2	(AT)6	2924	2935	tcgtttctattgttataaattcagggagggacctcaaatagaatggggcggaatatacaacgtcacgagtgacaatgatggatttcttcataaggacgatgcgagaggtatatacgacggaagtgtgtttgtaaagctggaggaaaagagggccttttctcatcatagtgcaatgtaatagagtgcaacatgttgtacgctgaaataattaggggaacacatagtgtgtgtactaagactggtatatatttgttcaagtgtttgtttgcacataagtaaaatactgtgatgtttatcaagATATATATATATa
c109820.graph_c0	1137	p1	(T)15	959	973	tttcgattcagcccgcgttgtgtatttctgtatattggtgccatccatgctcacaacgattgcaagttcaccctaacacttgattcttgcaagccattcttgaatgaaatgcctagagacggtaacttaacacccatatatatttcatctctgctcgacagtaaagtttggttacagcgggggggccttccatacatcatatgtaagctgtaacgggtatgcaggaagtcaagagctgggatgcttgctgttgttttaagatgtagacattgtgtagtgacgtcggaaatgaggttccacTTTTTTTTTTTTTTTgcttctacatatatatactcgtcgtatagtatttgtcgagattttttcccccaagttgccgctacatattatatctatatatat…
c109830.graph_c0	1542	p4	(TATC)5	1321	1340	caatagagaaaatggatcaagcaggcatcaaaacggagaagagacgggaagttttccatctcctgataagagaaaacaggaatagcattccattcctgcctgacaaaacaaaacaaaataaaatccttccgaaaacgcaggtgctacgtattccagatttccagaagaaaagaaagaagggaactctgggaattggactcatccaaaaatatctccgtggagcaatgaaaaagaagagagcgaagaagcaaaaactggaattgataacggctgcagaagcaactctaggacccccgaaaaTATCTATCTATCTATCTATCcagagagaaaaatacccaaaagaacaaggcatggtcgcatagctagcctacctcaggccctcaccctagccaatcaaga…
c109888.graph_c0	1532	c	(AGG)5accggactagcgagactaggcgagggagaaaagggagtagctgggagaggagaggaggggagaagagtcgtggttgtttgaccattatggcgtccga(TTC)6	1191	1320	agcgccttcattgcgatcgttttggttgacaggcctccccggagatttgcccatgcgggcgttttcgaagtactgcgtgtagccttggccttcgtcctcccagttcccaaatttaggaactccttgatgttgggccatttccgccggagaagggcgtcggcggcgagtccctcacgcgtcggtgcgccgcccctcgtcctcctgtatggatgggattcagagaagcaaccgcggcgtcattcaacgggatgaggaggaaatcggggcggccaataggagggcggcagcagggcagggggtAGGAGGAGGAGGAGGaccggactagcgagactaggcgagggagaaaagggagtagctgggagaggagaggaggggagaagagtcgtggttgtttgacca…
c109888.graph_c0	1532	p3	(GTG)5	1433	1447	aacgggatgaggaggaaatcggggcggccaataggagggcggcagcagggcagggggtaggaggaggaggaggaccggactagcgagactaggcgagggagaaaagggagtagctgggagaggagaggaggggagaagagtcgtggttgtttgaccattatggcgtccgattcttcttcttcttcttcttggtggtgctgctgcttcctgtcgcttgcctgccttcccccgggccggcttccccgctgccgccgccgcgcgccgctgccggatgcggtggagcagagtagggtggaggttGTGGTGGTGGTGGTGgctccgttgtgcacggcttctacggcgggcctctgttcctgctacctatcgccttaataataatactctccctcgcctgctgtgg
c109889.graph_c0	1503	p1	(A)11	910	920	tgtgctgaaagcaaccctcgcacgtgcaaacaacggttggataaacgtaacgggcataaaaaggaggagctaacgacgacggagaacctaacctatctcgcctacgtacggagcaagttaatttccttcctctcgtacaaagaggacccttacaaatttgttcaataggaggagatggtcgcatcgattacgagatatctgtgatgacttcgtcagtctcaagatgttgtatcggtctgccgcgcgcgcgtgtttgtagagaccgagtgtattgtgagcctatgtgattatactgtggtcAAAAAAAAAAAtagtaggaaggcaaccgttaccatctttcattcacggacgacatatcgtaaccacctcagccatagcagcagtgttcgcaaccaaatc…
c109898.graph_c0	5165	p1	(T)10	1644	1653	gaatgttgtttattctgataaataatgtttgattagtttgtgtatgcaactcagagctatgatagatgaaattggattgtttctggaacttcaaatgattctgaacataagtaataacaaaatggaactatgtatgctggaaacgcaataaagtgcagttatgcatgtgttttgacatgcttagaggtcacaacgtgccttggacgcttatcacaatcctcagcaagatgacaaaagtgcataggtgctggtgtatttctaatactcatatctcataggtgctaataacaatctggtgtaTTTTTTTTTTgagggcacgaagaaataatattgaagtgttgtaggttgaaaatataattgacgaaaaacacacagggaaaaaggtcttgctagaaattg…
c109898.graph_c0	5165	p2	(TG)6	4295	4306	atttgatcaataaacatagatattcatggggtcgtggagtaggaatgtagctaggatgaaaatacaactcacacgtaccagtgtagtagtacatcaaactttcttttaatagcatacgtgtgtgatcactcaaatataataacactgtttcatgagttcagaaatttgaaaaaattcagaagcaaatcataatatgtgcggccagaaatatgtggtttttatgcttgtttgtagattgctgtcgagttcatcaatttaggggttagactattgaaatgatctatatccagaaggcatataTGTGTGTGTGTGatgttgtgggtctgattgcacatggattaaatcttacatatgtgcaaactgcaaaggacttgtatatgtgtttattttgcagatatg…
c109966.graph_c0	2317	p3	(CCT)5	133	147	gtcgcgttccgtttccttcacctcctcgatccccacacccaccctcccctcccccgacccgcaccaaacccgcgccgccacgccatccggccccaagtcgccgccccgagtccacccccggtctccccgtccCCTCCTCCTCCTCCTcgcggcccgcggctcggccgggcggcgggtccatggcggaggggggcgagcgggggcggtcgtggtacctcagcaaggaggagatcgagcaagggtcgccgtcgaggaaggacggcatgcccgccgccagggaggcccatctccggtccatctactccagctacatccgcgacgtcggccgcaggctcggggtgcccgacatcacaatcgcgacgggcatcgtgctgtgccaccgcttctatctccaccagt…
c109981.graph_c0	1077	p1	(A)11	1061	1071	aacaacgccatctggcaaggggcttcttcacctccaaggacaagacatctgcaacaagctgttctcccatcggccattccggcgccggtgatggatccagctgtgttgcggttgcaatgaacacgaagaagataagggacctgggtgtagtttcttatttcttcagggtcctttttcgtagttttggtggggtctgttgtttcctgttccctgtctttgcttctgtattctctcggatgtgtattgtctgtttccttaacatgaatacagcgtagcgcatgccttcgggtgtatgttttcAAAAAAAAAAAgagcgg
c109989.graph_c0	1492	p3	(GAA)5	1345	1359	ctacctaatttttggatcccccacccctcaaacctgatactttggcaatgaaatcccaacggcgttcaccgaacaaacggacagtgcataccagttgcatgtcctcctgctctgtccatggccctttgcgtgtctcttctctcactgtcaccatatcaactcaggatataacgacagtaccctaacgttgttcgctcctaccttgtatcggctgggagcctgtcttcttgctcttcttcctttgagtgcttgtaggctccagtttcaggacgagatccttgatgaactccagtctgtttgGAAGAAGAAGAAGAAtgaagctactagggagagaaggaagctgacctttgttgcctaagggtctgatgacttttgcctctcatttataggcgagggagg…
c110002.graph_c0	1902	p3	(AGC)8	1520	1543	tccctcatctgccaccatacttctcgttcttccctcagaagacctaccatcactttccaagagaggtatgggtccatgatgtcgggctcgggagcctggtatacacggttgagcagatctgcgacgactccggcgaagacccggcatgcagcaggtctgtgagcggtaacagcattcaagatcacataacctacctgggcgtgagcatgcacgcggaggcctggagcagctgcaggatcgtcatggactacgccgagctgcggtacaagatggacctccatggaaacgtcgtcttgtcgaAGCAGCAGCAGCAGCAGCAGCAGCccggtctgtcggaccagcgaagaagacacagcgcccagtgaaaccaatgtaaaaaagttgtgtattatcatagta…
c110010.graph_c0	2677	p1	(A)10	367	376	ggaaatagcaagctatctgatggatataatttttgctcagccaaatatcagacaaaatctgaagtaataactgaaattgagaaggccataagaaatcactgtgcagctacatcttcaactatacacataacatagcaatattgggcactacaggcaaagatatgataagatgaagatgctcctctgatcgtctgaactgacaagctgacatataacagtcattttttctttgagaaaatttaatagatgcacatcactgcaaaaagattgggaaatttaataggtcgacaaaaaattctgAAAAAAAAAAcagtcaataaaataggcatatgtcaaggttatttgcatcaacataacaaatgatataccatcaaaaacatcatctcaaatatcaaatat…
c110013.graph_c0	1412	p1	(T)11	1318	1328	acttggcttgaggtcttggagcttcagctacctggaaagaaggtaaccacggctcgggacttctggaatggtttgcgtggtcagaagctattaaaatcaacataagagagaaatctgcattcattttgcagcacatgtgcaaaggatgcaaatgccaagacggccatatgccgtgctcggtttagatgcatcttgcagggttaaagggctgttgacatttatccttagagaaatctgcaggggggcaaaaagatggtcttaatttttgtaaggaaaattatttagattttgtgccttcacTTTTTTTTTTTgacaaatcaataattttccagattgtcatgcgtgtctgtattatttccagttctagtaaaaagacaatgttaccttgaatgatg
c110015.graph_c0	2053	p3	(AGA)8	1	24	AGAAGAAGAAGAAGAAGAAGAAGAcggccgctcttgactgtgcagcggaggatgcttctgaggagaataagaaagcggaggatgcttctgaggagaataagaaagaggagaatgtttctgagaaaaagaagaggggcagaaggaagaaggagcaggatggaacctccccaaaaggctctgctatcaagaggaagaagatggacaaaacctccccaaaagcaactcttgggcctgcctctgcctctgcctctggctctggctctggcttggttatcacgtccgccattcctatcaggcaggtgagtgctgaggatatcatgagcc
c110042.graph_c1	4860	p3	(CGC)5	410	424	gcctctccttcacgccggcgcccgctcgcctcgcctgcaccggtcgccacgcgctcgccccgcaaggcaaggagctcccttccccagcccgatctgatggaaagaggtccaagccttaacggtccggtgttcgttgtggccatatccggctgtgggagccaccgtagagcctccatgtcggtggagcagagcagcccgtcggtggtcacgaccacgtcattccctgatctcgtcccgcagatcaccgtcttgctcctccgccccaccgccattccgttggagatgaggattgcattgttgCGCCGCCGCCGCCGCcacttcctacagactccctgactcacagtgcaagacatcccaactcggttccatccgggtaaatgccgccgccgcccttggcag…
c110049.graph_c0	5124	p2	(AC)6	1877	1888	agcggatggttctattgaagaagaaatcagtatccaacttactccacaagaaaaataccacttgagatatatgcatgcatccacttcattggatgatccaacgcaaaaggtatgatacttttattctttagcgcatgtcatatagaaaaggtatctagctcatccctctagcgctcgtaaaagaaaaactttcccgagaaggcaacaaccatctctccggaacctatcgcaagccaccaacccctattcgattgtcactacgaaagcaaagaatgattcaaccttgcgcgggccgtggagACACACACACACcactaccagtggcggaggcaggaatcgtaaatttatgattttagagggggcccgattaagaaaacattccaaaaaaattactgttca…
c110064.graph_c0	1513	p1	(A)10	177	186	ttgcaaaaaggaaataaaaaacacaatgcagttatcatttgaatcttgttcaaaggggtgagttcttaatggaatagatatgcagtgtcttctgcatattccacaaaaaatgtacacccccaacacatgtataacttcaaacccagaacacctgtctatacagtgtagactaaactAAAAAAAAAAcagaagagaaaaatcatccaaaacaaggggtaaccaggcaaggcatacgccaagccgcaaaaccatatgtatatgtagccgctatttgtggttaaaccttccgacctgtcatccagtatccaacaagaacagataacaggaagacgaagagcacaaacgtacgtgagaaacccccaagagactgccttctctcgctaagctgttccagctctt…
c110069.graph_c0	3034	p1	(T)10	2879	2888	gctgaagccatccgagctcaactctgaactggaggttaccgaggcccaaactctggatgatgattctagttatgacacatttggcagtggttctaaagtaactgagctcaaagattcagctggaactcctaaatctgttgctgttgaagggcggcatgaggaagatgtttgaagttgcaagttgcaacacatgattcaggcattgggctactcccggggctctggaaagtgtcaaatagctttgatgtgagaaactgaagttaagttccattaagcaagggctcaaaaacactacactccTTTTTTTTTTgcagaatactggatttgaattatgaatggctatgctctcaaatgttcccctttctttaatttttagacaaataagctagtagtagggtt…
c110073.graph_c0	1608	p3	(TTC)6	1166	1183	acacgttcaagatttctcatgttcatgatctcagtttcagctgcttccaagagcatctcttcttgtgtcatacgtttttcttctccctcttttctcttcttaattggcttagcagttgcttgcttttcagcacgtattgcttctcgttcagcttgtctcacaatgacagatgttctggttgatttcctgatcgttttctcagactcccattcatcaggaacatctgattgtttggatgaagtagtcttatcaggattcttgtcatctataccttcatcatcctctagtttgatgaccttaTTCTTCTTCTTCTTCTTCttggctttcatttttttcatggtcttcccaggaaaaaatagcctcttcttaataggtaacctctcacttacttccttctct…
c110087.graph_c0	3065	p1	(A)10	1491	1500	ttgctgttggagagaatttgacctctcgctgtaattacacttgaccatcattatttgagtataatgactgtgtttgtgacccttagcctgcaggaaacttcttttttccatttcccttttccctttttaataaaaaaatgttttagcatttgttaaactgcactacagaaaactagagatgtatctgtatgttgaatttttccattctgcagacttatggtacctccttatgttccttggttactcatgtaatgttctgtcaacaagtaccttaaaatctatgatttaacttcttttaccAAAAAAAAAAcaggttgatataattaatttcatgttaactcaaatttgttttccatcttcgaatttccaaatagtttttggatttccccttttcttgtg…
c110095.graph_c0	1570	p3	(GCG)5	1484	1498	gcaaaatctagtgttaagcaaccactcgggaaagtctcaacaaaagcaccaccagcactgcctaatcttgtaacgcttccttttccaaaagaattgtttatgtcagtcattgctgcatcaagagctttttggcggtctatcagtcgagggtcgtcctcgccggagagcgcgccgttcccgacgctggcaacgaactcacatcgcagacggcggttgccgcgtccggaggcgctgctcgctgaggcgcacggcgcggggaccctcctgcggggacggggcaggatggccggggtgaaacgtGCGGCGGCGGCGGCGgctgtggccattggttgcgtggcggctgaggtccacggcgccgagtgctcgatttgtcggggtggagtgaag
c110116.graph_c0	1735	p1	(A)11	866	876	ttatcaaacaatcattccctcagcttacacaagagatgtaaatccaaagaaactagtaataaatcaagaaaaatctaagcaagggggcggtcggccggcttctagtaaccttctatcactgctgactttaagcattgctttctccatcccttcctccccctttcctcgctgcctagtgggcaagtggttgcccaacaagaattaataaaacccagaggataatttttcactaattaacctgtcatcactacgggggcccaccaccccgggctgcgcctaaccccccaaaaatggagaagcAAAAAAAAAAActagagagggagagaaatttcggccgctggtgccgtctttgacggaggcggcggcctaaagatccggtaggttgctcatgagctccgc…
c110136.graph_c0	1556	p3	(TCC)5	62	76	gtctcactcgtcacacatctcacccaccccacctcacaccctcaccctcaccctcaccaaaTCCTCCTCCTCCTCCtctggctagcaaagctcaccaccaccaccaacaagcaacaacatcactcatccatccatccatccgtccgacaccagatcgagccaagaaagatccaagaaatttcccaaattgaggatcaagggagaagaattaggtttcaacctcttcctccatcgatccactcaggaaccttagctagctaccataccttcttggtctcaagccacctcttgaagcagcaaaagcttcgattagttggagcaagcaattcccatggagctgttcccccggcagccggacctggcgctgcagatcagc
c110136.graph_c0	1556	p3	(CTC)5	385	399	gcaaagctcaccaccaccaccaacaagcaacaacatcactcatccatccatccatccgtccgacaccagatcgagccaagaaagatccaagaaatttcccaaattgaggatcaagggagaagaattaggtttcaacctcttcctccatcgatccactcaggaaccttagctagctaccataccttcttggtctcaagccacctcttgaagcagcaaaagcttcgattagttggagcaagcaattcccatggagctgttcccccggcagccggacctggcgctgcagatcagcaccaacagCTCCTCCTCCTCCTCgccgccgaccgcaccgccgggcagctgggggcggccaccggacgccacgaccggcgccaccagcatggaccacttcagccacca…
c110136.graph_c0	1556	c	(TG)6ttggga(AG)6ggatctagcttgct(AG)11	1490	1555	agaggacagtgtcacaaggaagctgatgcatcaaagagccttgagatgtcagcggagatgaacgtgtcatgcatctccgatcaaacatcgagtccgccggtgccgaacctcgagttcacactagggaggacacaccattaagtaactagttgaataacagatttctagctagactaattaattgatccggtgtactcagcaacgatagctagatcgaggtaaagagaaagatggatgcaacattctgatcaaggccaaaggtgatgagatagaaagtgatacccagtctcccctccattaTGTGTGTGTGTGttgggaAGAGAGAGAGAGggatctagcttgctAGAGAGAGAGAGAGAGAGAGAGa
c110164.graph_c2	1018	p3	(GCT)6	495	512	cggggatacaaccccatctgcgtggggatccctcgctccatcccccaagtcccgggcttcgtggtggaagagcctagggaggaggccgcggcgcagggccatgatctgagacagttcaaatacgcctgcgccggttactccatgttcgtcgacgacagagacgccaaaagcggcgagaatgacgccaaggcgctgttgccgtattgccagggccttgagctattggtggacagcagaatggttgagagaaaatcacccgctgtagagcatgcttcaacgcgtaatccgaaaccaaaggaaGCTGCTGCTGCTGCTGCTgccacgcagcctcaggagcagggacagcgaccacagctggcgagacaggaattcatggcgaggttcaggaggagcgccggg…
c110181.graph_c0	2041	p3	(CCT)5	118	132	cttcaacctatctccccctctactctcctaagcctccttcgttaaatagcagtgccgaggcagggcaagcagacatacgtgcagagcagccatggctaacctccacatgttcctcggCCTCCTCCTCCTCCTatccatgcacactattcctcctagcatagccacagaaaatgatactctcgcgccaggccagccatttgctgtcggcgacaagctcgtttctagcaacggcaagttcgcgcttggcttcttccagcccggcgccggcaacatcagtagtaattcatctacctctcccggttggtaccttgccatatggttcaacaagatccatgtcatcactcccgtctgggttgccaacagggagaggccaatctccggagcctatctgagagcaac…
c110236.graph_c0	3139	p3	(CCT)5	944	958	tgagccgaaaaccaaatgggattaaacatggcataactgatatagtgatgtagtgatctctgtatgtagatgtagtgatgtgtgtatatgttatgctgatgtagtaatgtagtgatgtcttggtatagtaggacattttcatggcttgggttcatcagtcggtgggtggttcagagaaaaaaaccaataattaggaggcatcattatagttgacaagtttccttaccattctagttcttgccccgtgattattttgtcacgaagcttatcttggctatcaaaccatcgaccggcatccggCCTCCTCCTCCTCCTactcagcatttccaacacaacagtgccacagccgtaaacatctgacttgaaagatattgttccaaacttcagaaaatattatag…
c110240.graph_c0	1436	p4	(CGCA)5	109	128	gagctatatggagagactcctcgcctccgccttcatttcacttccaccacctgctctactctgctctgctcctccccagcccacgcccccgcctccatctcctcgcgtCGCACGCACGCACGCACGCActcacctgcgctgctcagattccttattacatcaccgccggccagtgcgcaaccactgctccaccgcgcctcctgctgctagctgccgccccgccgccggcgcctaatgcgggccggtggctaagcctaagccctccagttccgggcgtgtaagagacaaagagacatgggggagggcgcggtggtggtgctggaggcgcccaagcccaggtcgccgccgaggtacccggacatgtgcggccgccggcgcctgcagctggaggtgcagatc…
c110251.graph_c0	1606	p3	(CAC)5	266	280	ccgaccgacccacgcactccaccggcagcagcacgcgccaccgtccctccccaccatcctgatccaccccgcggcgatcgatggcgctcccgtcggcgtcgggcggcggctccacggcgcgtctgctcaccgtgccggcgctgctcctcctgctctcctgcgcggcgctcctcgtcttcctcctcctcccgtccccctccgcctcctccggggcccacctctgcgcctgctccgaccccgtcaccacccacaccaccaccagcgtCACCACCACCACCACcgccgccgccccggcccccatcgccaccttccccgacgacgtcgcctggctcaaggcgcagctcgcctccaactccctcgccctcctcgcctccgccgacgcctggcacgagctccgca…
c110253.graph_c2	1542	p3	(CAC)6	906	923	acatactcgagcggctgtttattatcccatcttcattctgccacaaacaggttacgatggagaggaatgagctgcaggatgagaacgatgtgctccgcaacgaaatactgaagctacagaatgaactggcgacgcgtcctgcaggcaacccaggttggggccatgctactgctggatcgcctcaccctgcgggcacagttttcccgtcacagcaaccaatgcagccgaccaccatcgcaagcgcagtattccccttgcagcagcctctgcaacagacaacaatcctggagcacccttatgCACCACCACCACCACCACgggaacttaagctcttcccagatgctgcgtctgatatcgaaggccttgaaccatcagaagatcaggaggccgccaaccata…
c110272.graph_c0	3147	p1	(A)11	158	168	ggaaatattcttgaaggactgcaatcctccgaaattttcattcgacaatcctttaaaccaaagaagccctgggtggaagcagtttcagaaacaaagacattgccttgcacaatgcacagcttctaaggaaagctgcaggtttttgcacagcaggtgcAAAAAAAAAAAcatattggtagcaacagtcataataacagaacgaaatggtcgagccaacaagattaccctatactgaaccgtcatacaccaaggccagattttctaacattcggtactagttccaataaattgcaaatacttgaatgaagccattgtacagaaactcgggagttgaaggccgagccaggctcagaaatatatatgtgtcattccatacacatatgcagcagcatcacagga…
c110275.graph_c1	1570	p3	(AAC)5	132	146	caagaagatcactgcctgcagttttatttagatgacatacactgcaaaaatcttaagagaaaataactgcaccgagcaatttactttatgattaagcgacatgcttgtccagcgcatggcagatggactgaAACAACAACAACAACaattacgaggatcaaaacaccacctagatagatgctcgttgttgatcgatgagtttgggagaggaagcagtgaagtggtagcatgtggaagggaagggaaggggcgaccttgtcgcactgcacgacgacggccatggcgagctcggggctgtgcatgtcactggccatcatcttgtctagcgtctcgatgagggccacgctgatcactgactgccggtacatgttgaacgcctcctccatgccttccctcacc…
c110285.graph_c0	1383	p3	(AAG)7	133	153	gctaagatacaacttcagtattcacaagttaatggccaagattaagtagccaagaagaagagagtgtggcccgtcctggcacctcctccaagctaagcataaagtgttgtgataggagtctcatttttttaaAAGAAGAAGAAGAAGAAGAAGgggaaaggcaaggccggcaatgagaggaagaaaccagcaccggcgtacattctgtggtgcaaagaccagtgggcggagatcaagaagagccccgatgcagacttcaaggaggtgtcgaacgccctgggcgccaaatggaagaccctgagcagcgaggagaagcagccgtacgaggagaggtaccggcaggagaaggaggcctacctacaggtggttggccaggagaagcgcgaggccgaggcgatg…
c110304.graph_c0	1833	p3	(CTG)5	1486	1500	atcatcagatatctgttgcctgcaggactcggggtctgtacaggatgtgtgggccgcctgtggtgctggctgcgcctctgcttgctttgtcggcggcgccgagggatccctcacccacttattttgaaaaggcttggctgggccaggctcgttccgctgctgggcggcgccgccttgcacgccgaacccaaacggattgggcttctgctgttgctgctgaaactgttgggactgcgcaccgaacggctgctgcggctgctgcctgctcccggcaccgaacccgaaggggttgggcttcgcCTGCTGCTGCTGCTGttggttggagttggagtgcacgaacctgcactgcgccccgtacttgcagctgccgcgctggtagttcctgcagagctccggccg…
c110305.graph_c0	1289	p1	(A)10	1265	1274	gcggccggagcccaggaggccgtggaggacgaaggcggtggcggtggggggcttctcgggggagagctggatctcgtggaaggcgagggtttcggtctggtgggcggcgtccgagtggacggaggaggagaggagcaggcgccagggagaccaggcggcgggggaggagaggaggcgcgagcggaggggggaggaggacgctcggagagacgccgccatggccgatcgccgcgggagttctcgccggacgacgcggcgatggggtaatggctgccgagccgaagagtacagaacgaagagAAAAAAAAAAtaagctgaaaaaaag
c110325.graph_c0	1702	p2	(AG)8	1595	1610	gcattcaatcgaatcggtcaactgaaagattgggaacgtggataacagaagaaccaaaattagtgatcataccgtggatcctttatcagtaaaaagaggatggttggctcctaatcagccgcaacatcgatatccccggagctacagcgccgcgtcgctaggtggacgcaatcgcggcgagccgccggtggaccacatgagttggattctgggcactgatgcgtcaacgccggaagccggagagagagaggtagaagttggaagggggagggcgcatctggtgtaacgagggaccagcacAGAGAGAGAGAGAGAGctcgcctggattttgcttagccctagctccaggcttggtacagaacacaacacaggaagggaagaaggaagatctggatgcgt…
c110331.graph_c0	1815	p3	(AGA)5	1604	1618	tgtaggagctggtgggctggagctctatggtattcatagctgccctgtgacgcgtttcggtcacggcgcggtcatgttcctcgtcatcgtcgccatcgtggtactgttgctgcagcagagtgacgagtgtctcctcggtggagaggacgaggtgcttgctgtagaggttgtccttgatgagcgaggccagctcctcaatcatggcgaattgggtgttgtccattacgccccctaaagttcagtccaatggggtcagctcagctcggctcggctccgacggatctcgcgctgcgctgaagcAGAAGAAGAAGAAGAagcaccaagaagcaagcttggagttgccgctggtcctggcagcctgggttctcggctgtgccccgtcgtccccgccgccgccga…
c110352.graph_c0	2241	p3	(CCT)5	260	274	gcgcgagccagtcgccacttcatcacaatcaccacatccatatccccacagcggctgccacagtgccacgtcgcctgcaatccatccccggagcgggccccacccatggcgacggcagccgccgccgccgcggccgtccccgccggccgccaccagcacccccaccacctaggcctgcgcctatgccccaacccgcatcgcctgcaccgactgcgcctccctgcctccgttgccttttcttccccatccgccccgtccaCCTCCTCCTCCTCCTcgtcgctatcggccccggcgacgccgccgccggagggaggagggcggctggtggcggagcttgtgggcgtgttcaatgagctcacgggtaggatgggagagggcctggcgaccacctcctcgtcg…
c110360.graph_c0	1275	p3	(GCG)5	659	673	aggaggaggtgaacgtggaggagaagccgctgctccggctgatcgtgatggggaagaagagcctgccggacccggcgaagcacggccggcccttctggggctacgtcgacctcgtcaccaccgacgtggaggacatcaaggacgcgctcaagggggcggagtacgacacggcgacgcgcggcaagcggcacctggccgcggcgagggcgatgggcgagggcgtgtaccgcatcctcaagcacgagggccgcggcggccgcccgcacacccacctcgtctacaagctggagctgccctcgcGCGGCGGCGGCGGCGacgagggcggcgtcggggagccgcaggaggccatgaacgtggagccggaggcgtcgttcctggtgcagatcaagaacccggagc…
c110395.graph_c0	1060	p3	(CCG)5	1037	1051	ctccttcagcccctcctcgccgtcgagccgcagcttgatggaatcccagccagcgacggaggcgatggagacggtcggcggcggcggcgaggtggcgcgcagagagaggcctccgttgcgcgcgccggtggggtaggtgggggcgtggccgatgccgccgcggccggcgaggcggacctggtgcttgctcggcgggttgctgctcatggcggcgcccaggaaccgcacggacgagtcggcccccctccagctgttctcccgcctcctgtacacgacgtggaccaccatggctggacctcaCCGCCGCCGCCGCCGctcgccgcg
c110449.graph_c0	1282	p1	(T)11	540	550	ctgatatttttttgatttttgggatttttaccttgtgtagttggagtgaaggagcacagtgaaagaaaatgtttcctgcatcataatattgttagctttttacccttttatgtattttaaatatattcccaaagttctagcaattgcatcgcacatttattatgagttcttcctgtgataatcttagtagatccttttcagttactacgctcatcacgctcctctcctatgacatttggaaagtagaatgtcagtgttaacataatcatgagcagcaaaacgtttagtaatagatgaaagTTTTTTTTTTTgaaatacttctttctattgggagaggggcaggagatagtccctgtatttttttaggggttttgcactgcaatttactaggtaactaca…
c110469.graph_c0	1216	p2	(TG)6	951	962	ccagacaaggcattttccgagtttaaggcagctcttgatcttgcacaatctttgggtgatcatgttgaagagaagaaggcggcacgaggattaggagcatcattgcaaagacaaggaaattacaaggaagcgataaagtaccactccatggttctcagcatctccaagatgactggagaggattctggtgtcactgaggcatatggggcaatagccgattgctacaccgaagttggtgagctcgagaaggcaggcaagttctacgatgagtacattgcaagattggagaatgactgaaaaTGTGTGTGTGTGcgcgcgctacctgtgagaatgcaaacaccgctaaactttttgttcttcactagtcatatgatgtcttgtagatgtgcagttcctggc…
c110488.graph_c0	2402	p2	(CA)6	362	373	caattctcctaacagaggaattagttgaacacagggtgatccagtcagtgcacgcaaagtcgagcaagtatccagcagcatgacataaaactcaaccgcactgatggtgtgaaactcaggactatcgactagctttgatttcctttgcctgcacgctaagaaagcaagtgaccggaccgtcaacaccacgacttggccgtcaacgccgtgccgtgcggcgaacccagcgcctccggcgggaaactgcaacgcgctttcgtccaggaaactcctcacgtttcttccccacgacgcacacggCACACACACACActaactaagctagtgccatcgacttcgcaactttgggaggaacaccgagcacaagtcatacaggatatacaggatgcacactagcgg…
c110537.graph_c0	2457	p1	(A)10	289	298	ggcgaaacagttcatttatgctgaaatttgctggaagcccatgctgtgaattcatcatttcatctgcaagatttctcaaactttctacacagcttatttgcacgcttgcactccacagacggagaatccgcgagagatcacccggaggagcgaggaggggcggtcggggttaaagaatcacaggtaaaataatctgaataaataatactattgcccgggggtcgatttccatttccagaggacaattcatgaccccccaagggaaaaaaggacaaaattgagagaaagAAAAAAAAAActcagtgtaagcagcaaccttcctccttttcctttttgttttcgccacatttacttacataaactccatttccgacactgtccttctccgcggatgatttt…
c110578.graph_c2	1465	p1	(T)12	171	182	ttggtatacaagaaagaagaaaccgcccaacacggcgcccctgtggcgttgggttaatcagtagcgtatggtcgtgcctttgtaaaacaaatttgactgcaatcaactgaaaggcaatgattatcatgtagcaaaagtgtgtgaatgtctttgcatgacagtgccatctcTTTTTTTTTTTTgaagaattcttgacagtgccatctgatttggtaatggtaataataaataggtgagccatgattagtggaccaaaactgatgacccattgtagtagggtagtgatcctcctacaggcagccctaccaagatcacttacataagctattgctgacaagatgagattaagatctttgtgaagctcccttgatgctagtgtggatttgtctttcgcaagtc…
c110588.graph_c0	1257	p3	(CGC)5	1096	1110	gagttgcagcagtgggcgtccagagaagaaggagtaggtctcgaaccggaagttgcatcgcacgccgaacactctcccgcccggcttcccgacgaagtactgtggggtaaatttctcgattatgtccctgaggcaggtccggcagtcgtccgccgccatgtccggcgtgcactgcgccagcgagtaaatcttggggtacgtcgcgtcgtacccctcctcccccgtgccgaaccgccgggtcgggtccccggcggcatagtcggcggtggcgttgacgagccggccggaggcggcgtcgaaCGCCGCCGCCGCCGCgcccgcggtgacgttgttgccgttgaacgcgacgaacctgccgctgttgtcggtgacgttggccaggaagtcgtgggcggagta…
c110591.graph_c0	1321	p2	(TG)7	1177	1190	gtacgggtgcgccgccaagtcggagcccgccgccttcctgctcgacgcgaggagggcctgaccgaccgacgggccgacgacttactacatcaccgtgtctcgggtaacaacaagtgctaaaaagaccgcgagccaaagaagagaaagaagaggtggtggtgtacattgaggtgctctgttctgatgagatttacaccaaggaggaagaaaggagaccaacgttcgctgttggccgtgtcgcgttcgctctctcggtataacttaacatcgatccggtccgagttgagttgagtttgagttTGTGTGTGTGTGTGttgatgggttggttccaattacatgtgttggaatgtgttgtgtatttaaattcttggatttgttgtgcgatgatgacacctacct…
c110596.graph_c0	1727	p3	(GCG)5	316	330	aaaatcatttcttcctcgttttcgctcccccttcccctcgcctcgcctcgccttccttcttccccacgcgcacgcgcaacgcggccgccgcacactcaaacctcccacccctctcccctctccccctctctctccccccacaccgcccaagaagaggtctcaggagccgccatggactgctgcttcccctgcctgggcgccaggaagaagcgcaagacgccggcgcggccggagaagccccagatccctcccgccgcagacaataaagcgaagccggggtgctcctcgtcgtcgacgagcGCGGCGGCGGCGGCGcggcaggactcgctgtcggaggccaagaaggagttcgtcctcagcaacgggtccgagcaccgccacattgccgcgcagaccttc…
c110608.graph_c1	3489	p1	(T)11	2911	2921	tttttttgtcatgtattgatcaaataagaacataaatctgtgatttcaaaataattgtatgctatagtgtgtcaccttgtggcattagtcattagctatattttatcacctttgctaattctcatgtaactgatttttttatggcgatctcagtcgatttttcaacccaaaactgcactggttttggctgtcagtgctcatacaacatcggtaaagtgcaagcctccatctattatgcaaaactgaagattatgggcgcagttccatttgaattgtgacaaattgcgtatattcctttcgTTTTTTTTTTTgtcttctaggggcaaacataatcaaacaatctcatctttgtttcagcccagcccactagtgagatagcactaaaaatggttaccatcc…
c110610.graph_c0	1844	p3	(CGG)5	620	634	cagagggcggagaaacgcaaagaatccaagaaacagaggcgccgaggcaagcaagaaacagagaccgcgcggctcgccgccgtcaagctcgcggccgctgtccctgcagggaaggaggaggaggcggtggtggtggtgctctgctcatccctgacgccgccgttgactccggaccgccggctccggcaggaggaatctccgctcttcgttcgccctcccgctcgccaggggatccgcccggcgaatccatcgaatcgcccctcctacccgcgccggagaccaagatgccgccaccgggacCGGCGGCGGCGGCGGccatccagctgggggtgccgcccccgtacctcaggacccacggggccaagatggcgcggcggcacatgtacgactggatcgtgc…
c110634.graph_c0	2027	p2	(CA)6	338	349	tatttagttgtctgtaggagcaaatctcccaccatgtcttcagtttaggataataagtaagtactgtgatgtgcagtctgtaaaacataaaatgcagtctcacgatgagatttctagttccaagctaagcttagggctgctgaagccacacgcggagcacttgcaccacctgcatgcatgcgcgcgccggtctagagcgaagacgacggggggttcacgacgatgtgcctcatcgggtgggcgacttcgccgcctccagcatgcgccacaaactccgccggagtcaggaagctaccatggCACACACACACAatcctcacctcctcagctctgctgtactggtacaggaagccgtcgatcctctcgccgttgcggagcccgctggtgtacaccactggc…
c110639.graph_c0	1398	p4	(AAGC)5	1120	1139	ttgacgtggcccccggagatgttcacggccacggacaccgccacggccagtgccagcgcgtgtgccagcgccacggccaccagcccgcccgccgtgctcatgtcatggtagagcttcccgagggagaggatggagccctcggcggcgaagacgaagatcgccgtggcgaggaactcggagatggcggcgcggatggtgtccgggtgcgtcgcgtcctcgctgcgccccatggtgaacccccgccgccccgtcgtccgcgccgccgtgctcatcttcactgaccgacgtacgtacgtaccaAAGCAAGCAAGCAAGCAAGCcgctcttctctgctaaactcaactcgtctttcttgccgacgatacgaggatgtgaccaagtgtggccgcactggcgtta…
c110661.graph_c0	2181	p2	(GA)7	2013	2026	tgacggttacatcggagtaatcttccgacacgatcagcgtaggcaagcaaacaagaagaagaaggagagaccacaacctcatgctttcaccacctggagatcacagccaagccaagggatgctccggagcccgctcggagagtcacaggaaaaaaactaatgctcgaagaagtgacaggtctctgcgaccagaatggggcccagcggatcaaaggaaaatatggcttccttcgcccggagatcctcgccgtcgccggcgccgtttgtcagaggctgcgaagagtcgagcggtgcttctccGAGAGAGAGAGAGAttcttgaaggaagaaaaatctggaggtcggtcctctttatatctccctttgaagctactcccctggagaaagctgtgcctctcct…
c110663.graph_c0	2108	p3	(GCA)5	1519	1533	caccgccccgcaggccgaccccaacaaccacttccccaacgcaaaccctaacccctggttcatggggggagggggcgtccctttggccaacgcgcggtggggaaactacaccttctcggccgcgtttggcggcctgttcccgctgctgagcttccaggtgcatggattcccggacgcgaccgcgtacgggcagcctgccgggtttccctatgggtacggacatggccacggccacggccacgggcatgctttccatggtgggaacgcccacgccgccggcccccggcacgcgccgcccggGCAGCAGCAGCAGCAggcggacgtgtacctcaaggcgctgctcatcctggtcggcttcctcgtgatcgcaagcctcatcacattctaggtttgtcggct…
c110689.graph_c0	1780	p1	(T)10	172	181	acccgataacatttgtatccatccttagcacatgttttcaggagttgttactcgacacgacaccccaagtagcatacaagaaaatagcccacaaaaataaagcctgctctgaactcaactgtctatatcatcaagttcaacaggaattgcagagggtctccttatttttagTTTTTTTTTTcatcactggttaacagattacacaaaggaaagggatcaccgtttttcactcgaatggaacaggcgagccttgcttcttgttgacaatggccatggccaggtacctgctgcccatgccgatgggcgtttggtcatcaggcccttcccagaatggggcttctccgtctccgactagacgccagtagcctgtcctcagagactccgcctgcttctcgtcac…
c110700.graph_c0	1680	p1	(T)15	946	960	gtacaaactcaataaggccgtctattcaaggcggaagtttagggtgacgatttacccaggaaacgataacattctgatcatggcaatggtgatgaccttccttgttcaaaaataacataggtgatgagtacgaacattgctttcagaaagctcagaggatgatttagttcattcttctctcactgaccaattgcacttactggacgaaaaaaggattcttgaacatgcacccaaatgcatgtcgtttttcttactggacaggctgatatgttgtaaatattttgttgttgtccagtttcgTTTTTTTTTTTTTTTggctagataactacgtacatccaagttctacatgttcatgccctaaatactttttctcgcattcattggcatcaagggatggat…
c110704.graph_c0	1905	p4	(ACAA)5	177	196	gaccattccttcttctttttttgattcctcttgcttagtcgagagtgtacaaatcgacctctcagtctcaccggtccccaggccccaccggccggtcggaccaccgaccaaatcacaaccacacagcactcatccgtcaacatcccagcagtccatttcaggggacaccaaaatggACAAACAAACAAACAAACAAataaataacaaatcagcatacgcaacaccgtatacgtacctacatacggtgtatgcatgattctacgatgcacgtacgcgtatctacagcgtaggctctcgcacagccacacggtttacacgtgcgtgctctgcattgcacgcgcagacgggccttgttcagctccgctccggcgcccggtacggcgtccacgcgcccagcgg…
c110716.graph_c0	1396	p3	(GGA)6	1331	1348	tcaactggagttatgatgacagaaagatcaacaatcgttgctcctgagagaagcacagcagtgtctgctccttgtgagtccttaaatgtgacgtacgcaagttgtgaccaatcagtttcgctttgcatttcaacatattctatatcaccagagaaagagaagaactctgtgatctccctttttgaggcactcaacgaaatattgccaactttcactgttctcacctccattgcggctgccgggatctcagcttcgcggccggaaatctgtcggcggacggcgccgcgcgtgtcggcgcgcGGAGGAGGAGGAGGAGGAgcgggggtggactctggccgggaagaggggaggaggagtcgggctcgg
c110723.graph_c0	1978	p2	(CT)7	161	174	cgccgttcgtcttggacttgaacggccaacgaaaattccaaactccacactctctttgacggaaaggaaaacgggccaacagacgaggcgctgcgggaaaccgtcgttgctccttccgccgcttcctcgtctcttcgccgcgctttcccccctccaccgcCTCTCTCTCTCTCTcctccccgcggcaaccgatccggcccggcccggctcgcgatgcggtggaggccgcgcaagctggggctctgggccgccctcctcgccgcggtggccctgctggccgtcggcggcgggggcggggtggcggccgcggcgggggcggaggaggcctacgtgacgctgctctacggggacgagttcgtcctgggcgtgcgcgtcctcgggaagtccatccgcgatatg…
c110739.graph_c0	2081	p1	(T)10	140	149	ctgcattcacgctcgaaatttcaacatttcaagactcagtaatcaagcaaggaccaggcttcaggtacataggcatagcatatggagaatttcaatcatcaaaatacaccagaaccaaacacagtttaacctctaagtcTTTTTTTTTTggcaaagggcagcattggtcggttctccagattcacacttgcatttacaccaaaacaagttcaaacggcgcagttcgccggcttaaaagatggctttgtaccatgtctacacattatcgtggataagattattcacgtccatttgggcaccaccgcaaacagtgtagacatgctgaacaaaagaagctacgaaagactatccaaaagtgactgaattgaattccttccatgcctcctgtagaatctcaaa…
c110752.graph_c0	2289	p2	(TA)6	1275	1286	ggtgtatatcgtgatcttatacattacaaggaagctacaaaattatagtactgcaggatctccaccgagggagattttcctaacatatataactaaatagtgcacctgaataactatgaacaaattttggtgttgatggccctcaaaagaaatatttgacaatcgaattcacaagttttagtttatggagtgacaagctctaaaaagattggctagcagtacgaaagtgtatcttaactcaaaactgaacattatattgtgaaaaccatgatagcttaagagattatttttctacgctttTATATATATATAagcatcaagcactgcatgtttggtgctcacaaaatgatcatgtggcctacaattcgaaacaggatagcacaacattagattatcctt…
c110773.graph_c0	1654	p3	(GCG)5	1639	1653	ggcttcttctcatccctcccactcttctctagcatcggcttcttggcgacggcgcaggggtacgggtgagcccccgcgaggttgttgagttccttgagcggcctccgattccccatctctcggacgcttggcacgggcttccccaccgccggcctccggttctccccggtcctctccatcgccgtcgccgccgggcaccacggggaacgggagcaggcggcgcccttggttgtccgatccggggcgaggggtgggctaggaactcagcagcgcgcccatgcagatggatgcagaggaggaGCGGCGGCGGCGGCGg
c110782.graph_c0	1401	p1	(A)10	1324	1333	gagagcggggagctgtcctgctggcctctgtaccgaggtgctgcgggttgagcgatcgtctccggcgagcgtatgcctgagagtgaagaggcaggcggtctggggagatgggctgtccctttcgcctatttatggcccaagtaggagtaggtactttgccctgttcgttcacgcccggaagtgcgtcagctgacagggcctctctaccttgtgaccacacgtgcaaaacgcacagtccagtgtctgtatgtttgtatgtctcgttctttttcagtttggttttatttacatccgttgtagAAAAAAAAAAgagcttccgggtcgacgcacttccgtaggattactctgctttttccagggacaaaatttggtttccgg
c110793.graph_c0	2690	p1	(T)10	2485	2494	attggggcaaatatttatgatcattccttcatcagatcacaagtagaatgaaatcaagcttaattcgagaacccgaccacgagttggtttacgattgggttccataccaacacaagtttaacctgttccgtgttgttaaacgggaggaccctgctggtttttgcatgaagttcggtccgagaggaggcgctcaggtggtccagactgttgaaaacagaaacctcctgatgaaagaaattctggctttgtttgcatttctacagccatctatctcgagttaggcagaatatctttggttccTTTTTTTTTTgtagtaaaatacagtacaaaaatagatgtaaagccaaacatactcaactgctagtttcttttagagaggagctggtgcttagtggggcg…
c110843.graph_c0	1685	p3	(CCG)5	139	153	ggtaggccggtatcgggtatagccaccccgccccaccccgcgggtccacgacgcaggcaggcaggcagaagtggtagcaccgcactagcgcactccgtccaccccggcagtccactcccagcgccgcccgtcccgcgaCCGCCGCCGCCGCCGccttcggggaagaccgggatggccgagaagccggcgggcccggcctccaggtccaggatccggggcgggctcgccccctccgcgccctcctccaggagggtggtctcgatggcctacacggcggctccgcatcaggccaagaaggggagccagaggcccccttgacctcgaccctgaccccgctccaaatctccttttcaagcatcttttacctttccgaatcgctttttgtcttgctcgtcgaat…
c110856.graph_c0	1841	p3	(TCT)5	291	305	gggttccctcactcccatgccgcctcgccacaacgccgccagctttcttgtgctctccccccactcccggtaggatttcccgagagagagagggggagagcaaaagataaagatcgagaggtcaggagagaggtgggtgtatggagatgccggcggccccgcccccattgctgccgctgcgctcctctgttctcttcttgctcctgctgtcctcgtgctcgttggccagcgggagggccgccgtttcttccccggcgccggcgtcggtgggggccgccaatgggaccgcaTCTTCTTCTTCTTCTccggtcgttctggcgtctccccccgtcgtgatcacagtggagaggcaccaccactaccaccgggagctggtcatcgccaccgtgctcgcctccg…
c110859.graph_c0	3518	p1	(A)11	19	29	gggcgagattactcaaagAAAAAAAAAAActcaggaggggatgtttgtcgaaaaaaaaactcccatgcaatgcggcgctttcgtcagaaaccaaaccgactcaatcaccccgtaaatactgtacttcaacgcacaacaaacctagccgagacgcccgcgtccacgatggccgccgccgccgaccgtctctccgccctccctgacgatcttctccaccacgtactgtccttcgcgccggccaaggaggccgcggccagcgccgtcctctcgcgccaatggcgtcccctgtggcgccgcacgggcgtcctcaacctcgacagcagacacta
c110859.graph_c0	3518	c	(AT)7(AC)9	1986	2017	cgcgttccaggccaagaacctgccagatgctgccgggtttcagatctaccagctagctaaccctgtgatagaccctaagaaacagtcaggttacctgtaataatgagaaaacattatatgtcctatatatatttcccctccaataactgatgattaatttattggtcatagtccactggcatgatatagagcctcccggaaagagatgtagcctcccggaaagagatgtacaaattgggagtaaattttacgcatcatgctggatatatgattgatagagtatttgtccaaaacaggctgATATATATATATATACACACACACACACACACcgtgtggctaaggatgctgctggatgataattgaccaaagtttgtttccaggcatgctgatatagtg…
c110892.graph_c0	1597	p3	(GTG)5	1362	1376	cagtcctgatgaagctcgcgggaggatgcccgtccctgtcggaccagctcaacgtgaacgccttcctggagcaagcccgctcctacgacaaggcctcgtcgaacccggtcgggtggtacatccggaacgctcagacgagggagctgtcgcaccctctgcccgtgatgcgagcccgcgagatggacgagtggtcgcggagccaagagtacaggaccctgttgcaaaaaatgtttcggtaggatgtcggtcttgtctgtctgtgtacgaatgaaatgaaatacagtagaagatagctttggaGTGGTGGTGGTGGTGgtacaaaactaaagaagcagtagagctgagcagagtgtatatatacatcaatacatgcaactgaaaagtagattgggtgcagta…
c110898.graph_c0	2697	p2	(GA)6	2601	2612	tgcggtccattaggggtcaatgctaggatactggttcatgagcgacgtcttcccgaccccgctgtcgcccaggacgatgaccttgaggagggtcctcctgcgcgaggtcgacatggatggggacgatcgcgatcgatctctcccggcccgcggcttgtcggctcgtgacgaggcgcacgaggggagaaaagaaaatgaaagcacggagggagggaggcggtggtggtgaattcgatgtgatctggggcgtggtcttaaattttttgaaaggggttcgtgcgaggatgaccgtggtggatgGAGAGAGAGAGAggaggtgaggaaggaagggaggagaggtcacatgggtacagaacgcggaaatccagcccgccacgcgcattcgacatttttcggc
c110929.graph_c0	2335	p2	(TC)6	477	488	tggtatcaaacatattgaactgctctggtcatttctacaggaagagttcatacagtcaggcagtttcaagaagaaaaaaaaccaagtctcttcatactgatcttccaggcctccaccaaaagtcagatgtcatggttataacatataattttgtgtttaattcccaccttaccagcactagaagataaagaaaggcaagagacgagacaagcaaatggagatgcactacatatatgtcatgtgtacttcagtaaagctacaactggagattggtcatatcacgtgcaggcggtgcagccaTCTCTCTCTCTCtttctccctctttgctttagcaccaagtcagtaaacagtgtataacttgataaaaaggcagtcacaaaatcaatcaagttttgatct…
c110936.graph_c0	1477	p3	(TCA)6	1098	1115	ataagtagaagttctggaggcggattgcggagcaattcaatgaccaaacccctatccaggccaagctcccctgcaagattctttatactagttttacgccgaccaatttgcattgcacgagccaatctccggagctgccagcttttaagctctggccgttcgactggatctgctgcctcatcattaccaacaacttcggagcctgacaccaaatctactgcagattcatcagcaacatcgacatctccaatggcttctgccaatacctgttcaaacctggccatgtcttcctctgatattTCATCATCATCATCATCAtcctcgacagacaaatcgtcgttcttcagatcttcttccagctgcttgaaaagcgcttccaacccaccctcgtcgtcgtcg…
c110941.graph_c0	1554	p4	(ATAC)5	1534	1553	tgcccttcagcgccggcaagcgcaagtgccccggggcgccgctgggcgtgatcctggtgctcatggcgctcgccaggctcttccactgcttcgactggtccccgcccgacggcctccgccccgaggacatcgacaccgacgaggtctacgggatgaccatgcccaaggccaagccgctcatcgccgccgctcaaccgcgcctgccgctgcagatgtacggctcctgtcctagccatggcatgcagatgcagtaagctcgagcaaaacatgcagggatgttaccacaagaatggttaaagaATACATACATACATACATACa
c110947.graph_c0	2668	p2	(TC)11	1	22	TCTCTCTCTCTCTCTCTCTCTCtttctctgcaaacaaacaggaggcaagggaagcagagcaaggaggaggaagaagaagtgagcaagcatccatccatcgatccatcgaccgggatgtcttccccaagcaagcgcagggagatggatctgatgaagctgtctctagtctcacctacttcattctttgtatctgatgcttttgtgaggattgtttgattcatgtttaatagctagcttgcttctattgagtggtcaggatgatgagcgattacaaggtggacatgatcaacgacgggatgcacgagttcttcgtccacttcca
c110947.graph_c0	2668	p4	(AACA)5	566	585	cgattacaaggtggacatgatcaacgacgggatgcacgagttcttcgtccacttccacggacccaaagacagttcgtctctctcccctcctccctctctccatctgtctcctcctgcttaatttctttgattgatccatcgattgattgattgattaggtgcgtgatgatatctgtttctttctttctttctttgcttgattgattgatttcccctcatctttgttcccaaatgaaatctgcctgtttgttaacctacaactacaatggaggatgaactcagctgtcccccttatttcggAACAAACAAACAAACAAACAaaaagaagtagcttctcttttctgggatcttcacccatagaccataggcatacacacctctgctttcacccaaacggtt…
c110947.graph_c0	2668	p1	(A)10	786	795	tttgttcccaaatgaaatctgcctgtttgttaacctacaactacaatggaggatgaactcagctgtcccccttatttcggaacaaacaaacaaacaaacaaaaagaagtagcttctcttttctgggatcttcacccatagaccataggcatacacacctctgctttcacccaaacggtttggaaaggattcagaaccgaaacgtgtagagagatggatggccttccacatctagctgattatctcatcttttcctttttataagaaacaaaaaggaaaaaaaatccacttttatttgaagAAAAAAAAAAtcagcttatccatgccattctcatggatgggaaatggctttcttgcttcacctgcttgtttctgtcaacataataaactggattgtatt…
c110961.graph_c0	1978	p3	(TGA)6	639	656	cggcgaaaacccgggccgcgccgacttcatttcgctctttctgaaccttctctacgacgccgatgacgacgacgaagcgcccgtggaggtcaggttcagtttcagcctcgtcgaccaggtggagaagcagatgccgatgtacattcgtgcaaccagtgaaacccgcaacttctccagcactacctcaatctggggcaatgacaggtttctcagaagagacgcccttgaacactcggcggatctcaagtgcgattgtctcaccatccggtgcgacgtcgtggtcgtccgcagcagcagggtTGATGATGATGATGATGAtgccggtggccacggcggcaccaaggcgctcctgccggacatacaccaacatttcaacactctccttcaaaaaaaggtggg…
c110971.graph_c0	1967	p1	(A)10	18	27	gggggttagcccggttcAAAAAAAAAAggtgagacagttcatgtcttagcctgattacttggtacatgctattatgcaaatccagtccatgcaatctatttggtatgtgatacttaaaacgtcaaaccctaagcaattttcagagactctaagctttggctgggacaagcccacagaaacctggagagtgatgcttcacctctctgttatcccatgtgatccaatcccagttcccaggactaccatgtacctccactaaccaaattcaaaggccataacaagtacatgttgtacaaaaaaaaaggccataaaagcatctaaaatcta
c110972.graph_c0	1836	p1	(A)11	103	113	gattgccttacgcataggtatatatcgcacaatgtaaatgcaagcatattgcaaaaggattgtccctgattcgcgacaccaattacacctctaatagaactcAAAAAAAAAAAtcccacctctaatgggttgaaattcacatcttccaaacaaatatatttacacagcattgtagtagctccgtacaaaccatttctgacaccctacctagaatcacttcgcctgaaaaatctatcagcgacatcgattgtcttatacataccattatacatcgcaaaatgtaaatgcaagtatgcgagcaacctgcttttctaaaagtcccaaccaagcagaggctcatgcgtcttcgtcaccataaacactgtctcatagacgaacccggctagggggccaccgacc…
c110973.graph_c0	1268	p3	(GCC)5	1253	1267	gggaggatgagctcactctctgctagccaatgcttctgatcaagtagtagcggtggctcaacaatcaggaaatattcttcatcgctatctcttataacagaggccaggcttctcttctttcttctgggattggaagatgaaggatgtggcaggttcgggtttacagatgcttgttcttcggagacagggtaggatgcagggttagtcaagcagtcctctaaatagatggagagccactctgtgctgctgtcttcactttccatggcgggctcctgggggaacatgtcgccgagggcggcgGCCGCCGCCGCCGCCg
c110984.graph_c0	2587	p2	(GC)6	2348	2359	catcgtcgctcctcgtcgccgccggctgcggctcctgctccgtcctcggcagagaatccagcgagcatcggcgggggccgcggcaggccgcgagattcagagacgccatgacggcagcccggggcaggaggagggggaggacgcggccgccggcccggccggatccggcattggcgtgcgcggggaggcaacagcaatccaccaagcgatcgatccccggtcctcgcaaggggggagggtttcttgattccccctgtttcctggacaccccagaggccgaatcggggctccgatggctctGCGCGCGCGCGCtcgcttgccgccgcgaggagtggagacggagtgcgggaggggtttgatgatgatctgagcttcctggggtgagctcgagattggggg…
c110990.graph_c0	2125	p2	(CT)6	1867	1878	ctggtccgtgccgaagccgtgcgacagcaccaccacgcgctcgccggtgcccaccacgcgcacgttcaggatctgcagcagcttcgccccgctcggcgcgccccccaccatcgtctcgccggagctggacgccggggccgagctgctgctgctggggctgagcgggtgcgtggaccggagcatgagacgactgacttgggatacggggccgggtcgcacaggcggtgccgctccttatatactactggctggctggctagctagctagcaagcagcggaggccatggcgttcttggctacCTCTCTCTCTCTggtcttgtctccccctccctcctctgctttattcccctcgcttgctctgctcccgtcttgatttctttctgggtctggtttggtgtg…
c111005.graph_c1	1045	p3	(GGA)5	616	630	tacgattatgaggccgcctctggctacttttccggcggtggccggagccgccatcgatcacatgacgctgcacgagttggggttctcgtcgtcgaacaggcggtacgagtcctggagcggcggcaggggtggcggcgccgcgtgcgtcccgggcgggctgtagtagtcctggtagtaggactccggcgacgcgtgcgggtacggcatgtagaggtaggacggcgaccattgctgcattggctgcgcctgctgggagtaggcctgctgcgccggtggcggtgggtgctgcgtcaccatcatGGAGGAGGAGGAGGAgtacccggcctgctgctgctgcgagtagccctgctccggctgcggcgcgtagtgggacacgctcgctctcggctgcgccatgtt…
c111012.graph_c1	1052	p1	(A)10	188	197	atcacgcgaagacttctcacaaagattagcgacttcaaaactggtgggggaatataaatttgaaacatccaattcgttcactacaaagcagaaaatagcttgacagacacaaaaatctacatacgactcatctgtcagacacatacatgcggaaagcctacaacctctacttatgcaaaacaaatggAAAAAAAAAAgaacattctgttcactaaaagaaatcaaactctaaatagttatccgagcctttctgggatgcaccagtaggtgctgcactagcctcagatgttgacactggcagctttgtagtctgcctctcaatctcaacaggcttcggaacctctggagggctcgcacagcgtatcaacgcccaattcacaccctcaaaaaatggatgct…
c111062.graph_c0	1851	p1	(T)11	1035	1045	gaacacgcgcccctcgcacctcttgatcctctccgcctcctctgtaggtacgtgatcacatcaaggtgaagcttaattaattactacattaccgcaatgcaatggcggaatggcccatgaaagaatagaatgcagtggccggaggtctcaccaggcaggccgggcttctggtcagtggtgagctgcacggccttgaggtagccggccccagacatggtcgcaagaaccgccctcgagtctccgaggttggcaatgatcagatccttgccctgttacccatcaaattcaaacacagatttcTTTTTTTTTTTgtaagatgatgtgccccatcgacgtgcaacattttctctttgtgttgtgtaatactcgatcaattgactagttacctgcttgatggca…
c111081.graph_c0	1933	p3	(CGG)5	1576	1590	gtgccggtacctctccacgagttctgccacctccgcttccgacagcgcctcgccaagcacctcatccctacgactcagaccgccataaacatcctctctgttcccttcggcacgcgcggccacgccgtcccaaggccggtcaaggcggccggggccaaagggcgaaaaccgggtgggctcgcggaatccaatgggcttccaagccgggtcagtctccgagtacgagtactggaagtcgaatggaaggtcggagtgtgccggctcgtcggggctgatcttggcaggctggtctttgggcttCGGCGGCGGCGGCGGcgttggagctcgaggtggacttttggggattcgtgcaaatgggggatcatcatcgtcgaggttggttgggtagaaggcgcaaaa…
c111092.graph_c0	1410	p1	(A)10	854	863	ccacactcttaaagctgtcagattatatctcattgaactacaagtgtctcttacttatcaaacagcgacacacactgtgaaggttgcaactttgcttggcagaaaactcaggcagacaaacaactagtagtaacttgtaattcgcacgatatgcgatgagaataccccccagatctatgcccgaagggcaattttggtacaattaacttgtaatctagcatgctagtatgtcgatacgctagctatagtcctggcagccaaaagtatatgattcccttcgtttctccaggcgtaattgacAAAAAAAAAAgctcaaaatcctaccgataatcgccgcacaaaaaagaaaaaaccatccacccagagtcctatcgagaaataggctaccaatcgtcgttg…
c111131.graph_c0	1931	p3	(TCC)6	36	53	atttcagacagctaaacaaactcggccgcccagctTCCTCCTCCTCCTCCTCCccctcccccgtcccggccgtctccgacccctcactgctcgagtttggaaccagggaggagtatctagaggagagatggcggcggagagggtcaaggacgtcggcatcctcgccatggacatctacttcccgcccaactgcgtcctccaggaagaactggaaactcatgatggcgtgagcaaagggaagtacaccattgggcttgggcaggatagcatggccttttgcactgaagtggaggatgtcatttcaatgagcttgacagtggtgaagactctcctgaaaaattataacatcgatc
c111132.graph_c0	1332	p3	(CTC)5	30	44	gggggtcgccgcggtgggcggcgccgctgCTCCTCCTCCTCCTCatcgccgccgcggggcgctcctccgcgcatcccggggcgtgcccggtgcccgccgcggcggaggccgtgcttgggcctccccgcacctgctcgccgctggatcgccgcctcggcgacccggtcggcgtcatcgagggagatgaggctacattggcgagggcagtcaatcttctttacttgaacaaagatgagtacattgctgtacttttctatgcctcatggtgcccgttttcacaagagtgcaaacctaatttcgagaagttggctcacttattcccaactattcgccattttgcattt
c111136.graph_c2	2593	p1	(A)11	94	104	attacaaaggataatcgtagcatgccacggataaaactagctcaatgcatagcgattcactgaatttaccgactgccctgcgttgtcataggtAAAAAAAAAAActgcacggtacatttgatgctttttttccccacacaaaagatgtgatgttatcaagttgctagttcaccaaactcacagggattacattgtatgcgctcgtatttacattgttcgaaccaaaatggcatccatctgatagtaccataccaccagcaccagccttccactcaacttcttcatctgctggaatttgaatgaatccttcaacatacgactgcaagtaatccctcccccaaaaagatgatctgataggattcgtgcgcacacttctgttaaccgccaatacattgcaat…
c111140.graph_c0	1708	p1	(A)11	1	11	AAAAAAAAAAAgcataaccctcaaagagagaagaaattccccgaaatggcggcgtccggcgagggagcgtcgctgccgtctccggcaggtggcgaggacagccgccgccgtcgtgtgagctacttctacgagcccacgatcggcgactactactacgggcagggtcatccgatgaagccccaccgcatccgcatggcgcactcgctagttatccactatggtctgcaccgcctgctcgagctctcacgccccttccctgcctcggaagccgacatcagccgcttccactccgacgaatatgtctccttcct
c111148.graph_c0	1636	p3	(AAG)5	983	997	tgcaacatgctcgccaagtacagggaggagctgacgcggccgatagaggaggccatggagttcctgaagcgagtggaggcgcagctcgactccatcaccggcggtggccacggctccgcgcgcctctcccttgccgatggcaaatgtgaaggcgctggctcttctgaggatgaaatggacgctagcgggcgtgaaaatgagccgccagagatagacccacgcgctgaggacaaggagctcaagtaccagcttctgaagaagtacagtggctatttgagcagcctccggcaagagttctccAAGAAGAAGAAGAAGgggaagctcccaaaggaggccaggcagaagctacttcactggtgggagctgcactacaagtggccttacccctcggagacagaa…
c111149.graph_c1	2141	c	(AC)8attcaggcaaacaacttacttcgattgaatccattcctctgcatatatggcataaaggcatctaagg(A)10	1676	1768	attatgttagcatgtcaacaatcagatagaacagaacctatagtcctcaatttttttccttctaaaaaatgtataatgctagaaaagagagttaaataaaatgttacgcgaatcagcatccagaaaattcatagaagcactgaagaaaatatgaacaaaatttatgtcaaaacacctatactttccccgagagcaaaaatgtgtaatgttagaaaagggagttaaataaaatgttaggaaaatccgcatcaagaaaattcatagaagcaatgaagcaaagatgagcgaaaaatttaatctACACACACACACACACattcaggcaaacaacttacttcgattgaatccattcctctgcatatatggcataaaggcatctaaggAAAAAAAAAActtgat…
c111169.graph_c0	1184	p3	(CCG)5	358	372	ttcccgggcctcgtcgctccccgctccgcctaccaatttacccgcgcctcgcttaaatccgccaaagcgcacccagcggggccccaaaccctagcccgggccgcgccgcgcatgggcaagtacatgcgcaagcccaaggtctccggcgaggtggccgtcatggaggtcgccgccgcgccgctaggggtccgcacccgcgcacgagcgctcgcgatgcagaggcagccgcagggggcggcggtggccaaggaccagggggagtacctggagctcaggagccggaagctcgagaagctgcccCCGCCGCCGCCGCCGgcgaggaggagggcggccgcggcggagcgtgtcgaggccgaggccgaggccgacgaggtgtccttcggtgagaacgtgctcgag…
c111181.graph_c0	1715	p3	(CCT)5	1515	1529	atgggttcaggcaccattaggcgatcaacattcagcattagatgatccttcaccatttctactaagtaacaaattttcaaacaaaagaactcttttaaagatcctgttagatctgctcagagtccggaatctgattgctaaataaatcttagcgtcaattcaacaattatgaagcggatgaagaaattttcctatttccacaatgagggaccagcgtccttggtgagagataagaggcaccaaatattagaggtccacctttcaggggtagaactcccagcggcctggtgcgggctccggCCTCCTCCTCCTCCTcgatctcgccccgtgcggtgggcgctgccaatatatgccggcaatcacgacggggagctgcgccgcggggcccacgggcgggta…
c111195.graph_c0	1215	p3	(TCC)5	1	15	TCCTCCTCCTCCTCCtcttcaagcggcggaagcccggcggatctagggttgctccgcccgcgcctccgcgtctcgccctcctccgcggggaggatagcaggcggggcgccgccggtccgagcccgggactcccgcgccgaatgcgcgggcggccggtcgagcgcggagcacgtcggggtcagcctagaaggcgagaacagagttttggagatgtcgtcaactgtgcccaagtcatcaaatatcttctggcatgattgcccagtgggcaagactgaccggcaaaatctactgaagcagaaagggtgtgttgtttgg
c111199.graph_c0	1764	p1	(T)10	899	908	tcagggcaagcaattgttaagaatcaatcatggaaaatgtatcgcgtggcaagacaaagcatgattaggggcaggcagacacatatgtgaacagccgtgagcatgtggagattgattaaggagatgggaaccagacggtgatggttaattgttgcaaaagattagctctgattatggaactgtcaacatgttgctctgatccgatgccatttcgacatttagccaagatgggaaacttctctgaacaacattcattcagaagatttcctttcttttggccggatgaatactctgttttgaTTTTTTTTTTcttggcatctttgaagaagcagagcacacaaggggacgaactaacatcctaatctagtcatcatcatctactaggaccccaaaaagtta…
c111203.graph_c0	1380	p3	(AGC)5	725	739	ccgacatgagctcgtcggtcgagaaggggagcggatcgctggatcccggcgagcgcccggccgccggcagccagcccaaggcatgcaccgcctgcaacaccaccaagacgccgctctggcgcggcgggccctccggacccatgtcgctgtgcaacgcgtgcgggatccggtacaggaagaagcggagggaggcgatgggcctcgaggacccccccaagaagaggcagccggcggcggccgccgcgcctgcggcggcggcggtggcgtgctcggaggccggcggcgagagcgcggatccggAGCAGCAGCAGCAGCccaagaagaagacgacgacgaccaagaggggtcgcgaggtggagctccgcgtggtggggttcggcaaggaggtggtgctgaagc…
c111205.graph_c0	1592	p2	(TC)8	60	75	atccacctctccgctttctctctcactctctcgtgcagctcaggcagcagccacgtacaTCTCTCTCTCTCTCTCacttcttgtgccaagcacgcggcacctcagccaccggaggaggagctcgaatccggcggccggccggagcagcagcaggaggtggcggctgcaggatgccacggcgagcaggggcttgctgttgatgcgagattcccaatggcgtcgcgcagcgccgcgctctgcttctccgccgccgtcaccagcaccacggctaccggtggcggtggcaggggcaggagccggaggcgcttcttggtcgtctgctgcgacggcagccggagatccgacctgctctcttcctccctcgtaactccaaca
c111205.graph_c0	1592	p3	(CTT)6	381	398	ttgtgccaagcacgcggcacctcagccaccggaggaggagctcgaatccggcggccggccggagcagcagcaggaggtggcggctgcaggatgccacggcgagcaggggcttgctgttgatgcgagattcccaatggcgtcgcgcagcgccgcgctctgcttctccgccgccgtcaccagcaccacggctaccggtggcggtggcaggggcaggagccggaggcgcttcttggtcgtctgctgcgacggcagccggagatccgacctgctctcttcctccctcgtaactccaacaactcgCTTCTTCTTCTTCTTCTTgtgttgtctcgtgagctcacctgagaacagagtggcagcttctccctgtctgtgtccaggcggccaaggtgctgggcgcgc…
c111207.graph_c0	1689	p2	(AG)8	207	222	tatctagctaagctaagctaagctatgcttgaaacctaccaccatatcccacttgtctcttagctagctagaaagaaagaggtgtgttgcgcatgcattcgtggtgctgggctagctaagttctataaaatggtgcaactattggttgcctaagccatccaccattatgttccagcttgcattcggcacatcgtagtgttcgtgttAGAGAGAGAGAGAGAGacagagagagctcatccatggctagagagatggagaaggcaaggaaggccacctcccctaagacctcatcaactagttcaggtccaaaaagcccagcaaggagtggagggtcccctcctcataagaagaacgtcaccgaggcacgaccaaaaaatgagcagcagaacttccgtaaag…
c111217.graph_c0	1460	p4	(GCTC)5	1383	1402	ccggcgagcaccaccggccgcgccctccgtggccacgccgcctcccactgcgcgccgcaccacacctcctccgcctccgcctcagactcctccacctcggggccgttcttgacccggcgctgggcgcggcggcggttgcggctgcggcggcggcgaggcggaggcggcgtctgcggctgcagggagcatgaggaggacagggaggaggtggccgccgtcgtcgtcgacgcggactcgtcgaggtcggagtcggtgctccacatcgtcgccgcggcggtcgttgagctcgctgagctgctgGCTCGCTCGCTCGCTCGCTCttctcacgcggtagctccgcgtcttccgctctctctttctctctcggttgctttgctg
c111250.graph_c1	1223	p1	(A)11	169	179	ggacgcttttattggcttatagcattgcatcaaggggatacaagcataacgagttcacgcccgacccctgcatacttattatgcacacaaccatcatcacacatacatgccaagaggaggcaaaatacatagccaaaagactagtaagatgcctatgagggatccctcAAAAAAAAAAAgatgcctatgagggaggaggaccaattcgcagacatatattcttctacatatggaatacatacattctgccccatagacgtatgctcacactcccatccatcccatgaacaaacacatgaagtcttcagcatgcatggtgcacatatctacacggaccctttgtgcacataattcgtctgcttgctccgtaaatttatatttcatatgtgataccaacct…
c111253.graph_c0	1400	p3	(CTT)5	82	96	cgtcaacacacgggactccatccgcagctggctttggaaacgtccaaagtcgcctcctccccttctccgttcaaagcaaacCTTCTTCTTCTTCTTccgtcccctttccactggtttcacgcgtccaaacccgatcgagcacgcgcctccacgactcgatccaaatcactccagggagcatccaactcggagcagaagagatcgcccgactagctagctccgggccaagcaagcaagctagccatggcgccggtggtgtcggcgctggccaagtacaagctggtgttcctcggcgaccaggcggtgggcaagaccgccatcatcacccgcttcatgtacgacaagtttgacaacacctaccaggctacgattggtattgatttcctgtcgaagaca
c111260.graph_c0	1504	p1	(T)10	1377	1386	gatccagatgtccttagaatgttgggcgtgaaggtttgggttctgtcttcttctttgcaaattatggccctcaaggaacaaggagaagatgaattgctgaggaaattaaaagacattatcacagcaactaggcatgtggtccagccatgagttgctgatggatctggttatattcggctgggcatatcttgaagcaaaaacagttttccattggtcctgttaattccgtataatgttatatcagatttatctggttaattcaaatcctgttttggcgttttggaacatgcagtattttagTTTTTTTTTTcaactgggtcagtggtctgagcctccagttaacttgaactggatctaacaagataatgaggaggggattcccgtctattgctcatgtga…
c111282.graph_c0	1304	p2	(TC)7	1259	1272	cgtcaccgtgccggccgtcctctggttcacggccactgccgcgcagccggcgaagatgaggaagtaggtcccgaagatctcggccaggatcttctgcacgaactggacggagagcatgggctgattattgctggtgctgctcagagcttgctcccctgaattctcgcaccctgctggttgattcactcctcctcttccttcctccaaagctccggtgaggtcctggtcttgcaggccattagctccagctccatgctctcctcctgccatgcgcacgccgccttccgctcacaccctcctTCTCTCTCTCTCTCcggctgtgtatctgctctgctttgctctctat
c111311.graph_c0	1667	p1	(A)10	1334	1343	caaagacgaggaggtgctcgtggcagagtttgacttggacgagatcaaatctacgagacacggctgggggatattcagggacaggcgtcctgatctatacaaagtgctactgacgttggatggcaagacatcatcatcatcctaggttccacttttatgaagaggacatgagctccacaatgctctatcttgggaaaacacggggtccacgaaccaaatggtagatcgtttgtaagtctagcttctccctgcaaaaagaatgatttgcctctgtgcaaggtatccctgtgtttcccccgcAAAAAAAAAAggtatccctgtgtttgcaacttggtgattttccgccaatagagcattaataaaatactgtcatgtaagagaatatttgttcctacagtt…
c111360.graph_c0	1695	p3	(CCG)5	1075	1089	cggcgtcgatgaggatgttggaggccttgatgtcccggtggatgatccggcgcgcgcagcccttgtggaggtagcggagcccccgcgccgtgcccaccgccacgccgtgccgctggctccacgtcatcaccggccgcttctcgtcgtggaggtttgcggagacggagccgcgggtggagaagtcgaagacgaggtggaggccgcggtcgacgcagcagccgaggagggaggagacgttggggtggcgcacgtggcccaccgtgcccagctccgtcaggaagtccttctccttcttctcgtCCGCCGCCGCCGCCGccagccgcttcaccgccacggcgcgcccgtccgccatgatgccgcagtacacctcgccgtacccgccacgccccaccacgttgt…
c111375.graph_c0	1978	p3	(GGT)5	1926	1940	cccgtcacaaatcccaggaacccctggacgcgggaaccgccgatcggaccagatccgccaacgcatccgacgcatccagagacgaagacggcggacgggtaattaagaggctggcgtggcttacaggggaaggggtggagacggagggctcgtggctcctgcgagcggcggcggccgcggaggcagccgaggaggagtaggcggaggagagagaagaggcgtctcggtgggcggcggaggcgcgcatggcctgcgcggcgagggagtcctgcggcggggagggagggctagcgggctgcgGGTGGTGGTGGTGGTgctcgaaggaggactgcggcttccggcggtacgccatc
c111386.graph_c0	1547	p2	(TC)8	114	129	cggatatttaccgcccctccccaaggccacgtggaaaagcggcgccaccaaggaaataaaagagaaacctccgtcggccggccgaggcattcgagatcttttctgttttctcaTCTCTCTCTCTCTCTCgctctggctggtcgtgcggtgctgggaaggagacgacgatggaggaggaggaggggcgggccggcctgcgggagctcgcgcgcttcccggacgtgatggtggtgtgctcttcggccggatggacggaccagaagcacatgctctacctaggcttgttgcaggagtcgttcgtgaaccggttacacgacggtgaaatcagcttcaggggcctcttcgatctctccccaggaccaggagcttcagggcccaagcaaccgtccaaggttgaca…
c111386.graph_c0	1547	p3	(GAT)7	468	488	atggaggaggaggaggggcgggccggcctgcgggagctcgcgcgcttcccggacgtgatggtggtgtgctcttcggccggatggacggaccagaagcacatgctctacctaggcttgttgcaggagtcgttcgtgaaccggttacacgacggtgaaatcagcttcaggggcctcttcgatctctccccaggaccaggagcttcagggcccaagcaaccgtccaaggttgacagagcaaaggttgagccggccagaacgccttgctgtggaaatcagggagatggggaagtccattccatgGATGATGATGATGATGATGATgcatcgtccactgagaccgtgcaagagtcctgctcccaagcaagcgcgacgagctctggaccatcttccccgtgccat…
c111395.graph_c0	1642	p3	(CAC)5	7	21	cagcagCACCACCACCACCACccgcaccagcagctccctttccagcctgaggcggcggcactggcggcggccagttccttttggcagcgtgacaatgtgcgggagcatttgaagaagctgcaagagaccgtcgcgatttcaagcgctctgataaacgagctagaggagattgcacttgtgaggaattcatctgatgctagtgcacaagaaccatcttcgtccgcagtagaatcgtcttcagggtctggtgtctcttctgcaggcaggccttgccatttttcggagctcgcaagtgaaatcaagattagccaagacattcat
c111419.graph_c1	3849	c	(ATAA)5tgccgcac(TAG)5	1	43	ATAAATAAATAAATAAATAAtgccgcacTAGTAGTAGTAGTAGttaatatcacattcccctcccgacccagatcgggctcctcccctgcgatacatgtccatgtgcactttagttgacttaccacaccatacctcgccatgtttacagacattttctgcctcccacagcaggctgcttattttctcaccacatgggatgggatccaaggcagctcagccacctcacctagctccatttcccagccgaaaccaaaccaaatcctcgcaccaccctaaaaatgcactcctacttacttacattcacactgtcagagatcacaaggacccatctcagcctgccaaa
c111423.graph_c0	2638	p1	(T)13	640	652	gttgaatgctgtacatttttggcgcatccgcataacttaatacaacaacctgttctactttcgttctccaggtgcagcagggctcagagacaactcaatttcctcaagagaacgtccttttgtctctactatgaaattgtaagcgaaaagtgcggacagcaaggagactccgccaaaacctgcatacaccgctccgacgccaaacaactttacaagctccaggaaatatagtcccaccacaaaattacatatctgacaaacaatcaattccataagcatataggggtagacaggacagtaTTTTTTTTTTTTTgagactggacaatactcttgatacagagtgagtagagtgcatacccaatgtacagtgaagctgaaccccataacttttgagcgtgt…
c111431.graph_c0	1302	p3	(AGC)6	1145	1162	gttggatctagctgggtggaccttttggtggtgtgtaagtgtaactcgggaggatggcgcacgatcccagcctgggcttcgcggactacttctcggcggccgacgcggcggcggcgtcgctcatgccgcagatggacgagggcgcgccggagctgtacggcttgcagtccgggatggagccgctcggcatgcgcggcctgcacgctgccgccatgtccggcgcgacgtccgtctccgcggatgttcactgcgacgggggaggagacggccacgatgcctccaccatgcgcttcttcctcgAGCAGCAGCAGCAGCAGCatcatcaacatcaccagccgagccagcaggcgccgttgtccctgtcgctgtgccggccggaggaagtcgcgcagctgcacc…
c111447.graph_c0	1369	p2	(CT)6	167	178	gctcatcattcgacgccacaagcgaacaaaccgcaacctaagcagcagtaggaggaggaggagtaaaatccccacaaaaatatgagcgctagaatactcctacgctagcagcctaggagagagagggaagtaggagtagtatactcctcgcttggtattcttctccCTCTCTCTCTCTtgttccttggagttgttgtcctgggacggagcttagaaaaaggccccgccttttggctcattcctcacctgctctgccctgctctgctctgctccagggacgcgagcgagctgctcagcgtgcgagggagagagggaggggaagagagagagggatggcgcgcgtggagaaggtcgccggcggcgaagggcaggtggaggtggtggtcggggtggacggca…
c111475.graph_c0	1266	p2	(GA)9	745	762	tgcttagcaatgttttcagagagagggtcatctggatttggtgcacttaggagtgcctggatactgaaaccagaaaaatgtcacagggcggcaatgtgcagcattaaatataaaaataacagcaattctcgagaatcagatactgtgccggaaactgagacagggtgatctatttaatgctacaaacaggttattcggtaaattaagctcaagataaatactttttttttggagaaacatagcaaaggaaacagctcagaaaaagaggttatgaaatgctagcttacagagacccagaatGAGAGAGAGAGAGAGAGAggacctcaaaagaactgttcgaatctgaagagccggactccatttatccttgagaatgtcaaggcatatcctaccaagctt…
c111477.graph_c0	1365	p3	(CTG)5	104	118	gccagagccagcgacacactacaccgctagctagctagctgatactactcctgcattattattagtactacggagccaagcaatggcgtctctctaccgaggcCTGCTGCTGCTGCTGatggcgcttctcccatccgcccatggagcaaccacggctagaggcaaaatctctgcagcgtttgtgttcggcgattcgatcgtcgatcccgggaacaacaacgaccggctgacggaggcgaaggccaacttcccgccgtatgggcaggacttccccggcggggtggccaccgggaggttctccaacgggaaggttcccggagacatgctagcttctaggctgggaattaaggaactattgccaccctaccatggaaatgatcttccactaagtgagctact…
c111479.graph_c0	1187	p1	(A)10	829	838	gcagatctaattaagcggatgtggaccgtgccggggcttcgtcggtcagttggttcgcgtcgcgtcgcgtcgcgctcccgccccgcgaggccggccgggaacatgcacaagcacatgcgtccccgataaactagtcacgcgtaggacacctgcgcctgtgccggtcgggtgaattggcatgcggaattccttggcatgctcagccaaaatgtgccacggaaaaggtataaactggacactgaagttgcctagatgaacatgcttataggctgtgtaacccatcaagaagttttctgtgtcAAAAAAAAAAgttttctgtgtcgcaaagaaaaggtatgaactctttagatatacaactttcagaaaatatctttagatactcattgtatgcagtgtaga…
c111500.graph_c0	1117	p2	(CT)6	78	89	cccatggtgtatataaggtaaaaaggaattaatttactggaaactcttagatttgtacatcactagcacctagtcgaCTCTCTCTCTCTcaaaaaaaagaacgaaggaaaaacttgtatatggcgggtaaacaatatatacattcatcgacatgtgtcgatggtggctagctgcttccccttttattctcacacctccaaggagcttgcacctcctcaccttgaccctacctggtcgtgccaactttatcgcttgcatcggcttcttgtcattgttgttccccttcactgccatccccagcgacaggggcagcgctgacttctcctcgaccttgggcttcttgcccggcttaccgacctcactttctagggccactgctccgacatacc
c111509.graph_c0	1705	p3	(GCT)5	1682	1696	gcgccagctttatccggctcgactctagctgctggatgtaggccttctttcttaggcgacttttccgggcagcttctctgttctgcgcaagtcttctcatgaccttttccttgggcttgctcgctccctgatcggcgtcccccgccgtctccagctcgtccatgtgcggatcatcgtctagccctgcgtggtcgaacttggcgtcgggctccatgatgctggacccgctggtggcctggccgccgctgtccaccttgtagggctcgctgctccacatgcccagcgccggctgcagctgggGCTGCTGCTGCTGCTggtggtggt
c111542.graph_c1	1181	p1	(G)15	1151	1165	cgaggcagcgcagagatggctttaccagaagatgtcggataagatccagtccgcgatggagagcttgaggaagacgcttctgaactcgaagcagcattgacattgattctctttgttcgttcttctaccatggtgcaacgatgcactgtctttttttctccaataccttgttgaattggttaggttgtagtagctttgttagctagtttcagatgatgggatcacgatacggtgattgggaggatacaggaatcgggagggatggagtagttctccagtggacattgcacctgccacagaGGGGGGGGGGGGGGGcagaattagggttcag
c111557.graph_c0	1794	p1	(A)10	210	219	ataagcgccggcaggaggctaccctttcaaataaacgtacgtgttaccacgtatgcatgcatttctacacgtattcggattacatgactcgctgtgccatttcgaggtaaacagtaggaggagctcgctttcacgtcaattacacaaaatggttcaaaattatttgaaatggaacgaacatttccaccaaagactttcggtacggtaggAAAAAAAAAActttcggtgctactcgagcatcaccatcgccctcactctccggaccttgggcgcgtcgacgagcatcagcatcgccatgtccctcttggccctccgatcgacgatgacgtgcggcggcacgaagacttggctgccgatcatcacgctgccggcgccggcgcccgcaaggctcgcgccgaa…
c111557.graph_c0	1794	p2	(CG)7	1033	1046	tggatggggtatatatctaggactctctaagctgattacccaacaacccgtccagcgatttttgtcctatccggtgttatcttacatggggatttccagaacttacccattgctgattcaatagttgtttgaatgagtccacagagatgccggtgcagtgtgcgcgcgcgtcgcagttactgaatcagcagcgactcagcgatgtgtagatggagcgcagtacaaagaaaccacattgcatttgcattttgaccatatgtacttattattttttacatatggagtagtatatgtcacacaCGCGCGCGCGCGCGtacaaacagaataagttttacaccaacggatttaatttcatctcgctcttccgattccaaccaattcacaaatgagaccgattga…
c111557.graph_c0	1794	p2	(GC)6	1259	1270	gaaaccacattgcatttgcattttgaccatatgtacttattattttttacatatggagtagtatatgtcacacacgcgcgcgcgcgcgtacaaacagaataagttttacaccaacggatttaatttcatctcgctcttccgattccaaccaattcacaaatgagaccgattgaagaaaattcagcggcattcgcccctaggctccgtagctatcttatttactctactacacaaactggatcaacccaagaagacccttgagcccggccgcgcgccgctggccacgagcgagacaggcggGCGCGCGCGCGCgggcaaggaggggctagctctcgatgaagccggtcatgcggaggacggagtcgcgcgtgcgcgtgaggtcccggcccttgagcgtcc…
c111578.graph_c0	1363	p3	(CCA)5	337	351	gtggaagcgtttttaagctggcgtgtgtgcgaggtctgaactctggacgcgcgcagagctcccagagcgcggcagcggcggaaggcgcgaaacccctttgaccagagccaagcaacaaggacacccaatccggttggtaccggtgcgagctggggatcatggtgaaggaagaggaggtcatggcggaggccggagggagggggtacctggacatgcttggcctcggggaggaggccatggccgactacttcctctgcctgtccccgtccacctcgtcccacctctcgtccgccgccgtctCCACCACCACCACCAgcgccagcactcatgcggtcgcttctcccacctgcgcctcctacctgcagcctcctccggcggcgccgtaccaccacgtcctca…
c111586.graph_c1	1213	p3	(AAG)5	29	43	caacgtgttcgcggcgctcgagaccctcAAGAAGAAGAAGAAGggcgacaaggccaaggggggctcctccaagggagggaagcagggcgacgaccccacgccgcagcagcagaaggagctcttctgggcgcccgccccgctcaacaccaagtcgtgggccgacgtcgaggacgacgacgacgacgactacttcgccaccaccgcgccccccgcgcccatctgggggaacgaccacgccgccgccaagacggccaaggaggaggaggaggacgaggtcgatgctgtccacgccgccctgcctgaggaaattgaaagtgaggatgaggagcatgatgatgaggct
c111586.graph_c1	1213	c	(GAC)6tacttcgccaccaccgcgccccccgcgcccatctgggggaacgaccacgccgccgccaagacggcca(AGG)5	170	269	caacgtgttcgcggcgctcgagaccctcaagaagaagaagaagggcgacaaggccaaggggggctcctccaagggagggaagcagggcgacgaccccacgccgcagcagcagaaggagctcttctgggcgcccgccccgctcaacaccaagtcgtgggccgacgtcgagGACGACGACGACGACGACtacttcgccaccaccgcgccccccgcgcccatctgggggaacgaccacgccgccgccaagacggccaAGGAGGAGGAGGAGGacgaggtcgatgctgtccacgccgccctgcctgaggaaattgaaagtgaggatgaggagcatgatgatgaggctgaggatggtgctgaggatgaacctgagcttgaagtggaagctgctgatcctgatgt…
c111595.graph_c0	2068	p1	(C)12	540	551	gcagttcagcccaagcaacttcgaactcatcgacagttagcatttcattgacaacctcgtgcaacgccgccctaaaatcactccgttgcgtgtaatgcggcctgaggtgctctttcgccttctgaagcacgtgccacttacaccagcggtgtgttgtatctggcattgtttgttgtatagcaacctccatcgcccgcgcttgatctgttagtatagtttttgaaggcttgccacccatcagtctaatgaactcggtgaatacccagttaaaactctcgattgtttcctctctcatcatgaCCCCCCCCCCCCatgatgatactctggaagtggttgttcacccccacgaacaatccgaaaggcatgtcatataggtttgtcttgtaagttgtgtcaaat…
c111616.graph_c0	1309	p1	(A)12	1	12	AAAAAAAAAAAAtcctacctcggcagttcagggtttagtagatgtaaacatggtttatgcgtcttaaccgagcttccttgagagagcatcaaaatggtcatggcaacacgacatccatagcgatatatgtgactatttgccgtgcatgctttgtggattgaccacaaggatggtgtcaggtttcgatatgatgcagcagcccttcatataagcaattgcactgagggtatcacataatcctcctggtctctccaactccctgataccaatcctacgatagcatggtagaatgaatcacgatacggtattcac
c111619.graph_c0	1804	p3	(CTT)6	1352	1369	tgccggctcagagaggacagcatctcctgcttcatgttcatcctcagcagcagcatcaacctcatcatcaaggctatcatcttcactctcaatttcctgttcaatgtcgtcctcatggccggcatcagcgtcgcccccctgggactcccggacggggcacagcggcgcggtggtggcgaagtagtcatcatcgtcatcgtcctcaacgtcggcccaggacttggccgtgagcggcgcgggcgcccagaacacctctggcttttccaccaacggcgcctgcttcttctcggccgccgccggCTTCTTCTTCTTCTTCTTgagcgtctcgagcgccgcgaacacgttgccgctgccgatcctcagctcctcggcgccagaccctttcctgttgcctccccc…
c111619.graph_c0	1804	p3	(GGC)5	1718	1732	ctcggcgccagaccctttcctgttgcctcccccggccatctctccgtcacccgcaacaacaaccacaaccgaagaggaaaaggctacctggggctctcgggactccccgatctgcggcaaggcgcgggcggggcacgcactcgcgcttgcttgcttcggatcggggagaatcgggcgcgaggaaccaaggagacacgccgacgggcagagcttccgcggggttgcttgttggaggccggataggaatttgcgctatttggtttcgtcctctgttgggttagcagtggagaagacgaagagGGCGGCGGCGGCGGCgtgcgtgctactctacgcctctcgctgcgtttcgctttcgccacggcagatggtagtacaactcggatcgta
c111635.graph_c0	1408	p4	(TGCT)5	1169	1188	ggagtaggagacggtgccgtactcgttggtctgcgtgtcacggagcataacggccatggcggcgacgcagagccccagaggcgcggcgcgcagcagcgtctccaacggacggacacgcgcctccgtggctgacaggtcccctgcgatcagcccgtcctctcctccgccggtcgccggcgccgaaatcaccttctcgtccgccatcttcgacatctcgaccagcagtcaggggccaaaaaccagcgtcgacgaagaaaagagctcgacttcctctcactcccggtcccggtccctctcctcTGCTTGCTTGCTTGCTTGCTtgaaagaaaggggatcgggacgaggggaggcgcgcatttaaggcgtggagctggggaggttagttggagcgcagcgcgg…
c111661.graph_c0	1627	p1	(A)10	275	284	ggtgttgatcaacgcatcagctgaaggaaaggaaaacaacgacgcagtcattacgatagtacaatttgacagcatatcaaattcttcatgacattattgttgcagtaaataaagacaaggacatcatcacggggtgttggcgttggtcgagcaccaacaacccaactctagtgactaactggttctagcactaaccaaccatagttatgtgtcgatgggggtaagtacaaattctaccatgggagcaggtgcatgccacctcttattagaagttAAAAAAAAAActtgtctgacccaacttgttagctcaaaagtccccatcctgatacgtacatctgtcatctgtggatagattgcagagagactcttgtggtttgtgacgctagggtcaattgattt…
c111684.graph_c1	1655	p3	(CCG)5	1	15	CCGCCGCCGCCGCCGccatggacgccgacacgtcgcgccaggtgcgcgtgcgcttcatcacgaagctgccgcctccgctccgcgcgccgcccaccgccatcgcggtccccgccgagctctcccgcatgggcctctccgagatcgtcaacagcctcctcctctccgccgagccggaccaccaggcgcagcccttcgacttcatcgtggatggcgagctcgtgcggatgccgctccatcagttcctgctcgccaagggcatctcggcggagcgggtgcttgagctcgagtacataaaggccgtggcgccgaggaagc
c111701.graph_c0	1531	p3	(TCC)5	336	350	cgcgtgccgtgccggtggccttcccctttcgattcgcactctcttcctccctccctcctagtgccctcaccccaccacccgcgcagatcgccgcgtactagcacagagagagcgaacgcgggtttgcctcccatggagacggggaacgggcccgccctccagcctctgctgtgcctcgcctggctcgccgccacgctccccatcctcgccgccgcgctccccatccccgcggccgccggcggccgctttctacacagcctcctcgcggccttctcctcccgcggcaagaccgtcaggccgTCCTCCTCCTCCTCCaaggcgaagttcacagttccacagaagtacttcttgcatttctatgtggtgggagtggcggtgacaacaagcttgctgcttgca…
c111704.graph_c0	1738	p3	(CGC)6	247	264	ggagcctgtcatcggcatcaacgatgaaagttgagaagtacagcagagctgagctagatttgtggtgactattttttgttgccgtgcttgtgagtagtctaaaatcccagcaactcccaacgtttcgctgtcaaaaatcccagcaactccaacagcagacgcttgcgccagcggtagatcgcctatttcaagagtgtaggacaatagtagttgaagcagctgccacggacacaatcgccatgatgaCGCCGCCGCCGCCGCCGCctgttcagccgcacgccctcctcgtgtccaccccattccagggccacatcaaccccctcatgcgccttggccggcgcctggccgccaagggcgtgctagtcaccttcaccaccgctctccgagcagccgtccgcg…
c111730.graph_c0	3431	p3	(CCT)5	57	71	gagcgttttttttcctccctcattcggatcgggatcagagagagatcctccctcccCCTCCTCCTCCTCCTccccggatcaggccggccaaaccccctcctctcccggatctcggatcgggaggcggaggccgacccctcccccaaggtgctatcatggcagcaaacacaggagcttcaggatggctaaggggcaaggtgaaggctgtgacgtctggagactgccttctcatcatggggagcacgaaggcagagatcccgccagagaagtccatcactctgtcataccttatggccccaaggctggctcgtcgtggtggagtggatgagccatttgcttgggaaagcagggagtatctgaggaaactctgc
c111750.graph_c0	1722	p1	(A)11	1500	1510	ttcatgacgattgctcggttggccatgcgccatactccaccttggatatcgactgacgcttgtgttccacttgcggcgcttccgtccaccgggggccctcgtatcatgcctaggtgagaacgggtgccatagagggtcgacctgccgtggtgtcaacaacaacaaatacagttgatagacgagatgcccaagtgataatgagcagaatgtactcttttcttaatgcaggaatagttgtacaagtgcccttttttttggatgttctcctctttgttttgtggaataagctctgttagcaggAAAAAAAAAAAcgttgactatgtgtatgagtgtggtagtatatcagatggaagtttgaactgtgtatataggcccgcttaatcccagccgttcctcttt…
c111761.graph_c0	1504	p3	(GTG)5	146	160	ggttctcgtcgctgaacatctgcggcggccgctccatcatgtagctgctgccgtagttgtagctgttgtacatcggcatgcccggaggtggcggcggcggtggaggcgcccactgctggtgcatcatggtcatggcgtaggggttGTGGTGGTGGTGGTGcggcggcggcggcatcagagtaggtggaggcatggcgtgcatggccatccgcctggccatcatggcctcctcggcgtcggccggatgcagcttgtagtggatgccgccgccgggtgcgccgccgtagggccagtacaccatccgcttcatcatctcctccggcgggaagccgtccaccgccacgccttcttgtttccccggcttctggtcatcttcgccggcgccaccaccaccttcct…
c111771.graph_c0	3042	p1	(A)10	1899	1908	gttggctttataatataaagcaaacataattttgttttttccctttgcatctcggtcatttatattttttctgccactacccttggtcaataatatccggtgtttgatacttatttatgttttgaagttattaaagaccagggcatgatcagagcaagtatatgattttatttttcagtttaagccattgtttccactcactggccaaggtctaaacatcaagattagaactagccttttcctctcgatggctgcatgcatcgatttgatgcagaggccggaggctctgtccccttttccAAAAAAAAAAcatgttttactttcatctgatcactcgtataccaaattcagtaccgccaaagcatactgtcaccattcaactcaacacggagcagtctc…
c111789.graph_c0	1715	p3	(CCG)5	1700	1714	gttcaagggtttcagtttcatcacgtgtcaggctctgctgctccaaactcttctcaccagaaacaggatcgaatagggcgtatagttgcattagatcctcaaattgcaggagataccaagcacgtacagtgtactccaccctcctgcatagcttcataaactcggcacggtctttatcttgctcgatgaggtaggagagcttcatgacgagtttgggcttgaggatggggatgacggactccctctcgagccgtatcacctccttcaccaccccgtccttcttctccttggccatcgcctCCGCCGCCGCCGCCGc
c111803.graph_c0	2019	p2	(CT)8	64	79	aaaagccacgagacaagaagcttttcggttgtctgtctgggcaagcccaacacaattcactcaCTCTCTCTCTCTCTCTgcttcgacgtctcctcttgcctgccgcctctctgcttcgtgccaagtgaagctaagctgttgatgcgagtgagggtgtgcccgccatggctctcgcagacgaccacgacgagtacgcgaagctagtccgggggatgaacccgccgagggttgtgatcgacaacgaagcctccgacgacgcaaccgtcatccgggtggacagcgtcaacagccacggcaccctcctcgccgtcgtccaggtcatcgccgacctcaacctcgtcatccgcaaggcctacttctcctccgacggcagctggtt
c111810.graph_c0	1865	p3	(ATG)6	1198	1215	gtgattctggtgaaactcatagccatagtgatttaccttctgctcaaatggtttctacaggagctgattttgacaccgaaagttatcttcagcatccagattcctcttctgaggaacatacatcttcagactttgttgagaaacacgtatctgagtcttcagagagggaatgctcagaaagtgaaacagaagatgatacggagcttttgcaaagtgctaataggattctgcctccagagttacgcccccgtgatccttatttccttcggacttctgacaggtttggacatgtggataattATGATGATGATGATGATGacaatgaggtcgcctattctgcttatatgcatcaattgaatcaatcagaggaagaggatggttcttctgagctgggtgtct…
c111813.graph_c0	1122	p3	(AAG)5	62	76	tagatgtttcctttgcagttcagatgtcacccactgaaccgaatcaaccaaggagatgcgcAAGAAGAAGAAGAAGaaaagagggaaaaaaactccccttgccaagaacacaagaacagagtataagagtcgagttaatcagcagcagcggccggggctcgatccacccgcgcatatatggtgcccgtggcgacggcggcggctacggcgtcgtcgtcgcagacgccgcgcgtgccgtagcagtgcaggaacacccagagcagggcggcgttgaggagggtgttgaccacccacgccccggtgccgctgcacccgtcggccatcgcgcccccgaagtgcatccacaccacccccgcgtggcacaccaggttgcacc
c111821.graph_c0	1548	p1	(A)10	52	61	gaagaagaacccaacccaaagtaaccgctgcgattccttccctcagaagggAAAAAAAAAAggcatccgcagccgccgcgatgatcctccgcatccgcagccgcgacggcactgaccgcatcacggtgccggacgcggccgccgccacggtcggcgacctgcagcgcctcatcgaggcgcgcgccaccgtgcccgtcaccgcccagcgcctctccctcgacccggccctgctcctccccgccccgcagccgccgctcctctccgacccggccgcgccgctcgcctccctgcccctcgccaacggctccttcgtctacctctcgtacccggccggcgcgcgcgccgcccagcccccgccgcc
c111825.graph_c0	1493	p2	(CT)10	99	118	cacgcgcgcagcctcctgccctcctcacgctgacactgagctctacttgcacctgcaagttcagtttctccatgctagattaggtcctcttcttcctcCTCTCTCTCTCTCTCTCTCTataccgacgccgcccccgcgagagagaaaccctagcctagggtttcacgcgccgccgccgacgtcgaccccgcatcgcccttcccccgagctcgccatggacgcgggccgcaagagggccgtgccggagggcaccaacggcggcgctgccgtcaagcgcgccagagaatcggagtcggttcaaacgggtgtaggaagcaaatcgaagccatgcaccaaatttttcagcactgctggttgtccctttggttcaagttgccattttctccataacttccctgg…
c111825.graph_c0	1493	p1	(T)10	1122	1131	agctggccatccgggataacgaggcagaccccaactataaaaacattgagcttgaggggtcgtttgatcaggtcaaccatgcaagtgcaatggtgaaagagctgattctccgcattggcggcaacgcccctcctcaagcaaagaacccggggaaggggcctgcaggtggtggtgggggaagcaacttcaagaccaagctgtgtgacaacttcaacaaaggctcttgcacatttggagacagatgccacttcgctcatggtgagagtgaactgcgcaagtcggctgcggcttgagagatgcTTTTTTTTTTccatcgcttttcatgattaatagtgattagtaaagcctgagctccaaatccgaggccattcacccatggtcgtgttgagttgcataagc…
c111832.graph_c0	1424	p3	(AGG)5	115	129	gcgtgggtaggagaaaaaagaaaagaaagagcggccgccggcgagagaggcggaggggagggaagaaaggtgcggcctttcttgcctaaaattccagcggcggaggcgaatccaAGGAGGAGGAGGAGGgagccgcccctgcccagctaaatcctcgtcgttcctctccccgatcgccatttccccccttccgcgacagagattcgtcctccgatgcaggccgccgcctcctggggcaagggcctccccggcctgcggagccacctctgcgccgccgcgtcgttccactccacgcccccctcccccgccaagtggaagggcaagttcgattgcaagcatgaacatggagaacggaagctatccaagaaatatgagcgatacgttgttcgtcaaaaacga…
c111832.graph_c0	1424	p3	(CGA)5	798	812	tattccacgattcaaaacgttcagaaaaaaacaggatcacagttcaacaaaacctcgacaaggagtacaccatcaaagaaaggacaaaaaggacaaggcgaagttctacaactttttctacgaaacccgttatgtgaatcctgaaaatatttttgagaccatctttggcgagcatcaccagagttttacctggtcccatgcttcatgggagggttttcacttcagggcttcatcgtttggattcagacgggctggtgaatcacgaagacaaagagttgaaagcgagagcgaagacgaaagCGACGACGACGACGAcacctgtgacacagccggcgttggctcacatgcgcacaggctcacccttggattgccacctcgtggtccactaaccctagatga…
c111849.graph_c2	1861	p3	(AGG)5	1843	1857	ccagacacgcatgggcgcatccgccacgtcggattgatgcccgaggggtcaaatctggctatttaagcaggacggtgacccctaaccctagctgcactcacatttccttcctctccgtgccgccactccccattcactcgcagcacggagctcgtcgtccgcctgtagccatggctcggcagcggatcaccacctacgcaatgctccctccggagtgtcggttcaagctccttgaggagatccgggcccgacgcgaagcacggattgcagctggcctgcctccagactcgccggagcaacAGGAGGAGGAGGAGGagca
c111857.graph_c1	1225	p2	(GA)11	1	22	GAGAGAGAGAGAGAGAGAGAGAgtcctcttccatggccggcggcgattcttctcccgtggcggcggctgctgcggcgagaaagtgggagtgggaccaagaagagtatcggtgcgagtcgccggaggattcattggacccgcgatacagcgagtacgaccccaagcagggtcgtttcatatacgtccgctacttcttcaacggcaaactcgacctggacgaggagtcacctgttggtcccatgcgacatactggtaaaatcttcaaagagggattccggctcaaaaattcagtcaatgttgtttccatcaagattgtttcctc
c111874.graph_c2	2154	p1	(A)10	207	216	agctttctgaacctcttgaaacttcctaaaccatggttaattactcatatattacgtgacggtgcacttaactttgcatactaagaggacaaaacacaatgcatcaccaccaaaggcaatccacgaaattacagttcaacatgcaactaagttgattagttttttagccagcgcaagcaggagaaacactggcaggcattcaattcAAAAAAAAAAgtgaagagagcagtgagtaatactgcagaaaactggtcgttgctgagctgaggtctcaacacatgaaagaacaccaaactaacctgagtcttgttcttcacactgagctccccgtcctgtaatttttgtagtctatcagatctcgattctgctgctcgtagagaaacccagatccttgtgtac…
c111904.graph_c0	1481	p3	(CTC)5	1298	1312	tgcagaagcgttggcggattcatcttcctcggcctcacctccagctgcaaatatgccgcttcctgtcatctccttccacttgggggccgagcattgtttcctcttgttgaggctctcggcctcctcctccgtgacctgcccgccgaacaccaccttgtggatcgcctccgacggctggtgcgggcggcggttgggcggcggcgtggccccgtcggcgagctccggctgcgccccctccggccaggccagcaggtccgccgtgttggtgtgggacttcctcaccggcgccggcctctccatCTCCTCCTCCTCCTCtactcggtgcagggtgggggaaggtctggggctgggtttctctctctactacctcggtgggggtgcgggtgggggtggggttgt…
c111905.graph_c1	3197	c*	(TGG)5(GT)6*	3171	3196	tctattgtatgggagaaaggtggggattgatttttggccgcgaggcagaggaattagatgccgatggcaccaggagaggatgaacagcgaggggaagcgagggcctcgacagcggtggactgccctctgcctctcgatgtgcccctcctccccggaggcggcggtggggaccttggggggcgtgtaaccgtagagcgccggccagaggcgggccaggcggcggccatgaagagcatgtggaaggtgcaggaagggcaagaccacgcaaccagaagagaatggtggtggcgggcaagggaaTGGTGGTGGTGGTGGGTGTGTGTGTGTg
c111947.graph_c0	1697	p1	(T)14	1521	1534	aaagtgagaccagcatcccaccagaactggtcacagagaatctttctctaaaggatgaacttgtgaaagaacagagcagatctgagggattatcggcagagataatgaaactttcagctcagcttagaaaggcagtccaagcacagaataacctgacacgcttatatagacctgtattaaaagacatcgagggtaatctgatgaaaatgaaacaagaaacttatgcgacaattctatgattttgccgaggtatgagtgcaaacctcagcaatgacaccacttgcaccacaaattgatcggTTTTTTTTTTTTTTgctgtgtctgcctaccttcattaggcagttcttaatttgtagagttcgatcaacattgttgtacatgtgtgatactgatgtatct…
c111966.graph_c0	2325	p3	(CGG)5	1461	1475	ccacgcctccgacgcgcagggacagcagcagggcgcggccgcggccgacgaaggcgagcgcgtcgggggtgccgacgaccggaagccgacgcgggcgcagctgcatgttggacacgacgccggctcgctcgcctccgtcgtcaacatcgccggcgtttccgcgcgaatggagggcttcggcgtcatggacgccggccaccacctcgactttgacgcgtacggtgggcagggccagggaggattcgggggcggcgcgggcggcgtgtcgctcacgctggggctgcagcagcacgacacgcaCGGCGGCGGCGGCGGcgtgaacatcgcgttcggcgcgccgtcgtccgcgcagcacggcgcgggcgggttcctgttcccgggcgagcagatggacggcgt…
c111985.graph_c0	3143	p3	(ATC)6	2310	2327	ccacaacctagttattcattgatcgcaccgttaattagctgctcctattagagcactgttaattgacatatacgattataaacaaacaaacggtccatcgctgttcgcctcctttgcaaaaagccgcgtgtcgtgtctcacgtgtggaggtggacgcttatttttttttcccgtgccgatcgacctgacacggacagggttatttgggagggtttttcctggaaaatggtttctcgacaagttcccgccaatgattttagctccgtatatgttgctgacatgcttgttttgttgaatataATCATCATCATCATCATCacatgattaggctggggttgcataatcatcacctgcatcacatgaacagaagaggtttccctaaataactggacagaacag…
c111988.graph_c0	1527	p2	(GT)6	1412	1423	gtgcagggcgaggcgaggtggaagacgccggagcagccgcgcgcggcggcgagcatggcggcgccgtcgaggaggtcgcacgggaagaagcggacgcgggcctcgtcgccgccggcgagcgccaggaggtgctccgtctcggccttgtcatcggggttgaggacggcggcgtggacgtcgtagccgcgggcgaggaggaggcgcacggtccaggagccgatgaagccgctggcgccggtgaccagcaccgtctcccccctggcctccccaactcctgtcgccatctctccgtgtccggtgGTGTGTGTGTGTggcgtggtgctcctggtcgactggggactgagtgactgaccaccccacgtgggtgaggactgaggaggagacgatgaagtgtgcacg…
c111992.graph_c0	2962	p1	(T)10	2839	2848	aggttgagatcattggtgaagaaaacaattcggtatttccatggaaacgatgcgaaagatgacggatttagcctgtttgtcattgtaagagattttttggtgatgctagataaggcctgcaaggaagttggggcatcacaaaagaaggcggcaagtcaatctcggagcagtggcagttgtaacccagcttcccagttaaatccccaggagaaacagtttcctgcagtactggatgatcatttagatagctcggactcaaatgattaattttgggatataatattaggtgtaatctataggTTTTTTTTTTgcctgagacgatgtacaaatacccatttgaagagacattactgtatacatacaactgccacatacacatggcttaatacatgtttgcag…
c112003.graph_c0	2266	p3	(AGG)5	2246	2260	ggggagcttctcgacgcgcggcgggaccatgggtctctcctcgcgggcgccgacgccggaggacgatgccgcggacacagtacgtccgcccgtgccatttccgccgcctccgccgccctgcttggggtagagcagctccccgtcggagcccgaatcgaagcacgggaagcaacccatagcggctcaccaacgaacgccccgcattcccgcaacaagcgccgctggattcgtgccggacagagcaccccggaccagcggaccaggtcggcgggcgggcggaggggccttggaggcgggggtAGGAGGAGGAGGAGGggagga
c112021.graph_c0	1598	p2	(CT)11	6	27	cctccCTCTCTCTCTCTCTCTCTCTCTtacacaagttgctgctgagttggtgttgtccttgttcctggacggacacatccgacatgtcgacggcggtggcgcggccctacggcggcggcttccccggatcggggagggccaagggggacgagctgctcggcaagaagatgagcgacgggttcttcatcgaggaggaggaggaagaggaggcggaggaggtgctgacggagagctcctccatcggggcgccgtcgccgtcgagctcttccatcggggaggactcctcgtcggaggttggtggcgaaggggaagacgaggaggtggaga
c112024.graph_c0	2084	p1	(A)10	741	750	cagccaacaaattagtaatcactcattcatttctgcacagtggatagtaacatccagccaaagtaacacttatgtcccatattgaatcttatcatggggttgtcagtcattaaatagtgtgccgtctttatccaatgaaaaaatgtcaacaaaatttgctcatactaagtacacgtaatataaagtccagtgtaaatgactcagtagttttcaatggttctgaacacagtccactagtataaattgatgacctgaaacttaattcacgagttgctaaaatactaatgcagtaaaattgctAAAAAAAAAAggatatacttagatcctaaaagttttgtctagaatgtcaaagttatcatgtggctattaatcataacactaaaccgggaaaacagcacc…
c112038.graph_c0	1009	p3	(TAG)7	358	378	gcaatcgatatgcaatggaagacaatgtgataagatgttgaactgcaacatttagccactgcaaatacgcaatttgcgtctcagattacagcagaccctgaaaggagccaacaaaaaacaataacttcagactctcgatgatccaagtgccccttgtgtcaaatgtagaccctacttcatcaggtagataaagaggcaaaaactcttgaagccccaatgacaagatctaacaaatagaacttcgcttcactacacacacaacctggaatgaagtttgcttctaaactttctgcactttatTAGTAGTAGTAGTAGTAGTAGtaagctcctttggcttcccagctttgccatattccacttccttgccggtggtatcgtagtagtcgttgagagcccact…
c112040.graph_c0	1655	p1	(T)13	1537	1549	gaaatggtgctagtagttgcgtcgcagaagaagaaactgatgtactggttggtgaaatcggagaggaagctgtggggtttagctctgggaattcatctaacgtgaatcgacactgaactacggaacatacaggcataatgttaagtaacaaattgacttgatgcgaatatgtgcatttccttcagttggctcttgtgcaaatgaaggggggagaagaagcataaacaaagatagtttagtaagttttgctctgatctttaatgtaggccatgtcttgatgtacatgaatctgtgcatgaaTTTTTTTTTTTTTggcgttcttaagagccagcattgcatgaatgttgttgtttgtttcgttgaaccatcgcactctgaagctgaatcattgttttagtt…
c112055.graph_c0	1692	p1	(T)11	1617	1627	cagctccggctccggcgcgaacacgaacaccacgttcgccaccgacacgaccagggcctccacgctggggaacattgctgaagatgaatccaggaactccatttccatatccttcaccacggagggccggtaaaaaatgatactctagtaagaaatcagacggtgtagtgatggcgcgaccgtgcgagtggataatgcaatctagattagtacaggagacagtgttgttagtctgggtgaatatatgtcgtttggaatttcatgcgtagatgaatacttcgtaatgagctgacgaatgagTTTTTTTTTTTaggaataacagacaaatcagtccggatgttgttcctatcacttgaactgcaaaaacgtcttatat
c112082.graph_c0	1732	p3	(CTG)5	720	734	gtactccgcctccaggcgctccacggcggccgcctgctcctcccacagcgctcgcatcttggcctcgaactcctccgcggcctcgcgccgccggcacgcgcgctccgactccagctgcagctccacgcgcttcagcctccacgatgcctctttccggtgcgcggcccacgcgcggtgcccctcgtccagctcccggcagcactcggccagctctgccagcgctgcctgaggagcatccggcaccatgcccggcgccggtggcggcctggcgaacccgaacgcggcgccgtcctccgccatCTGCTGCTGCTGCTGcatccacggcgcggcggtcgggggcgggacgacggcggaggcaaggctgagcgtcacggacggcgacggtggcgccggagagac…
c112083.graph_c1	1379	p3	(GGC)6	76	93	ctcagtagcactagcagcccccgaccccaacggactctcagccgcctcctgctctgcacacagctcacagaaaatGGCGGCGGCGGCGGCGGCggtgcggtgtgctgaggagctggttgagagggagatgagcgggcgcgacgcctcccacgacgccgcccacgcgctccgcgtccgggacctcgcgctctccctcgccgccgagcagggcgtctcctcccccgaccgcctcctcatcgtggaactggctgctctcctgcacgacatcggtaagtcgcaatcgccccactgcttcgttattgattgtgtctacggatttgctcgagccgattcgctctcgatttgaacaaactgatgggggaactcccatttcttgctacctctgttcgttca
c112086.graph_c0	2150	p3	(AGC)5	720	734	cgctcgatgtgctcaagcagctcgagtccgccaagaggatcatcgcagatttgaagctcaagattcagaagaaaacagctgaagatgcattgcaagctgaagaagagaagcagcagcatccagagagcaactgctctctcactcaattgtccacagcagaacctgaagtgaagcagcccgaaggaaacgctgaagctgcagaagaagtgcagataacagagcctgaagtgaagcagcagcctgaggaaaatgcaaattctggagctgatgtggacatgtgtgccggtctagacgaacaagAGCAGCAGCAGCAGCatcctaacttggttctgatggagctcgagcaggcaaagtcgaacctgaacagaaccacgggtgatctcgctgccatcagagcct…
c112098.graph_c0	1126	p3	(GCG)5	30	44	cagcagcaggagcaggagcagcaggcggcGCGGCGGCGGCGGCGgagcccggggggctgggagggggccacggtggacgaggcctccatggagcgcagcaagagcttcgtcaaggccctgcaggagctcaagaacctgcggccgcagctctactccgcctccgagtactgcgagaagtcctacctcaacacccaccagaagcagatggtgctggacaacctgaaagactacgcggtgcgggccgttgtcaacgccgtcgaccacctaggcacggtggcctacaagctgacggacctgttcgagcagcaggcttccgagatctcgaccttcgagctgaagcttgc
c112110.graph_c0	1904	p3	(GCA)6	1564	1581	ggcgacgatgtcggccccgggactgcaaagcacgagcaaggaagaaccggaggcggtgctctggcactgccagtgccagtgtcagaggaagctggccgcctcgtcgtctccgtcgtcggtcatcataccatggtcgcctcgtgccgacgaagacgggttcacctgcgaagccggcgtggccgggtgctgctggctcgacgggatgccgtcgcccgaaggcgtggccgtcgccggcgtcgccctaccgctcgcgcgccccagttttgccctccgtgccgcggtcgaggaatacacgaggcgGCAGCAGCAGCAGCAGCAgcggtgcccgtttccttgaatgtattttcgatcactcacgctcacctgccaatcgcgtgatgcaatccatccaagaggatg…
c112132.graph_c0	1469	p3	(GAG)6	7	24	gaggaaGAGGAGGAGGAGGAGGAGcgcgacagcagcaccggcagcacgtgggtggtcgtgccggggagcgaggtgctgggtgccgacgcgcccaaggtcgtcggctgggaggagcttcagcaggagctcgcgcgcctctggagcctgtccgccgcgctcgccgccgccagggaccgcaaggccggcctcgccgcgcgcctcgagtccgcgctcgaggcaagaaaggcagttcttcagcaggataatgagttggctgagatgaggcagagattgcaatctcatgctgattttatgggggaattgaggatgcaaacgaaggaagtg
c112144.graph_c0	1690	p3	(GCG)6	1560	1577	tcgacggcgtccaggtcggcggcgcggtcgcgcaggaccagcaggtggtccatgaacttgcggaggccctggacggcgtccgcgccgtcgaggcccacgacgcgcaggcccctggtggatctccagaggtggcgccagcgccgggccagcacgcacgtccgcacggccgcctgcgccgggaggaaggagaggacgtgctgcaggatggggtcgggcagcgcgccgatgcggtccgcgccgcgcaccggcggcggcgcgctcccgtgtctcttccctggaggcattccggaggcgcttgcaGCGGCGGCGGCGGCGGCGcctctggccggccgccggcaggtccggccgtcaggagtcgtcagacgggcggaggcagtggcagtgaaacggggaaaggga…
c112175.graph_c0	1524	p4	(TGGC)5	219	238	cacgtctccgctccccgccgccgcacatctcccctacctccgtctgcacagcacaggagatctatctcttcattcacacctcttcccccgccgctctccgttctaccgaccggcaccggaaaagatagagacgccccgcgcgcgtcggctggctcctggttccgtccgccgtccccccactgcccgcttctcccgatccccttccgaggtagtttagtTGGCTGGCTGGCTGGCTGGCatggctgctgaatcccagaccgagactggcaactgcagtgcctgggcggcaaaagatccttctggagtactctccccacacagtttcaaccgtaggactgtacgacatgacgatgtctctttgaggatcacgcattgtggtgtctgttacgccgatgttat…
c112190.graph_c2	1728	p3	(CGC)7	84	104	ggaccgcacgccgtctcccccgtttccatttcgcgaggagaagaaaacgagggggcaaggggaggacaaagaaacggggtcggCGCCGCCGCCGCCGCCGCCGCtggttcgaggtggaggagaagtgtacaacaagttgccatggaggagaacgccagtagatccaccacaacaattggcattctaagaaggggttctggtgtctccttgagaaatcaaagcaatgaggagagaccaaatcagttccagaataagccagggaacaccacaaagctcaaccccacaaaagcaacatgggctggcaataaggaaaagccggggtatttgcgtgactcttttaattcatcaggatccaagtctgtatctgcaagctcttcaaaagctcctgtcagaaagaat…
c112220.graph_c0	1715	p3	(GGA)7	3	23	ggGGAGGAGGAGGAGGAGGAGGActtcatgggcgtgaagccgctgatcgagaagctggagcggcggaacgccaaggaggccaacctccccgacgagtccttcctggagcccagcgactccgagtccgacgaggacgacgagcgcttctcctccgactccatccgccgccgcgtcgacgagttcgaccgcaagtgcaagcgccaatccgagctcctccgctccttcgccgaggccgagacccttgatgacgctcacaagatcatgacgaagatcgacaagttcgagcagcgccatctgagcctgccgctggagtacagggtcat
c112247.graph_c4	1690	p3	(CGG)5	1676	1690	atagccgggacatcgaactggaatcaggacgcaagagttcttcaccacgccgttgtcatcgcctgcccattaccttcaaggacgtcttcgtgaaggggcgtccgccaccgccacctcaatagggttgcgagtgtagtactgccccttcgcatcttccttgcgcatcgacggcatctcgctcaagctggcagcacaccaacgattcaccctcggtcataagaggtgagggagggacggggtttgcggatgagtggaaccgacggctgcaagagtagcagcggcccagatggaagaggagatCGGCGGCGGCGGCGG
c112254.graph_c0	1643	p1	(T)11	1604	1614	atcccttgtcgaactggaaccactcgtagtagggcgggtcgaagatgccgtggacgtcggacttgccctcggccgggaagggcgcgtcggcgaagacgaggtcgaggcgcgccgtgacctcggcgggccacttccccaccacctgcttccgcatgatctcgccgctggtccggaagccgtgcaggcacaggaaccgcggccgcctggccccgaccccgccggcgaggctgcccatccgcgtctgcctggagcctggcgtctggcgtctggaccgtctgcgtgcacgcgtcggctggtgtgTTTTTTTTTTTgttggaggccggcgctcggggaaggggcg
c112264.graph_c0	1970	p1	(G)12	814	825	tacgaaggagagggggaaacaggagatataaaagggactgtataaggtttattgattgcttggttacaatggacatgatggtagtccctttcatatatgcggacctcctcccaagcaatatttaagatgaaagagatgaaatccctaacaaatagcaatcaattaatccttactttcctaacagtatgatccttatccatatgtggttggatattcttgggtgcaagggctggctgccttgtgcatagcatgcaaacaataaagagtagcaactgagtttgggaacattgaagttcagaaGGGGGGGGGGGGtctaactttccatccttcagaaatgataactttgtatcaatgaggcaaatgtcctgatatttccgtaaacaatatgctgacaaccca…
c112266.graph_c0	2271	p3	(CGG)5	2165	2179	ctccatagcatgactccatgctctctcagccatataaaataccacatgtagaaacctcacatcagtcactgttgactctgttatattcctccgggtatatttaccacggccatgcaaaaacttcagagacttgtatagccttctcagacgcgcagtacagtatctcctgtaccgtgtgtagtcgccgtggcgaaggccgtgctgcatctgcgcctccctcatgagttccagcacattgatggagaacctgacgggattcttctcctcgaccgcggctgcggagtcaatatccatatccgaCGGCGGCGGCGGCGGctggttggcgagcttcgacatggcggcgggtatgcctccgcccggcgagcgaacctgtcagatggtcgcgacgagacgaagcgg…
c112269.graph_c0	1423	p3	(CCT)5	140	154	gatgagatgagatgcccttaaagttatccccttcctttccttccccggccggccctcctactcacggcggagcggagaacccaaccaaccgccgccgccgccatgccgccgtccctcctactccccgcctccgccgccgCCTCCTCCTCCTCCTccacttcagcccgtcgctacaggcgattcggggtggttgccatggccagcgcggggcagaaggtgtacgcgcccggcgtggccgtctccgagggcaacggcggcctgccgaagatcagcctcaaatccccgcacgggagtgaggctgagatttatctatttggagcatgcgtcacatcttggaaggttcccagtggaaaggacctgctctttgtcagaccagatgctgtgttcaacggccagaaa…
c112278.graph_c0	1008	p3	(CTA)7	3	23	gcCTACTACTACTACTACTACTAgacgtcggcatgtgcatccgtattcgcaacagacagctatcgtcgacgaataattgacccaactcatcaacacgagatttattggacgagctcttcctgtcagctagctgccctcatcaatgttactattaggataagtagtggtgatcagctagctcgtcgatggatcgatcgatccctggacacgtcaacgctctacctatagccttaatttaggtgcttaaaccactcaaatattgggaaacactggctgcctggaccatttcgggaggacaagcgaatgaaacggaaacactcgct
c112289.graph_c0	2446	p3	(GCG)6	2429	2446	tgccgcaccgccggtgggcgccgctggcgcatggctcctccactatcccccttgccgcacactccattgtcgtggggctgaagcttgacggcacggagggaggtctcgtcgatcttggggaagaagacggcgggctgtcaggtggaggtggaggaagaccacgcgctgaccagtgattatgtgaggcgcttttgggcacggccggccggcgggcggtgaccgggaggggcggagctcggagggcaccgacggcgggcagagtgggcggcgacggccgaacgggtgcaccgggggggtagaGCGGCGGCGGCGGCGGCG
c112294.graph_c0	1312	p3	(CCG)5	110	124	ccgccgccccccaaatcctagggtttctcgatccactcctcccctcacgccgccgccgtccccccgcgcccccgcctctccccagggtttctcgatccatcctcgcgccCCGCCGCCGCCGCCGgcccccgcccgcccgcgaagatgttggagctgaggctggtgcaggggagcctgctgaagaaggtgctggaggcgatcaaggagctggtgacggacgccaacttcgactgctccgggacgggcttctcgctgcaggccatggactcctcccacgtcgcgctcgtggccctcctcctccgctccgagggcttcgagcactaccgctgcgaccgcaacctctccatgggcatgaacctcggcaacatggccaagatgctccgctgcgccggcaacgac…
c112297.graph_c0	2519	c	(TCC)5ccctcgcagtgaacgtgaatcgaccggaagagggcgcagcggttgcgggtctattccgtcttgttgcgttgccttag(T)19	2409	2519	gaagttgccggagaaggccgtgtgctcggccagcaccacggagcccttggccacgaagctgtatatcagcgtttgcttgctaccaccgttcatggctcctcctccctcttctacctcccgaaattagccaccgcagaagccctcgattgacccagattgatggggaatactaacacaggatttatgaatcggatcagatctcggggtggaggatcaaactcgaagtgaaggcggacagggagcttcgaggcggggtaggggagtaccttgtagaggctcgtctagcgcaggggttggccgTCCTCCTCCTCCTCCccctcgcagtgaacgtgaatcgaccggaagagggcgcagcggttgcgggtctattccgtcttgttgcgttgccttagTTTTTTT…
c112305.graph_c0	2574	p1	(T)10	1793	1802	ccagaactttgagtatttggaaacagatgggagtatgtgagatggttccctattaaactacccttttacatattcatgacatctccttggtgtttatttgtttgatcatctatatttcctgctgatttcgcgcacatcaggagttccaagtaggtatttacatacattgttcttcctgctagtaagtttttttacaatctgacaaatctcatggtgctaatgacttgagggttgtcggccaagccctggacagtacgcaaacgtgtatgtattaatttcagtttaagcattatacttataTTTTTTTTTTacgattcaccacgtgcggctgagcttctgccagtactgtagcatttataacttaattttgatcgagaatgtggtgagagtttggttcca…
c112319.graph_c0	2001	c	(GA)6agagagttaaagcggccatttcttcgtcgacctcgtcgcccccgcgcagacgtgctc(CGT)5	27	110	ggcgtgaagcagacgaggggcacgcgGAGAGAGAGAGAagagagttaaagcggccatttcttcgtcgacctcgtcgcccccgcgcagacgtgctcCGTCGTCGTCGTCGTcgcggccgtcaaaggagaacgattccacacggagttgctgtttttatccgagaagcccggatactcgggattgcgcgggggaggcagcggtccattcctgcggtcgactcggttcttgataggctagtaaaaagagagagagggagggagggatggacgagaaggcagccaagatggagaagctctcgtcggcggcggctttcgtggagggcggcgtgcaggacgcctgcgacgacgcctgcagcatctgcctcgaggccttctgcgacagcgacccctccacggttac…
c112324.graph_c0	1467	p3	(CGC)5	357	371	cagcacgacacaccatatatatgcagcctaatccgtactactatatacacggcacggcagtatatgcattcacgcgacgaggggcagtaggtatctgaagtcggcgtcgtaaggctcgatctccaccatcttctccggcgtcggcggcctgccgcggtggaggagttccctgatggccctcttgagctcgggcgccctggtggcgcgcgggagctggctgtggacccactccagcagcgactccacgtcgtcggcgaagcaccgcatgtgccagtgcagcagcttcggcagcacgatcgtCGCCGCCGCCGCCGCggccttcgacttcgtcttcttcctcctcgcgccggcaacgcggacgcaccgctccaggtactccaccttggccgcctccagctc…
c112324.graph_c0	1467	p3	(CGA)5	1029	1043	cagaccgtgctgaagaaatgcatgcatcacgcagaagttgtagatgttgagccagaaggccagcttctgcttgttggtcagggagctcggatccacggtgcacagcttgttcatcagcactctcaagttcttgatgtcagcgaggcacaccggcacgcggctggagtcgaacgagctccgggtgaactcgacaaacccattgcacgggccggccgcatccccttcgtcgccgccgcactccggggccgctgctgcacggctcttgacggagcggatgggcgacggcgccgcacggtcgctCGACGACGACGACGAcagcttgggggcgaggcttcgggaggagcctatgcaggaggtgatgttgagcttcggcgcgctgctgagctccagctctgagtc…
c112324.graph_c0	1467	p3	(GCT)5	1451	1465	gcttgtggaagatggtcaccgtaagcttgatgagctcctccgaaagcttgtttggactgctcgagcagattttcctttctggaggcctgagattttcgaaagagtggctgcttcttctgctctgatcagtctcctcgccttgtgaagagacagacccagcagaggccttgctctcacgctcgagacctcctccatcgccgccgccgcctggaccaggcagccttgggagctgctcgccgccatggagctccctccggccaacggagtgccggcccggcggccaatcctgctgtcgctgccGCTGCTGCTGCTGCTgc
c112374.graph_c0	1691	p2	(CT)7	83	96	gttagcgtcgccgtcaccaacccccagcagccagcaccccagcagcggacggacgtcgccgtcccttccgtcgcctcaagggCTCTCTCTCTCTCTcgctcctccggctccgatcccccctataaacccgccgccccctccccccccacctttccccagatcaaaacccctcctcccctctccccttcctcgaaccatccgcccgtccgtcggccatggccaccgccgccgcgtcccaggtggccttctccgcgcccgtcggcggctcggaccgcgccgtcaggagctccggaatccagggcatcaacagtctcagcttcagcaacaaatcatggatcggcaccgcattggcgtgcgacagcaaggccacggcacagtcgaggcatctctgcaggg
c112387.graph_c0	1196	p3	(GCG)5	134	148	tgcctccttgcctgctacctgcctcgcaccactgccaccatctcatctccgtctcactctcgatctcagctgcgagccatggccgtgaacgacaccaagctggccgacgccgagaacccgggcgcgatgtgccGCGGCGGCGGCGGCGgcatcgactccgactccgacgtggacttcgcgggccgcgccaactggctgcgcgcggcggtgctgggcgccaacgacgggctggtgtccacggcgtcgctgatgctgggcgtgggcgcggtgaagcacgaggtgcgcgccatggtgatctccgggttcgcgggcctgctggcgggggcgtgcagcatggccatcggggagttcgtgtccgtctgctcccagcgcgacgtggagatcgcgcagctcgaccgc…
c112407.graph_c0	2132	p2	(TG)6	355	366	ttagctgttgcacatgatgtgatgcgatgcgatcgtgcatgcatgtagtatgcccaagctttattaacttgcttattaaaagaaaattaagaaaaaaaatccggtggccaatagctgtatagcaggaggcggcaactagctaattaaggttgctactgaactcatggcaacttgcgtgcatgcaaagatttcatctcagcgctgctcgatcttgtcacgtagcagggattttattctataaaaaaagaaacgaaaagtgcttgaaacatcatatttgtacgtagagaaaagattttttttTGTGTGTGTGTGaaaaaggaggcttgcccccggcctacgtagagaaaagaaaaggggaggaaacagcaaacatgcggtacgagtcgcatgatgaagggt…
c112427.graph_c0	2122	p1	(A)10	1299	1308	cggtgaaaacacgccgctctacaacttccctgtactccgtctggattgcttctcttagtgtctgaaactctgatatgcgttctctcaacctcgtagtcaatgtaattgtcactgaggtccgagatcggtccacacctgatcccttgtgaaagtccggcttttctctgtttgcaagattctctttattcaattgctgaagttttgattttgtgagccgtgcaacttttgtcacttcattaacatccttctccatgcgccttttgatatctgcaattcataaaaaggaacaaatcgtcccgcAAAAAAAAAAggaacaaatcggaaaagaaattggagaaagggaaatcatgtttgccctctgatgtttggagaaaacaatcaaaattagtacctttcata…
c112441.graph_c0	1803	p3	(CGG)5	685	699	tccgagagagacccacctcgcgccctccctccctcctctctctggctggtccccgctcccggggagcaacccttttagtgcaagattcaatctgctcctgctccgctccgctcctgccgctcccttgctcctcctcgccccgcagattcgcctccctcctcctcttctcctcgcgccgcgcggcggttcttgatccggtccggtcctgccgcgtgccgctgggcgccgctgctccggctccgggtccggccaaagattgctgcttgcggggtccgcggcggcgggcgggtggctccgttcCGGCGGCGGCGGCGGctcgatctgcgccggggctcagatttgatcggcgtggcgcgctcctggagcccggggttccgattcggccgcgctccgggtgtg…
c112441.graph_c0	1803	p3	(CGG)5	978	992	tccgttccggcggcggcggcggctcgatctgcgccggggctcagatttgatcggcgtggcgcgctcctggagcccggggttccgattcggccgcgctccgggtgtgctgctgccgctgccccaattccccgactttgatgaggctctcgcactgtgagacctactgcgcctcccccctctgctacatcccctgcctccccaaatccaaagatgcaccaccagccgccgacgccgtctccgcgccgccctgcccggtcgaggacaagccgccccaggtccagaagattgaggtcgtcgcgcCGGCGGCGGCGGCGGccgacaaggatgaagacggcaaggaccacaaggagcacgaggacggcgagaagacggcggcggtgccactacccaagagcaacc…
c112448.graph_c0	1603	p3	(CCG)5	118	132	gtttggggctttggccagtcgcgagcccccgcttccattctaatccgccccctcccgagacgccaaagccccaaaccccttgccctcccaaaccctaaccctaaaacctccgccctcCCGCCGCCGCCGCCGcccgattcccctccccagcctccgcatcccgcctacggcttgaacgatgtcgtccgacgaggaggtcagggaggagaaggagctcgacctctcctccaacgaggtcgtcaccaagtacaagaccgccgccgagatcattaacaaggctctgaagttggtattgtcggagtgcaagccgaaagccaagattgttgacatttgtgagaagggtgacaatttcataacagagcaaactgggaatgtctacaagaacgtgaagaggaagat…
c112485.graph_c0	2448	p1	(T)10	1064	1073	tgattatgttgtgccttctgcttacaaccaccaacttcttgtcggtgaaatagtttatcttcgaaacatagcatgtgacctggattgtagccttataggggttgtgtttgttcttttctgtcttgttgacttttcaaattatgtttaaccatgcaatgatgcaaattatttcagcatcttttttacttccaccaaaatagttcattaatatttgatgacttgaccacatgtcttcaagtcatactgaaagaccaaaaaatggtgaatgattaactttgactagggcatgtctgtaatgtcTTTTTTTTTTgtaatgtcttagtgactaaggctcacctaattgtggtgagactttctgcaaacgtatgtgcaagtgcaaccttgagcagagcattgaat…
c112520.graph_c0	2551	p3	(CAG)5	297	311	cggctcgtcgtcagttcgtccctccctcccccgtgctgtgccatcccggaacgtaactgaaaaatggcgagtgtgacctcgaggtgctccggcctcctcctcccggacctgcggccgggcctcgcaggactccgcagccggtcgcctccgctttcttcgccccgcgtccatctgcgcgggggccgtcgccggccgagaaccctgtcctgcgtcgcgccgcccgactccgcggagccgaagacggacgagcagaacgtcaaagctgagctgggtgaagaaaaacctcagccaagcatCAGCAGCAGCAGCAGcacgcctcaggaggctgctgcagagccacctgttccggacaggggtctcaaccgaaggatagctgtgctcaccactcttgctgcggtg…
c112531.graph_c0	2114	p3	(GCG)6	226	243	gggtgactcgttcctttatccgtttccggcgccgcagggcggtctaggtctccggcgccgccaccagagccggcgcctccgtccccacccaccctcactccctccacctctctccaccgcccccgagctgggcctgctccgcccccgccggagctccatcttcgccgccccaagcccgaggcggaggccctttctgccgccctccctccccacgcgatccactcaGCGGCGGCGGCGGCGGCGacccgacctacgcgggtaagcgatccagcaattccgtagcgccgacgcgatagagccgccgcgatgggctctctggagcctttcaaccggctggtgaggctgacggcgcgggccttctacgacgacatctccatcaagggcgacacccaggccaag…
c112550.graph_c0	1538	p3	(CGC)5	113	127	ggcccctcctcctcccgccctccgccgccgcccgcctaccctcgccgccccgccgcgcccggagtcggaggaggagcagccgcccgatggccgacaaggagaactccgcctaCGCCGCCGCCGCCGCgccccgcaccacccgcgcatccgccaagcgcgccgccgccgtcaccgccgtcgccgtcgccgccaagcgcaagcgcgtcgcgctcagcgagatccccacgctccccaacggcgccccccagccgcacgccaagcccaagaagccgtcgtcccaagtcgccaatcccaagaagaggtccatctcgtccctgtcccagtccctccccgcgcccaagccggcgaccgacgcggccgacgagaccggcgacccgcagctctgcgctccgtacgcgt…
c112551.graph_c0	2083	p2	(GA)6	10	21	agagggaggGAGAGAGAGAGAagaaacaaaacccgcccgatctcctcgccctcctcctactcccactccgatcgctcctgcccgattccctacccgattgccgcgcgcctcctggtcccctcccgacacccatggagcctcaccccgcggctgcagccggaggaggaggaggagaaggggaggccggccgtggtgcggaccccgacaccggcctcgaagggtcgatgtggaggatggggctggccggcgacggcggcggggagggggacggggcgcgcctgccggagcggccggaccaggcggactgcatctactacctcc
c112551.graph_c0	2083	p3	(GGA)5	159	173	agagggagggagagagagagaagaaacaaaacccgcccgatctcctcgccctcctcctactcccactccgatcgctcctgcccgattccctacccgattgccgcgcgcctcctggtcccctcccgacacccatggagcctcaccccgcggctgcagccGGAGGAGGAGGAGGAgaaggggaggccggccgtggtgcggaccccgacaccggcctcgaagggtcgatgtggaggatggggctggccggcgacggcggcggggagggggacggggcgcgcctgccggagcggccggaccaggcggactgcatctactacctccggacgggagcctgcggcttcggggaccgctgccgctacaaccacccccgcgatcgcggcggcactgagtttggcggag…
c112554.graph_c0	1668	p1	(A)10	743	752	ctgtttctcttcgacaagcaaacacgaccaattttgcagcgctggaaagccaagatgtaaccagactgatatgatttgttggacagtgagggaagaaaaaaacagtaaccgtcgtacagaaaattcttcacaagatatcatagcagtatcggacaacgagagaaaaagagatagataatgaaatatttataaaggaccacaaagtgccaacgagaagttcagtctaacaaggctacttgaaaatgattgggtcagatagacctttgtgacaacatcaattagctaatcagtttgtttcacAAAAAAAAAAggctaatctgtatctgtagcactaggaccatgatggtaaaatgttttagacaaggacataaagtatgaagtgagcctaaaaaaatgaca…
c112554.graph_c0	1668	p1	(T)10	1108	1117	acataaagtatgaagtgagcctaaaaaaatgacacgtccaacaaaaactaaacgatttgtcaagctgatgtgcccatgggtgtgtctgcctcatggagcttttgcttgtcacaaacatgcattcaactggcctatctccgtctgggcattttaattacctagtgatgtaaaatcactccttttgacgcatgctcctatagacataatcacgctcccgtctcttcacccactgaagttgcatttcgcaactgaaattacaaacaaccctaccccggtccccagctccaagctttcctagtaTTTTTTTTTTcgaaacggaaagctttcctagtatcaagtgcaaaaatagggtatctaattctaatatctgtatccacagaatcacatgctttctccagg…
c112554.graph_c0	1668	p3	(AGC)5	1646	1660	ttcctcccctcttttcgcatttggatggcgtgcatcaaaagcagacatcgctggttggagcaagcatcgccatcgatcgagcatgatgtgtgaatttcgatcatgagaatgtgaatgtccaaatcgacgtcatgagacacagaacgaacaacatatctttgcataatctctcaccttttcgctttttcgaccgagtttttcaacaaaatccactgccttccaaaaataaaaataaattcggaggactgccacgacaaggactgtccacatttaaccgggaatctaatcacctgccacaggAGCAGCAGCAGCAGCaagccaag
c112593.graph_c1	1846	p3	(CTC)5	124	138	ctaaacaacggcattttgagcaaaccacttatcgtcgtgtccacctgtcgcccagcacttcaccttcagtcacgtcgctatgcgagctctgctctctcgcatcccggtctctaccgctgccttCTCCTCCTCCTCCTCccaaaccctagccccgagccctagcctcgcccccctccgcctcggccgccgcttcgtcgccatggccgccgccgccgcggaggagttcgtgaagggccgcgtcttccccaacggcgtcgccgtcatcaccctcgaccgccccaaggccctcaacgccatgaacctcgaaatggaccttaggtacaaggcatttcttgatgaatgggaaacaaatccaaatgtgaagtgcattcttgtggaaagcagttctccccgcgcatt…
c112598.graph_c0	1851	p3	(CCT)5	167	181	gtcccacgctgcagcgaggcagtcggtggtcggacctgcgggtcgtcccctcccttgaggcccccgcgcgccatggacggagagcaaggtcggcagcggccggactccggcaagaacctcataaagatcccgtcctaccaagaggtcttcggtaacggagccgctgCCTCCTCCTCCTCCTcgacgcccccctcctacaaccctcctctccccagcgccgccgctgccgccgccggctcttcgtcatcgtcgtcgtcgttctccgaggccttctccttcctcaaatcctccgatttctactcccctcccccgccgcctccacagccatccaccgcccctaggtaccatctccctcgccctctcctcggattctctcagtgaggcctcacccctctaggt…
c112614.graph_c0	2289	p3	(GGC)6	178	195	gtgcacataacaactttgggtccctctcctcctttcccctcaaagcgagagctccgtatcgccggcctccccctccgatccaatcccaaagataccttttgccctcttctcttgcgcggccctttcgctaccatggcggcggagggggaggacaagaaggatgctaattccgttggaGGCGGCGGCGGCGGCGGCgagaacaccctggagtcggcggaggaggcgattctgcaggcggtagggcaagagcccggtcaagaattggagggcgaggcggaggagagcgcagatcgagaggggaacggcgacgacgctgggaaggaagatagtgggtgtaaagatctggtcctggtagaggaccctgtcctggtcgaggatccagaggaaggtacctgtact…
c112620.graph_c0	1252	p2	(AG)10	1232	1251	tggagcggcggccgctgcacggcggcgcggctcttgccggaagagatcgagcgggagcctgcatccatggttagaacagaagaaacagaacaggcaagcaaataacagtaatcgcaacaagatcaggcggcagaagtaaacgcggatcaatagatcgatcgggcaaaaattagcacaagaacgggatgctgtgattgaacgagcggattggcgagcagagacggggatctttcgggagcgagagggattcgtctcccccggatcggcgagggaggcggcggcgagcacgagaggggaggcAGAGAGAGAGAGAGAGAGAGa
c112622.graph_c0	2182	p3	(GAG)5	1965	1979	aacctgcgtccatggatcagagcaaacaagaaacggcggtagtactgatgcgggcaagatcagggcgcacagagcagtgcaattcgatccgggattctacacgaaagtaaccctaaatcgagcgagcaatggattcgcaggcagacgagtatataacaacccaaatcaactcggtaaaggacaacctaacgcggagaggatttctaccaaaagaaaaaacacggagagattagcagcgcgcggacgaggatcaagaaacgagatcgcaatcagtaaccaaaaaaaacgagctttgggcgcGAGGAGGAGGAGGAGgatcctgcggagctccgaccgcggacgaggcggcgggcgtttccccccgagcgacggattcgctggctcgcgaggccgggggag…
c112631.graph_c0	1702	p3	(GAG)5	211	225	cgaacatttagcgacaagttcctcaaggatcacggccgtttctgacacggaataaagagcttcgatccacgaaggtcgcaagaagcttcgctgcaaaatccttgccttgcttgacgcatcatcatacatgatacaacaatcttggtccagttccatggccgtgccttgcttctccgtgtgatctttgctgcaacttcggagaaagaacgaGAGGAGGAGGAGGAGgccgtgtcctcctcgcatggtatttctagcggccgtcccctgtcgtcgatcgcgatcgcttccgagaaagaatgggcggggtgttgagcgcgctgttcggcggccaccggcggagagcggccgaggcgaggaggatgacgatgtcgaggagcggtgagccgtcgggacacggcc…
c112633.graph_c0	2157	p3	(GCT)6	2134	2151	aatacagccttatgaattttgtattatccaagactcacacatctgtagtcattccttcatcaatctttatgaccttgaaaatctttgtagcagcaaagcatactacagatgagaagagcatatgtagcaaagttagtgccactggataggggaagttgatctcttttgaggatagcacccacttgttgaagaagatctggccgccggagatggcgatgtagaagaggaggtggaagtaggtgacggcgccgtcccgccacgcgcccttcctcggcgctggcgccggcgccgccgtctccgGCTGCTGCTGCTGCTGCTtcccgc
c112634.graph_c0	1624	p3	(CTC)5	140	154	atcgattggtccgggaagggaaggaaaaggggaaaggcgagggaagtagagaagagaaagcaaacccgccccccaaaggcgaagacggggagcagaaaacttcaccccgacggaagccatccggttcgccgccggcccgCTCCTCCTCCTCCTCgccggcgtttccaagaggtcccatggaggaggacggccctagccggagcggcctgccgccggtcggggagtgcgaatggagggaggagctgaggcagcagcagtcccaggtcgaggcgctgcgcgaccggctcgtggaggtcaaggtcgggatgcggcgctccgaggacgattccggccgggagctcgagcacctgtgccgcagggtcaagaccatcgccaccctgctggcctacctcaaatcca…
c112635.graph_c0	1668	p3	(GCA)7	419	439	gggcgcgctcgaggccggcggcggcggcgccggggaggcggcctcgctcgccgccgtgctccagcaggcgcaggcgcggctcggcgtcgacctctcccacaaggcgccctacatccgcgaccagatggacctcttcttcgggccccgcctccagcccccgccgccgccgcccaaggcccagaaccagaaccctcctccgctccccgcgtccgcgcccgcgcccgcgcctgccatgacgcaggccctgccccagccccagctcccgctcgaggtgcagcagcagcaacagatgctgcagatGCAGCAGCAGCAGCAGCAGCAgttcgcggcgattcagccgcagttcatcttccagaccatgccccagctcccgcccgtcgtctcaggaggaggcgccgc…
c112646.graph_c0	1924	p3	(CGC)5	1049	1063	cgtggcagcgctgccgctcgaggagttccaggtggtcgtggaggccatgcgcgcgcggctcgcgcacgaccacgacctcatgtacaccatcgtggatcactacctcgagaaccacaaggggaagctgacggaggaggagaagagccggctgtgctacaacgtgaactgcgccaagctgtcgcaccacctcttcatgcacctcgtgcagaacccgcggctgccgctccgcttcgtcgtccaggccatgctcgtcgagcagctgcactcgcaccactccatgctgctcacccagcaccaccaCGCCGCCGCCGCCGCggctcccgtctccgccgcgccgctgccgttgccgcctgggctacataagaggtccatctccggcccgttcagcagcgccgtcgc…
c112655.graph_c0	1841	p3	(CGC)5	117	131	gacaaaactctgctttcccaagcaaacccaacagctttccccactcccactccccaactccccactccagccagcaatgacagacgatcccgccgccgcggggaccggccgaggagCGCCGCCGCCGCCGCcggcccggccgccgaggccgctctccgtcgtgtccgccctccccttctggttctacctcaccgccgcggtctccctcctcgcgctcgtcctcccccacctcctctctccccacgcctcccctcccctcccgcctctcctccgccgccacctctccgacggccgcctcctcaagctccacccaggcccggacctctttgcctccacctcccgccccgccgcccactccgccgcgcaccaccaccccgtgctcgtcctcccgggcctcgc…
c112662.graph_c0	2215	p1	(A)10	28	37	ggcagcccacccgaacttctcgaaaagAAAAAAAAAAcaacgttccatcagcgcccagcttatccactccccacgctgaccttccccgcaacctccccgaccaacctccctccgccgcctcctcggctccggcgcgcctcccaccgccggcccctcggccccggcgcgcttcccgccatcacctacaccgacccggacacacctccaccgcggcccatccctgccaggacgcgccttcgctgcctcccaccccggccccgacgcacctccagcccccccggttcccacgcgcctcccgccgccgccctccgggccccgatgcgcctcccgccaccgg
c112674.graph_c0	1872	p1	(A)10	54	63	cttgaaaagacgaaaaacaaataacattccttcagtatacaactgccacatacAAAAAAAAAAcattcattcgttcgatacaccaatacaggaaagtaaaacaaaatctgcaagttagccatgagattcaggtaaacaccaatgtgtgtatcacctcaaagtacaatatggaaaacgttacattccggaaagcaccacaaacatcattgccacggaaccaacagctaatggtaccattactctcgtgaactccatttatccatttgtccacgagcctgaagccctgggtttctgctgctaagaggatcgaatcctcgtcaacacgacgctggatgtagcaaagaataagggctgcctttgaac
c112683.graph_c0	1540	p3	(CCG)5	1236	1250	aagttctggcccgtgttgtccaggatcccggcggcggcggaggcgtagttcacgccctgcagcgcgccggcgtcgctgtcggcgttggaggcctcgttgttagacggcagcaggggtagccccagcagctcagctatggcgtcgaccatggtgtagccgttggagaagcggccggtgggcccgccggcgaagtcgatgccgtagggcaggtagttggccttggccagcgacgtgaggtcgttgttgttgccgttgtccgtcagggagtcgccgaacacgaacatggccggcaccgacggcCCGCCGCCGCCGCCGcccgttgcgccggtgccgctggcccctgctgcgtccccgggcccgttggggaacgtgaagttccacggcgctcgcgggaacagc…
c112697.graph_c0	1547	p3	(GCA)5	672	686	tgaagattgcagggaagatgttcgtgcacgccttgtatggggtaaccgcatgtggcgtcttatttaaccttggtctcaactatgcgtccgcgacatcatcgtcggcgttgtacaatgttcaaccggtggttaccttcatcttagcggtcataattgggatggagtctatgaaactgaagaagctccatggcaacctaaaagtggcaggcattctctgctgcgtcgccggcgtcacggtgctggccttctacgaggggccaatgtccagatctttcaaccatcaccggctcttccagcacgGCAGCAGCAGCAGCAgctcctccggagcaggcacctactccaagaaccagtgggtatttgggattttcctcatgacactctccaacattctagcaggct…
c112704.graph_c0	2721	p2	(CA)6	1798	1809	cttcgcccacaacaaaaccaaacgtctctcaactaaaatagatcatttaaagaattagtcaatgagtcttaacttgctgcaatcttgcctggtctgctagtcatattctacttaatcagactggtaattttgatgtgtcatccatcagatctgcggtgggtgtcaaaacaacaaagagaaaacgattttttaacaaagtgtggattttattgactcataacgaagcatccaggagatataaacacaatgagtgcatacccggcctcttcataactaggatgcacatagacaacaccaacgCACACACACACActcaaagaaacacgccagcaaagagcaaagtcatacaagaccaaaattgtgcctaagcaaggaaaatgaaaaaaagaaaaagcgaag…
c112743.graph_c1	1430	p3	(CCG)5	21	35	gtttacacataaaccgcacaCCGCCGCCGCCGCCGcccagactctcgtctcccggtcgcgatgatggttccactcgatccatgcaacaagcccacctcgcagcgccgcatcacggagggcgacaccgtcgtggtgtacgaacggcacgactcgatgcgcgcagtcaccgtcagcgccgccggcgtactgcagaaccgattcggcgtcttccgccacgccgactggctcggccgccacttcggatccaaggtattcagcagcggcggtgtcgggggcaagggcggtcgcaaggccggcggcgggttcgtccacctcctcgcgcccaccccggagct
c112756.graph_c0	1919	p1	(A)10	21	30	acagggataggctacatatcAAAAAAAAAAtctcgggacatacaaatatggaccgcagatgctttgattctggtcttgagtttcagaagcagcatcaagaactggacagaaacaaacaagaggcgtatcaagaaatggagatagaatggcttatgcagcctcaatctccatttctagatacgtccgcatcaaactttgctagacatctgagttcatacatctgtcatcaacccacgcaagctaaggtggtaatgcaccagttgaaatgtcaaccttctggcctcagcacataacaattcagcaagagaagcaatgtaggtgaatgcatag
c112762.graph_c0	1795	p3	(TAA)7	1195	1215	gctgtagcggagctccttgatctagatcaagagaagcaggctaatgttttgggctgggcactatatatacaggagaagagtgccgaagtgctctagtacatggtagggcaggagggtgacagctaaatacactagtactagtactacttcttacacactggcaaattgcaagcattgattgattctagtatagtggttggtgggcattactgctcgctcgcacgatgcagagtttttgcatcatttggtccaactgggtcaaataaaataggggtacacatcaatgttcttctgtcttgtTAATAATAATAATAATAATAAatgcagcaatatatttctactacatttgtttgttttacttgatccgcgggcataagaatatacgacgtaacagttgga…
c112780.graph_c0	1687	p2	(AG)6	1639	1650	tcacctctaaaaacgtccaatcttcccacgaaattttgcgtgaaacgagacgccaaaaaccaattgctaactaatctaattttttttcccacccacacagaaagaaatcaaaagaaactggaaccttccagaagatttgtcacagaagaacaaatcctctcggttttattctctctttttgcaagaacatgtggtgggttcccaagatctgtaacaaaacctatcaagaaaacagaaagaacgagcctcacctctaccccagaccacacaacacagatccccaacagaagatgggaaactAGAGAGAGAGAGataaatagagagatgggggagaggaggttgatgttta
c112790.graph_c0	2643	p3	(GCC)5	212	226	gctaaagcctggaagcatggccatggcgacgagtgtctgcctcccccggccactagcaaccggcgcgcgcgcctccatctctctccccgcccgcccccgccgcctacctcgcccacagcgcagaccccaccgtctcggcggcgccgccgtggggatggatgccctccacgtgtcctcgcgggacgcggagccgctcctccgccccgtgtcgGCCGCCGCCGCCGCCactgcgcaccgtcggctccgcgtgcggacgcacgcgcagggcgccgacgagtcggcgaaggacgccggcggcggcgcggcgtccggggcggacggctactcgctggcggccgtcatcctcccgttcgtgttccctgcattgggtggcctccttttcggttatgacatcggcgc…
c112810.graph_c0	2029	p3	(CAT)6	3	20	tcCATCATCATCATCATCATcgttgcaatggcttcctagacctctgtgcactcagacaaacatggctgcgtatgcagtgaacttgtgtgatgagttgaaactccatggcttgtaccgaagtggcatatgaagatctgggatgaattcaagcattctgcatggtctcaacatgcaagggtggctcgaatgtatccctggacagtagttttaggtcagcgtagcagaacccatgttgttgtttgttcagagaaaactgacaccagactagaccccatcttttctccctttgttgtacagaccatagctccatatcctgttcc
c112815.graph_c0	1569	p3	(CGG)5	122	136	gccgccttcgccccgccggcgctcctgctgctggccctctccgcaccgtgctggctctcccccagccccgccgcagacgccgtcggaggctgcccgctggacttcagctgggccaacttcaCGGCGGCGGCGGCGGcgtgctccgacggggcgcagcgggcggcgtgctgccgctacatcaacgccttcgtggccacctccatcgcgcgctacgccaacgccacgggccgcctcggggtgccgccggccttctcggagatgtgcctcagcgcggtgtccgacaccttccggctgcggggcatcgccaccgacgccgccgtcttctgcggcctcgggcccaagatcagggtcgactaccagtgcgccggccgcaacaccgtgctggagatgatgcagtcg…
c112835.graph_c0	1707	p1	(A)16	152	167	ttgggaaaatgctgtttatcaagttcggtctgccaaacatcagtttgaatcagaactgagcaatggataattatcttcaaatggctggaatccagcaaaatgtaacgtgctaactatgctaagggggtttggttttctccttcatcagagcAAAAAAAAAAAAAAAAcacaagatgtgggttattacaagatcaaaatggcccccatttctccatatattaataaacttctcaataaatttacatacaaagaacacgcgagccagctccgtttcatctcagctcaattctcaatttacttttcacctcttctctcacgttccactgcatgtcgttaatctcctcatctgtgagtgaccgttccattgacctataggctatcctgtagcaatgactcgtc…
c112844.graph_c0	1494	p3	(CCG)5	1420	1434	gcacggttgcaaacacaataatgtccgccgctgatggtttgaaacctgctaatagtaccgacatctgggacaaatgttgattcaaattaccaagtaacgcatgctgttctccatcacttagaacaaaattgctggagaactcaacccacttcttgacctcatcctgcggtgaggtcacgatatgtgagaataggctcgcaatatcattctccttgataagtgtactggatatgctctttggatcgaggttcaggtgcttgcagagcgcgtacgacatggcctgcttgctctgcgtgaagtCCGCCGCCGCCGCCGccattagcaggtcgagcttttttccacggacaaaggagtgataggggaagtggagaagag
c112877.graph_c0	1672	p3	(GCG)5	106	120	tcaaagccgaccgaccgacttcacgcggcgactggtcgaaggtggcaccaaaccaactgccgaaacctggttcgaatgggttcttcctcgagcaacgccagggaaGCGGCGGCGGCGGCGccaccgccaccacctcctcctcctgctgtgccgccggcccctctccacgcgatggacgcggacgaggacgacgagagcgtgaagcagctcaacgagtgcgccgccctctacctctccctccaggactgcctcgccgagtccgaccgcaactggaaggcctgccaagcacatgttcaagccttgaaagcatgtgaggcgagcagaaacaaaaatcaggaaacatgaaatactttcatgcaccttcgtacaggctgcatgctgaaggcatctcacacatat…
c112878.graph_c0	1958	p3	(CGC)5	1900	1914	aggttgaagaagccggggagggccgggtcggcggactgcatggcgatgccgcaacccgggcacttgccattggtacagacggctgggaggtcagaagacaccaccgccggaggggaagacaccggcgccggtggggacgagaggtggcggcgcaggagggggaagggtttagggatttgggagccagttaggatgtgttgtgtgggaagagggtgaggagacgagggtgcagcggttgcacggaggaggcagcggatggcggggtggaggcgccgggcgcgggatagcatcttgccgtgtCGCCGCCGCCGCCGCcaattcgtgaccggcggtgggtgttggacgtctcagcggggagg
c112905.graph_c0	2069	p2	(AC)6	81	92	ggacaatgcaaactgatcgatgagggtggcccaagtgtgcccaagtgcgcttggaggattttgctcaagaagcccctactACACACACACACggtctagtcaacggaacatgcacgggacactgggacagggtggtagcggttggcgcgagatgtgatctgtggagctgcaaacggcagcacccaggcatttctcctagacgaactcccctggcgttgatggttcgttccccaccgctcgacacggtggaggcaaagcagtgtgtgtttttcactgtggctgcttgtcctgctctttttttttttgtttgaatcatgcttgtcctgctcctgccttaattacctccgtagctaccatagccttttaggtgcactaatggatacattaaactc
c112905.graph_c0	2069	p1	(T)11	295	305	ggacaatgcaaactgatcgatgagggtggcccaagtgtgcccaagtgcgcttggaggattttgctcaagaagcccctactacacacacacacggtctagtcaacggaacatgcacgggacactgggacagggtggtagcggttggcgcgagatgtgatctgtggagctgcaaacggcagcacccaggcatttctcctagacgaactcccctggcgttgatggttcgttccccaccgctcgacacggtggaggcaaagcagtgtgtgtttttcactgtggctgcttgtcctgctcTTTTTTTTTTTgtttgaatcatgcttgtcctgctcctgccttaattacctccgtagctaccatagccttttaggtgcactaatggatacattaaactcgattaat…
c112917.graph_c0	2417	p1	(A)10	86	95	cttgtcgatagagaggccctcacctcagcccagccaaagcccagccgccgcccccgcaaatcaaccggagagagccgggagggagAAAAAAAAAAtgctgcaggtggagaaggcgctggcggcggtgctgtccgccgccgcggcctgccgcgccgccccgtcggccgtgccgctgctcgacgcgctcggcctcgtcctcgcggaggacgtccgcgcgcccgaccccctgccccccttccgcgcatccgtcaaggacgggtacgccgtggtggccgccgacgggcccggggagtacccggtcatcgcggaggccagggccggcgacgacgcgctcggcgtggtcgtgacacccggcaccgtcgcgtacgtcacgaccggagggccgattcccgacg
c112918.graph_c0	1914	p3	(CAG)5	9	23	agcagcaaCAGCAGCAGCAGCAGaaccagccagcagcagctgcccgggaggaggagcttacggtgcagccgcagccactggagctcttggcttcaggtgatacgactgagcatctacttgagggtggcgaaagtagtagcaatgatccttcaaggctggttgaaactgtgtctgagagctcaagtcatgtggaagagggatctgagagagagaaacctcccaaggatgacaacagtgcgaccgatccccctttcttgatggagctgtcaggactccagctttcggatcagtttgagcaggcgaatcctgtgcagtcaggcact
c112923.graph_c0	1381	p1	(A)10	767	776	gggagcaaacctcaaagacacaacagccgtgggaacatagtcttcccacgacgatgggtagatcaggccatactaacctggactggtggagcagcggctcctatggccaagctcactgtatggggagaggtgagagagaaggggataggcaagagaggaaggccgattaacctgtactatgtcatggtgggcctatatgagaatgtacttaattagtatttgtgattcctaaaagaatgggcacctatcctgtgacagacatggatggctcagattcaatgggcaactgtgcccaggtgcAAAAAAAAAAcctccattcacctgtattactatctctgtaattcctaattcctaaaacaggaagactggggatatcataatcatctccccctagccaat…
c112933.graph_c0	1567	p2	(TC)6	46	57	ctcgggcccatttgccatccgagcagacgccgtgctgactcgtcgTCTCTCTCTCTCgctggacctcgacgtccgacgccgccccccgtcgcgagagctaagaaggttctagaaggaagagaggcgaggcgaaaccgccacagcctcggcgcctggattcccggtcctacccctccggcggcgcgcatggatcagaggaaggccctgttccgcgccaagctccgcgaggccaaggagaagcaggagaagcgcatcgacccctcgctcgtcaggtataatgaatatgatcagcccatctgtagggtctgcaacgttacgttgaaatccgaagcactttggcctgcgcaccaggtttca
c112940.graph_c0	1508	p2	(GC)6	1141	1152	gcacgccacgctgtcaacgcagcaaacggaattgcactggcctccacatgagtgagcgtagatggtttagacgtaagctcatcctgtgaaagaactgcataatcagcacatgtccctctaatcgctgttggatgcaaggcaccaaacacttcttgcccaatatagaatgacgacacagaagtccctgtagctgcgacttcaccactgatgtcccggccaacgatgagaggtaggagtggctcgaatatgcaacggccatagccagaccgcattcgcaggtcgagggggttgatggagacgGCGCGCGCGCGCacgagcacctccccgggcttcagatcgggcgcgggcaccccctgcctcacctccagcacctccggcccgccgaaccgcggcaccacc…
c112945.graph_c0	2783	p1	(G)15	2769	2783	taacaacattctgaaatcaaatgcacacaacatgtattgcatgccctcatttctgaagctgaattaaacttcaccaatatatgcaaaacaattaacatgtttgtgtgaaaatatcatgcaggacactgagtgtcatgtcatttgagaaaaatttagacatacaagtataacttagcagagaagcactctgttctcactttcttcctgtgtcattcaaccaatcaaatgatggcacaaagcgaaacccaacaaatagaaaggaaaggagagggatctctcacccaaagaagggagtttggaGGGGGGGGGGGGGGG
c112958.graph_c0	2162	p3	(CCG)5	16	30	gtctttctctccactCCGCCGCCGCCGCCGccatggtgctcgcgcgcaagaagctgaagcagaagctccacgcgctcctccccggcgggggcgccgagggggaggctgccgcggaggcgaagaagataaaggtgcggctggtggcctccaagcggccccggcccaagcgcccggggccccgccctccccggaccaagagcgccaagaacaagaaggcgtctccggagaaatcacccgcgccggaggtggaggcggaggaccgggaggagaagtcggaggaggagccggcggtgggcgttgcggagggcctggaggagccagccgtgggcg
c112965.graph_c0	1763	p3	(CGC)5	55	69	gttcgagctcgaccgagccagccaaaagcctgcccgcttcctcttcaacgctagCGCCGCCGCCGCCGCctccctcgacgccggcctccaatccaatcatcgctctcctaatccagcagagaggcttctctgcctgaccttgcgcttcgctcggtagagagacagagcgcccggctcaccgcgccgaggcaccgctgcactgcccccgcccaccgcctcggccgcgtcgccccgcttacgctgcgcctccgaaactccgagccgccccctcctccgctggactgctgcgccgctgcgtcaggccggaaccccgcccctgtcggctcgcctccgctgcaccgccacgggcgcctgctggtcgagctcgcc
c112984.graph_c0	1829	p1	(T)10	355	364	ttacttctataatactgaagaaattagtcacttgctgtatacacgatatagtactgtacacgatagattcggcttagcattgatgctcccgtggattattctctggatagaacaaccacatgagaaccgagtagtgtctggttggttcgagcacatgccgatgagctcgcccacccgcgttcgagcagcagtctccgtttcgtgcctcatttctatctaaccacgtactccgtataagggaggggaactttcacgttattttttttagaataaccacacctgaggacagaagtttgcctcTTTTTTTTTTcctttggaaggaaatttgcgtctttatctgctcggaatgttgatagcgacatctttctgagttttttcagggttcttgaagtggccaag…
c112992.graph_c0	1485	p2	(GA)7	1452	1465	gcgatccgggcccgccgctggcccccacgacgcccactgagcacgcacggcgcacgtggttggcgcctccgccgtagggagggaagccgcgggccgaggagtcgtcgcctccgtcctcgacgtcgacgtcggcggcgtcggcctccccgggcgcggcggcatcctcctccctgccgctggcgttgcccatggcctccttccctcctcctcctccccccgcccccgcggcggcgaaatcacggaagtgccactcactgcgttgtggcgctgctgttgcgcgagggggcaaggaagacgagcGAGAGAGAGAGAGAgggaaggagagggagagggc
c113013.graph_c0	3208	p3	(CGC)6	1209	1226	acctggcaatatttttagctgaacttttttttgcaataataatatttctagctgtacttggatgtaccttaccctgggccagtcagcaaacccatcacactagctcgagcccccacaccaccaaacgccaaaagacaaatcccacccgccaccactaaaccccaaggcccacgtggcgtcatctgctccctttattacccccacttctcccgtaactgataacccggagccactaccacacgcgaccaagaagcgaacacacaccatgccgcccacccccaccaccccggcagctaccggCGCCGCCGCCGCCGCCGCggtgacgccggagcatgcacggccacgtagaatggtccgcttcaacccgcggagcgaccgcttccacacgctcgccttcca…
c113040.graph_c0	1655	p3	(CGG)6	27	44	ggaaaaacgagagaatacagcgagaaCGGCGGCGGCGGCGGCGGcgccacacttgccggcgatgtacgcggaaacggagcccggcggcgccgcggagcgcacggcgttccggcgggccgagaagcagtacaagctctacaagccacccagtcgcaagggcaggtcgaaatccaggggcaagcaagccggtggtggtgggtttggcggcggcggggacctgtccgcggtggtcgacttccacgcgctgcttgctgccggaggaggcgagctgcccgccgggatccggaggtgcgaccgcgccggcttccacctgcccgtcttctgcttcctcgaccggccaggat
c113061.graph_c0	1723	c	(CGG)5cagcgacctccatctcggcccggca(GGC)6	1298	1355	agaagggcagcacgagcgtgaaggaggcgatgaagagcttgggcagagcgaagatgacggagatctgctcgaagatgatcgccggcgagctgaaggaggcgaggaaggccacgtgctgcccccggatgtcgtgcgcgttgttgatgaagaggttcgggaacccgtccgggaagttcctccagttgatggactggagctggatggcgtcggaggcggcggcgaccttgagggcgagctcctcgcactcggcgcagtagaagaggttaatctgcttcttcaccttgtgcctcgggacggcgaCGGCGGCGGCGGCGGcagcgacctccatctcggcccggcaGGCGGCGGCGGCGGCGGCgggtgcgaggacaggggagcggcgcgtgggaagaggctctg…
c113063.graph_c0	3038	p1	(A)10	2485	2494	aggcatttcgtcctgaaaatttacgcacttgcactctgccttcatctatcttcgtagtttttttcagaattttttgaaatgtaaaagtatgaattttcataaattttgaattttgcatttgaaggcctccatgctcccgacctccaaaaagcaatttccggggacggagggagtaattcttttttatttatgttattttgcttgatcatgcagacgtgcaaaaacaccttctactaatttatgtatataataatagtatatcatagctatctgcatcgggatacatagctttccatcgagAAAAAAAAAAgcatgctcatctaaaccccgggggcttgaatatctggaagtcggacctgtgagacacaagcaccagcagcagagccacaagggccgcga…
c113064.graph_c0	1819	p2	(GT)7	1676	1689	gaagatattcagcgggttgaggatatgccatcgtacaagcttctagcccgctagctagtaactgaaaccttaacatggcttacatgtcgccgcgaggcttgaattgctgaacgatgcaaccagtgtccttatacagtgagagaattccaagatgtagatgcccctgtatcttgtcgcgttttaggtactccgataacccgggctctcatgtatttacatagtagggttttcttggccagcatgccacgtagggtaactccagtatccgaccaactaccaggagggcagagtatgtgtaggGTGTGTGTGTGTGTgctgttaaagtttggttattgctcataataccacggaatgtagtccttgtctctgtccttgtaaccaggagcctcttgtgaaagc…
c113065.graph_c0	2276	p1	(T)10	20	29	ccggcactggcttgaccagTTTTTTTTTTcaacaaggcttgaccagttcagctaacatcacgaaaccaaaagggacacagaatatgagttgcaatgtccatccatcaaccaagataaaatgggagctagtttctcacaactcacacacaagtagtagtacatgctaacaggtccatgtcaggacagaggccagggattcagtacgacattgaacaaccaaatgtctagctagattaagtcccgcgcatgtccggagcaaaagctctatgctaagatgcattccatatgcacaagaccgatgagctcagcttcctatggaaagcaggaac
c113082.graph_c0	1804	p3	(GCT)5	1319	1333	tccacccgtcgaactccctgagcagcagggcggcgccgtgcagcgtggcggccagctcggtggggccccggcgcgagaccacgggccactcccccggcgccgcgaccctgacgttgccgtacctccggggcgcctcctcgccgcgcacgaaggcctcgagatccgcgcgctcctcctcccccgagaccccgacgaggtagtagttccaggggtggtagagcgcccgcaggaggcggcggatccgcgggccgtcgccggggccgcccgagatgaggtacgccagcctgggcggcggcagggGCTGCTGCTGCTGCTgcctccccccgagccgcggcggggagggcggctgctgcgtgcgcgccggcccgagcgcggcgtagaggatcgggagcgagagga…
c113087.graph_c0	2229	p2	(CT)8	15	30	ccgctctctctgtcCTCTCTCTCTCTCTCTcctgcccgagccgccgccgcccctcacccgcgccacacccgttcccgagccgccgccggccgccccgcccccactgcccccgtacccgcacccacatctcctctctgctctcccgcgccctagggttagccaccgccgcccttaatccggcgagctccggtgaccatggtcggcgtgcagcatgctaccgagctcaccacgctccgttgcgtcgattcctccggccagattcgtccctcccccctcgaacgctggcgcccaacccatccctccgcgactagggtttggtgcgcggcctcg
c113091.graph_c0	1912	p3	(TGC)6	1741	1758	agcgatgcaagctttcagtccatccatgtccctgactacaggattcaccgtaggctaacggggaacaatgtccactacagggccatcccaaacccgaaatgcgccccggctgccgtcccggcgtgcagggtgcggtgagagccgagcctccttcgttcatgttgcctggaggagaaggaaataggttcagttgtaaatttgcaagtcgtggattgcgcgtttcgtgggtgtgtgtgtgcacttgtgtcgtgcgtattttctttttttgcatggttttccgatttgtaaatctgatccgcgTGCTGCTGCTGCTGCTGCttgtaaggccctctagttttctcactgtggtcttatgtggtgctgataagacagagtgagcccttgccgaaaaccagcagg…
c113157.graph_c0	1871	p2	(GA)6	1801	1812	ttcgcattgaatgctgatccaatgcagtctaggtggaactcgtggccgcattgcagcttggcgatggacctgcccccagcgcgcccagccaccggatccaggcagatggagcacgccccgccccctgccgcctccgccgcgtgatcgggcggcggcgatctctccagatccatcgcctcctccccccggcgccggggctccccctgcctctctcgcgggcgcgctcgtgggggggcggcagctcgcacgggagaggagaggagagagaggggaggtgcggtgctgttcgtgaggagagagGAGAGAGAGAGAaatgaggagggtgtgtccgagcgaacggaagggggtgggttggaattcgctgaaatgag
c113164.graph_c0	1872	p3	(GCG)5	82	96	gtgggcctcacgtggcaggaacggaaacacaccgcgaagctttggctaatccaacccacagagacggcgcgcatggcgaccGCGGCGGCGGCGGCGgtggcgtcgctccggtacttcccctcttccgtcaggaaccgcagctatcccggaactatcggcggcggcgctgtggtcacgttttctccacggcggggccgctgtgcgacggcggccgtggccgcgccttcgcgggaggcggagccggcctcctcgctcggggacctcacccgcgtagacttccccatcctggaccaggaatttgatggtaacaaattagtttacttcgacaatggttcaacatcacagaaaccctctcatgtgatgaaagccttagacgactactaccgattttataat
c113177.graph_c0	1516	p1	(A)11	1389	1399	agccatgccatcgtctccgaagccattcggcgggcatgcatcgtttgtaccgccgtccccagcaccatatggtgaggcggtgggcgaacgcatttttaccatgacagaaatctaccggtgtcccattatccagcgaggagccgcctccacccctaactagtaccggagtacatgttgaataacaagagcatgtgggtacatcacctaggtagcatgagtcgtacccagtgctacacttctggtgctactagataagagcaagtgtaccatcagctgctaaaaagctagcagatgaacttcAAAAAAAAAAAtctagcagatgttttagtggtgtatgcatgtaagtcggttgtaaaagcaataagagcaatcaggtttcaaagcctctagtacttgagc…
c113178.graph_c0	1766	p3	(CGG)5	1698	1712	ttgcctttctaatatctgactcgccattcccatagggctgctgatcatctgactggttcaggtaccatatgttcccaggagaggagtcctgtggatgaatgagagaaaggtccatgcccacaagcacgttctctggcagggagtcgtcggccttcctctctgccaagaatcgcacaagttcttcatcgctccaagaatcactgatactgtagttcatttctgttggtgtaccaagtggcggacacatgattgtcccggaacggaagcgcggcgaggcgggtggcgtggcgtgcggcgggaCGGCGGCGGCGGCGGtggctgccgtctgccggagtgcggggcgaagggagcgagagggacgcgtgccag
c113196.graph_c0	1716	p3	(CGC)5	9	23	gccgccgtCGCCGCCGCCGCCGCtccagctccggccggaggaggtagagcttatgaaagttgaggaacaaactgtgaaggtcgagatggggctcttcgttaaggaaagcgaaacattcaaggtgctgaaagagttggagtcaacaaagcaggttattgatgacttgaagttgcagatagagaaggcaacatcagagtgtggaaatgcagcaacagatcatgctgataccatgaagatacatccacctcctgatatagaacggaaagtggacgaccatgccgagccactgatccagagcataaatgccatacagtctccactag
c113203.graph_c0	3106	p2	(GA)7	2993	3006	gtacctaactctattatgctttttgttgcctggctcacaaagagaagacggaaatttgtcactgaaacaatgccggcctcatctgtgtttagtagaacaacaccatggccctgggcataaacctcctcgtcctcgagcaggaactcctccattccctgcgaagacctccgcgacctcggatcctcgatttggttccagtcgatggcgtcccagctcccagaggcctccatctccggcgagcagaagcggcggggtacccgacagcgccgcggcttctcgttgtcgtcgcgcgcgcgagagGAGAGAGAGAGAGAcagagagagcggtgttgcgttcgcgtgggctttggtttggcgttggcttgtcgggggaggcgaccgtctcgcattcgtgacggcg…
c113238.graph_c0	1373	p1	(T)10	176	185	gcctcaagtgcaccagtagtgctgcaagaataagtataggaattcaattggtttgtttgttgaacagcccttttcttctttcttttccttttcaggaaagattctacaaaatgagctatcttctcgattgataatacataaaacactgcaatgcttgaaatatgccagggagcaaTTTTTTTTTTcacaatatagagcctaaataagaatacttcggaataattagtgtaatctcggtatctgtcattttacttgtagctaggctacttcattcagaattactcaatagatgctaacaatagtactcttgtatagaaaatgaataaaaagtcacacggtaagtttattaacatgcttaaatcacacccaatcccacaaattcagataacctgttaatca…
c113274.graph_c0	1602	p1	(A)10	201	210	taaccaaaaagttccagaggcatcttccgttcatttcaatttaggtctttctgcaccatgttcagatcacatcctcttacgattggatacattttccctctgcaaaaccctaacacggttgcattcgctatactgaacatttacaaatgctcagcacaatgcctttctagtgtatcagggaggtgctcccgtgtgttaagAAAAAAAAAAgggaggtgctcccgtggcacatagcctcacagcagcagttgaagtcgtctcttgatctcggcactgcaaactgcttcgcctctactgaagatcgttcaacagaatgtaacttcggggaaccatacgagaacaccctaatctcagtccaggctgtgtgagcctccatgaagtattcagtgacagaggtac…
c113288.graph_c0	3209	p1	(A)10	1900	1909	attttgtggattgaagtagactgtaagtgtactgaaattattatgtatacaatgtccattaagtctccaattctgttgctgaaatcatgttagataattaatcagtgcttaaatcttgacaaaataatgggtgtgacgcatttaggatataccacagctgcaaaagtggtttgcaggagcattatggattactacttgcatagatgtatgatttgttgctggtggaattggtatgtcaactgatatctgaaattatcaatttcaggcaatgaaattgggagttttgagctccttcagtccAAAAAAAAAActggtatctgaaaattattttatgcaagcgagatcgtgtaatggcaaggcttttttctattttctgggtaataactttgtatgaatttc…
c113292.graph_c0	1831	p3	(TCG)6	1813	1830	tcgcccttggctccggccatctgcgacccctggccgtgcgcgccacggccggcgcggtagtgcagcgacttgcggaacggcagcagcgagttcatgtccccgtccacctccacgtacacgttgcccccgcggccgccgtcgccgcccgacggcccgccgtgcggcacgtacttctcgcgccggaaggccaccacgccgttgccgccgtcgccggccttggagtatatcctggccgtgtcgaagcaccgcatcacggcgggcacccccttctccttcacctccccctccgcttcctcccctTCGTCGTCGTCGTCGTCGt
c113304.graph_c0	3344	p3	(GAG)5	2	16	aGAGGAGGAGGAGGAGgaacgaaaccctcgtctcgaggtcgagctgcggtagggtttactggtttagtggggatgggaggagcctcgccggcgataaagcctatcggcaaaacagtggtgcaccggatttgctccggccaagtcattttcgacctctcctccgcagtgaaggagctcgtggagaacagcctcgacgccggcgccaccaccgtcgaggtcggcctcaaggcctacggcgaggagtggttcaaggtcgccgataacggcagcggcatctcgcccggcaatttccaggcactcgctctgaagcaccaca
c113319.graph_c0	1636	p2	(CT)9	1611	1628	ctagggtcagcgaccttttcgacccgactaatcttgactccacctgcattcttctccagatcgcatgaggctggccgcttgccaaggacatttgtcaggtctccaaaggcccgccggacactgccctgggtgttttcagtcattgcagcttccaggtactcaccaacttgacaagattaacagcaaaatcgcggccgacaaccatataatacaactcgccgcgggacgcccgccgttcctcccgagatcgccctccggagcggggggcgcgcgaggagagtggggtggggtgggaagggaCTCTCTCTCTCTCTCTCTggttgtgg
c113320.graph_c0	1613	p4	(TGGA)5	1578	1597	ggcaatgtgcaggtaagcacccacggcagatgaggccagggcaaagcatagggtcaggtaaacgagcttgaggtgggactgcacggcgggggagatctcgcggaagttcttgagggagtcgtagccccatccgctggccgccgccgacgaggtcgagtagaaggcgtccatccctgcgctgcgcctgcgtctgtcgaatcggagcggcctcgcctcgcacgcaaggttgttcgtccctgtcctgcgctcgcgctttcgcgtggatttttctctttttcttttcttcttcttcggctggttTGGATGGATGGATGGATGGAtttcgaaaccggtgat
c113335.graph_c0	2278	p3	(AAT)6	115	132	ttaaaaggtcaaacaaggcaagccaggaggtaatatatatatgaccaaaattcatcacgagtataaatctcccaaacagacgacatagtctggcagataaccaccacggtccacAATAATAATAATAATAATaagataatataaaaacagcaagtatgagtctccaggcaaaaacgaaaatggtcgacatttcactagtttggcgtttcactaggagcgggttgtagtttctcgcgaatcaccaagctcagtcatcgctcagtcatcaccgaaagttatcttcttccctgcactaggtgtgccagcactcagcctggggggtgcaccaccccgaccacggcccctgtcactccggccgcctctgtcaccccggccgaatcttccaccacctctgcggcc…
c113341.graph_c0	1940	p2	(TG)6	1889	1900	acaaggtagaaggaagtagttctggccttggctggttcactgtgggccgggatgaagccagttgttcagaagttactttctggcatcttatttatgctgccgttaatatggtcactactatattattggctggtcttatttatattagactaatacaccaggcaatcaattgctgtagtcccttaacctaatgtataatatcaggcgtgttatcttggcagctggttcagattcgtgtgttcatgttgttcgaaagctacatcaacattacctttgttcgaaaacattacgtttgttcgaTGTGTGTGTGTGacgacacgagaagtcgcatcttatcaattttgagaaattg
c113342.graph_c0	3377	p2	(CT)7	3290	3303	aactacatatactagtaatttggaaaggagcaaaaacaaagctagaaacgatttgtttaataatcaccgcagatcttgacgggggcctggatgcggaggaggttgggctgggacaggaaaacccgcttggcgtcgacgcagagctgccggatctccgcctcggacagctgcacctgccgcccgccgcggccgccctcgaccaatcgccgcaccacctcgtccagcgccgcgccctccatggcccccatggaggcccgtgtcatcatcatcttccctccttcttctcccgcggccgcgtccCTCTCTCTCTCTCTccggcgacggcgaggggcgggggagagagagaggaagggtggggggattggaaatgggatgtgcctgggaatag
c113357.graph_c0	2076	p2	(GA)7	1994	2007	cttccggaccgtctcgtcgtcggtgaggcgggagaggtggccgacgaagaccgtgcagtaggggtcgccggcggccttggggtccccgaatggatcatagaggccggcggtggagcagaggagggcgcggaggacggcgttgtcgtggggggcgacgtccgtgccgtcgatgctgcccgcctggatcgggtggtacttgtccgcgtagaacaccgcgcctgcgctcccgccgacgccgactctcatctcgccgccgacgccgccgaccgctacctgccgaccaacctgcgccgccggtggGAGAGAGAGAGAGAgggcgagctgggggccgcggctgcgcaggagggccaggggaagagatgggccggactggaccggatcgg
c113360.graph_c0	1160	p3	(GGC)5	909	923	tgtagcaccagaagcttttggtgcaggtggcggcggaacatacatcttagctcttcgaagaacctcggcaacaatccaatgcttgtttttgctcaatggcctagaaggatccagcctaaccctatcgccgatgttgcagccttcggcctcgtcgtgcgccatgaacttggaggtgcgcttgacgtagcggttgtacaccttgttgtggaagaggcggtcgaccgccaccaccaccgacttctgcatcttgtttgacaccacgatacccaccactggcttcatctccgcccgctgattaggGGCGGCGGCGGCGGCtgaagaggtggtcggggcagacaagagaatcgacgccggctgcgggctgcggtggtcgattcacggacgagggtgacggttcgc…
c113363.graph_c0	1648	p3	(GAG)5	1493	1507	atcagcaaggatatatccaagcgactgttcagcagaatttatgaaccatgtatctcctccctgaaaaagaccatgttgaagaaaaactggaggtccagtattgtctgcaactccatttttgccatgtggaatatgctgaagagacagaagaaagccatcgtttgtttcaacggtgtgctcggtgcacgggtagcccagcggcaggagcagctgcccgcagagtccgccgccgccgtcgccgcgcggcacggcgtggcggagggcggaggaggcgtgggccgcgccggaaacgcaggagcaGAGGAGGAGGAGGAGggtcagagcgagcgcggcggcggcacctcctcccgggaccgccatctccgccggtcgggagtcgggagggcggaagcggcgggt…
c113367.graph_c0	2850	p3	(CAG)5	2427	2441	accctctttgggctgatgagcacgatgaaagccgcctactccactccgctgctcatcttcctgccgttgctgacaatatggttccacaagtactgcaagagtcggttcgaacccgcgttccgcaagtaccctctagaggaagcgatggagaaggacaggatggagcacgcgtcggagccgagcctgaacctcaagacctacctggcaaatgcatacctgcaccccatcttccaaatgtttgagcaggaggatcagaaagaggaggccaccatagaggtgagaatcgacaaatcggagcatCAGCAGCAGCAGCAGcatgtgagaagctcacactcacagtatgaggaggagacgagcgcacagacgcattgccaccacgaggagaggaccagcagccag…
c113376.graph_c0	1526	p2	(AT)7	4	17	gaaATATATATATATATaagaacaaaaggaacaaacaatcatcagatacagaacgagcgagttttcagttgtgcatttaacatataagagctgcatcgcccagacacagcgttctacagcgaatgtgcgactaagttcaaactattttcttatgaagctacaaccctacaaggaataaactgaaaaatctacatgcatactcagatcaatctaatggcatcgtttgatccggatgcattctataggagacagaaaggtgcctatatatcctgtacaacatcaatgagccacaagtatctttaccatgttattatatg
c113376.graph_c0	1526	p3	(GGA)5	1473	1487	aacaccagccctccatataaacacatgtaccactgatcccggcggatttggctccggagggccggatcgagcaggaagacggcgccgatgaagagcgcatgcagcagcatgacgattaacctgacacacctccagggtttcctcccgtgcgagccgtggcgctggggctgggataggaccctgatggcctcatggggaggatcgctttccccgcagcacggcatcctcgccgccgcaccgtcgtgaggagcaggaggagggaggcggtggcgacggttaccggtggccggtgcttccgcgGGAGGAGGAGGAGGAgccggcctgcagttacggtggggaggggcccacctggaa
c113410.graph_c0	1499	p3	(GAG)7	1336	1356	ggcgccggagccggtgccggagcagccgaaggaggaggatccgatggaggcggcggcggggcggtgctgaaggtgaaggccggcagcacccgcatgcgcatcttcctgcccccggacacgaagcagcagcaggaagcagagtcgtggctagctcaagctcaagcacgacaagagaagagcagcttcttctccatgggcgcgcgcgacacggatctgagtcgtatctcgccggctctactctagtccggtgggattggattcgattttggattggagcctccctccccaacccaattgagcGAGGAGGAGGAGGAGGAGGAGagaagcgagagagattggggaaattttgggaaggatgggttggatttttatctggattggttgattgggaaagaaaga…
c113433.graph_c0	1771	p3	(TGA)5	1084	1098	cctcttggcccttccgcttccagattgtaacagtatctctggatccaatggcagaaatcccccccttccagagccaccagagcttgaagctgacctgcgacttagcccaggacttccaggtgtaacactagggtcaccatgcggaccatcaaaaacaccttcaaattctccactcttgtttgctctcatcttttcaatgccatctgtgaagtccattggtgtgaagcccattggttgagctcccatttcattctgatctccttgaggctgaggcggagagtttctcggctgcttttcttgTGATGATGATGATGAtttatctcctgaagaagatgagggctttgggggcttgactttggtgcattccttccagagctgcataagctgctgagggtaata…
c113436.graph_c0	1930	p3	(GCG)5	257	271	gccgcatccaccaatccctgcccgatcccatcacatcaccacagccccagacgaaaccccgacagagatcgatcgacatccggccggagcaacgcggcggcgacggggctcctctcggcggcgggcaaccggccactgattggttcgatctttttgtcggagccgattgtccggacgggcaggcgaaaaggggatccgccggcggagcgataatctaggctatccgtcagccagaaaaggcccaggcttttaatcaGCGGCGGCGGCGGCGgctgctctgccaacgatggacccgcaggtggcggtgcagggcggggactgggtgtcggcggtgacgccgctgctgaagctgctgtgcctgacggtgatcggcctcctcctggcccacccgcgggcgca…
c113437.graph_c2	1369	p2	(TA)8	3	18	ctTATATATATATATATAtttgtttgaattgccaaagaacatatatgaaattgataaccttaccttgatcctcgttgcacattgattttgctgccgcatctatttctttaatggtttcttcttgctcatatatgattccatcattgcatagtgattgtattcgtgcatgcacttctttgattattggaagcattgtgcaggggatgtccttccacatagttactttactgtgatcatcattgtataatgattgtgtcggtgtatctgtttctctgatgcttggaaacattgaggaggggatgtctgtccaaaatagat
c113437.graph_c2	1369	p1	(T)10	720	729	tttcgttgcaggtttccgtcatggattcatcttcttttgatgatacggaaatagcttgcttacgtcttcttgtgaattcttcgttacgacggtgtagcaacgcttgcctttctcccgctgccacatgatccctgtgttttacagtaaatgtagaagtgctctcctcctgttcagttgcgagatattcagggttctccattgctattgaatctttggatggtgtgttgcgtttcaattgagggtgagcttcaatttgttccattcttgctttcttcttttctgtttgcatatttgcatatcTTTTTTTTTTcttgtgcacattttgccgccttctgttctggtgtctttcctgatactttgtttcgttgataggcttcacggcgttttttgagtttctca…
c113444.graph_c0	1974	p3	(GCG)5	167	181	gcttggtgtgcttggatctgtaaccgtactgcgtttccactccttcaccgctcgccataactaatcgagggaagggagcatcgagccgttccaattcgcgtcctcgtcttccccgccaatcccctctccctcctcctccccaagaagtggccagcacagggacgacGCGGCGGCGGCGGCGgtgttgccgtttgtgtttgctcgctaggcgagtaggcaatgtcggcggcgggggcggggccggggccgggggcggaggcccagatggggaaggacagggacgtggtgcggctggagcgcgagtcggtgatccccgtcatgaagcccaagctcatcatgaagctcgcctacctcattgagcgcgaaaacgacagggaggaattcgtgaagctctgcaag…
c113496.graph_c0	2299	p2	(GA)6	2052	2063	gaatcgtaccggcgcggatcgcgtgggcgggcgcggggtttacgggggaggggagcgtcaccttggggagaatgtgcgtgtcgactgtcggggtggtgcagtcgaggaagcgctgcagattggacggcgggcggccgtcctccaccctgtgcccgcccatggcccctccgcgtcctcctcctccgtccccccgcgaggccgagcacccccgccgctctccacggccgcggcgatcggaatcgcccgcccgctcgctcgctcgctcccgaggaagaggaaggggccgagcaggagaggtcgGAGAGAGAGAGAaggagaagaatccgagggaaccttggcgccgctgcgcaggaaggcggtgcagggagaaggattggcgagagggggagtgggaggagg…
c113496.graph_c0	2299	p2	(CT)6	2247	2258	aggccgagcacccccgccgctctccacggccgcggcgatcggaatcgcccgcccgctcgctcgctcgctcccgaggaagaggaaggggccgagcaggagaggtcggagagagagagaaggagaagaatccgagggaaccttggcgccgctgcgcaggaaggcggtgcagggagaaggattggcgagagggggagtgggaggagggagcgaggggggaatggtggctttattcgtcggaggagaggggaagcagccgcggggcggggtgcgaaaccggctacggtttgctttgcgctctgcCTCTCTCTCTCTcctcgcgttggccttgtcggacgccaacgcaaacgcttccg
c113525.graph_c0	1005	p1	(T)10	816	825	agcagcagcggggcttggagaagaagcagtagaagcaacagcaaggcgagggaagaaggagcagcagcaaggaaactctcgcgcggaggtgctcagtggtgcggtggtgatggtggcgtggtgaagcggggagtggtggtgatggatggcggcgatggctgattggcgcgccgccgcgctggcctggccgcggcggtggccggagatggaagaagaagtggtgagggggagagatgagatgccaggcccaatttgggaatggtgcagcgctagggattttgaccccctccctgatctgtcTTTTTTTTTTactttggcccttctcctttctactttcttccaaagtagagcccttccttctttacttttggcccccggtttcttctttccttcatgctc…
c113527.graph_c0	1688	p2	(CA)7	117	130	atagaccaagcagttcgaggtttacctccaagccagtcctctaaactagtttgacaaattattgcaatcctgggtacattttgcgtaagttatttcgtaacatggtacattcgtacCACACACACACACAgtcaccccacacccgcatcgattactgaaataaccccagcaaatcactctcgaaagcaatcaaacgtaaccaactgaaaaccacccaactgaagtttcagggagccggctgcaggagcgtgctcccgagcgcggcgcggagggcctccacctcgtccttgggcagcaccgccgtgacgacgcggccgcgcccgtcggcgtccggctgcaccagcacggcgccctcctcgccgacgccgtccaagccgtactccacgtgcgcgggcctct…
c113535.graph_c0	1570	p3	(GAG)5	1053	1067	aagaccattattgcagcaatgagagagaaacatgtagcatagtagaccttcagattagctgcactcaggggaggcaaaaacggtatgaatgatggaaaatctgggagttctccttcaggctcttcatttgagattccaagttcagcattttttattctttgttgtattctcaatctgcgaatctcctccatatgcaagaatatcttgttccggcggctcctgatattatcaagaatctcctgcaaatctagcttatcaaaatcttgaactgtctcaggcccttcaatgatgcaaaaccctGAGGAGGAGGAGGAGgcggcagcggccgcggccgcggcctggtcgtccccggcgccaaacggcgggggtgtcgacgacgacgacggcaggtcaggggaa…
c113556.graph_c0	1593	p2	(GA)8	1514	1529	ggcagccaggcgcatctcgatgtccgatatcgttctgtccaacgcgatgacgacttcgcgggtttgtgcttggctcagcatagccctcgaacggccagaattcgtcttgtttgggcaatccggcggctcggggaccgcccagtagcggttgacgacgcagacgccgaggaggaagcaggcggcgcagagcgcggcgacgcacctcgtgggcacgcgccccggcggcgcccggtggtgcggcctggacgcggccatcgcttttgcccgtgctcgccctcggattcctagttcgaacgggagGAGAGAGAGAGAGAGAgggaaagccgtgtgagagcctgagagggagagggagagcgagcttttgccttggtctgctctgc
c113558.graph_c1	1984	p2	(GA)6	1891	1902	ccagcagcttatgaactgaggactgtgtggatccacaggcataagaatgcgcggttttgtccggcgcagcgatcggcttcacggcaacaacaccatgggagctcatgctgcttcagttgattagtgagtggcctgataatacactgctggatagccagagaagaagatggacagcagagcgaggaggagattcagaatctgcgagatgggttgtacggctaatctgattcagcctccactctcttctcttctcttacccaacagcagctccctcctccctagaggctagagctctctctgGAGAGAGAGAGAgtcagagaggcctaagaaaaagtcctatctatctctctccctggaaatcattggtgtttggtgactatactgcaccttttct
c113558.graph_c2	1121	p2	(TC)6	965	976	gaactgtaaatttcagatttagcattgaacatttgatgggctgaaggttgtggaacattgcaggtgtgagccatgctgtcaggagcaatgatatctttcacaggaagtacactctgtgtgctcattgtgcccttgagaatgataatcgagatggaaaacttgctccaatccaaccctgaaattccaagaggactctggtctctggaagaggaagagattcagagccaagtcagccgccaatcctcctctgacttcctccgtcttctctctctccgtgttcgtccagaagctccctgtgtgTCTCTCTCTCTCgctataaattaagcctgtctcctacctattcagtgcaccatcttaattggacgcttgattgccttggccgccttctcacaactctgt…
c113603.graph_c0	3021	p2	(GT)6	2138	2149	ccttatcatcaagaacatagtcaaaataaaatcctgaatttgcaagatgttttctagcaagctggtcaacaaacatttgagcatcggatgacttgatgaggcacctaaggtttcggtggtgattttgcaagtctctctttgtacagccaacattctcaaaaaaaaacaagtctacacgaaggaacctatatgctagggatgtgccaatgctagctttatgacagttccataatgtagtttttgcttgttggctaactttcctgtttgatctgatgaattgttttttactgggtgatacaaGTGTGTGTGTGTgctcctgttcgaaaagtgtcacaatgtacttattctcgaccgtgcgtttgactgcaagtttagcttcgcacccacatctagtgattt…
c113620.graph_c0	7833	p3	(CTC)5	5620	5634	agttgagcaactactgaaccgaatcgacaaggattttataccttgaaggcgtaggcttcagcctcggaaagagccctcttcagctcgccgttctggtacctctctgcaagcgcaaccataacagcagcgcatcagttcgattcgatccactcttccaccgtcggcgggaccctttgtggtttctctcacctcggaggcgacgacagagggagaggacgcctggataccgccggtgctcgcgagcgcggctgccacatccgcgacgacggcagtggcgccacaatcgtacaggaactccatCTCCTCCTCCTCCTCcacggcagtgttcccgcgtccaggtgagggggttgtcgctatctggaggagctcgcgtaggcaggccggaggtggccggcggcc…
c113620.graph_c0	7833	p2	(TA)6	7452	7463	cttagtgttagatttttcattaggactggaacattagaagaggaaatattatctcaaaagatcaccaatatatcatccctagcttctgcacaagattagctagtcttgcatgtgctattcttagcataacgagtgtacaggtccaacaagtaaaagtgaggcgtacttagtcagaacaaggcatgtggtacaagatagaaagtgagaaaagacaaaataatctagaggagttcttcggagatactccttccgttcgaaattactcgtctaagaaatgaatgtacctagatgtattttagtTATATATATATAtccattttaatccatttttgtgataagtaatttcgaacagagggagcgggacgcatgcatctttcacaactagcatgcagaaccaaa…
c113624.graph_c0	3266	p1	(A)10	1041	1050	gaagccagggggaggttgaagaagttcgagaggttaaagaaaggatccaattgttcgttttgcacccgacggctagaaagaatcacatacccaatttaagttttcagtcgacttacacctagccactctcttatccgtgtattaaaatctatgaaagttcactttttttgtccagcaaaactaatgtattgaaactcgctagagtttagctgaaatcctaccaaagtttgagaaaaattataaaatttcaagttctgcctaagcttagctcgaattcatcacaagtcaccgatagtttgcAAAAAAAAAAgtgtcaccaatatattttggctgctacaaacgtttcgaaggcccaatttcattgttttgttgttgggttgggcgggtcatgacccactt…
c113631.graph_c1	1955	p3	(GAG)5	390	404	cgcctcccccatctccgttccgaaccccgagtcccgagcgtcccgcctgaccccaaacgccgagacagctcagaaaggtcaagaaaagccccccacaaaaggcccaggagccccaaacccaaacacaggcccatcatctcctggtcccgacctcgcactccccatcccagcatccaactccaactccacctcgccgccgcccccaccatgtacggcgtcggcgtcggcggaggcggaggcggcttcaacgcgccgtccacggcctccgggcggcgcaaaaaccaggaggacgacgaggaaGAGGAGGAGGAGGAGaccggcgacggccgcgtcctcgaggcgtgggagcgcgcctacgccgacgaccgctcgtgggaggcgctgcaggaggacgagtcc…
c113643.graph_c0	1723	p2	(CT)6	71	82	cgctcgctatcgctaggggaaggaaggaaggaaggcagcaggaaagagagaggaggagaaattccccaacCTCTCTCTCTCTcgctctctccgtaggttgtgtcgagtttgttccacttgactcgctctcccgagaagagaagggatcaaatccgcctcgaattccccgatccagcagccgcgacgactccgccagacctcctccccctctgcccccttcctcctcgccgcccagatccctctcgcccccttccccgacctttcagacccagcggtaccccatcaccacccccgccttcctgccagtagtagatcccttatgagctggttggctgcggtttcacttcagtttgggggctactaagatgggtcagcagctggg
c113671.graph_c0	2713	p3	(CCT)5	58	72	gcagaatctaagttcccctcgtcaccactgttcttgtccctgcgccagccaaataccCCTCCTCCTCCTCCTctctgatctccccccaaatcccgccgcgaagacgcctgttcttttcggtcttcccgattcccgccggcggcggcgcgagcccaggcctccttccaccgtcggagtcttccctcgtcgagcggcgccgcgcccccgcccccgccccacactcgactggcgccgcactgacgtggcgcggagatccatctgggcgggcttgcattgatttgttctcctgtgggtttgttgaacagtaatactatatgggatcatactcgacaagcgaagtgcttaatgctgccgcggttggggtccatcatc
c113671.graph_c0	2713	p1	(T)10	2610	2619	caaaaatcgtgttgggcttttgtgagaatctcccagacatgccacctcctgcgtgcggcattattcaaattctttttgagaaattttatttctttattcccaaactatcagatgccaatacttgttatgttcactagcggaaactgtatatcatgagaacgttccaaacggacatccacttgacataaatggcatactatcatatttttcatgcacctataccaatctcttctccaggctctgttcagactattctgtttgatacaccttgtaatgtttttcacctctaccccatgattcTTTTTTTTTTagatacggtgacttaacttttgctttcgcttttatcatggctgaactcagacgtgcttatgatcttgaaagctatttaagcaaaatatt…
c113677.graph_c0	1031	p3	(TGC)6	364	381	ttcgcaatttacagcaacagaaggtaggacggtcatatacagggcgcggtactacggcggtgcacaaacatggagccgaatgaatgggttgatcgtccattccttgtcaggctcccctacccctactctctagtcattagtctaggtcctcttcctcactcatcatcagacaggcataccacatccacatccatccgagtcgacgaaccatggtgagttgcttgtgaacttgacggcggcaagggtgatgagctcacagggggaactgcatgtgaagactgcgggcttacagatgtggcaTGCTGCTGCTGCTGCTGCctctgatttgcaggggccgtggaatgcgcccgaggcggcaatctgcgctgaagatgaggagcggatgcactcggaactcca…
c113683.graph_c0	2754	p1	(T)10	2012	2021	aaggcaacaccaagatagtaccaaactgattcatgtaatccactttaatgtcaaaacagtagcttaaagattcataactgttaaacattcagagcatacagaaatatgtgagccaaattttattctgcgtccctagtaacaactcacaataataacaagtaaacctattacgtgatgaagcttgctagtggttactggtccatggaatgaggccttcttactatcacgtcagtttaaacttgaatgagattccagttcttaaccttcaaagtttggagatcttaaaggaagctaagaatcTTTTTTTTTTcgccatatcttattctcaaagaccacacagcagaacaacaatccaatctttcgccagcagttcaaacaaaccaaacaaagcaagcgctg…
c113684.graph_c0	2080	p3	(AGG)5	1806	1820	ccccaaagcacacccttctgtaagaaaactgagccctaaatctacaaaagatgactgcagaaaacccacagattgttaaattcggtgaggaacatatgagacttgacttgggaacatctaatctaatctacagaggctacagcgatgagtcagctattggtaagaaagcgtcgtttcttctagcagaggttgctccgaattcgtccagccggcagaaatcttaggccgcctgcaacaaacgcctactgagaaaaacgccaccctcgaaccccgatcctactatcagagggagggagctccAGGAGGAGGAGGAGGagaacccgacctcgtaacgcgactgcgagccgcggcggaccggcgggaaccggaggagaaggtggcgcggcggcggggaagtcg…
c113697.graph_c0	2188	p3	(CGG)5	2059	2073	aatcatgacaatcaccatctacacactgactcatgtcgaaaggaggttcaaatgcctcaagcatattcatgataaaagatgtattcatggatatacaccatctcaatcgttggtacttaagaccaaggtgaaacagaagttccttgtgggcaggagaaagctttttgaatgaacgttcatatctcttgacatctttctctgctgcatcttgatagttgatgtaggcggcgatgatgcgccgaagggacttgatctcgagcgcctcctcgtgctcggtataccgccgcgcggccatgttccCGGCGGCGGCGGCGGcagtggcggcggctaggtgatgctaattttcttcagatggatttttctttaggggttcagatggaattggtgggtttgaaatga…
c113716.graph_c0	1761	p4	(TATC)5	1	20	TATCTATCTATCTATCTATCtcgagctacccaaacaaagcaagcataccacaagatagagagttagatgtccatggatcggagcctccaatggagcaggccggcgtcgctgctcctcttgggggcggcgttcctggcggcggcggcggccgtaacgagcgccaacccggcgtacaaccccgacccctatagcgtggtcgaccacttcaaccgcgccgtccacaggtcgactagcccgcgtcgtgcgctgtattcggagaagaagtcgaagaagccaaagtacacgggcccgtgcatggcgacgaacccgatcgaccggtg
c113716.graph_c0	1761	p3	(GGC)5	135	149	tatctatctatctatctatctcgagctacccaaacaaagcaagcataccacaagatagagagttagatgtccatggatcggagcctccaatggagcaggccggcgtcgctgctcctcttgggggcggcgttcctGGCGGCGGCGGCGGCcgtaacgagcgccaacccggcgtacaaccccgacccctatagcgtggtcgaccacttcaaccgcgccgtccacaggtcgactagcccgcgtcgtgcgctgtattcggagaagaagtcgaagaagccaaagtacacgggcccgtgcatggcgacgaacccgatcgaccggtgctggcgctgccgcaaggactgggcgacggaccggcagcggatggcccgctgcgccaaggggttcggccgcgagaccacc…
c113716.graph_c0	1761	c	(TTC)5cgaggaaataggaattgtgtacctatatatacatatacgcatgcatgttgtacaacatggatgtactgtaaccgctcttgtttatca(T)12	1600	1713	aggctcacccgcttcgccggcccgctggactgcaacccgggcagtccctgctgatcgtcgccgtaccataccatacctgccaggcggagtggccggatatgcatgtcgtcgccggccacacgcccaaggcaaggaaacaagagttaacgttccacgcgacaacccatccatctttgatgctacactagacaacaaggccgtaagcatgcatagagggaggaatgtaggagggtggccgaattcatcagtctgctgctctctcttcgtgtagtcaatgtacgtacctatcactacttgcttTTCTTCTTCTTCTTCcgaggaaataggaattgtgtacctatatatacatatacgcatgcatgttgtacaacatggatgtactgtaaccgctcttgttta…
c113720.graph_c0	2353	p3	(CGC)5	179	193	gtgagataggtcgactgcacagtccccacctggtgggtgagatccgggcgtcgatgggggcgagctcggggcctcgccggagttcgggccaggagccagatggcacgggcgacggagcggaccgaatcagcgccctccccgacgacgtgctcctcctcgtcctcgcccgcctcccttgCGCCGCCGCCGCCGCccgcaccggagtcctctcccgccggtggcgcggcctctgggcccgcctccgccagatcgtcctccgcgacgtgcccttcccctcgatcgaggcggcgctcggccgcgtccctcctccgccgcccgcggtttccctcctcaagatccgcgtcccccagaggcagcggcgcagctggggctttcccaatcccaaccccaagaagcacc…
c113728.graph_c0	2894	p3	(GAG)5	700	714	gacccgaggttcaggccgatgcggcggaaggaggcgaaggtcgccctggactcgaggttcaacggcatgctgaccaacccgatgttcgcttcgtcggaggcgccggtggacaagcgcggcaggcgccgcaagaagggcgccaaggagaaccccatgctgcattactatctcaaacaagaggagggggatgaaaaggagaaagagaaggagaaagtgaagctggtccaaaaagatgatgacgatgaggtggaagaagaggatgagcaagttgaagaagaaagttctagtagcgatgacgaaGAGGAGGAGGAGGAGgatgacgagtgctctgtcggcagtgacattgctcattacttgatggcgaggcatgatgatacacctatgattgataaggaaact…
c113728.graph_c0	2894	p3	(GAT)5	1828	1842	tttttagcgagtgatagtgagtcagatgatgatatagatgattctggtgatgagcctcgaccaaatggagtagcgaaaaggaagttaacaaataaggaacggttggctcttttactagaaggagataaatcggatgaggaacaaactgatgaccaggacatggagataacatttaacacggaacttgaggaccttagcaaacgtatccttgagaggaagagcagcgagaagaagactgtctgggagatgcaccaagaaaaaatgaaggaaaagcggaaagctaggaagaggtcgtcgaagGATGATGATGATGATgacgatagcaacgaagatggtgctgatgaagatgatgatttctttgaggatgaaaagtctgatgaagacgttaagccaatgaag…
c113739.graph_c0	1376	p3	(TCC)5	888	902	cactccgctagcttgagctccttattggcgctgatcacggcgatgtcatcctcgttcatcttcgccaccacattggggtcgaagcccacaaatgcttccatgtacatgtccctcctcttgagtatctctgtccagttgtggtctatgagcatccctgacagggtgagcagctcaaacaggcggtcgtcgctgtagactggaacgccccaggattcgtcgtggaactggatatacgcctcatcactgttcttggtgatccagctgcatctgtgcaggcccccgggctcactgcaatcaaaaTCCTCCTCCTCCTCCgcatcacggccgctcaccttgtcgtcgtcgtcgcagtcgtctcccctcctcttctccagggacacgagcacgtcgccccacggg…
c113745.graph_c0	2205	p1	(G)10	1067	1076	ttatccaatacacttgcgtctgtagcaatccttcaaaattaagaaacatgcaggccaacctttttccccctcaaaagtcatggagaggcttcactattttcatttataaataagaatgttatcttgtcagcttcataagttgaaaatgctgacagagatagccatatatatggagataaaaagggttaattaacgtgatgactgaagttctaaagacatttggcaaaactgaaattgggttcacatctaccggatgctaggctgtgtctattcttacctgtcaaatagatacttctgcaaGGGGGGGGGGaatagttctatgaattggactgctaaataccgcattacttgaaataagaaaaacaccttttaaatatttcacgtatttacataactgag…
c113768.graph_c0	2228	p1	(A)10	1287	1296	atagaccgacgcgtcgccccgccatggtctcgccccacaaccaacgccatcggtatcacatagatcgacgctactgtcggcgtccatccttggtgacaacaactcggcgtagctcctggccaaggcggttgccgaggcgaagaatctccgtctggccgcctggaagggcgtgtagctggcggccaagatgccgtccaagcacgtccacctgtggtcttcatgcatggtattgtggctgaagatactaaagatgcctcgttttgatgttgaagaagttaaagccacttcttgcctccccgcAAAAAAAAAAgccacttcttgcctggatgttctgaagatactgtcatactagaatcagatgcctctgtggtggtctccgcggtcctagagacgggcaca…
c113785.graph_c1	1656	c	(GCT)5gaggctgcgccgtcggcgcggccagt(TGC)5	1594	1649	tccacatcatttcattgacaacagtcatcaactcctgaacagatgccttctctctctcaattacagttgcagtccctgcgagttcctgagcaatgtgacttgcatcgagctcaaaattgacattcgagattgaggagtcatgaaggcgactgcactgatccaacctttcactctcgtccttgtactcccttattttatcctcgatctgaagcagcgccttctgcgagtcggcgtggagctcatcccactttgtgttgtaccctgcgggcttcccctcctttgtatacagcatcagctgcgGCTGCTGCTGCTGCTgaggctgcgccgtcggcgcggccagtTGCTGCTGCTGCTGCtgttgtt
c113789.graph_c0	1626	p1	(T)12	1399	1410	tcaaccaggagagccgatggccggtgtgggcatctctgcttctgtaccgtcagatcctggacgagatcgaggccaacggctacgacaacttcagcaagcgggcctatgttcccaaggccaagaagctggcggcgctgcccaaagcttacctcagatccctcatgccccctccttcgcagacgcgccgttaatcagttggctctgaccctctagtgtaatgatgacacacagagagcagatccttgtactagtgtatagcagtgatgtacagtacagatttaagctagaccttgtgagtaaTTTTTTTTTTTTgcaatgtacaaagtgttgaagaaaaattatgtgcttgttagaaaatgatcttggtgaaaacagagatgtattcattgtagatggtca…
c113794.graph_c0	1911	p2	(CT)6	15	26	tcctcctccgatccCTCTCTCTCTCTgccccgtctccggcggacttcagtagcccccaccccccgccggccgccgcagcccccggttcctcgaggatactccacggaagcagggctccatggcccagggcaagaagaaggcggcggcggcgtccaagccccgcaagccgaagcagcgggacgcagcggagaagaagatcgggaagaaggccgacatgtcggagttcagggcgcagctgggctccttcgggctcaagatagtcgaggtcaccgccgacggcaactgcttcttcagggcgatgggcgaccagctggagggcgacgagg
c113835.graph_c0	1868	p3	(GAC)5	32	46	gtcgtggaagcgtggagaaagagcaggcgtgGACGACGACGACGACgtgactcctgcctcccacctggttatggttaaatcctcgggtacgtaacacagcctcgccttcctcgtgctacgcgattgtggttaggtaccaaccatcttcctccgcgggtcttacttcagcacggcgcgctactactcctagcacggagcagagcaggacaggacattaatggcgtccaagggcgagagggatgtggagatccacgtctcttccccgccgcccgacgaccgcgacgccgccaggcccttgctgcccgccgcctgcgaggcctactccgtctccgccgcaatcctcccc
c113842.graph_c0	4287	p3	(CGG)5	323	337	atcccgcacccttcgtctaatcgcccccagcccacccatggaggattccaaggggagcgacggcggcggcggcgagaggcccggcgccgaccacaaccctagcccggatcagcccccgccggtcgccgctcccggaggaggggacgatgccgctgcggctgccgctgcggcggcggccttggccgaagacgaggcgcggcgcccgttcacggccctcagccaggtcgacgccgacctagccctggcgcgtgtcctccaggagcaggaacgggcgtatatgatgctccggatgaacggagtCGGCGGCGGCGGCGGcgagggcagcgactacgggagctcggaggccgggagctacgagtacgacgaggatgccgaggaggactacgaggaggagctcga…
c113843.graph_c0	1984	p2	(AC)7	208	221	atatatggcaagcagcaaccaaggtcacatatgtagatctcagttaaagcagtaagcaatcatctatgctagtatcttctgtacatcaatcacatggctgccccaaactaaactataagcctgaattcatcacatccagcttgcacatggcctcatgttaagtgactacccacccagcaacaattggcatgctctacatcacagactACACACACACACACatagcttctacaaccaacacgccgagcttcagccgagcccaatcagggctactggacggagaagacggcgccgtcattcaacggcagcaagctgaagcagcgcccgttctcgtccacgcagcacgcctgccacgctatctggtaatcgccgcgaggaaacgaggagacgtccagcagg…
c113850.graph_c0	1453	p1	(T)13	243	255	gcgccgcctcgtcgcctgcgtggggtacgactccctgcctatccacctcgctccatctctcgctcgccttgttcatgcccgctgggcgctctgctgccgcgcgattgctccgtctcaggttattagaggagacctgtatcgtatcgcgcgggaagtggatcggtgctcccgtttggtttggatgattttgtgattctcggtagtttctcagagtttagtctaccgctatgagaccaaggtgaTTTTTTTTTTTTTggcgtgtaggcggtcggttgctgcggttcatatgatgaaatttgttcatggtagtggtgccaatctgcaatgatctctgttattagataggttttaggcatgcatttaaggtctctgtattcacttacctgatcagctcctgtt…
c113850.graph_c0	1453	p1	(T)11	831	841	gtctgtttatagactgatacttttggtctgctgttaggttccttgtagctccttgttctttcctgcccctgaagcttccagacagtggctttctagggaggtttagcataaatctgcttgcacggaacagcgaaacataaatcgatgttttgcttggtccagtgatattgaattttgtatttgcttgcggaactagaaaggacaaattatcagtcctgtaactaattgcttagattggctgatatttctaagtaaacttaagcttaagaatgtgagtatagtgctgagtattatcatgtaTTTTTTTTTTTctttgcaaaaaacatagattcaatttcaacatatgtagctaacaactttccaaatttgacgggaatgcaccggagttgctgatgtttg…
c113853.graph_c0	1697	p3	(CCA)5	1403	1417	aagtgactgttgtattccgggagcggcgactgcagtgcgatggtggcggagtgctccaaggccttctctcctttgttgcctcccgactccaaattcccttggaacacggagaacttgaggacctcaggagccccgctcctgggcgccggcggtggcggtgcgggatccaggatgccctgagctctggggacgacctggaactggccgtcccggcgagcctccgcctccggcgacgacgacaaggcggcccccgggtccccgtacagcatctgggacaccgtccaccatggcacggaggctCCACCACCACCACCAttggaggcctgcccgaatccttcgtggcccttgaagctcatcatcgctgcctagcagagcgacggcaggggcggccggcgggtg…
c113856.graph_c0	1914	p1	(A)10	192	201	atgcctccgtcaacaataaataacaaagttttcatccaagaaattcacactagcctgcaagctttgaaattcttgccatcactcatcaacaacaaaaaaaaacttgctgccatcactgctgatgtagttataaacttactgctgtgagatatctggtggccagtgtttagcttaagaccatttggggtcacAAAAAAAAAActacaaatggttcttttggttaaaccggggacaaacattggcaggcaacttgaagaaattttccatgtagtttctaaatccatgtcgcatctactacttccaacaaaccaaactaccacatatacacatctggggattcttctagaaactacatccatggtaaattgtcgagccacgacctctccccacaacgggatc…
c113898.graph_c0	2077	p4	(GCAA)5	132	151	ctccctccctttctccctcccatacatacacacacaccaagctcttgtgctggcagtggcacgacacctatatatgcgtgtatcctacaccgccccctcgcccggaagcgtttccgtctcggcgctagcggGCAAGCAAGCAAGCAAGCAAacccacggtgccagtgccacgcggacaccgagagaggaggcgtttggctcgtcactttcctatagatacagaagaagcagagagggaggggttcgagacgccggccgttgatgctgtagcagcacaaggccgggcccaagcaagaagcatggaggtgctcgccggaggaggccgcctgcatgcggttcttcttcttgtcggggccgcccttcttcttgttgcatcggcgggcggcgcggaggcgtggg…
c113898.graph_c0	2077	p3	(CGC)5	1767	1781	gagcaggtgtacgtgcagcagaactccgccatggggatgaacctcaaggccaccacggcgcgcggctccgccgagggcaacggtagctcctggaccgtcgacttcgcgccggtgctgctgttcccggaccggatcgggcacgtgcagtactcgctcgtcgccggcgacgcgttccccgggcacacgctcaggaacatctccggcaaccaggtcgtcgtggccaccgacaaggccgtgtccgccaccgtgcacgtgctcgtcgaccagaacagcaactgagctggaaaatggcggcgcgttCGCCGCCGCCGCCGCtgcctgctcgcgctcatggcgtcattcgttcgtttgttcttactgaaatgagatttatgggttggacacccggatctggcctga…
c113902.graph_c2	1006	p3	(GCG)5	227	241	cggctgtataaataagctcctccgtccacccccgactccaatcttcatccacaccttgaatcaaatccatccctacaccaatacagacttcaacccaatccaatagaccgatacctccttgagacttgagatagaccacccgcagctcgaatcgactcggcaatgaagagcaggaggcagagcggccgcgccggtggcctggccgtggacaccacaagcagcggctGCGGCGGCGGCGGCGtcgtagggggaggaggctgcagcgccagcaagatggagcgcaaggacgtggagaagaaccgcaggctgcacatgaagggcctctgcctcaagctatcctccctcgttccggcctcctcctcctctgaccaccacctcagacactattcttcctcgccg…
c113906.graph_c0	1960	c	(GAT)6gctggctgtt(TTG)6tcaactgatgaaaaaccgctaggatggtaaccgcaacaagtgtgc(GT)7	1721	1825	agagaacaccacccccaagatatacttactagaagctaaagaagaagctacctgccggaacatggatcacggttacagtttttttctttccctttgcccttcttttttgacgacggctgcctacatatatgttgaaaagttcgccattccgctgtcaacctccccctgcatgcctctcggccgctgtcaagaaacgcccccggccggagcagcaggcgagaagcgttgctgattgattcgtcggtcgctcggtgtcctattagtcccctgagtgtgtctgtgtgctgtgcttttgtgccaGATGATGATGATGATGATgctggctgttTTGTTGTTGTTGTTGTTGtcaactgatgaaaaaccgctaggatggtaaccgcaacaagtgtgcGTGTGTGT…
c113910.graph_c0	2811	c	(CAATT)5ttggaaattgaaattggttgctgcaccacttgtaag(GCC)5	229	304	cacctcgtgagtacctttccccctgctagctactacagtagtatcttaatcttatttgcataagagtacatgacatgcatgacactccatcaatctcctctcctgcatcacatcacttctttctagtactattatgttgcatcaccccccaaaaaaaacaaaaggctttgcttttagcacagcactaactggtatttttcctgtctgtctgcttctgcttcttggctgCAATTCAATTCAATTCAATTCAATTttggaaattgaaattggttgctgcaccacttgtaagGCCGCCGCCGCCGCCaattccaattcttctcttctctgtccgtccgtcctccctctccgtggagacaaaattaaaatgtcgccttctttccccattcttgtttccgagcc…
c113910.graph_c0	2811	p3	(TGA)5	2789	2803	tgccgcgctgcgccgcccgtcggaattcatttcagtcgctccatcaaatccgttccgttcctatgggtgacattttctattttctgcgttcgtttgtagtagtagtagtgataataatatgatgatggtcctcctccctgcggtgcaagagagtggagagccctagccaggcaggctcctcttcttcttctgtgtacaaaggcttgaacttgaagttggtactactaaataaataaaacccaggctcctctcttgcttcccatgtaaaaataatcatgttgttgttgctattaataattcTGATGATGATGATGAtggttggt
c113917.graph_c0	4464	p1	(T)11	2468	2478	tttactcatatatatacaactgtattttattttatctgttactttttctctgcaggaaattatacggaaatacatcaaaacatcagctaatggaaataaatatgctgttcttgcaagtacatttggagaactgacatgggagaagcccacttattctgatttccaggttttatctaggtactcatgtaaatactcttgactgcttcaataggccaggagctaaatcttatgttggtcaccacaaaactgtttgcgtattatggctgattctgtgcaatttccataagaaatggagttgccTTTTTTTTTTTcatttgcttagtagtttcctgattctgtttttcatacatttatttctttgttccattagccatgttgactctccatgctttccatttg…
c113917.graph_c0	4464	p1	(T)10	3884	3893	gtctaatggagtgaaacatggcatgatggtcagctccttttctaagttgtacaatcctaagttcttacttatttactctttgtgaagacatttttgagaaagttgcgtccctgcaacttttgtcgcaggccaaggcaagtgcatgcatgagaaaagtggatggaactctgttttctgcagaagattcattgctgactctgctacgaaagcttggggaatttcttccttcctccactgcccactcacccagcttgtttgcctcaacgaagattccggctcggctacgtggcaaaaacgaagTTTTTTTTTTccagttgtgtcgactattcaggcaacaataatggcacaaaaggcgagaaggcaaacaagtaaacagtcagaagtgccagaatgagcatt…
c113918.graph_c0	1727	p2	(TG)8	1711	1726	tacgcgaacccggacgagcccgaggtggggatccggcagatcatcccgtacatgctctttctcgtctccccgattttcttcgtcgctttcatcgctttgagaaagtccttgatgctgtaagaaagcaacgggaagcgtatgctagttcacagcttcattgtctcatagtatgctgatgttcatctttgctcgctgccttttggggcctcgcgttgctcgagttcatttgtgatttgtgtgcatgcgatcaaagcccgataacccgtaggatcgacgctacggtgtgcccagtgaaagaaaTGTGTGTGTGTGTGTGt
c113921.graph_c0	3669	p2	(GA)6	2518	2529	catcgtgagtttgtaatatcttcctattcctataggtatatgcccagaaatttggtttcctcctgcttgaagagtttcaagtttttgcgagagattaccgatgctatttggcaaaatccctgaaaggttattcagttgaagacctacaagaactaggctgctgcagttagccaaggaggtcagaaaatcccaatcccttgactctgtagcctgcagctcattgtcccctacttcaaatacagtcaaacgtccactttgaccaatatttgatgggattcggccacgaaatctattcccatgGAGAGAGAGAGAtgttcaagagaagatatgtttgacaaggaggcaggaatctggccttcaaatttgttgtagaataaactgaaacttttcaggttagta…
c113929.graph_c0	1267	p3	(CCA)5	345	359	ggccgcggtggctacgtcgcggcaatggtcgtcccagacggagtcacggatagtgcgcgtgtcgcgcgtcttcggcggcaaggaccgccacagcaaggtgaggaccgtcaaggggctgcgggaccgccgggtgcgcctctccgtgcccacggccatccagctctacgacctccaggaccgcctcggcctcagccagcccagcaaggtcgtcgactggctcctcaacgccgcccagcacgagatcgacaagctgccgccgctccaattcccgccgcacgacgacgacctcctgctctctgcCCACCACCACCACCAtcacctgcagccgacctcctccatgacgtccatggccatggcgccgccgttctcgcacgccaccgccaccgcagtcgcggcgtc…
c113929.graph_c0	1267	p1	(T)10	1115	1124	accttgacgattcgcaaggccagctctcgctgagctcgcggggagaagctttcttcactcaggaagccagggttgatcgatgaatcacctacgtcgtgggcatatgcatggtctctagctgctccaagaaggtgcgtataaattaataatccataaagctctgaggagcagtattttactgtctttattataggtaagtcatgctgtgatttaagattacttgagaggggattatttgggagtactgggtgtgatgatcaagttaaggttttgcagccactgttcaatgcaattcgttgcTTTTTTTTTTactacaagaagtaatagttcatgtattgactggctttgtgtaataacgatctgggattttgcttgggagtctctgcttaagaagtcggc…
c113929.graph_c1	1782	c	(GGA)6gaggaa(GCG)5	1581	1619	agagcattagagtagggaacccatccactccatattttgatccaagcttcctgtacttgtcggcatttactttggcaaccatgatgggctcactcaatcccgccaacactggtgcagcttcatctaactcgggagcgaggcgcttgcagtggccgcaccatggcgcgtagaagtcgacgaagaggaaatcgatggagctcagggccgcctcgaagttgctgtcgtccaggtctatcaccttcccgtcgcgcggaaactcctcggcggcggcggtagcggagaagggcgcgagcaggagcgGGAGGAGGAGGAGGAGGAgaggaaGCGGCGGCGGCGGCGgaggaggaaccgggggacgggaagggaagaggaggcagccgctcccggcggcgactgcaa…
c113930.graph_c0	2803	p3	(CTC)5	210	224	gcggccctcgccgtacggggccacccgcaaacagcccccgatcacacacgcggcgcagcgttccccgccatggccgccacctccctcgccgccgcttcgcgctgccaccgccaccacatcctcctccccgctctccccagccccggctgcttcaaccacagaacccccaaccgaagacgcatctgccccgccttcccgtccgttctctgCTCCTCCTCCTCCTCtgcttctccccagcccacggccggcggcgaggaggaggcggaggatggggaagaggggcgcgggaggaggctttcgaagcagtcctcgtgggaggccacggatggtcagggcgacgactacctctaccgcctcgggaaggaggccgacaacatgaacatcgccgtcggcgcccgc…
c113963.graph_c0	2065	p3	(GCC)5	1857	1871	acgcagagtgcaacaaaaatgcagcgaagataagcacagacagcatgaaagcggtaaaacacatgacgaggcaggaaatctccatatactgtaactgggaatgtaccagagactgtttcctcaaagcaccgatttctgtcatggtgtgatgtgaaaacgtgaacatcgtgcccatgggcagcaagctgacatgccgcgtcaactatcaatctctcagcaccaccgattccaaggtcggggtggatgacagcaatcttaagcttcttcgtcttcgtccccgacgactccccagcgactcctGCCGCCGCCGCCGCCatcgcttccaaggacggcggcgatgcaggataaggccgggcgggaaggggccgcgcggaggatatggtagagagggatgggatc…
c113998.graph_c0	1538	p3	(CGG)5	279	293	ctttttttttaagagaaaaggccacaacctgacttaaattaataaagccaccaggcaatcaagtagcacagatcgagatgtagcaagacaaacacgacaataccaaagaggttttaacacagccacaaccggcatcatggcacgcaggatgtcttccttcacatataataaatttatataaatacaatacaagtagcgcctatacctgcgggcgtacgctttcatacataaaaatataaatttagattaattgacaaaaacagagaccctgagtcactCGGCGGCGGCGGCGGctttgtcaagggtgttaccgatgtcgatgacgaatcgatacctcacgtccgccttggcaaggcgctccatggccgtgttcacgtactcggctccaatcacctcgat…
c114061.graph_c0	2074	p3	(CTG)5	387	401	cggcagggacatgctgcggcgcgtctccggcaagggggcgttggtcctctcggcgtacggcggcctgctccggcgatgcttcccttccgtcacggcctccgcctcccggaccgacgccctgaggtcgatgctctgggactgcctagtcgccggcggcgggagcttcttggccgacttccggctgagatggaaggtgggctcgccgttggccacctcgttctccacatcggaccagttcttcctcaccctggcctccgacctcgccaccttactcccggagtccgcgcagccgttcgccgtCTGCTGCTGCTGCTGctcctccctccgcgccttggccgcgctgtcaggcctgttcttggtcacgctgacgctctctctaaccgtcggcttcgcgctccg…
c114067.graph_c0	1920	c	(CCG)5acgccaacgccgtggagaccgccggagggcagcagctcgcgaaccctagtcctcccgatccgagcccgtgaga(GC)6	1706	1805	ctcgccactaatatcccttgtatcaacactgagaagggtgcaaggaatactcgggaaagtaatatcaaaatttactcttagcctttctcctcttgatgtgtctaccactaacttagtctcggttgctgaataataatacgacctggtctcggagacgaagaggagcagcatgacgagggcggagaggagcgtgacgacgccgccggagagcgtgcgcttgtagaagtcctcgttgaccttggggtaggcgtcgagccccttgagcttgtgcaggagcccctccatccctctttctcttctCCGCCGCCGCCGCCGacgccaacgccgtggagaccgccggagggcagcagctcgcgaaccctagtcctcccgatccgagcccgtgagaGCGCGCGCGCG…
c114075.graph_c0	2053	p3	(CCG)5	1900	1914	gattgttcatagcctccccagcaagtctataaacacctaatgaatgttcaaaacgtgtgtggacagccccaggaaacaccagatatgtaaggccaagctgtttcagatcccgcaacctctgaaattcctctgtatccacaaattcacgggccaaggggtcgagggagatgttgccgtggaggttgtcgaagacctgcttggtggagcagcggtcgtagtcgccgtacaggtacctgcccgccgccaccaccgggggcagcggcagcacggacaccgcgaccggccgctccccctccgcctCCGCCGCCGCCGCCGgggcgcagtactcgcccatctcctccgcggttcgcggaacccccgccgcttggctcgcggaaggaaggttcgaggcggcgtttg…
c114091.graph_c0	1441	p1	(A)13	4	16	cgcAAAAAAAAAAAAAgtaaagcacccacgtagataaaacatatgtccagagtaatggcacatttaggactcatacagatttataaaacctaccaaacatgaatagaaaaacataagacaaaaactgttgtagtgcactaggctaatagtaaatatatctgattaggcatcgacatagacatcaacatcctcgatgcttcaccaggaaaacaccaccaagatatgcccaatccagattgatgttcttattaaaattttgtttttatcatacattcctgttggctaatccaacagggagatctttttatgaagcttc
c114096.graph_c0	2252	p2	(GC)6	1993	2004	ggagtggagttcacctgcccggccacatgcttgcggtggactgggtgggtgagctccgcgttggcgcccccggcctcatcgcccgccccgcttcgctcccccacggaaagagagtcgggttcggcgaggcggaggagggggacggttttgggggcgggggtggggtggggtaaagccggggtgacctaccaccggaagtttccactcgattggagccagacgaggagtcaagcgacggggagcgcacgcgcacggcgaaggtggcgagttttttttggaggggatcggggcgaggtggtgGCGCGCGCGCGCtggggtgggctggggtatttcagggaagcgttgccgcgggagagtcagtcggggtggcgggcggtgtcggtcgggactctggttctc…
c114108.graph_c0	1677	p3	(ACA)6	62	79	caagaacatactggagaagaactgaactgtatagaacatgggtgatggttttacaacatccACAACAACAACAACAACAtccgacaatgagaatttggttggtataaccggctaatatcacacttacagtctacaattaaaacaatggtaagccttacaagctgatagggttgctgcccttatctaccgccccattcagccgcctgattgctgttttgctgcggtaacaccacatctcgaatgcttcggtgaggtcagggtatctgaactggtctgctttctgcatccagtccgacaggatatccgactggtcgcctgaaggcaatgctaaaatcaatgaaacaattgcgctctcgatattctgacacaagcccgcatc
c114120.graph_c0	1615	p1	(T)11	1585	1595	cctcaagtattcctccggtgaggcagccggctgactggttgatttgctcctggaggtatgcactcttctgctctataaatttcattctctgctccatgatctgtaccaggtttgcaggcagctggtggctcatgtcggcggtggagtacgggcggggagtgcaagggcgtctccacgccgccgtaggaggtgcagcggcggcgacggtgggatgagggaagtggcggacccgccggagcgcggcgaaggcgacggcgccgcatcgccgtatttggtgctgcatcgaggtggctgggaaccTTTTTTTTTTTgacggggaggtggctgggaa
c114132.graph_c0	1141	p3	(CTC)5	521	535	catcggcggcgccagagtagtagtaccctcggcatcggcgacacgcctacttctgcgagcagcggtgccacaagtctacacactcacgccacagcaaacaacgacagacgacagggtcagggtttcacacgagcgatacctcgggctgttcgatgaaaccattatcatgacataacaaagggcgctaaaacgcagacatgacgaatactaagcattgttcatccagcacggacagcatcacctacatgctcctctactcaaccgcctctactcaaaggcccactggttctccctgcggatCTCCTCCTCCTCCTCgggcgtaaagtcgttcttgatgttgaaggtcttgcggatctcctccggggtcttgcccttgatcatgtcggcaacagtctgaca…
c114135.graph_c0	2750	p3	(GAA)6	728	745	cgtcactctccggtgcttcctactgcagcaagcacctgcagcttcaacctacaagctagctctaatgcccccatcatcttgaccagatcctggatagcgtcacagctgtgactatgagtgagtagtgtatgttgtactgtcgtctcctcctggcgctcagactctggagcacgccgctatagccgggccgcccctcgtctccctggtgttgtaggagctgcacccaggacacttttgcgccaggacgtggaagcgcacgctcgacgtcgccccgcagtcgttgcagaggatccatacctgGAAGAAGAAGAAGAAGAAacacatcactgtttgttcaggttccagcattggcaagatggttacatggtgtggttgtcagtttgtggcttaccacctcgc…
c114142.graph_c1	2402	p2	(AG)9	1	18	AGAGAGAGAGAGAGAGAGgggcagaggaggctcatggcggcggcggtggtggcgggagcgctccggcggggaagagccggcgcgggcggcgcggcagagaggacgctgcgtaggctcgtgagtcccctttcccccttctcccctccctacgcgcgcgttcgatccgatcaggttccgaggtagagcctcgtccccgtccgagagccggcgaccgtggcgatgacggacgcaccggtggtggtggtggtggtggccagccggaccagcccgacgaccgcggcgaggcgaggggaggaggggcgaaccaactctgtctct
c114142.graph_c1	2402	p3	(GGT)6	234	251	agagagagagagagagaggggcagaggaggctcatggcggcggcggtggtggcgggagcgctccggcggggaagagccggcgcgggcggcgcggcagagaggacgctgcgtaggctcgtgagtcccctttcccccttctcccctccctacgcgcgcgttcgatccgatcaggttccgaggtagagcctcgtccccgtccgagagccggcgaccgtggcgatgacggacgcaccGGTGGTGGTGGTGGTGGTggccagccggaccagcccgacgaccgcggcgaggcgaggggaggaggggcgaaccaactctgtctctctgtctttctcggacagtttcagttccatgactgcctactacagtacctgtctactccgctccagagtagcgtgggaatgc…
c114152.graph_c0	1977	p1	(A)10	1070	1079	cggcgctgccgtcgccgtacacgtggagccgatcgccgtggccgccggcgttcgggttgtgcgggaaccgcgggcggaagaagaccggtctgtccacgcccggtcctgagtacaccatcacgcagtccggcccggcgtgggcagcgcacaggtacgtgccgtccccgtcggggcctgccggtgcggcgggaccatttgccagcaccgcctccgatgattgccacgcgtcggtgtcagactggtactcgaagagaacgggcgtgttgttcaccatctcggcgaagagaaaccttgggagagAAAAAAAAAAgaaagaaagatgaaacgtatcgtcatcgtcaaggttagtgctgccttttacaaagaaaataaaagaggatttccagagtcctccgaaag…
c114162.graph_c0	1455	p2	(GC)6	1227	1238	cctggtccgtcatccgcacggggccgtcgtcgtcatcgtcagaatcggtgtccgcgtcggcgctgcgcggcccgccgccgatcaccagccggccggccttggggtcgctcgcacgcagtgcccaggggcgcgcggcaagcacgggtcccaggctcggcctggatcgcgggcaagagccgaagctgacgacgaggcgcgcggggagagcacgcgaactggggtgctctgctcgtgtgaggcaaaacgtcgaacaggtcgcgggcagggagcagcggagcgccattccgagcctcctgcgctGCGCGCGCGCGCcttctcttctggcctgcttctactcttcctcgggtggaggttcggaggcggttgctggctcgctgccgatgccgcgagaactggctt…
c114172.graph_c0	1105	p3	(ACC)5	255	269	attaaacatatgcaagcgaaggatttccatgcacttcaattatcaaccatactcggtagccggagatcacatcgaacaccttcggatacagagctcacatagcagagacggagacgcatgttaaaaagtagtactactacccccatgaaattctagtgccgctagtttcccatcaactctacatgaaattcttaaaacgaaacaactgagtagtacctgaacatagaaaaaaggaaaaggatctgggcaaagtaACCACCACCACCACCacttgctatgtccaaaagcatgggctcgtcgccgccgggtcgcgcgcctcgggagccgtgcacgcggtacgcacccggacgcgaaccgccaccgcggtcgtgcctccatcactccttaatccggagccag…
c114172.graph_c0	1105	p3	(GGC)6	709	726	tgcgtcgggttgaaaaccccggggatgcgggtgccgcccgccatgagcagcatcgacgcctcggcgtacctcctcgcggggtcaggtgttggtgcgggcgcgggcgtggcggtctccttccggcccagcgcggggggccgctccccgaggagcgtgccgaacttgaggaactcgtgcgccaggtacccggcgagcagcttgctgctcccgccctggggaggtggcgtcggcatggtaggcggcttgttggcgaaccgcgacagttggtgcggcttgttgcgcagcagctcctgtctcccgGGCGGCGGCGGCGGCGGCggggacagcggctgccgctgctccgacgaagacgagtactcccgctccttccgcttcccgagcgcggcgccgcgcggcgcg…
c114183.graph_c0	1742	p3	(ACC)5	1019	1033	accaaattcatcatacatttctccatcatcctcctcagcttctttccggcgcctccgtacttcttccagttcttcttcatcaagttctttaaagccgccaccccggccacctctcacaccaccttcattgtgacctggcctagaggtgttacagacattacatttggtccgctttgcccagtttacattgccacacatcgtacatggccaatcattaggaccaaacagcccaggaggaccaccaacagcagcagcagcacgactgcctcttgcatcatcactaccacggcctctacccctACCACCACCACCACCtgatccactaacaccagcagggcgagaggctccacaacgattacaaacaccacggaaggcaaaatttacattgccacagcttgt…
c114211.graph_c0	2120	p3	(GCG)5	1582	1596	ttgggctgtgccgccgccgccaggacctcggtgagtgcgagctcgggctggggctcgtcatcggagcagcaagagtaccgcccaggcgcggcgcagacgaagaggccctcggcgacgtgcttggcgaggtagtagcggaggaacctgtcgtgcgcggcggggacgccggggtacctgccgcggatgaagcccgagatggcggactccgccgagccgccgtcctcgcccagcgcctggatcgcctcttcgatcatccatgaatacggtggatgatccggcgtgggatcccggcgcttgggcGCGGCGGCGGCGGCGgccggcgccgacgaggacggctcccccagcgtcgcctgccccgccgcgacggccagcattgcgcggcggggggcgggcggatcg…
c114214.graph_c0	2725	p3	(CGC)6	49	66	cgccgcgcggcctccccccacaactctctcctctcccactctggtcttCGCCGCCGCCGCCGCCGCcggcccggaaatctccatctcgagctccctcccctcgatgaccgtatgagatgtgcggcggcggcacgctctctcctccccctcccacccgctgcggcgcccatccacacccacaccgcatccccttccctggccgccgagctcgccgccgccgacgccctccacgcgctgctctccacgctcccgccctctctgcccaccctcctcccctgcctctccctcctctcgccccgcctcaccccgcacaccgtctccgatgcgctcctgtgggctgacctcccggccgcatcccgcatccgc
c114224.graph_c0	1373	p1	(A)10	958	967	caatgagcgactccttcttatccttcccactactactgtatgtacgtcttatccttatccttctctatggatcggtctctattagcttctgatggttacttacttcacacagcccaacccatttgattatcttatctcaaagcattattatttatttatttgtcagcaaagcgcgaactgcagtttttagtttgaagtgtcatatcatagcaggcataaggagtaacaattaaaaaaattaagaagacacaagtcgctaagttagcaaagttttggtttcaagtgtgatcccttttctccAAAAAAAAAAcagaaaccggtagcattttattattattttttgtttcatatggtatccatctaatattttcaggagtattcaaactgaattcgaggtgg…
c114241.graph_c0	2168	p2	(GA)6	2143	2154	accctagacgatcatccttatttatttacttccggaaggaggggaatctagcctccccctcagaaaaattccaacaaatttataaatctacgagcaacgaccggccgattcagccgaaacttggcgcgcaaaaaatggggggaaattcatcgacggagatgctaggcctcgaatcgctggatcggatcgggcgggagggcggatggcaagggagagttacctgatcgagagagaccggacgggggaaccaaaccctagaaaggaatttggtgcgatgggtggtggtggggaatcggggagGAGAGAGAGAGAatatgacgatggaa
c114250.graph_c0	1555	p3	(GAA)6	3	20	ggGAAGAAGAAGAAGAAGAAttcaagcaaaaacaagcacagtgacattgaagaaggccgtcaggagcagcaagcattctgagcgttattacaggacgacgaatatcaacaccagtctcgctaccattccccatctgtgatagtatacatatatgtacatctaccatatcaaacacacctaagaacaaccaacgcctataaggaaagaaacttgcaaaacttagtagctagctaccacatcacggagtaaaaacttctactacgaccactacctcccgccgttccggggagacgaacacacccaaacccttccttcctgtt
c114250.graph_c0	1555	p3	(GTG)5	1536	1550	accgctggttctcggcctcgtcgcactcgcctccgcccatgtggccgcctctggcggtgttgatcctgagcagcagcggcgcctcgtcgtggaatgccatttcggtcccgaaccaaacacggcaagcggcagaggaaggaggaggatgcgaggggagcgcagaggatttgcttgggagggaaagaggagaaagggtgaggggtgctttggagggaagaagtggaggcggaggaaagccgaggcggtctttgtagaccgggaggggggaaaggtcgcgagtgtcacagcactgggtagacaGTGGTGGTGGTGGTGgtaaa
c114257.graph_c0	1263	p1	(T)10	1166	1175	caccaccgcctgcccgtgaacggagctatagcaggtccccagcacagccaccccagcgcgaggagtccccttatgctgataacgcgtgagcacttggttccacaatgctggaagtgttggggggtggggacctccgcttgtttccttgaatgttttggtatgactattgaatggccaggcggccgagtattgttcttccttggcatttgtgttcttttgctgctgatacaattgcggaagcgggatttctcttgactggatgactctagcgtatgtagttggtcttaaagacaagatatgTTTTTTTTTTctgtaacatttgtactgttggattattcggatgccgtgcatggatttttatgtgctgatgaaactgtttcttgaatcttaatgtgtca
c114259.graph_c0	4687	p2	(CT)6	327	338	ctcccttcgcccccgcctgcgtctcttctgcctcttctttctcggcccctacctcttcttaacttgcggtaaactgcacatgatcgcccggatatacagtaggtgagctgaactgccaaaaaagagagataaaggagatcagtactggcaatggtgttctacttcaaggcgcggccggacgccggcgactacaccatctacatgggcgccgacaagaacgagaacgaggagctcatcaagtacggcctccccgaggacgtctggtacgagcatttgccaaactctagtctctagcttcgcCTCTCTCTCTCTcgctctctgtgtgtgtgtcgatcgatggatatactcatggtagttcctccgtatataaatatgcacgtggggtataatagttaatcc…
c114259.graph_c0	4687	p2	(GA)6	498	509	cggccggacgccggcgactacaccatctacatgggcgccgacaagaacgagaacgaggagctcatcaagtacggcctccccgaggacgtctggtacgagcatttgccaaactctagtctctagcttcgcctctctctctctcgctctctgtgtgtgtgtcgatcgatggatatactcatggtagttcctccgtatataaatatgcacgtggggtataatagttaatccctagttaatcttgaatagtttaccctagttaatcatgaacagtttagtacgagtacatttaaactcattacgGAGAGAGAGAGAcagaccggccggccagccggccagaacgagagagaatgcagagaagcagagggagcgcgcggattgactcgtgacgaggccatgacg…
c114289.graph_c0	1803	p3	(CTG)5	1456	1470	ccggagatgaggctacacactaaagcaacggtgatgcagtagctttggtaatcaggcatgttggcaatgcgctccagtgaaagatgtatgtgcatgtcatgaagaataaaatgtgttggtgttgcttcgaacaatccttgcctcttggcaacatccgggcatgctaagtcaaacagcatgcaatttccacttggtgtttttcagcatattggatcatcttgaaattggggtactggcttaataaaattggagtactggcttgttgaaatccagcccgactaatcctaagtggaaattcatCTGCTGCTGCTGCTGcgtggtgggtggcgctcccggctaagtggaaatcccccccggcttctcgctggaggtgaatcgatccgggtgaccatcttggtg…
c114294.graph_c0	1688	p3	(AGC)5	850	864	aggagctgcggaggaaggagcagagcatcgccaagctcgccgacctcgtgcgccaggtggccaaggagcgcgacgaggcgagggaccaggtgcagcagctgctcctcgcctcggccaagcaggccgcgccgccggtgcaccagcctgcgcccgcgctcggcacgtcgagcgtcaccgactcggactgcagcctcgtgtcgtcccccgtggaccccttcttcgaccccgtcacctcctccgaccggcgccgctgcggcggcggcggcaagctcggcgccgccagcccgcccccgccggccaAGCAGCAGCAGCAGCagatgtgcggcgccgacgccgtgctcgagatgctcgccgccaagaagccgctgccgccgaggggccggctgctgcagtccgtca…
c114294.graph_c0	1688	p2	(GA)7	1500	1513	ggcttcgcccccaagcggcaccggctgcattgacagaccagcgcccgcgcctcgtcgtccaccagcgaccaccgacccctcgccgccggcccggcggttggctgccatgtcacacctgtcagtgacacggtagcgctagttgctgattgcattatagtagtgtcatagaagcagagtatagtagcagagttcatcagtgcttaatcctggtgtaaataggaaggttaatctcactttttttcccacttcttcttgcttccatttctaaaattttcgtctggtgcttgtgagagtcttagtGAGAGAGAGAGAGAttgttcatatctttgcatgcatggtagccaaattgccaatagtccttttgttttgtgctgagaactctaggttgcactgacttca…
c114307.graph_c0	2885	p1	(A)10	2729	2738	taagaatgatacaaaatttgccagtgttagattcaataactcactaccgagccttcagaattgggacccattagaactggaggcatggaaaaccttgccacgtgtttcataactctcacgaacgagaagaaagtcaatgagccaaaaatcaataattttgcttatatacaccccaatcctttattattgaataaatccagaacagcatatacgcttccgggcataggtggcaaactttagagataatgataaaatatgcgcgaatctaggtttcactctatgcacttcgattttggcaagAAAAAAAAAAggtagttccacttaaggaaactgcattgattccttccagatactgcaatgctacaggacatcagcgatgatctaaatagtttggcagta…
c114313.graph_c0	1296	p1	(A)10	1286	1295	aagcggcggcggaggaggagcacggggatcggaggagaagggagctcagccgccgcctcagcatcccgacgccgatcgctcccgccttgcttgccgtgcagggcaggacagaggagaagcaaggggggctcgccgctcaccccagccgcgggaggggccgaacggccgaggtcggggggccgggggagggaggggcggcggcgagcggccgtcgacttggcgtggcggggagcggggccgggacggggagagttcgtcgtttcttttccttttcggagctgcttctaatcgatgaaagtgAAAAAAAAAAt
c114315.graph_c1	1647	p3	(TCA)5	555	569	cccctgggcagttcaatggaaaaaatactgcaacaactgcatccacaaagttctactgctgcttgcactccgtcggttgctcggcgttcccttgtgcgccaccctttgcaggtccctggtggacgatgtaccatgcattgtgagatgacatgattgctaaactggaaccaggcaagtgtttgagattattagtggagagtttgtaccttcggtttgcccgccaccttctttgttggcttgtttagctcttcctcgtcttcatcctcatcctcatcatcgtcctcatcctcatcatcttctTCATCATCATCATCAtcctcatcgtcgtcatcctcgtcaccatcttccatatcatcaaaatcttcagcttgcacagcctcgcccgtaaaccaagaaaca…
[truncated: 4,364 more rows]
