# Supplementary material for: De Novo Sequencing and Characterization of the Transcriptome of Dwarf Polish Wheat (Triticum polonicum L.)
Source: Int J Genomics. 2016 Jun 27;2016:5781412. doi: 10.1155/2016/5781412 (PMC4939322; doi:10.1155/2016/5781412)
Supplement: Supplementary file 1 — SFile 1 The location of unigenes in wheat chromosomes. SFile 2 Comparative information against T. turgidum. SFile 3 Comparative information against barley. SFile 4 Comparative information against rice. SFile 4 The information of unigenes expressions. SFile 6 The sequences of SSRs in unigenes. SFile 7 The primers of SSRs. [file 5781412.f1.zip › SFile 7 The primers of SSRs.xls]

#Gene_ID	FPr1(5'-3')	Tm	Size	RPr1(5'-3')	Tm	Size	PSize	Start	End	FPr2(5'-3')	Tm	Size	RPr2(5'-3')	Tm	Size	PSize	Start	End	FPr3(5'-3')	Tm	Size	RPr3(5'-3')	Tm	Size	PSize	Start	End
c100022.graph_c0	ACCTCCAACCTCGCCTTCT	61.176	19	TGAACGGGAACTGGGGAT	61.294	18	277	144	420	GACCTCCAACCTCGCCTT	60.199	18	TGAACGGGAACTGGGGAT	61.294	18	278	143	420	ACCTCCAACCTCGCCTTC	60.199	18	TGAACGGGAACTGGGGAT	61.294	18	277	144	420
c100033.graph_c0	GCTCCTGTGGATTGGTGATT	59.934	20	CGACCTCAAGGAGCTCAGAC	60.135	20	242	196	437	GCTCCTGTGGATTGGTGATT	59.934	20	CCTCAAGGAGCTCAGACGAC	60.135	20	239	196	434	GCTCCTGTGGATTGGTGATT	59.934	20	ACCTCAAGGAGCTCAGACGA	60.135	20	240	196	435
c100202.graph_c0	TGAAGCAATGTCAGGTAAGGA	58.365	21	ATCGAAACAGAGGCATCCAC	60.081	20	250	8	257	GCAATGTCAGGTAAGGATGCTA	59.252	22	ATCGAAACAGAGGCATCCAC	60.081	20	246	12	257	GTGAAGCAATGTCAGGTAAGGA	59.242	22	ATCGAAACAGAGGCATCCAC	60.081	20	251	7	257
c100215.graph_c0	TCTGAACTGGATTGTTGGCA	60.24	20	GCGGAATATGAATGCAACCT	59.929	20	238	468	705	TCTGAACTGGATTGTTGGCA	60.24	20	AGCGGAATATGAATGCAACC	59.929	20	239	468	706	TCTGAACTGGATTGTTGGCA	60.24	20	CAAGCGGAATATGAATGCAA	59.662	20	241	468	708
c100261.graph_c1	AGAAAAAGGCCTCTGGGTGT	60.11	20	ACGACGTGTCACTCAACAGC	59.948	20	264	708	971	CACCTTCTGGCTGAGAAACC	59.844	20	ACGACGTGTCACTCAACAGC	59.948	20	219	753	971	TCTGGCTGAGAAACCCCTAA	59.807	20	ACGACGTGTCACTCAACAGC	59.948	20	214	758	971
c100261.graph_c1	CCTGCAGGATCTTCTTTTGAG	59.063	21	ACAGTAACTCGGGACAACCG	60.028	20	175	1962	2136	CCTGCAGGATCTTCTTTTGAG	59.063	21	CAGTAACTCGGGACAACCGT	60.028	20	174	1962	2135	CCTGCAGGATCTTCTTTTGA	58.02	20	ACAGTAACTCGGGACAACCG	60.028	20	175	1962	2136
c100384.graph_c0	GGCGTTCACCTTCTTCTCCT	60.766	20	ACAACGGATCCTCTGTGCC	61.1	19	278	639	916	GGCGTTCACCTTCTTCTCCT	60.766	20	CAACGGATCCTCTGTGCC	60.205	18	277	639	915	GGCGTTCACCTTCTTCTCCT	60.766	20	GTCGACGTCCCTGCACTC	60.425	18	109	639	747
c100410.graph_c0	GTCCCCTGCTGATCTGCTTA	60.362	20	GGAGGATCATTCAGCCATGT	59.893	20	135	1876	2010	GTCCCCTGCTGATCTGCTTA	60.362	20	GTGGAGGATCATTCAGCCAT	59.893	20	137	1876	2012	TCCCCTGCTGATCTGCTTAG	60.495	20	GGAGGATCATTCAGCCATGT	59.893	20	134	1877	2010
c100441.graph_c0	GGGCATCCAAAGAAGTGAAA	60.051	20	CCTCTCCCTAGTCCCTCCTG	60.2	20	268	702	969	GGGCATCCAAAGAAGTGAAA	60.051	20	CTCTCCCTAGTCCCTCCTGG	60.2	20	267	702	968	TGGAGTGGCCTTGTCTTCTT	59.844	20	CCTCTCCCTAGTCCCTCCTG	60.2	20	224	746	969
c100556.graph_c0	TGTACGACGTTTTTGCAAGC	59.918	20	CAAGATCCTGAGCATGTGGA	59.787	20	270	80	349	TGTACGACGTTTTTGCAAGC	59.918	20	CTGAGCATGTGGAATTGGAA	59.648	20	263	80	342	TGTTTAGCGCCTACAGCTCC	60.543	20	GGGCTCAACCCTTTAACTCC	59.94	20	244	220	463
c100557.graph_c0	AATCCGCTGATTCCTTCCTT	60.039	20	TGTCCCAAGAAGATTTTGCC	60.051	20	244	4	247	AATCCGCTGATTCCTTCCTT	60.039	20	GTCCCAAGAAGATTTTGCCA	60.051	20	243	4	246	AATCCGCTGATTCCTTCCTT	60.039	20	TCCCAAGAAGATTTTGCCAG	60.184	20	242	4	245
c100585.graph_c0	TCTCCTCTCCCCTCCTTCTC	59.883	20	GAACACCTTGACGTCGTCCT	60.159	20	211	22	232	TCTCCTCTCCCCTCCTTCTC	59.883	20	AACACCTTGACGTCGTCCTT	59.622	20	210	22	231	TTCTCCTCTCCCCTCCTTCT	59.367	20	GAACACCTTGACGTCGTCCT	60.159	20	212	21	232
c100605.graph_c0	GGGAGTGGGTGGAGAGATTC	60.86	20	TTGGATTGAAACCCCACTTT	59.264	20	100	2490	2589	GGGAGTGGGTGGAGAGATTC	60.86	20	TTTGGATTGAAACCCCACTT	59.264	20	101	2490	2590	GGGAGTGGGTGGAGAGATTC	60.86	20	TTTTGGATTGAAACCCCACT	59.264	20	102	2490	2591
c100627.graph_c0	CGCTAGCTGCTACACAGCAT	59.42	20	GACTCATTCGGGAGCTCAAC	59.81	20	263	333	595	CGCTAGCTGCTACACAGCAT	59.42	20	ATTCGGGAGCTCAACAACAA	60.636	20	258	333	590	CGCTAGCTGCTACACAGCAT	59.42	20	GAGCTCAACAACAACATCCG	59.293	20	252	333	584
c100627.graph_c0	TTATCCCGCAGAAACCTTTG	60.067	20	ATTGGGAAAGGCTTGCTTGT	60.987	20	253	876	1128	TCTATCGGGAAGTGTTTGGG	59.926	20	ATTGGGAAAGGCTTGCTTGT	60.987	20	178	951	1128	TCTATCGGGAAGTGTTTGGG	59.926	20	ATTGGGAAAGGCTTGCTTG	60.199	19	178	951	1128
c100680.graph_c0	TCCTGTTCCTCTGCTCGTTT	59.989	20	CGCTGAGCAGGACACTACAG	59.794	20	209	16	224	TCCTGTTCCTCTGCTCGTTT	59.989	20	TGCGATGCTGGAAGAATATG	59.792	20	274	16	289	TCCTGTTCCTCTGCTCGTTT	59.989	20	TATTTTCCGACAACCTCGCT	59.708	20	225	16	240
c100688.graph_c0	TAACCCACAGACATGGCAAA	59.964	20	TGGCAAAAACACACCGTAAA	60.007	20	207	1273	1479	AACCCACAGACATGGCAAAT	60.24	20	TGGCAAAAACACACCGTAAA	60.007	20	206	1274	1479	TAACCCACAGACATGGCAAA	59.964	20	CATGGCAAAAACACACCGTA	60.415	20	209	1273	1481
c100717.graph_c0	CTCCAGGAATGTCTCCCTGA	60.191	20	CACACCAACAGACGCAGC	60.026	18	234	760	993	AGCTCCAGGAATGTCTCCCT	60.216	20	CACACCAACAGACGCAGC	60.026	18	236	758	993	CTCCAGGAATGTCTCCCTGA	60.191	20	CCACACCAACAGACGCAG	59.851	18	235	760	994
c100718.graph_c0	GTGAACTGCATCTGAAGCCA	59.992	20	CATGTGAGCATTTGGGTTTG	59.964	20	193	197	389	TTTTCTGAACTGCATCCGTG	59.84	20	CATGTGAGCATTTGGGTTTG	59.964	20	275	115	389	TGCAAACTGAAACCGCAATA	60.251	20	TCCACTGTAGTCCGTCCTCC	60.112	20	196	285	480
c100720.graph_c0	CATCGCCCCATAGAACATCT	59.917	20	AAGCAACCTAACATCCAGCC	59.198	20	172	965	1136	GAACATCTTCGCCTCCAATC	59.635	20	AAGCAACCTAACATCCAGCC	59.198	20	160	977	1136	GAGCCCGAGGTAGTAGAGGC	60.37	20	AAGCAACCTAACATCCAGCC	59.198	20	238	899	1136
c100723.graph_c0	CTCTTCGACTTCCCCATCCT	60.586	20	CCTCGAGAGCTATCATCCCA	60.317	20	119	1004	1122	TCTCCTTCTCGGTGTCCTTC	59.38	20	CCTCGAGAGCTATCATCCCA	60.317	20	226	897	1122	TCCAGCACCTCCTCCTTGTA	60.791	20	CCTCGAGAGCTATCATCCCA	60.317	20	197	926	1122
c100727.graph_c0	CTTCATGTACTGGCGCAGC	60.578	19	ACACACACACGCACACACAC	60.177	20	147	910	1056	CAGGCTGGTCCTTCATGTACT	59.222	21	ACACACACACGCACACACAC	60.177	20	157	900	1056	ATGGTCCGGATCCTCTCCT	60.833	19	ACACACACACGCACACACAC	60.177	20	242	815	1056
c100819.graph_c0	AGAGGTTGAGGCCCTGGAG	61.731	19	CCGTCTTGCTTCTGCTCCT	60.684	19	237	2146	2382	AGAGGTTGAGGCCCTGGAG	61.731	19	GTCTCGAGCCGTCTTGCTT	60.694	19	245	2146	2390	GAGAGGTTGAGGCCCTGG	60.762	18	CCGTCTTGCTTCTGCTCCT	60.684	19	238	2145	2382
c100842.graph_c0	TGCTGAGCCAGCAGTGTT	59.241	18	CAGATCGAACAAGCGAATGA	59.948	20	137	1	137	TGCTGAGCCAGCAGTGTT	59.241	18	TGGGTTACTGTGAGTCCGTG	59.591	20	105	1	105	TGCTGAGCCAGCAGTGTT	59.241	18	TGTGGGTTACTGTGAGTCCG	59.591	20	107	1	107
c100842.graph_c0	TCATTCGCTTGTTCGATCTG	59.948	20	CTCATGCCCTTGGTGTCC	60.046	18	242	118	359	TCATTCGCTTGTTCGATCTG	59.948	20	ATATGGCTTGGCGAGCTG	59.931	18	168	118	285	TCATTCGCTTGTTCGATCTG	59.948	20	CTTGGTGTCCCTCCCCTT	59.889	18	234	118	351
c100926.graph_c0	ATGATTCGCGAGGAACATTG	61.003	20	TGCTGTTAGCAGGCTTTCAA	59.752	20	173	394	566	ATGATTCGCGAGGAACATTG	61.003	20	TTCCACACGCAAGTTTATGC	59.735	20	190	394	583	ATGATTCGCGAGGAACATTG	61.003	20	CCACACGCAAGTTTATGCTG	60.316	20	188	394	581
c100974.graph_c0	GCGATTCCTTTGGAGTACCA	60.074	20	GTTACACCCACAAGCTTCCC	59.454	20	263	1030	1292	GCGATTCCTTTGGAGTACCA	60.074	20	GGTTACACCCACAAGCTTCC	59.454	20	264	1030	1293	GCGATTCCTTTGGAGTACCA	60.074	20	CACACGCGACCAACTCTTAC	59.365	20	238	1030	1267
c100986.graph_c0	CCTATAAACAGGCGCAGAGC	60.003	20	CCTTGAAGCTCACCTTGTCC	59.844	20	245	102	346	CCTATAAACAGGCGCAGAGC	60.003	20	CCCTTGAAGCTCACCTTGTC	59.844	20	246	102	347	GAGCTGTGCTATTCCCTTGC	59.985	20	CCTTGAAGCTCACCTTGTCC	59.844	20	229	118	346
c100995.graph_c0	CACTGCCAATGACAATGAGG	60.112	20	CAGTGTCTTGGTGCTGCATT	59.905	20	120	45	164	CACTGCCAATGACAATGAGG	60.112	20	CGTGGAACTCCAGGAAGAGA	60.377	20	178	45	222	CACTGCCAATGACAATGAGG	60.112	20	TCGTGGAACTCCAGGAAGAG	60.377	20	179	45	223
c100996.graph_c0	ATCATCAGGATCGGAGCATC	60.002	20	ACATCCGCAGATTTTTACCG	59.96	20	176	893	1068	ATCATCAGGATCGGAGCATC	60.002	20	CTGTTATTTGGGGCCATTTG	60.181	20	151	893	1043	CATCGAGGGCTACTACTCCG	59.853	20	ACATCCGCAGATTTTTACCG	59.96	20	236	833	1068
c101002.graph_c0	CTGGTCAGCTTCCCTGAGAC	59.986	20	ATAGTCGCATTCGTGTGTGC	59.753	20	226	130	355	AGACCAAGACGCTGACGATT	59.874	20	TTTTCCACAGTGATGTGCGT	60.16	20	273	146	418	AGACCAAGACGCTGACGATT	59.874	20	ATAGTCGCATTCGTGTGTGC	59.753	20	210	146	355
c101016.graph_c1	GTGATGCGGGACGAATAGTT	59.962	20	CATCCAACAGCTTCAGCAAA	59.988	20	222	1250	1471	CGGACATCTTGTTTCCTCGT	60.111	20	CATCCAACAGCTTCAGCAAA	59.988	20	195	1277	1471	TGTTGACGGGGGTGATAGAT	60.195	20	CATCCAACAGCTTCAGCAAA	59.988	20	120	1352	1471
c101018.graph_c0	AGGATGATGGCTGGTAGTGG	59.95	20	GCCAAAAGTAAAAAGGAAACTGAA	60.041	24	188	820	1007	AGGATGATGGCTGGTAGTGG	59.95	20	GCCAAAAGTAAAAAGGAAACTGA	58.892	23	188	820	1007	CTAGGTGTCCTTCCGTGGTG	60.557	20	AAAAAGGAAACTGAAACCCAC	57.252	21	200	799	998
c101028.graph_c0	TTGTCCGTTTTCCCTCAAAC	59.948	20	TGGATGCAGAGAAAAGAGGG	60.331	20	148	891	1038	TTGTCCGTTTTCCCTCAAAC	59.948	20	GGAGGAAGTGGATGCAGAGA	60.349	20	156	891	1046	CTTGTCCGTTTTCCCTCAAA	60.081	20	TGGATGCAGAGAAAAGAGGG	60.331	20	149	890	1038
c101080.graph_c0	ACACGGACAACCATTGACCT	60.284	20	TGTTCATCTAGCGCAAAAATGT	59.785	22	226	41	266	TCCCCAGTTCAAGAAAGAGG	59.255	20	TGTTCATCTAGCGCAAAAATGT	59.785	22	262	5	266	ACTATCGACACGGACAACCA	59.01	20	TGTTCATCTAGCGCAAAAATGT	59.785	22	233	34	266
c101081.graph_c0	GGATGCAAGCTCCAAAGAAG	59.955	20	CATCGAGTTCCACGATGATG	60.072	20	195	303	497	GGATGCAAGCTCCAAAGAAG	59.955	20	GAGAGGTTGTTGGGACCTCA	60.088	20	240	303	542	GGATGCAAGCTCCAAAGAAG	59.955	20	CCCTGACTATGCTTAACGGC	59.73	20	105	303	407
c101116.graph_c0	TGGTTGACAGCAAACACACA	59.751	20	TCACGGGCTACCAAACTAGC	60.27	20	240	165	404	AAAGGTGCACTCTGGTCAGG	60.298	20	TCACGGGCTACCAAACTAGC	60.27	20	130	275	404	AAAGGTGCACTCTGGTCAGG	60.298	20	GAGCGACCAAACGTAGTCGT	60.321	20	218	275	492
c101116.graph_c0	GGCTCAAGCCACTGAGCTAC	60.164	20	GTATTCCTTCTGCCGTTTCG	59.708	20	248	899	1146	TCAAGCCACTGAGCTACTGC	59.344	20	GTATTCCTTCTGCCGTTTCG	59.708	20	245	902	1146	CTCAAGCCACTGAGCTACTGC	60.349	21	GTATTCCTTCTGCCGTTTCG	59.708	20	246	901	1146
c101124.graph_c0	AGTGGCCCAGGTTTTTCTCT	60.11	20	CGTGGAGCTGAATCAACAAA	59.84	20	230	835	1064	CTTATCTTCGCTACTCGGCG	60.131	20	CGTGGAGCTGAATCAACAAA	59.84	20	181	884	1064	AGTGGCCCAGGTTTTTCTCT	60.11	20	ATCCTTCATTAAAGCCCCGT	59.799	20	275	835	1109
c101240.graph_c0	TGCCTTTCCATCATTTCCTC	60.014	20	ACATCCAGCCTTTGTGGTTC	59.973	20	216	81	296	GCATCAAAATGCATGTGGTC	59.939	20	ACATCCAGCCTTTGTGGTTC	59.973	20	242	55	296	TGCCTTTCCATCATTTCCTC	60.014	20	ATGTGTGCTATCTCCTGCCC	60.104	20	258	81	338
c101390.graph_c0	CTACAAGATGCCGCAGAACC	60.796	20	CAGGAACACACTGGCATCAT	59.551	20	234	1168	1401	AAAATTAGTTTTGGTCGCCG	59.12	20	CAGGAACACACTGGCATCAT	59.551	20	259	1143	1401	GCTACAAGATGCCGCAGAAC	60.945	20	CAGGAACACACTGGCATCAT	59.551	20	235	1167	1401
c101419.graph_c0	ACTTCAGTAGCATGGGTGCC	60.142	20	ATCCGCATCTTCCTTCTCAA	59.773	20	129	1578	1706	TCGCATTGTTTGGCAATAGA	60.215	20	ATCCGCATCTTCCTTCTCAA	59.773	20	278	1429	1706	ACTTCAGTAGCATGGGTGCC	60.142	20	CCAAGAAATACACCGCCATC	60.331	20	184	1578	1761
c101451.graph_c0	ATTGGACAGCTCTGTGGCTT	59.874	20	GGTCAATCTTGAGGGGCATA	59.894	20	145	413	557	AATTGGACAGCTCTGTGGCT	59.874	20	GGTCAATCTTGAGGGGCATA	59.894	20	146	412	557	CATCCAGGTACCACCGTTCT	59.844	20	GGTCAATCTTGAGGGGCATA	59.894	20	223	335	557
c101465.graph_c0	TGGAAGCTGCGGTTTCTACT	60.015	20	TATGAACAACGGGCTTGACA	60.111	20	268	807	1074	GGAGGCAAGGGGAGAATATC	59.866	20	TGCCCATGAGCAATCATTTA	60.035	20	224	899	1122	GAAGGACAAACCATCCGTGT	59.827	20	TGCCCATGAGCAATCATTTA	60.035	20	278	845	1122
c101485.graph_c0	TGGCGAACATGGTCAAAATA	59.93	20	TTTTCCTCGATCCCGGCT	62.966	18	264	745	1008	GTCAAAATAGCTCCCCTCCC	59.903	20	TTTTCCTCGATCCCGGCT	62.966	18	253	756	1008	GGTCAAAATAGCTCCCCTCC	59.903	20	TTTTCCTCGATCCCGGCT	62.966	18	254	755	1008
c101579.graph_c0	TCCTCAGAAAAGTGCACCAA	59.415	20	GTGCCATGCCATCTTTACCT	59.962	20	255	672	926	ACCTTTCCATGGTAGACCCC	60.052	20	TCGGCTTGCATTAGTATCCA	59.281	20	278	501	778	CCTTTCCATGGTAGACCCCT	60.183	20	TCGGCTTGCATTAGTATCCA	59.281	20	277	502	778
c101657.graph_c0	AAACAGAGGGCATATGGCTG	60.096	20	GGCCACCCAAAATAAAGGTT	60.055	20	197	264	460	ATTTGCAGTTGCATGCCATA	60.103	20	GGCCACCCAAAATAAAGGTT	60.055	20	264	197	460	AAACAGAGGGCATATGGCTG	60.096	20	TGCAACAAACTGCAACCTTC	59.888	20	177	264	440
c101731.graph_c0	GCCGTGTCATTTTGATGCTA	59.694	20	GTGGTGCACATGCTTTCCTA	59.722	20	267	373	639	AGGTGCCGTGTCATTTTGAT	60.384	20	GTGGTGCACATGCTTTCCTA	59.722	20	271	369	639	GCCGTGTCATTTTGATGCTA	59.694	20	TGGTGCACATGCTTTCCTAT	59.152	20	266	373	638
c101742.graph_c0	CACGGAGATCCCTGGAAG	59.125	18	GGGCGCAGATATAAGCAGAG	59.967	20	256	1184	1439	CACGGAGATCCCTGGAAG	59.125	18	AGGGCGCAGATATAAGCAGA	59.967	20	257	1184	1440	CACGGAGATCCCTGGAAG	59.125	18	AGATATAAGCAGGGCGCAGA	59.967	20	267	1184	1450
c101821.graph_c0	GGCCAATGAGAAGGATGAGA	60.158	20	TGGGACGAAAGGCTATCTTG	60.206	20	255	476	730	GGCCAATGAGAAGGATGAGA	60.158	20	ATGGCGAGAATCTCACAAGG	60.218	20	280	476	755	TACATCGCATTTCTCCGTCA	60.22	20	TGGGACGAAAGGCTATCTTG	60.206	20	177	554	730
c101827.graph_c0	GACGTCTGGCTAGTGGAAGC	60.02	20	CTGGACGAAGTGCAGCAATA	60.011	20	270	2	271	GACGTCTGGCTAGTGGAAGC	60.02	20	GGACGAAGTGCAGCAATACA	59.871	20	268	2	269	GACGTCTGGCTAGTGGAAGC	60.02	20	TCCTTACCTGGACGAAGTGC	60.255	20	277	2	278
c101827.graph_c0	GCATCCCGCAATATGTTTCT	59.929	20	TCAAAGCGTCATTATCGTCG	59.833	20	224	689	912	GCATCCCGCAATATGTTTCT	59.929	20	GTTGGACGCCCATAGAAGAG	59.694	20	271	689	959	GCATCCCGCAATATGTTTCT	59.929	20	TTGGACGCCCATAGAAGAGT	59.694	20	270	689	958
c101827.graph_c0	GCATCCCGCAATATGTTTCT	59.929	20	GTTGGACGCCCATAGAAGAG	59.694	20	271	689	959	GCATCCCGCAATATGTTTCT	59.929	20	TTGGACGCCCATAGAAGAGT	59.694	20	270	689	958	GCATCCCGCAATATGTTTCT	59.929	20	AGTTGGACGCCCATAGAAGA	59.694	20	272	689	960
c101837.graph_c0	TTCCTCCGCGATTAGTATGG	60.053	20	TGGTATAACAACCCTCGCGT	60.386	20	135	1134	1268	TTCCTCCGCGATTAGTATGG	60.053	20	GGCTTGCGACAAACTTGACT	60.44	20	274	1134	1407	TTCCTCCGCGATTAGTATGG	60.053	20	GCAAGACGCGTAATGAAGTG	59.493	20	250	1134	1383
c101876.graph_c0	CTGAGCCCACTTCTACCAGG	59.861	20	CTGCAAAAACGAAATGGCTT	60.244	20	264	173	436	CTGAGCCCACTTCTACCAGG	59.861	20	TGTGCATGCATCACCTAACA	59.701	20	204	173	376	CTGAGCCCACTTCTACCAGG	59.861	20	CGTCGTGTGTATAGCATCGC	60.31	20	106	173	278
c101892.graph_c0	TCAGCTGAAATCATGGCAAA	60.343	20	GCTTTAGTTGGCCTCTGTGG	59.875	20	186	31	216	TCAGCTGAAATCATGGCAAA	60.343	20	AGGCAGCAGGGTAGCATTTA	59.867	20	246	31	276	TCAGCTGAAATCATGGCAAA	60.343	20	TGCGTTGTGTAGGCTGGTTA	60.316	20	120	31	150
c101970.graph_c0	GACAACACAATTTGCCATGC	59.979	20	ATGGTTGGTCTGGCACTAGG	59.989	20	259	32	290	GACAACACAATTTGCCATGC	59.979	20	CGGGTCGATATGCGTAAACT	59.982	20	177	32	208	GACAACACAATTTGCCATGC	59.979	20	ACCTCCTTTACGGTAGCGGT	60.019	20	199	32	230
c102013.graph_c2	GTTTGGTTCGTTGTTGGCTT	60.015	20	CCCTTGTAACAGGCAAGGAA	60.103	20	261	1378	1638	TGCTTCTTCATGAGTCCGTG	59.984	20	CCCTTGTAACAGGCAAGGAA	60.103	20	221	1418	1638	TGGTTCGTTGTTGGCTTGTA	60.149	20	CCCTTGTAACAGGCAAGGAA	60.103	20	258	1381	1638
c102021.graph_c0	TGGGGCAGAACAAGCATTAT	60.469	20	TTGTTAGCATTGTCATCACAGATTA	58.756	25	230	715	944	TGGGGCAGAACAAGCATTAT	60.469	20	GCTTAGTACACGTTTGAATGATTAGC	59.692	26	275	715	989	TGGGGCAGAACAAGCATTAT	60.469	20	TGTTAGCATTGTCATCACAGATTA	57.425	24	229	715	943
c102075.graph_c0	TGTTGTAGGTGGAGGGGAAG	59.959	20	TAAACACATGGTGGCTGTGC	60.584	20	278	2539	2816	CTGTTGTAGGTGGAGGGGAA	59.959	20	TAAACACATGGTGGCTGTGC	60.584	20	279	2538	2816	TGTAGGTGGAGGGGAAGAGA	59.649	20	TAAACACATGGTGGCTGTGC	60.584	20	275	2542	2816
c102107.graph_c0	TTACATACGGAGAGGGGCTG	60.088	20	CGAGTGGGTCCAGGTCAC	60.088	18	239	210	448	TTACATACGGAGAGGGGCTG	60.088	20	AAGCCCGCCACCTTCTACT	61.157	19	196	210	405	AGCAGAGGTGGTGTTTGTCC	60.159	20	CGAGTGGGTCCAGGTCAC	60.088	18	163	286	448
c102107.graph_c0	CTCGTCTTCACCTTCACCGT	60.298	20	CCCATATTCCCTTTACCCGT	59.903	20	182	659	840	CTCGTCTTCACCTTCACCGT	60.298	20	ATTCCCTTTACCCGTTCTCG	60.312	20	177	659	835	AGCTCGTCTTCACCTTCACC	59.455	20	CCCATATTCCCTTTACCCGT	59.903	20	184	657	840
c102126.graph_c0	GTCTGTCCAATCTTGACCCC	59.359	20	GGAGATAGACAAATGGCGGA	60.036	20	199	812	1010	ATCGTTGGACCTCTCCACTG	60.112	20	GACGACATCATCTCCAAGGC	60.633	20	273	660	932	ATCGTTGGACCTCTCCACTG	60.112	20	CACGACGACATCATCTCCAA	60.688	20	276	660	935
c102145.graph_c0	GAAGCCAGCTCCATGAGAAT	59.39	20	GCGACAAAGAAGCTGGAATC	59.962	20	190	83	272	GAAGCCAGCTCCATGAGAAT	59.39	20	GCTGGAATCCGGGTGTACTA	59.955	20	179	83	261	GAAGCCAGCTCCATGAGAAT	59.39	20	GGCTGTGTGCATCAGTCAGT	59.905	20	113	83	195
c102265.graph_c0	TTGGAGCGCTCAGAGTAACA	59.74	20	AGCAAGAAGGACAAGGCAAA	59.993	20	165	227	391	ACAAGCTACAGCCCTTCTCG	59.639	20	AGCAAGAAGGACAAGGCAAA	59.993	20	240	152	391	TTGGAGCGCTCAGAGTAACA	59.74	20	GCCCAAGATTGTTGAGGAGA	60.195	20	253	227	479
c102273.graph_c0	TCAAGGGTTAGTGCATGTCG	59.716	20	GGTGGCTTCCAGTGTCTTGT	60.159	20	280	302	581	TCAAGGGTTAGTGCATGTCG	59.716	20	TGGCTTCCAGTGTCTTGTGA	60.44	20	278	302	579	TCAAGGGTTAGTGCATGTCG	59.716	20	GTGGCTTCCAGTGTCTTGTG	59.31	20	279	302	580
c102331.graph_c0	GTTAACCCAGAGGGCAGACA	60.111	20	ACAGGTGGACGAAAGTGAGG	60.151	20	117	182	298	GTTAACCCAGAGGGCAGACA	60.111	20	TGGGCTAGCTAACAACCTGG	60.262	20	219	182	400	GTTAACCCAGAGGGCAGACA	60.111	20	GCATGGGCTAGCTAACAACC	59.736	20	222	182	403
c102331.graph_c0	TACAGTTCCCTGTCCAGGCT	59.721	20	TGTCGTCAATCAAGTCCCAG	59.676	20	280	769	1048	TACAGTTCCCTGTCCAGGCT	59.721	20	AAGTCCCAGGCCATTAGTCC	60.328	20	269	769	1037	TACAGTTCCCTGTCCAGGCT	59.721	20	CAAGTCCCAGGCCATTAGTC	59.55	20	270	769	1038
c102333.graph_c0	GTTGTCGAGCCGGAACTTCT	61.725	20	TCTATCCACACCGTCGAGC	59.803	19	278	730	1007	GTTGTCGAGCCGGAACTTCT	61.725	20	TTCTATCCACACCGTCGAGC	61.208	20	279	730	1008	TTGTCGAGCCGGAACTTCT	60.929	19	TCTATCCACACCGTCGAGC	59.803	19	277	731	1007
c102344.graph_c0	CGGTAAATCCCAAGCTTTCA	60.067	20	TACTGGGCCTTTGCATTTTC	60.074	20	173	2045	2217	GCACCACCTTCTTCTTCCTG	59.844	20	TACTGGGCCTTTGCATTTTC	60.074	20	221	1997	2217	TGCACCACCTTCTTCTTCCT	59.844	20	TACTGGGCCTTTGCATTTTC	60.074	20	222	1996	2217
c102359.graph_c0	ATGGTTCCACTTTGCTCAGG	60.111	20	GGCTTGGCATCTCTTCAGAC	59.957	20	273	824	1096	TGTGGGCAGGACACTCATTA	60.112	20	GGCTTGGCATCTCTTCAGAC	59.957	20	159	938	1096	GACAGGTTCTTGCGGAATGT	60.119	20	GGCTTGGCATCTCTTCAGAC	59.957	20	220	877	1096
c102378.graph_c0	AGATCATGAAGGAGAAGGCG	59.386	20	GGTGATGCTCGCTCTAAAGG	59.978	20	274	755	1028	AGATCATGAAGGAGAAGGCG	59.386	20	AGGGTGATGCTCGCTCTAAA	59.978	20	276	755	1030	CCTGTCGGAGATCATGAAGG	60.612	20	CGCAAGCAGAGGGAATTAAC	59.845	20	216	747	962
c102400.graph_c0	GAAGACAAGCAAGAGCAGCA	59.47	20	CGAGCTCGTAAGCTTGAACC	60.154	20	120	1410	1529	GAAGACAAGCAAGAGCAGCA	59.47	20	GTCTCATCCTCCACCCTGAG	59.638	20	142	1410	1551	TCGATGTACTCCACGAAGCC	61.208	20	CGAGCTCGTAAGCTTGAACC	60.154	20	278	1252	1529
c102498.graph_c0	ATCCCCATCTTTCGTCCAC	59.728	19	GAGTGCCATGTCTCCTCTCC	59.799	20	136	6	141	ATCCCCATCTTTCGTCCAC	59.728	19	GGAGTGCCATGTCTCCTCTC	59.799	20	137	6	142	TTTCCCATCCCCATCTTTC	59.67	19	GAGTGCCATGTCTCCTCTCC	59.799	20	142	0	141
c102508.graph_c0	ATCCCGCATTACCATATCCA	60.001	20	GTAATTACGGAAGTGGCGGA	59.96	20	201	229	429	ATATCCACCACCACTGGCAT	60.081	20	GGACCTTCACGGAAGAATGA	60.05	20	268	242	509	ATATCCACCACCACTGGCAT	60.081	20	CAGTGGATATGCTGGCAATG	60.096	20	139	242	380
c102569.graph_c0	CACGCTCACTAACTGTCCCA	59.897	20	AAGTCCCGAAAGAAGACCGT	60.11	20	213	97	309	CACGCTCACTAACTGTCCCA	59.897	20	AGTCCCGAAAGAAGACCGTT	60.11	20	212	97	308	GTACGATCGATGCTACGCAA	59.862	20	AGTCCCGAAAGAAGACCGTT	60.11	20	177	132	308
c102569.graph_c0	GATAGCAACACGCCATCAAA	59.694	20	GGTGCTACCGACTCCTGAGA	60.408	20	240	889	1128	CGAGAATAGGAGGGTGCTGA	60.353	20	GGTGCTACCGACTCCTGAGA	60.408	20	208	921	1128	TGGTCATCTTCGTTGTCACC	59.525	20	GGTGCTACCGACTCCTGAGA	60.408	20	279	850	1128
c102596.graph_c0	CCACTCCTACAACCCCATTG	60.224	20	CAGAGAAGAGGTGGAGCGTC	60.135	20	209	187	395	CTACAACCCCATTGACCGAC	60.232	20	CAGAGAAGAGGTGGAGCGTC	60.135	20	203	193	395	GACTGCTGCCTTACTCCTGC	60.164	20	GACTGGTCCGTCATTTGGTC	60.372	20	258	271	528
c102644.graph_c0	CGCTGTTCGAGTGTGAGGTA	60.049	20	GCAAAATATCGAAGCAGGGA	60.175	20	276	229	504	CGCTGTTCGAGTGTGAGGTA	60.049	20	GAAGCAGGGAAGGAGCAGTA	59.574	20	266	229	494	CGCTGTTCGAGTGTGAGGTA	60.049	20	TAGTACTTGCCCAGCACCAA	59.342	20	245	229	473
c102651.graph_c0	GGATGAGTTCACTTTCCCCA	59.903	20	CCAGCTCTTCGTTGAAGTCC	59.989	20	185	446	630	TGGATGAGTTCACTTTCCCC	59.903	20	CCAGCTCTTCGTTGAAGTCC	59.989	20	186	445	630	GGATGAGTTCACTTTCCCCA	59.903	20	GCCTCCTTCATCATCGTCAT	60.042	20	264	446	709
c102724.graph_c0	GAGAACAGAACCCTCGCAG	58.525	19	GGAGGAGGTGGTGTACTTGC	59.579	20	163	0	162	GAGAACAGAACCCTCGCAG	58.525	19	GGGAGGAGGTGGTGTACTTG	59.425	20	164	0	163	GAGAACAGAACCCTCGCAG	58.525	19	GAGGAGGTGGTGTACTTGCG	60.711	20	162	0	161
c102743.graph_c0	ATTTGAATTAGCCCGCCTCT	60.061	20	AGGCCAGGTGTTTGTGTTTT	59.496	20	255	567	821	AATTAGCCCGCCTCTTGTCT	60.228	20	AGGCCAGGTGTTTGTGTTTT	59.496	20	250	572	821	TGATCTTTCTGGCCATTCATC	60.029	21	TTTTTGTCCATTGGAAAGGC	59.916	20	170	692	861
c102751.graph_c0	CGATGATTGTGGTCACCTTCT	59.981	21	AACCCCAATTCATTCAGCAC	59.797	20	241	774	1014	CTCGATGATTGTGGTCACCTT	59.981	21	AACCCCAATTCATTCAGCAC	59.797	20	243	772	1014	GATTGTGGTCACCTTCTTCCA	59.958	21	AACCCCAATTCATTCAGCAC	59.797	20	237	778	1014
c102779.graph_c0	TTTGAAGGAAATGGAAGGGA	59.476	20	CTACGGGTTGTGGGGTTACA	60.659	20	273	1531	1803	TTTGAAGGAAATGGAAGGGA	59.476	20	GGGTTGTGGGGTTACAAAAG	59.191	20	269	1531	1799	TTTGAAGGAAATGGAAGGGA	59.476	20	GGTCCAATGGCTCTTGAAGT	59.141	20	143	1531	1673
c102800.graph_c0	GCAGTTGCATCTTGTCCTGA	59.992	20	ACCAAAACGCCACACTTCTC	60.156	20	145	848	992	CTGCAAAACATCTTCCAGCA	59.988	20	ACCAAAACGCCACACTTCTC	60.156	20	201	792	992	TGCAAAACATCTTCCAGCAG	59.988	20	ACCAAAACGCCACACTTCTC	60.156	20	200	793	992
c102851.graph_c0	TCTTCTGCAACCCCTCCTAA	59.807	20	ATGAGCCTCAAAGGAGGACA	59.803	20	229	541	769	TTCTTCTGCAACCCCTCCTA	59.807	20	ATGAGCCTCAAAGGAGGACA	59.803	20	230	540	769	CCCTCCTAAACTCCTCCTGC	60.204	20	ATGAGCCTCAAAGGAGGACA	59.803	20	218	552	769
c102874.graph_c1	CCTCCCACAGTTCGTCACTT	60.151	20	TCCAGTACTCTCACGCCCTT	59.867	20	232	1773	2004	TTGTCTGTCACCAGCAGCTC	60.187	20	TCCAGTACTCTCACGCCCTT	59.867	20	214	1791	2004	CCTCCCACAGTTCGTCACTT	60.151	20	CTCACGCCCTTGAACAGTTT	60.291	20	223	1773	1995
c102881.graph_c0	GAATCGTAGACGGAAACGGA	60.074	20	ACACAACAACAACCGGGTC	59.272	19	225	1514	1738	CACCTTATGATCCGCCATTC	60.296	20	ACACAACAACAACCGGGTC	59.272	19	127	1612	1738	GAATCGTAGACGGAAACGGA	60.074	20	GTCGGCGCAAAACTCTGT	59.992	18	209	1514	1722
c102896.graph_c0	TCTGCCTCTTCCTCTACCCA	59.943	20	TTTTGCTGAGATTGGTGCTG	59.988	20	238	701	938	TCTGCCTCTTCCTCTACCCA	59.943	20	TTGGAGTAGACGCCAGCTTT	60.015	20	214	701	914	GCTTCCTTTGTCTTCATGGC	59.82	20	TTGGAGTAGACGCCAGCTTT	60.015	20	265	650	914
c102901.graph_c0	CGCAATTATTCAGTTCATCCA	58.639	21	TTCGAGATGGAGTGAAGGTTTT	60.11	22	222	312	533	TCGCAATTATTCAGTTCATCCA	60.456	22	TTCGAGATGGAGTGAAGGTTTT	60.11	22	223	311	533	CGCAATTATTCAGTTCATCCA	58.639	21	TCGAGATGGAGTGAAGGTTTT	58.778	21	221	312	532
c102901.graph_c0	TGTCTTGACGCTAGGAGTTGAA	60.052	22	TGTCGATCAAAACTTGACGC	59.847	20	222	655	876	TTGAAATGTCTTGACGCTAGGA	59.883	22	TGTCGATCAAAACTTGACGC	59.847	20	228	649	876	TGTCTTGACGCTAGGAGTTGAA	60.052	22	CAAAACTTGACGCCACAAAA	59.746	20	215	655	869
c102915.graph_c0	GGAATCGCCTTCATGACCTA	60.036	20	TGGCAAGGCATGTTGTAATC	59.548	20	165	597	761	GGAATCGCCTTCATGACCTA	60.036	20	GGCAAGGCATGTTGTAATCA	59.548	20	164	597	760	AGCATAACTGGAACCATCCG	59.955	20	TGGCAAGGCATGTTGTAATC	59.548	20	264	498	761
c102918.graph_c0	CTGGCTCAGTCCCTTGTTTC	59.844	20	ACCAGCCAAACCACAGAATC	59.973	20	191	345	535	TCTGGCTCAGTCCCTTGTTT	59.844	20	ACCAGCCAAACCACAGAATC	59.973	20	192	344	535	ATTCCTCTGGCTCAGTCCCT	60.216	20	ACCAGCCAAACCACAGAATC	59.973	20	197	339	535
c102930.graph_c0	AAAGGGGCAAAAGGAAGTGT	59.976	20	CTACGGTCCAGTAGGGTCCA	59.982	20	156	36	191	TTTGGATGGGAGAAACGAAG	60.044	20	CTACGGTCCAGTAGGGTCCA	59.982	20	179	13	191	AAAGGGGCAAAAGGAAGTGT	59.976	20	CATTGCTCGTCTCCCAATTT	60.074	20	234	36	269
c102939.graph_c0	ATTCTGGCAGTCACCTCCAC	60.12	20	TACACGTGCTTCTGGTCTGG	59.897	20	183	912	1094	ATTCTGGCAGTCACCTCCAC	60.12	20	TGCTTCTGGTCTGGTCATCA	60.402	20	177	912	1088	ACCTCCACGAGGATGTCAGA	60.678	20	TACACGTGCTTCTGGTCTGG	59.897	20	171	924	1094
c102941.graph_c0	GTGGCTATCGACCACACACA	60.604	20	CCACTGGGCTCTAGGATGTT	59.162	20	260	855	1114	TGTGGCTATCGACCACACAC	60.604	20	CCACTGGGCTCTAGGATGTT	59.162	20	261	854	1114	GTGGCTATCGACCACACACA	60.604	20	CCCACATTTTAGGTCAGCCA	60.883	20	277	855	1131
c102944.graph_c0	ACGGTCCTTCCTCAAGCAG	60.393	19	ATCAGCAGCAGGAACTCGAT	59.981	20	162	252	413	GGTCCTTCCTCAAGCAGCTC	61.449	20	ATCAGCAGCAGGAACTCGAT	59.981	20	160	254	413	ACGGTCCTTCCTCAAGCAG	60.393	19	CGTCAGGTTGAAGTCGAACA	59.873	20	127	252	378
c102948.graph_c0	AGTCCCCCAACTCTCCAAGT	59.968	20	ATCAGGTACGATCTCCACGC	60.104	20	187	24	210	AGTCCCCCAACTCTCCAAGT	59.968	20	GCAGTACTCGACATCGGTGA	59.862	20	133	24	156	CACAAACAAGTCCCCCAACT	59.861	20	ATCAGGTACGATCTCCACGC	60.104	20	195	16	210
c102954.graph_c1	CACAGTCCTGTCCCCGTC	60.088	18	AACTGCTCGTCCACCATACC	59.997	20	198	39	236	CCTGCTCATCCCCACAGT	59.612	18	AACTGCTCGTCCACCATACC	59.997	20	210	27	236	CATCCCCACAGTCCTGTCC	61.388	19	AACTGCTCGTCCACCATACC	59.997	20	204	33	236
c102966.graph_c0	TCGCCCGCTATAAGAAAGAA	59.943	20	AGCTGTGCTCTCAACCCCTA	60.012	20	213	132	344	TCGCCCGCTATAAGAAAGAA	59.943	20	AGGCCAACTTGTGATATGCC	59.962	20	253	132	384	TCGCCCGCTATAAGAAAGAA	59.943	20	GGCCAACTTGTGATATGCCT	59.962	20	252	132	383
c102978.graph_c0	GAAGTTGCAGGGAATGGAAA	60.051	20	TGCCAGTTGCACCTATCTTG	59.864	20	229	63	291	GAGAAGTTGCAGGGAATGGA	60.195	20	TGCCAGTTGCACCTATCTTG	59.864	20	231	61	291	CACCAAGTCCCATCTTGGAT	59.779	20	TGCCAGTTGCACCTATCTTG	59.864	20	193	99	291
c103034.graph_c0	GCAGGGTAGTCGTCTTCGAG	60.012	20	ACTTGTCCTCCGAGCCCTT	61.176	19	264	384	647	GCAGGGTAGTCGTCTTCGAG	60.012	20	GTCCTCCGAGCCCTTGTT	60.199	18	260	384	643	GCAGGGTAGTCGTCTTCGAG	60.012	20	ACTTGTCCTCCGAGCCCT	59.792	18	264	384	647
c103034.graph_c0	CTCGCCTCAAGACATCGTTT	60.397	20	CGCGCAGAAATCAAAAGAAT	60.343	20	165	746	910	CTCGCCTCAAGACATCGTTT	60.397	20	CGAACAAAGAGGGCTTGCTA	60.514	20	124	746	869	CTCGCCTCAAGACATCGTTT	60.397	20	TTTGAAGCTGGTAGCACTCG	59.22	20	254	746	999
c103044.graph_c0	GGAGGCGAAGAGGGAGAG	60.024	18	CGCGTACGTAGCCTTCCAT	61.192	19	263	789	1051	GAGGCGAAGAGGGAGAGC	60.184	18	CGCGTACGTAGCCTTCCAT	61.192	19	262	790	1051	GGAGGCGAAGAGGGAGAG	60.024	18	CGCGTACGTAGCCTTCCA	60.967	18	263	789	1051
c103095.graph_c0	ACAGGATCTCCACGATGAGG	60.072	20	GCTGTAACCCTAGCGCCG	61.866	18	274	1561	1834	GATCTCCACGATGAGGTCGT	60.08	20	GCTGTAACCCTAGCGCCG	61.866	18	270	1565	1834	GATGAGGTCGTCGGTGAGTC	60.689	20	GCTGTAACCCTAGCGCCG	61.866	18	261	1574	1834
c103125.graph_c1	TCCTCTGACGAAGCCCTAGA	60.088	20	TTTGGAGTGGGATCAAAAGC	60.051	20	211	400	610	TCCTCTGACGAAGCCCTAGA	60.088	20	CGGATGAGCTTGATGGTTTT	60.074	20	229	400	628	TTCTTTTCGAGGGCGTATTG	60.202	20	TTTGGAGTGGGATCAAAAGC	60.051	20	266	345	610
c103126.graph_c0	CAGGTTGCACACGAACATCT	59.751	20	GAGCCAACTAGCGTTCGAGA	60.678	20	259	776	1034	CAGGTTGCACACGAACATCT	59.751	20	GAGGAGACGGCTCTAGCGTT	61.058	20	228	776	1003	CAGGTTGCACACGAACATCT	59.751	20	GTTCGAGACAGAGGAGGGG	59.776	19	247	776	1022
c103165.graph_c0	AAGCTCTGCGACATGGACTT	60.02	20	AGGTATCATCAGCTTGCGCT	60.007	20	276	371	646	AAGCTCTGCGACATGGACTT	60.02	20	GGTATCATCAGCTTGCGCTT	60.382	20	275	371	645	AGCTCTGCGACATGGACTTC	60.564	20	AGGTATCATCAGCTTGCGCT	60.007	20	275	372	646
c103166.graph_c0	CATGCTCAGAACAAAAGGCA	59.988	20	TTGTAATGAGCAGGGCACAG	59.864	20	249	355	603	TGCATGCTCAGAACAAAAGG	59.988	20	TTGTAATGAGCAGGGCACAG	59.864	20	251	353	603	CATGCTCAGAACAAAAGGCA	59.988	20	CTTGTAATGAGCAGGGCACA	59.864	20	250	355	604
c103169.graph_c0	ACACAAGGGGAAAACTGCTG	60.149	20	AGGAGGAGGAGAAGAGCACC	59.952	20	122	465	586	ACACAAGGGGAAAACTGCTG	60.149	20	GGAGGAGGAGAAGAGCACCT	59.952	20	121	465	585	ACACAAGGGGAAAACTGCTG	60.149	20	AGGCAGGAGGAGGAGAAGAG	60.088	20	126	465	590
c103169.graph_c0	GCGCAGTAGCTTGTGTATCG	59.662	20	CTTAAAACCTCCCCTCGTCC	59.934	20	237	1015	1251	GCGCAGTAGCTTGTGTATCG	59.662	20	CCTTAAAACCTCCCCTCGTC	59.934	20	238	1015	1252	CGAGCGCAGTAGCTTGTGTA	60.36	20	CTTAAAACCTCCCCTCGTCC	59.934	20	240	1012	1251
c103234.graph_c0	CATCCCTGAAGCAATCAGC	59.337	19	CCTTCTCCCTCTCTCTTCCG	60.459	20	244	1882	2125	CATCCCTGAAGCAATCAGC	59.337	19	CTTCTCCCTCTCTCTTCCGC	60.607	20	243	1882	2124	CAGTAACGGCTTGCACATTG	60.316	20	GGCCCCACTTCCTCGTAT	59.886	18	219	1791	2009
c103255.graph_c0	CTGGTGAGCCACAAATTTCA	59.691	20	TGTTGCTGGGTTGCATGTAT	59.995	20	185	35	219	CTGGTGAGCCACAAATTTCA	59.691	20	TTGCTTGCATGTGAGTGTGA	60.029	20	216	35	250	GGTGAGCCACAAATTTCACC	60.362	20	TGTTGCTGGGTTGCATGTAT	59.995	20	183	37	219
c103255.graph_c0	TATGTGAAGGGAAAGGGACG	59.926	20	GATGCTTACCGGTTGCTCAT	60.103	20	271	1109	1379	GGCCTCCTGTGCGTATGTAT	59.985	20	ACAGTTGGGCTCTCTTCCCT	60.252	20	268	1088	1355	GGCCTCCTGTGCGTATGTAT	59.985	20	ATGCCCGTGATGGAAAAGTA	60.331	20	244	1088	1331
c103281.graph_c0	CTTCCAGCTCGTCGTACCTC	60.012	20	CAACTTGGACTGAGGGGCT	60.245	19	239	832	1070	CTTCCAGCTCGTCGTACCTC	60.012	20	AACTTGGACTGAGGGGCTG	60.245	19	238	832	1069	TCTTCCAGCTCGTCGTACCT	60.012	20	CAACTTGGACTGAGGGGCT	60.245	19	240	831	1070
c103331.graph_c0	CGGCCATTCAAGGTCTTCT	60.203	19	TGTGACATGCTGACACGAGA	60.026	20	194	13	206	CGGCCATTCAAGGTCTTCTT	61.502	20	TGTGACATGCTGACACGAGA	60.026	20	194	13	206	CGGCCATTCAAGGTCTTCT	60.203	19	CTGATGCGCCTATGACAGTG	60.436	20	272	13	284
c103337.graph_c2	CAACCAGTATGCGTGTTTCG	60.172	20	AGGTCAACATATCCATGGCG	60.744	20	275	1632	1906	GGTTGTGTGACCTTTGCGTA	59.615	20	AGGTCAACATATCCATGGCG	60.744	20	116	1791	1906	GCGTGTTTCGTATTTGGTGA	59.59	20	AGGTCAACATATCCATGGCG	60.744	20	265	1642	1906
c103338.graph_c0	GATCCCGGTGATGTAGTGCT	59.957	20	CTAACCCACTTGCCCCTCTC	61.008	20	198	794	991	GATCCCGGTGATGTAGTGCT	59.957	20	ACAAACCCTAACCCACTTGC	58.958	20	205	794	998	GATCCCGGTGATGTAGTGCT	59.957	20	TAACCCACTTGCCCCTCTC	60.058	19	197	794	990
c103340.graph_c0	ATGAGACCACTGGGGATCAG	59.92	20	GCTACAGCACAACCCTCCTC	59.874	20	160	1023	1182	ATGAGACCACTGGGGATCAG	59.92	20	GCCACTGGAGGTGCACTATT	60.142	20	244	1023	1266	ATGAGACCACTGGGGATCAG	59.92	20	CTCGGATCTTAAGGCCACTG	59.83	20	257	1023	1279
c103347.graph_c0	GGATGTCGTGTGGGAGTTCT	59.969	20	TGTAGCCATCAGACACGAGG	59.855	20	231	1355	1585	GAAGGGAGTGGATGTCGTGT	59.969	20	ATTTTTGCAGATGGAGCGAC	60.221	20	274	1346	1619	GGATGTCGTGTGGGAGTTCT	59.969	20	ATTTTTGCAGATGGAGCGAC	60.221	20	265	1355	1619
c103373.graph_c0	GCCGACAAGAAGAAGTCGC	61.083	19	CGTACTCCACCTCGATCTCC	59.679	20	169	29	197	GCGCCGACAAGAAGAAGTC	61.083	19	CGTACTCCACCTCGATCTCC	59.679	20	171	27	197	GCCGACAAGAAGAAGTCGC	61.083	19	GTCCTTCTTCTCCCCATCCT	59.492	20	279	29	307
c103378.graph_c0	CTCGGTGGGAAGTCAAGAAG	59.837	20	CTTCCACTTTCCCCACACC	60.347	19	267	1568	1834	CTCGGTGGGAAGTCAAGAAG	59.837	20	CCTTCCACTTTCCCCACAC	60.347	19	268	1568	1835	GAGCAGCCAGATCAAAAACC	59.82	20	AGGACTCCATCGTCTTCGC	60.365	19	280	1455	1734
c103394.graph_c2	GGCTACCAGATCCACGACAT	59.957	20	TATCCAGGAGGTTCAGCAGC	60.362	20	256	496	751	GGCTACCAGATCCACGACAT	59.957	20	GAGGTTCAGCAGCTCCTTGT	59.604	20	249	496	744	GGCTACCAGATCCACGACAT	59.957	20	GGTTCAGCAGCTCCTTGTTT	59.478	20	247	496	742
c103401.graph_c0	CGCGGTTGCCTATTTGTAAT	59.985	20	ACGTACGTCATGGAAGGAGG	59.989	20	280	1345	1624	CGCGGTTGCCTATTTGTAAT	59.985	20	TACGTCATGGAAGGAGGGAG	60.065	20	277	1345	1621	CGCGGTTGCCTATTTGTAAT	59.985	20	GTACGTCATGGAAGGAGGGA	59.927	20	278	1345	1622
c103426.graph_c0	GTGCTGTTGTTCTTGGGTCA	59.726	20	ACGTGGAGCTTTCCTGCAC	61.42	19	218	522	739	GTGCTGTTGTTCTTGGGTCA	59.726	20	GACGTGGAGCTTTCCTGC	59.505	18	219	522	740	CTGTTGGTGGTGCTGTTGTT	59.641	20	ACGTGGAGCTTTCCTGCAC	61.42	19	227	513	739
c103431.graph_c0	TGCAATGCCAAATACTCTGC	59.839	20	ATGTCACCTCCTTGGCTGTC	60.12	20	241	399	639	TGCAATGCCAAATACTCTGC	59.839	20	GTCACCTCCTTGGCTGTCTC	59.841	20	239	399	637	TTCTCAAGTGCAATGCCAAA	60.379	20	ATGTCACCTCCTTGGCTGTC	60.12	20	249	391	639
c103436.graph_c0	GATCCTCCAGCTGGCTCC	60.891	18	TAGGTGAAGCAGATCCGACC	60.218	20	194	30	223	GGATCCTCCAGCTGGCTC	60.891	18	TAGGTGAAGCAGATCCGACC	60.218	20	195	29	223	GATCCTCCAGCTGGCTCC	60.891	18	GGATATCGCCGGAATTTGAT	60.985	20	162	30	191
c103457.graph_c0	TTTTCCTTCTTGTGTGCGTG	59.881	20	GAGGAGGTGTCCTCTTGCTG	59.986	20	210	1007	1216	TTTTCCTTCTTGTGTGCGTG	59.881	20	CGAGGTAGTCGGAGATGGAA	60.21	20	257	1007	1263	TTTTCCTTCTTGTGTGCGTG	59.881	20	GTCCACGAGGTAGTCGGAGA	60.261	20	262	1007	1268
c103485.graph_c0	AGCTCTGGCCTGGTAAACAA	59.875	20	GTTCACACGAGTGTGTTGCC	60.211	20	274	116	389	TCTTTGGGAGGGGAATTTTT	59.75	20	TCCCGGCTGTATACTGGAAG	60.088	20	276	183	458	TCTTTGGGAGGGGAATTTTT	59.75	20	CTTCCCGGCTGTATACTGGA	60.088	20	278	183	460
c103504.graph_c0	CTGAGGCTCTACACGGAAGG	60.005	20	ACGCATTACTGCTGCTTCGT	60.994	20	252	1431	1682	CCAACCTGCTGAGGCTCTAC	60.012	20	ACGCATTACTGCTGCTTCGT	60.994	20	260	1423	1682	CTGAGGCTCTACACGGAAGG	60.005	20	CGCATTACTGCTGCTTCGT	60.173	19	251	1431	1681
c103515.graph_c0	TCGATGATGGTCACGTTTTG	60.517	20	TCTCCACATCAGTGCGACTC	59.988	20	234	993	1226	CGATGATGGTCACGTTTTGA	60.517	20	TCTCCACATCAGTGCGACTC	59.988	20	233	994	1226	TCGATGATGGTCACGTTTTG	60.517	20	ACCCTTGGATTTCCTCCATC	60.133	20	252	993	1244
c103516.graph_c0	GGCTGAAATTTTCCCACAAA	59.916	20	GCTCAATTGTATTTCCCCCA	59.762	20	139	802	940	GGCTGAAATTTTCCCACAAA	59.916	20	TATCAGGTTGAAAGAGCCGC	60.352	20	157	802	958	GACCACCCTATGGAACGCTA	59.955	20	CCCCATCATCGCATCTAAAG	60.427	20	270	656	925
c103520.graph_c0	GATACCTTGGAAGACCGCAA	60.074	20	TCTGCAGTGTAGCCCATCAG	60.008	20	246	346	591	GATACCTTGGAAGACCGCAA	60.074	20	CTGCAGTGTAGCCCATCAGA	60.008	20	245	346	590	GATACCTTGGAAGACCGCAA	60.074	20	TCAGAACCACGTCCCTTTTC	60.088	20	225	346	570
c103521.graph_c3	GAAAGTCACCACAGCCACAA	59.726	20	TGCTCATTCGATCTAGCCCT	59.939	20	193	319	511	GAAAGTCACCACAGCCACAA	59.726	20	TTGCTCATTCGATCTAGCCC	60.318	20	194	319	512	AGAAAGTCACCACAGCCACA	59.31	20	TGCTCATTCGATCTAGCCCT	59.939	20	194	318	511
c103551.graph_c0	TGATCAGACTGCTTGGTTCG	59.984	20	TTAACTACCCCTTGCCCTCC	60.312	20	203	21	223	GGTTCGGTTCGTCAGAGGTA	60.111	20	TTAACTACCCCTTGCCCTCC	60.312	20	189	35	223	TGATCAGACTGCTTGGTTCG	59.984	20	CCTCCCACTGAACCCTTCTT	60.48	20	188	21	208
c103594.graph_c0	GGGTGAAGGTGTTCAAGGAA	59.943	20	GGGCGATCATTACGATTCAT	59.751	20	270	962	1231	GGGTGAAGGTGTTCAAGGAA	59.943	20	CTTCTTGTTGGACCAAGCGT	60.291	20	222	962	1183	CCTGAAGAAGACCGGTGAAG	59.837	20	CTTCTTGTTGGACCAAGCGT	60.291	20	263	921	1183
c103599.graph_c0	GCTCTCCAACAACAGCAGC	59.723	19	TGCCATTTCGTGAAGTTGTC	59.697	20	156	357	512	GATCGTCCAAGAACCGGAG	60.606	19	TCGATGGACTGAAGATGCTG	59.942	20	153	378	530	CATATGAGGCTCCTTCCGTG	60.615	20	AAGGTTCCGTCGTGTCCTC	60.104	19	262	202	463
c103619.graph_c0	GAATTCGGGTAACGGCTACA	59.96	20	TCGGAATTCTACTGAACGGG	60.066	20	245	1162	1406	GAATTCGGGTAACGGCTACA	59.96	20	TACTGAACGGGTCGATCCTC	60.073	20	236	1162	1397	GAATTCGGGTAACGGCTACA	59.96	20	ACCTGCTGCCAACAGTCTTT	59.914	20	267	1162	1428
c103660.graph_c0	CCTCGAGTAGCATGCGTGT	60.024	19	AAGAAGCAAGCAAGGACCAA	59.993	20	237	99	335	CCTCGAGTAGCATGCGTGT	60.024	19	AAAGAAGCAAGCAAGGACCA	59.993	20	238	99	336	CCTCGAGTAGCATGCGTGT	60.024	19	ACCGAAAACTGCAGCCTAGA	60.015	20	170	99	268
c103660.graph_c0	GATGATGACGATGATGTCGC	60.047	20	CGGTGACAACAAAGTTCCCT	60.005	20	275	1702	1976	GATGATGACGATGATGTCGC	60.047	20	TCGCATGGTGACTAAAGCAG	60.011	20	158	1702	1859	TGCTGAAGACGATGGAGATG	59.942	20	CGGTGACAACAAAGTTCCCT	60.005	20	255	1722	1976
c103669.graph_c0	AACCTCAAACCCCAGAAACC	60.204	20	AGACGAGGACCTCCATGCT	59.808	19	103	69	171	AACCTCAAACCCCAGAAACC	60.204	20	GTGGAGACGAGGACCTCCAT	61.48	20	107	69	175	AACCTCAAACCCCAGAAACC	60.204	20	GGTTGTGGAGACGAGGACC	60.52	19	111	69	179
c103677.graph_c0	CGAACTAGGTACCCACCGAA	59.986	20	AGATCTGATCGAGACTGCCG	60.52	20	206	1258	1463	CGAACTAGGTACCCACCGAA	59.986	20	GTGTTCGTGCGGAGGTTTAG	60.689	20	273	1258	1530	CGAACTAGGTACCCACCGAA	59.986	20	GTTCGTGCGGAGGTTTAGAT	59.198	20	271	1258	1528
c103689.graph_c0	GATCAACTAATCCAATACGGGG	59.572	22	CCTGCCTTCTTATTGACCCA	60.066	20	182	1083	1264	TCAACTAATCCAATACGGGG	57.43	20	CCTGCCTTCTTATTGACCCA	60.066	20	180	1085	1264	TCAACTAATCCAATACGGGGT	58.315	21	CCTGCCTTCTTATTGACCCA	60.066	20	180	1085	1264
c103693.graph_c0	ACCGGTGTGCTTGAGCGT	62.938	18	GACCTGCTCCTTGAACTTGC	59.997	20	122	8	129	ACCGGTGTGCTTGAGCGT	62.938	18	TCAAGCCTTTGATGTTGCTG	59.988	20	229	8	236	ACCGGTGTGCTTGAGCGT	62.938	18	CCTGCTCCTTGAACTTGCTC	60.134	20	120	8	127
c103708.graph_c0	TTGGTACATCGTCATGCAGC	60.697	20	ACTGTGATGTTCCCTCCCTG	59.962	20	161	67	227	TCTCAAGGATTGCGTGGTAA	59.272	20	ACTGTGATGTTCCCTCCCTG	59.962	20	194	34	227	TTGGTACATCGTCATGCAGC	60.697	20	ATGTTCCCTCCCTGGTCTCT	59.929	20	155	67	221
c103717.graph_c0	CTCCTCCTCTCCCAAGAACC	60.186	20	CAGAGCGTGTAGGCGAAGAG	61.263	20	234	232	465	CCTCCTCCTCTCCCAAGAAC	60.186	20	CAGAGCGTGTAGGCGAAGAG	61.263	20	235	231	465	CTCCTCCTCTCCCAAGAACC	60.186	20	CAGAGCGTGTAGGCGAAGA	60.294	19	234	232	465
c103720.graph_c1	GCCATGATCCTCTCCAGGT	60.024	19	ACCAATGGAATGGAAGCAAG	59.933	20	180	905	1084	GCCATGATCCTCTCCAGGT	60.024	19	CGTAAGGATAATGGGAGCCA	59.916	20	217	905	1121	CCATGATCCTCTCCAGGTTT	58.94	20	ACCAATGGAATGGAAGCAAG	59.933	20	179	906	1084
c103735.graph_c0	CGTTTGCCTCAGGGTGTACT	60.171	20	AGGAGAGGGCCTTCACTTTC	59.817	20	273	998	1270	CCATTTGGCAATTTGATCCT	59.762	20	AGGAGAGGGCCTTCACTTTC	59.817	20	239	1032	1270	CGTTTGCCTCAGGGTGTACT	60.171	20	AGAGGGCCTTCACTTTCCAC	60.628	20	270	998	1267
c103777.graph_c0	GAAGAAATGGGTGCCACACT	59.973	20	TTTGACGACGTGACGAAGAG	60.025	20	171	794	964	GCCATTGAAGGAAGAAGCAG	59.955	20	TTTGACGACGTGACGAAGAG	60.025	20	243	722	964	CCATTGAAGGAAGAAGCAGC	59.955	20	TTTGACGACGTGACGAAGAG	60.025	20	242	723	964
c103778.graph_c0	TTGCTTGGAATCAAAGGAGG	60.184	20	GGCCTTGGGGTACCTATGAT	60.039	20	253	319	571	TGCTTGGAATCAAAGGAGGT	59.67	20	GGCCTTGGGGTACCTATGAT	60.039	20	252	320	571	TTGCTTGGAATCAAAGGAGG	60.184	20	ACGGTATATGGTGTTTGGGC	59.574	20	270	319	588
c103782.graph_c0	GATTAGCTCAGGCGTTCGAC	59.985	20	ACTCCACTTCACCGGTTCAC	60.009	20	241	271	511	GATTAGCTCAGGCGTTCGAC	59.985	20	TCCACTTCACCGGTTCACTT	60.545	20	239	271	509	GATTAGCTCAGGCGTTCGAC	59.985	20	AGACTCCACTTCACCGGTTC	59.153	20	243	271	513
c103801.graph_c0	GACAGGTAGCATACGCAGCA	60.042	20	ACGCGTGACTTACAATGCAG	59.935	20	255	323	577	ATTCGCAATGGACAGGTAGC	60.103	20	ACGCGTGACTTACAATGCAG	59.935	20	265	313	577	TGGACAGGTAGCATACGCAG	59.888	20	ACGCGTGACTTACAATGCAG	59.935	20	257	321	577
c103860.graph_c0	CGACGCGGTCAGTACAGTAA	59.928	20	GTGAGGTGCTTTGCTTGGAT	60.263	20	257	16	272	CGACGCGGTCAGTACAGTAA	59.928	20	TTTGTTGGTGAGGTGCTTTG	59.734	20	264	16	279	CGACGCGGTCAGTACAGTAA	59.928	20	GTTGGTGAGGTGCTTTGCTT	60.299	20	261	16	276
c103860.graph_c0	CCAACGCCTTAAAATGAGGA	60.067	20	CCTTCCAACAACTTCCCTGT	59.037	20	190	1318	1507	CCAACGCCTTAAAATGAGGA	60.067	20	TTCCCTGTAACACCGACAAA	59.021	20	178	1318	1495	TCCTCTCCTTGTCACCAACC	60.088	20	CCTTCCAACAACTTCCCTGT	59.037	20	275	1233	1507
c103901.graph_c0	CCCCATGCATCTAAAGAGGT	59.006	20	CCGAGTCACTTGAATCACTGC	60.849	21	196	1685	1880	GAGTCCATGCTGACATTTGC	59.25	20	TCATCCGAGTCACTTGAATCAC	60.119	22	102	1783	1884	ACCCCATGCATCTAAAGAGGT	59.841	21	CCGAGTCACTTGAATCACTGC	60.849	21	197	1684	1880
c103964.graph_c0	ATCACCAACTTCTGGCTGCT	59.874	20	AATTCTGTGGGATTGGCAAG	59.933	20	277	828	1104	ATCACCAACTTCTGGCTGCT	59.874	20	GGCGAACCTAGTGATGGAAA	60.074	20	246	828	1073	CGCAGAGGAGTTTGATTTCC	59.813	20	GACGGCAACAACCAAATTCT	59.978	20	158	961	1118
c103988.graph_c0	GGCAGTATGGCAGTGAGACA	59.862	20	CGGAGAAGACGCTACACTCC	60.012	20	252	662	913	GGCAGTATGGCAGTGAGACA	59.862	20	GAAGACGCTACACTCCTGGG	59.867	20	248	662	909	GGCAGTATGGCAGTGAGACA	59.862	20	GCGGAGAAGACGCTACACTC	60.164	20	253	662	914
c104007.graph_c0	GCACGTTCTCCTTGAAGGTC	59.851	20	AAACCTACCCTCTCCCAACG	60.353	20	168	1235	1402	TTCTCCTTGAAGGTCTCCCA	59.773	20	AAACCTACCCTCTCCCAACG	60.353	20	163	1240	1402	GCACGTTCTCCTTGAAGGTC	59.851	20	TGAAACCTACCCTCTCCCAA	59.521	20	170	1235	1404
c104009.graph_c0	GAGCACCATGAGCCTCAACT	60.418	20	GAGGCCAAAACCCTAGCC	59.629	18	262	1165	1426	GAGCACCATGAGCCTCAACT	60.418	20	GGAGGCCAAAACCCTAGC	59.629	18	263	1165	1427	AACTGCAACTTCTTGCCGAG	60.571	20	GAGGCCAAAACCCTAGCC	59.629	18	246	1181	1426
c104039.graph_c0	GTGCGCAGAGAAGATGATGA	60.104	20	GCAGCAACCTCGAAGCTAGT	59.786	20	272	767	1038	GTGCGCAGAGAAGATGATGA	60.104	20	GCAACCTCGAAGCTAGTCCA	60.538	20	269	767	1035	GTGCGCAGAGAAGATGATGA	60.104	20	GTGGAAGGTTGTGTGCAATC	58.987	20	244	767	1010
c104053.graph_c0	CATCTCCGCCTGCATCAC	61.42	18	CTACAGCACTAGCACGAGCG	59.974	20	165	1194	1358	CATCTCCGCCTGCATCAC	61.42	18	GCGAGCAAGTTCCAGAGAAG	60.277	20	148	1194	1341	CATCTCCGCCTGCATCAC	61.42	18	AGCGAGCAAGTTCCAGAGAA	60.277	20	149	1194	1342
c104188.graph_c0	GTTGGACGTGTCCCAACTCT	60.009	20	GGACTCCAGTGGTTGCAGTT	60.159	20	227	617	843	GTTGGACGTGTCCCAACTCT	60.009	20	AAAACCACCCAGAAACATCG	59.83	20	259	617	875	AGGGTGATGAGGACAAGCAC	60.12	20	GGACTCCAGTGGTTGCAGTT	60.159	20	154	690	843
c104217.graph_c1	CGTCGCTCTTGCTACAGGAT	60.559	20	GGAGCTGGAGCTTCAAGGTA	59.574	20	265	35	299	GAGGTTGGCTTCATAGGTGC	59.7	20	TCATGGCGATGAAGTTCCTA	59.226	20	167	0	166	GAGGTTGGCTTCATAGGTGC	59.7	20	GGCGATGAAGTTCCTACCAT	59.009	20	163	0	162
c104241.graph_c0	AACCAACCCTCGCGTCTC	61.23	18	AGACGGCGTTGAGCATGAG	62.555	19	248	11	258	AACCAACCCTCGCGTCTC	61.23	18	CATCTCTGCTGGATGGCG	61.559	18	202	11	212	AACCAACCCTCGCGTCTC	61.23	18	GACGGCGTTGAGCATGAG	61.601	18	247	11	257
c104299.graph_c0	GGAACTCAACTCCAGGGTGA	60.088	20	CCCAAGAGGAGTTACAAGGG	58.642	20	168	941	1108	TGGGCTCAGAAATCGATAGG	60.17	20	CCCAAGAGGAGTTACAAGGG	58.642	20	226	883	1108	GGAACTCAACTCCAGGGTGA	60.088	20	TCCCAAGAGGAGTTACAAGGG	60.473	21	169	941	1109
c104335.graph_c0	CAGCTTACCCCCACTCGTTA	60.125	20	CATCCCCATCTCTTGAGGAA	60.003	20	159	81	239	CAGCTTACCCCCACTCGTTA	60.125	20	CATTCCCATTTCAACATCCC	59.991	20	173	81	253	ATCTCCGACAGTACAACGGC	60.142	20	CATCCCCATCTCTTGAGGAA	60.003	20	134	106	239
c104335.graph_c0	GGTTATCCAGCCATGGAAGA	59.894	20	GGCTTTGTCTGGTTGAGCAT	60.263	20	165	1060	1224	TGCAAAGAAGCTGCAGAAAA	59.872	20	GGCTTTGTCTGGTTGAGCAT	60.263	20	252	973	1224	GGTTATCCAGCCATGGAAGA	59.894	20	CAATATGGGGCTTTGTCTGG	60.323	20	173	1060	1232
c104474.graph_c0	AAGCACCCTACAGCACGACT	59.937	20	GGCTACGTTCGTGTGGATTT	60	20	168	854	1021	GTGTATGCAGCAATCGGAGA	59.83	20	GGCTACGTTCGTGTGGATTT	60	20	241	781	1021	AAGCACCCTACAGCACGACT	59.937	20	GTGGCTTTCGGGTTGAGTTA	60.11	20	147	854	1000
c104519.graph_c0	AGGCATTAGAATCCCGCATA	59.529	20	TGCCCCTGATATTTCTCTCG	60.17	20	272	384	655	TCCCGCATATCTGAATGTTG	59.499	20	TGCCCCTGATATTTCTCTCG	60.17	20	261	395	655	TCCCGCATATCTGAATGTTG	59.499	20	AATTCAGCTACTCCCCTGCC	60.599	20	277	395	671
c104519.graph_c0	GACCTCGAGTGCCTCAAAGA	60.533	20	GTGTAGCTGGAGCGGTAGGA	60.419	20	207	915	1121	ACCTCGAGTGCCTCAAAGAC	59.455	20	GTGTAGCTGGAGCGGTAGGA	60.419	20	206	916	1121	GTCAGGCGCAAGAGGTTTAC	59.882	20	CTCGACCTGTAAGGAGGAGC	59.04	20	264	770	1033
c104590.graph_c0	AACAACGGTGGACTTGAAGG	60.005	20	TGTGTAGTCTTCGTCGGGTG	59.745	20	279	750	1028	AACAACGGTGGACTTGAAGG	60.005	20	TAGTCTTCGTCGGGTGGTCT	59.721	20	275	750	1024	CAACGGTGGACTTGAAGGAT	59.966	20	TGTGTAGTCTTCGTCGGGTG	59.745	20	277	752	1028
c104591.graph_c0	AAAACGAGACCGAACTGGTG	60.149	20	TGGTCACCGTCTTCTTCTCC	60.238	20	177	920	1096	AAAACGAGACCGAACTGGTG	60.149	20	CTTCTTCTCCTCGTGTGCCT	59.598	20	167	920	1086	AAAACGAGACCGAACTGGTG	60.149	20	TCACCGTCTTCTTCTCCTCG	60.523	20	174	920	1093
c104604.graph_c2	CCCGACATAATGACGAATCC	60.155	20	AACCGTGGTTTGGATGTGAT	60.096	20	168	1404	1571	TGACGAATCCACGTGAAAGA	60.24	20	AACCGTGGTTTGGATGTGAT	60.096	20	158	1414	1571	GACGGTAGCCTCAGCTGTCT	59.628	20	AACCGTGGTTTGGATGTGAT	60.096	20	275	1297	1571
c104620.graph_c0	TTCAGCAGCCGTATGCTATG	59.999	20	CGGTTGGAGAGGACTAGCTG	60.005	20	228	1234	1461	ATTTCTTGATTCAGCAGCCG	60.352	20	CGGTTGGAGAGGACTAGCTG	60.005	20	237	1225	1461	CAGCTCCGCAAGGTACTTCT	59.639	20	CGGTTGGAGAGGACTAGCTG	60.005	20	163	1299	1461
c104669.graph_c0	AGTGGCTGCTTTTTGGTTGT	59.78	20	GACCCAGCACAGGAGCTTAG	60.012	20	231	1165	1395	AGTGGCTGCTTTTTGGTTGT	59.78	20	AGACCCAGCACAGGAGCTTA	60.012	20	232	1165	1396	AGTGGCTGCTTTTTGGTTGT	59.78	20	TAGACCCAGCACAGGAGCTT	60.012	20	233	1165	1397
c104686.graph_c0	TTTTACAGAAGGAGGCGACG	60.378	20	CTCGCGGTCGTTATTAGCAT	60.251	20	253	618	870	TTTTACAGAAGGAGGCGACG	60.378	20	GACCTCGCGGTCGTTATTAG	59.73	20	256	618	873	CCTTTTACAGAAGGAGGCGA	59.448	20	CTCGCGGTCGTTATTAGCAT	60.251	20	255	616	870
c104718.graph_c0	TGTTGGGAAACCAGGAGAAG	60.081	20	CTACCCGCCAGAACCCTAGT	60.508	20	259	869	1127	GATGTTGGGAAACCAGGAGA	59.903	20	CTACCCGCCAGAACCCTAGT	60.508	20	261	867	1127	TGTTGGGAAACCAGGAGAAG	60.081	20	TACCCGCCAGAACCCTAGTT	60.865	20	258	869	1126
c104745.graph_c0	GGAGGCCTGGGATAATAAGG	59.756	20	GCAGCTTCTCCATTACAGCC	59.985	20	108	1	108	GGAGGCCTGGGATAATAAGG	59.756	20	CTTGAGGATGCGGAAGATGT	60.218	20	185	1	185	GGAGGCCTGGGATAATAAGG	59.756	20	TCCTTGTTTGCCTTGAGGAT	59.67	20	196	1	196
c104751.graph_c0	GAGACTGCTGGAGAAAACCG	59.989	20	CCCTACAGTCCTACTGTCGTTTC	59.221	23	137	1248	1384	GAGACTGCTGGAGAAAACCG	59.989	20	TCCCTACAGTCCTACTGTCGTTT	59.221	23	138	1248	1385	GGTGAGACAGCAATGGGTTT	59.973	20	CCCTACAGTCCTACTGTCGTTTC	59.221	23	276	1109	1384
c104792.graph_c0	TCCATCTTCTTCCTTCCCCT	60.008	20	GAAGAGCCACCAGACGAGAG	60.135	20	241	28	268	CCATCTTCTTCCTTCCCCTC	60.008	20	GAAGAGCCACCAGACGAGAG	60.135	20	240	29	268	CTCCATCTTCTTCCTTCCCC	60.008	20	GAAGAGCCACCAGACGAGAG	60.135	20	242	27	268
c104859.graph_c0	CCTATATCCCGCTGAAAGCA	60.188	20	ACCGCTGTAATTTGGCAGTC	60.14	20	240	28	267	CTGCCTATATCCCGCTGAAA	60.188	20	ACCGCTGTAATTTGGCAGTC	60.14	20	243	25	267	TGCCTATATCCCGCTGAAAG	60.188	20	ACCGCTGTAATTTGGCAGTC	60.14	20	242	26	267
c104861.graph_c1	AGGCAGAACATGTTGCACTC	58.884	20	CTTCTTGTTCTTGGTGCGGT	60.291	20	271	532	802	AGAACATGTTGCACTCGCC	59.853	19	CTTCTTGTTCTTGGTGCGGT	60.291	20	267	536	802	AGGCAGAACATGTTGCACTC	58.884	20	AGAACAGGAGGATCATGGGA	59.46	20	190	532	721
c104879.graph_c0	GAGGGGAAGGAGCAGAGG	59.871	18	GAGAGAGCGTCCAAAACAGC	60.142	20	193	14	206	GGAGGGGAAGGAGCAGAG	59.871	18	GAGAGAGCGTCCAAAACAGC	60.142	20	194	13	206	GAGGGGAAGGAGCAGAGG	59.871	18	GAAGCAGTCTGATCTTGGGG	59.803	20	222	14	235
c104880.graph_c0	GCATCGCCATTCAGATTTTC	60.562	20	TGTTTTGTTGCGGTTCACAT	60.011	20	225	1387	1611	GCATCGCCATTCAGATTTTC	60.562	20	CACCAGCAGAAGAGGTGTGA	60.022	20	267	1387	1653	GCCAAGCACAGTTTGCTCTT	60.581	20	TGTTTTGTTGCGGTTCACAT	60.011	20	262	1350	1611
c104882.graph_c0	ACTGCAGTTTTCACTTGGGG	60.149	20	GCCAATCCAAACAGCCTCTA	60.214	20	275	477	751	CCAAACCTCACCTTTTTGGA	59.942	20	AAGGATACCCACAAGGAGGC	60.328	20	274	371	644	TCCAAACCTCACCTTTTTGG	59.942	20	AAGGATACCCACAAGGAGGC	60.328	20	275	370	644
c104937.graph_c0	CTACCCAACTCCGCTTTCC	59.679	19	CCAGGTCGAGGCAGAAATC	60.753	19	175	1	175	GCTACCCAACTCCGCTTTC	59.828	19	CGTCACCAGCACAACCTG	59.851	18	133	0	132	GCTACCCAACTCCGCTTTC	59.828	19	GGATGCGTTGACCTCGTC	60.214	18	256	0	255
c104940.graph_c0	TCTTCTCCCTTCTCCCTTCC	59.749	20	CCATGACACATCGTTCTGGA	60.534	20	257	222	478	TCTCCCTTCTCCCTTCCTTT	59.252	20	CCATGACACATCGTTCTGGA	60.534	20	254	225	478	TTCTCCCTTCTCCCTTCCTT	59.252	20	CCATGACACATCGTTCTGGA	60.534	20	255	224	478
c104955.graph_c0	CTCCAGCGCCTTCTCCTT	60.634	18	GATAAAACCAACTCGGACGC	59.574	20	245	797	1041	GCCTTCTCCTTGCCCTTG	60.882	18	GATAAAACCAACTCGGACGC	59.574	20	238	804	1041	CTTCTCCTTGCCCTTGCC	60.882	18	GATAAAACCAACTCGGACGC	59.574	20	236	806	1041
c104967.graph_c0	CATCAACGCAAGGCATCTTA	59.833	20	AAGTCCCTCTCCTGCCTCAT	60.216	20	216	892	1107	CATCAACGCAAGGCATCTTA	59.833	20	GCTAACCACTGCAAGTCCCT	59.357	20	228	892	1119	CATCAACGCAAGGCATCTTA	59.833	20	AACCACTGCAAGTCCCTCTC	59.305	20	225	892	1116
c105002.graph_c1	CGTCGTCCATCTCAGAACAA	59.831	20	AGTTTCACAGGAGCTCGCAT	60.02	20	251	2729	2979	CGTCGTCCATCTCAGAACAA	59.831	20	GCTTAGCCTCCCTCCAGATT	59.811	20	271	2729	2999	TCGTCGTCCATCTCAGAACA	60.402	20	AGTTTCACAGGAGCTCGCAT	60.02	20	252	2728	2979
c105027.graph_c0	CGTCTACAATGGTCGATCCC	60.34	20	GCTCGCACACTCCCTCTACT	59.628	20	264	10	273	CGTCTACAATGGTCGATCCC	60.34	20	TCGCACACTCCCTCTACTCA	59.571	20	262	10	271	CGTCTACAATGGTCGATCCC	60.34	20	ACACTCCCTCTACTCACCGC	59.33	20	258	10	267
c105077.graph_c0	GTCGTCACTGGCGGAGTAGT	60.329	20	TCATCTGCAGGGTGTTCAAG	59.831	20	224	1021	1244	GTCGTCACTGGCGGAGTAGT	60.329	20	CATCTGCAGGGTGTTCAAGA	59.831	20	223	1021	1243	GCCATGCATGTAATGGTTGA	60.352	20	TCATCTGCAGGGTGTTCAAG	59.831	20	260	985	1244
c105079.graph_c0	GAGTAACTTCTCATCGCGCC	59.985	20	TGGCAATGTGCATCACAATAA	60.921	21	225	1138	1362	GAGTAACTTCTCATCGCGCC	59.985	20	GGCAATGTGCATCACAATAA	57.987	20	224	1138	1361	ATGAGAGGGCTTGGTTTGTG	60.111	20	TGGCAATGTGCATCACAATAA	60.921	21	162	1201	1362
c105081.graph_c0	GATCGACCGGTTCAGTGTTT	59.973	20	TGGCATTCTTGACGTCTCTG	59.984	20	230	171	400	ATCGACCGGTTCAGTGTTTC	59.973	20	TGGCATTCTTGACGTCTCTG	59.984	20	229	172	400	ATCGACCGGTTCAGTGTTTC	59.973	20	CGTCTCTGGTCGGGAACTAA	60.246	20	217	172	388
c105101.graph_c0	TACTGCTCCAAGCATCCACA	60.413	20	ATTCCACAGGCCCTTCTTTT	59.94	20	178	222	399	TACTGCTCCAAGCATCCACA	60.413	20	AATTCCACAGGCCCTTCTTT	59.94	20	179	222	400	TGCTCCAAGCATCCACACTA	60.413	20	ATTCCACAGGCCCTTCTTTT	59.94	20	175	225	399
c105138.graph_c0	ACCGTCACCAACAATGCC	60.388	18	ACACGTCGCAGTGCACATAG	60.961	20	241	123	363	GGCACCGTCACCAACAAT	60.388	18	ACACGTCGCAGTGCACATAG	60.961	20	244	120	363	ACCGTCACCAACAATGCC	60.388	18	CACGTCGCAGTGCACATAG	60.063	19	240	123	362
c105140.graph_c0	GCAGAAGAAGTTACCGCCAC	59.882	20	AGCGGAAGCACAAGTCAAAT	59.882	20	241	1673	1913	GACCGCAGAAGAAGTTACCG	59.875	20	AGCGGAAGCACAAGTCAAAT	59.882	20	245	1669	1913	GAGGGTTCACAAGAACGAGC	59.851	20	AGCGGAAGCACAAGTCAAAT	59.882	20	139	1775	1913
c105144.graph_c0	CCTCAGATTCTCCTTGGTGC	59.803	20	CTGATCTCTCTCCCCTTCCC	60.149	20	230	834	1063	CCTCAGATTCTCCTTGGTGC	59.803	20	CCTGATCTCTCTCCCCTTCC	60.149	20	231	834	1064	CCCTCAGATTCTCCTTGGTG	59.649	20	CTGATCTCTCTCCCCTTCCC	60.149	20	231	833	1063
c105145.graph_c0	CCTTAGTGAAGCCCAAGCAC	59.875	20	AGACTGGCAAGGAAGCAAAA	59.993	20	155	665	819	CCTTAGTGAAGCCCAAGCAC	59.875	20	AAGACTGGCAAGGAAGCAAA	59.993	20	156	665	820	CCTTAGTGAAGCCCAAGCAC	59.875	20	AAAGACTGGCAAGGAAGCAA	59.993	20	157	665	821
c105205.graph_c0	GAACAAAATTCAGCAGCGGT	60.257	20	ACGAGGAGGACGAGGACC	60.204	18	238	223	460	CAGCAGCGGTGTGTCATATC	60.296	20	ACGAGGAGGACGAGGACC	60.204	18	228	233	460	CTCTGGGGTCTGTCTTCCAA	60.229	20	CTACGAGGTCGACGAGGAGG	62.281	20	280	192	471
c105231.graph_c0	ACATGTCACGTGCAACGAAC	60.649	20	TATTCAAAACTTGGCAGCCC	60.074	20	209	1019	1227	CCGGTGATGGTGGTGACTAT	60.656	20	TATTCAAAACTTGGCAGCCC	60.074	20	251	977	1227	ACATGTCACGTGCAACGAAC	60.649	20	AAAGTTGCTTCCCTGTCGAA	59.853	20	135	1019	1153
c105262.graph_c0	TCACGACCATATCCACCATC	59.17	20	TCCGACTCCTCCGAGTTCTA	59.943	20	277	420	696	CGACCATATCCACCATCGAC	61.159	20	TCCGACTCCTCCGAGTTCTA	59.943	20	274	423	696	CTCACGACCATATCCACCATC	60.211	21	TCCGACTCCTCCGAGTTCTA	59.943	20	278	419	696
c105298.graph_c0	TTCCTATGTGCGTTCACCAA	60.111	20	TCACTCCTTGCTTGATGTCG	59.984	20	202	688	889	AAGTTTGCCATTCCAACACC	59.836	20	TCACTCCTTGCTTGATGTCG	59.984	20	145	745	889	GCAACAGACAGCAAAGGTCA	60.032	20	GAGACCCGGTCATAAACCAA	59.79	20	211	638	848
c105299.graph_c0	TCTAACGGCACGGCATTTAT	60.476	20	GTGCTAGCCACGCTAGTGCT	60.761	20	130	1	130	TCTAACGGCACGGCATTTAT	60.476	20	TGCTAGCCACGCTAGTGCT	59.927	19	129	1	129	TCTAACGGCACGGCATTTAT	60.476	20	CTAGCCACGCTAGTGCTCG	59.92	19	127	1	127
c105315.graph_c0	CCCTCACAAGTCACAGCAAG	59.461	20	GAGGTGAACGAGCGTTATCA	58.877	20	235	10	244	AAGATACTCCCCATTCCCGA	60.652	20	GAGGTGAACGAGCGTTATCA	58.877	20	218	27	244	GCAAGATACTCCCCATTCCC	60.662	20	GAGGTGAACGAGCGTTATCA	58.877	20	220	25	244
c105332.graph_c0	AAGTTGAGGCCAAGGGAGTT	60.11	20	GGACCTGGCAAACCTTCATA	59.933	20	211	665	875	AGTTGAGGCCAAGGGAGTTT	60.11	20	GGACCTGGCAAACCTTCATA	59.933	20	210	666	875	AAAGTTGAGGCCAAGGGAGT	60.11	20	GGACCTGGCAAACCTTCATA	59.933	20	212	664	875
c105342.graph_c0	GCTCTACGGAGGATGCAAAG	59.978	20	TATTCCAGCTTTCCGTTGCT	59.845	20	192	570	761	CCCTGTGGATTGCAGAAGAT	60.073	20	TATTCCAGCTTTCCGTTGCT	59.845	20	134	628	761	GCTCTGCTCTACGGAGGATG	60.119	20	TATTCCAGCTTTCCGTTGCT	59.845	20	197	565	761
c105346.graph_c0	TTTGGCAACTCGTAGCAGTG	60.05	20	TTTGAATTTGCCGTGTTTGA	60.088	20	257	1152	1408	TTTGGCAACTCGTAGCAGTG	60.05	20	TTGAATTTGCCGTGTTTGAA	60.088	20	256	1152	1407	TTTGGCAACTCGTAGCAGTG	60.05	20	GCTTTGAATTTGCCGTGTTT	60.117	20	259	1152	1410
c105354.graph_c0	TCAGTTCACCCTTTTGACCC	59.943	20	GCACAAACAAGCGATAAGCA	60.021	20	259	1060	1318	ACGTCGCAACTTCCTCAGTT	59.914	20	GCACAAACAAGCGATAAGCA	60.021	20	273	1046	1318	TCAGTTCACCCTTTTGACCC	59.943	20	CACAAGCACAAACAAGCGAT	59.911	20	264	1060	1323
c105366.graph_c0	CTCTGACGCCTGAACTACCC	59.867	20	CTGATAGATGGCGACCTCGT	60.24	20	266	25	290	CTCTGACGCCTGAACTACCC	59.867	20	GCCCTTGGACTGATAGATGG	59.508	20	275	25	299	CTCTGACGCCTGAACTACCC	59.867	20	CCCTTGGACTGATAGATGGC	59.508	20	274	25	298
c105373.graph_c0	AGGCGCTCCCTAGATTGTTT	60.228	20	CTCCATGAATCTCGGTTGGT	59.927	20	235	2321	2555	GGGACAAGAAAAGGGGATGT	60.169	20	CTGGACACAGGGTAACAGCA	59.745	20	241	2248	2488	GGGACAAGAAAAGGGGATGT	60.169	20	CTGCTGGACACAGGGTAACA	59.745	20	244	2248	2491
c105383.graph_c0	AGCCAATAGGTCAGCCTTGA	59.836	20	TCTTGAACATGCTGAGGTGC	59.992	20	163	159	321	TGACAAATAGAATGCGGCTG	59.833	20	TCTTGAACATGCTGAGGTGC	59.992	20	273	49	321	AGCCAATAGGTCAGCCTTGA	59.836	20	ACACCCTACACGCCTGTTTC	60.035	20	123	159	281
c105404.graph_c1	TCCCCACCATCTTTTATTCTTG	60.177	22	TCTGGAGTACGGTTTGCTGA	59.44	20	178	16	193	CCCCACCATCTTTTATTCTTGA	60.177	22	TCTGGAGTACGGTTTGCTGA	59.44	20	177	17	193	GAAGAACTGTATTTCCCCACCA	60.221	22	TCTGGAGTACGGTTTGCTGA	59.44	20	191	3	193
c105404.graph_c1	TGCATGAACTGCGATGTAGAG	60.027	21	GTGGTACCTGAAGAGCCTGC	59.874	20	280	226	505	TGCATGAACTGCGATGTAGA	58.97	20	GTGGTACCTGAAGAGCCTGC	59.874	20	280	226	505	GTCAGTAGGTCTCCCCCTCG	61.041	20	GTGGTACCTGAAGAGCCTGC	59.874	20	254	252	505
c105404.graph_c1	ATGATCCGCATGATCTCCTC	60.002	20	ATCCTTGGCGTGCAATACTC	60.103	20	254	380	633	GATGATCCGCATGATCTCCT	60.002	20	ATCCTTGGCGTGCAATACTC	60.103	20	255	379	633	ATGATCCGCATGATCTCCTC	60.002	20	GTGGTACCTGAAGAGCCTGC	59.874	20	126	380	505
c105582.graph_c0	TTCCAGCGAAAGAAAACACA	59.439	20	GCCCAAACCTCTTTGTTCAG	59.711	20	207	12	218	TTCCAGCGAAAGAAAACACA	59.439	20	TGTTGACGGCAAAAATTGAG	59.706	20	185	12	196	TTCCAGCGAAAGAAAACACA	59.439	20	GGCAAAAATTGAGATCAGCC	59.651	20	178	12	189
c105643.graph_c0	CTCCCTCTCTCTCATGGTGG	59.785	20	TCTCCTCCTCTCTCTCGCCT	60.77	20	193	3104	3296	CCATCCCTCTCCCTCTCTCT	59.76	20	TCTCCTCCTCTCTCTCGCCT	60.77	20	201	3096	3296	CCTGCCCCCGTCTACTATTT	60.332	20	TCTCCTCCTCTCTCTCGCCT	60.77	20	223	3074	3296
c105660.graph_c0	GGGTTTTCGAACATGCAGAT	59.939	20	GACCAAAAGAAGCCCATCAA	60.051	20	217	1177	1393	GGGTTTTCGAACATGCAGAT	59.939	20	CAAAGGGGTGACCAAAAGAA	59.942	20	226	1177	1402	GGGTTTTCGAACATGCAGAT	59.939	20	TACGGCATTTTGGTTTCCTC	59.938	20	184	1177	1360
c105701.graph_c0	GCATGCAGTCTTTCATCTGG	59.399	20	TGGTGTTCCCTCTTTTTGCT	59.711	20	275	167	441	CATGCAGTCTTTCATCTGGG	59.241	20	TGGTGTTCCCTCTTTTTGCT	59.711	20	274	168	441	CATGCAGTCTTTCATCTGGG	59.241	20	TGGAGATGGTGTTCCCTCTT	59.505	20	280	168	447
c105753.graph_c1	CGGAGGTTGTTGGATTCAGT	59.966	20	GTGCTTGCTTCTATGCTCCC	59.985	20	195	857	1051	CGGAGGTTGTTGGATTCAGT	59.966	20	GTGAGGCAACTCTTTCAGGG	59.844	20	109	857	965	TACCGGAGGTTGTTGGATTC	59.79	20	GTGCTTGCTTCTATGCTCCC	59.985	20	198	854	1051
c105796.graph_c0	ACACCTAATGGCTCGACGTG	61.116	20	GAACCTTGAGAAGCAGTGCC	59.997	20	194	37	230	ACACCTAATGGCTCGACGTG	61.116	20	AAGCAGTGCCTAGCAGAAGC	59.927	20	184	37	220	CACCTAATGGCTCGACGTG	60.271	19	GAACCTTGAGAAGCAGTGCC	59.997	20	193	38	230
c105818.graph_c0	AAAGCGGATATTCATGGCAG	60.06	20	GCACACATTTTGTTCTCTTCCTC	60.165	23	168	964	1131	GGAGGGGAGTATGCCAATTT	60.152	20	GCACACATTTTGTTCTCTTCCTC	60.165	23	193	939	1131	GTAGCAGCTGTGCAGATGGA	60.168	20	GCACACATTTTGTTCTCTTCCTC	60.165	23	237	895	1131
c105824.graph_c0	GATCCTCTCCCTCCATCTCC	59.973	20	GTCGTCCCAGTCCTTTGTGT	60.009	20	108	22	129	GATCCTCTCCCTCCATCTCC	59.973	20	TTGTCGTCCCAGTCCTTTGT	60.545	20	110	22	131	GATCCTCTCCCTCCATCTCC	59.973	20	CTTGTCGTCCCAGTCCTTTG	60.68	20	111	22	132
c105836.graph_c0	GTTGGAGGAAGGAGGTAGGG	59.928	20	CCCTCGTAGGTTTGGCTCTC	61.142	20	230	835	1064	GTTGGAGGAAGGAGGTAGGG	59.928	20	CCTCGTAGGTTTGGCTCTCC	61.142	20	229	835	1063	GTTGGAGGAAGGAGGTAGGG	59.928	20	CATACCCGAGCCCTCGTAG	60.621	19	240	835	1074
c105958.graph_c0	GAAGCAGCTGAAGAAGGACG	60.277	20	TTGGACTGGATCTCCTCGAC	60.199	20	144	325	468	CAGCAAGAAGCAGCTGAAGA	59.615	20	TTGGACTGGATCTCCTCGAC	60.199	20	150	319	468	TCAGCAAGAAGCAGCTGAAG	59.615	20	TTGGACTGGATCTCCTCGAC	60.199	20	151	318	468
c105989.graph_c1	AGGAGGAGGAAGACGAGGAC	59.807	20	GTCTTCGAGTGGTTGTTCGG	60.69	20	230	603	832	AGGAGGAGGAAGACGAGGAC	59.807	20	CCGTCTTCGAGTGGTTGTTC	60.69	20	232	603	834	AGGAGGAGGAAGACGAGGAC	59.807	20	TCTTCGAGTGGTTGTTCGG	59.815	19	229	603	831
c106013.graph_c0	GTCTCCTTTGATTGGGCAAA	60.051	20	TCTGCCATCTTGAACCATGA	60.201	20	204	458	661	TAGCGTAATGGTTTGCCCTC	60.096	20	TCTGCCATCTTGAACCATGA	60.201	20	248	414	661	TTTGATTGGGCAAATTGGAT	60.132	20	TCTGCCATCTTGAACCATGA	60.201	20	198	464	661
c106019.graph_c0	GTTACAACCGGACCCATGTC	60.096	20	CATGAACCAGTCGGACAGAA	59.676	20	211	604	814	ACCGGACCCATGTCTGATTA	60.195	20	CATGAACCAGTCGGACAGAA	59.676	20	205	610	814	TTACAACCGGACCCATGTCT	60.232	20	CATGAACCAGTCGGACAGAA	59.676	20	210	605	814
c106029.graph_c0	CCGCCAGAGATAGGTCAGTC	59.827	20	ATCCAATGCAGGTAGCCATC	59.923	20	231	763	993	CCGCCAGAGATAGGTCAGTC	59.827	20	GATCCAATGCAGGTAGCCAT	59.923	20	232	763	994	GCCAGAGATAGGTCAGTCCG	59.827	20	GATCCAATGCAGGTAGCCAT	59.923	20	230	765	994
c106043.graph_c0	GGTACTGGTAGAGCTTGCCG	59.898	20	GTTTGCGAGTTTGGGAAGAA	60.227	20	225	798	1022	CGTACCTCTCGACGAACTCC	59.867	20	GTTTGCGAGTTTGGGAAGAA	60.227	20	270	753	1022	GGTACTGGTAGAGCTTGCCG	59.898	20	TTTGCGAGTTTGGGAAGAAG	60.357	20	224	798	1021
c106110.graph_c0	GTGGTCGATATCCCAGCATT	59.78	20	ATCCCCATTTCTCCCTTCCT	61.002	20	279	1096	1374	GTGGTCGATATCCCAGCATT	59.78	20	ATCCCCATTTCTCCCTTCC	60.081	19	279	1096	1374	GTGGTCGATATCCCAGCATT	59.78	20	ATTTCTCCCTTCCTCCGCT	60.162	19	273	1096	1368
c106131.graph_c0	AAACAATTTCTGCTCCCACG	60.11	20	AAAAATAGCAGCGCCTGAGA	60.117	20	244	1140	1383	AAACAATTTCTGCTCCCACG	60.11	20	TCGAAATTCCAATTCCAAGG	59.872	20	272	1140	1411	GACTTCGCACATCCAAAACA	59.697	20	AAAAATAGCAGCGCCTGAGA	60.117	20	259	1125	1383
c106149.graph_c0	CTCGCCTCGTCTCTTGCT	59.393	18	GGGTGTACTCGCAGAGCTTC	60.02	20	245	17	261	CTCGCCTCGTCTCTTGCT	59.393	18	ATCACCCTCATCGTCAGGTC	59.928	20	180	17	196	CTCGCCTCGTCTCTTGCT	59.393	18	GATCACCCTCATCGTCAGGT	59.928	20	181	17	197
c106189.graph_c0	TCGAATGGGCATGATACAAA	59.891	20	CTGTTGGTCATCGTTCATCG	60.112	20	124	609	732	GAATGTAAGCCTGCTCCCAA	60.214	20	CTGTTGGTCATCGTTCATCG	60.112	20	157	576	732	TCTAAGAGGAGCCAGCCTGA	60.232	20	CTGTTGGTCATCGTTCATCG	60.112	20	238	495	732
c106240.graph_c0	AGCTTGATGCTCGACAGGAT	59.981	20	GGAGGTGCTCCTCACGGT	61.275	18	178	1076	1253	GGAGCATTTTTCCACTCAGG	59.67	20	GGAGGTGCTCCTCACGGT	61.275	18	204	1050	1253	GAGCATTTTTCCACTCAGGG	59.67	20	GGAGGTGCTCCTCACGGT	61.275	18	203	1051	1253
c106273.graph_c0	CGCTTACCGCTTTCTCAAAC	60.018	20	TCTTGGTCTTTCTTGCTGGC	60.517	20	224	12	235	ACGCTTACCGCTTTCTCAAA	60.018	20	TCTTGGTCTTTCTTGCTGGC	60.517	20	225	11	235	CGCTTACCGCTTTCTCAAAC	60.018	20	CGGTACATATGGGACATCCA	59.075	20	275	12	286
c106313.graph_c0	AATCCCATCCAGACCCAAAT	60.388	20	CTGCTGTTCCAACCGAAAAG	60.796	20	184	1764	1947	AATAGAGCAAGAAGGGCACG	59.476	20	CTGCTGTTCCAACCGAAAAG	60.796	20	218	1730	1947	AATCCCATCCAGACCCAAAT	60.388	20	CGAAAAGGCGAGGAGAGAC	60.081	19	171	1764	1934
c106320.graph_c0	ATAGCAAATGAGGCGGTGAC	60.103	20	ACGATACCCACTCGCCCATA	62.558	20	247	1704	1950	CTGGACATCACACATCAGCC	60.121	20	ACGATACCCACTCGCCCATA	62.558	20	228	1723	1950	ATAGCAAATGAGGCGGTGAC	60.103	20	CGATACCCACTCGCCCATA	61.809	19	246	1704	1949
c106325.graph_c1	GATCTAGACGAGACGAGACGC	59.205	21	AAATAAGAAAAGGGGCAGCG	60.558	20	263	1109	1371	TCCGATCTAGACGAGACGAG	58.129	20	AAATAAGAAAAGGGGCAGCG	60.558	20	266	1106	1371	CCGATCTAGACGAGACGAGAC	59.054	21	AAATAAGAAAAGGGGCAGCG	60.558	20	265	1107	1371
c106339.graph_c0	AGGAGGGAGAGAGCCAGAAG	60.088	20	TCGCCTCCATAAACCATTTC	59.901	20	240	17	256	GAGCCAGAAGCTCTACCACG	60.156	20	TCGCCTCCATAAACCATTTC	59.901	20	230	27	256	AGGAGGGAGAGAGCCAGAAG	60.088	20	CATCGCCTCCATAAACCATT	59.784	20	242	17	258
c106349.graph_c0	ATGCAAGCCTTCTGCGTATT	59.873	20	TGAAAACTCATTGAAGGGGG	59.903	20	270	294	563	GATATGCAAGCCTTCTGCGT	60.382	20	TGAAAACTCATTGAAGGGGG	59.903	20	273	291	563	AGATATGCAAGCCTTCTGCG	60.511	20	TGAAAACTCATTGAAGGGGG	59.903	20	274	290	563
c106351.graph_c0	TGATATAGATCGACCCCCGA	60.252	20	CGAGGAAGATCAGCGAGAAC	60.096	20	264	1417	1680	ATCTATCAAGGAGGCGGCTT	60.194	20	GAGATGCCCTGGAGATGTTC	59.617	20	251	1352	1602	GCGTGATCTATCAAGGAGGC	59.803	20	GAGATGCCCTGGAGATGTTC	59.617	20	256	1347	1602
c106353.graph_c0	CAAACGCAAAACGCAATAGA	59.88	20	CTCTCGAGTTAGTGCCCCAC	59.867	20	183	4936	5118	CTCAAACGCAAAACGCAATA	59.88	20	CTCTCGAGTTAGTGCCCCAC	59.867	20	185	4934	5118	TCAAACGCAAAACGCAATAG	59.88	20	CTCTCGAGTTAGTGCCCCAC	59.867	20	184	4935	5118
c106367.graph_c1	GCCTTCAAGCTTTAGACCCC	60.208	20	TTTCCACCTCACAATCACCA	59.935	20	170	963	1132	GCCTTCAAGCTTTAGACCCC	60.208	20	TGATATTACCCACCCAGCGT	60.214	20	209	963	1171	GCACTGTCACTTTCGACGAG	59.622	20	TTTCCACCTCACAATCACCA	59.935	20	241	892	1132
c106372.graph_c1	CACGCACCAACTTCCCAC	61.171	18	GGAATGTTGGGCACTCTGAT	59.934	20	273	6	278	CACGCACCAACTTCCCAC	61.171	18	TGTTGGGCACTCTGATGAAG	59.831	20	269	6	274	CAACTTCCCACGCCACAG	61.311	18	GGAATGTTGGGCACTCTGAT	59.934	20	266	13	278
c106374.graph_c0	GATTCCTCGGAGAGGAGGAC	60.157	20	GTCGCGAGCCGTATCTTTC	60.9	19	207	1001	1207	GATTCCTCGGAGAGGAGGAC	60.157	20	TCGCGAGCCGTATCTTTC	60.057	18	206	1001	1206	TTGGAGAAGGAGAAGAGGGG	60.695	20	GTCGCGAGCCGTATCTTTC	60.9	19	111	1097	1207
c106388.graph_c0	GAGAAGTCGAATTGGACGGA	60.195	20	GGTCCTTGTTGGTCATGGTT	59.679	20	205	900	1104	GAGAAGTCGAATTGGACGGA	60.195	20	GTTGGTCATGGTTTTGCTCC	60.362	20	198	900	1097	GAGAAGTCGAATTGGACGGA	60.195	20	CGTCTCGCTCTTGGATTTGT	60.397	20	132	900	1031
c106392.graph_c0	GCGAGACAGGTGGTTAGGAG	59.867	20	GAAGATGGAGAGCAGGTTGC	59.957	20	180	35	214	CGAGACAGGTGGTTAGGAGG	59.715	20	GAAGATGGAGAGCAGGTTGC	59.957	20	179	36	214	GCGAGACAGGTGGTTAGGAG	59.867	20	GGAAGATGGAGAGCAGGTTG	59.803	20	181	35	215
c106398.graph_c0	CATCTGGAACTCCACCGTCT	60.112	20	TCATCCTTTACCACTAGCAGCA	59.904	22	217	1499	1715	CAGTCGAGCTCCCAGATAGC	60.119	20	TCATCCTTTACCACTAGCAGCA	59.904	22	134	1582	1715	CTGAACTCAGTCGAGCTCCC	60.135	20	TCATCCTTTACCACTAGCAGCA	59.904	22	141	1575	1715
c106434.graph_c0	AGAGCCATAATTCGGAACGA	59.668	20	GAGAAGCTCGTGCCAAAAAC	60	20	242	1051	1292	TGTTCGGACATTTGATGAGC	59.654	20	GAGAAGCTCGTGCCAAAAAC	60	20	102	1191	1292	AGAGCCATAATTCGGAACGA	59.668	20	GCTCGTGCCAAAAACAATTT	60.117	20	237	1051	1287
c106441.graph_c0	AAGCTGGGGTGGTACAACAT	59.333	20	CCGTGTGTTGTCCCTTTCTT	60.005	20	164	104	267	AAGCTGGGGTGGTACAACAT	59.333	20	GATCGTCTCCTCCGTGTGTT	60.12	20	175	104	278	AAGCTGGGGTGGTACAACAT	59.333	20	ACCTTGGGCCAAAGCTTATC	60.451	20	229	104	332
c106445.graph_c0	CTCGTTGGGACTTGGATCAT	59.927	20	CAAGAGGACGAGGAGAAGGA	59.525	20	280	309	588	GGGACTTGGATCATTCACCA	60.725	20	AGCAAACAAGAGGACGAGGA	59.989	20	280	315	594	TGGGACTTGGATCATTCACC	60.725	20	GCAAACAAGAGGACGAGGAG	59.989	20	280	314	593
c106451.graph_c0	CCCATAGTCCGACGAGTCAT	59.95	20	ACTGATAAGGCGGGTCTCCT	60.096	20	111	950	1060	TAAAGTGCATCGGATGTCCA	60.073	20	ACTGATAAGGCGGGTCTCCT	60.096	20	207	854	1060	GCACTGAATGCACACGAGTT	59.912	20	ACTGATAAGGCGGGTCTCCT	60.096	20	171	890	1060
c106457.graph_c0	AGAAGGGTCACCACCACAAG	60.002	20	ATGCCTCAACTGCAAGGATT	59.7	20	173	768	940	AGAAGGGTCACCACCACAAG	60.002	20	AATGCCTCAACTGCAAGGAT	59.7	20	174	768	941	AGGGTCACCACCACAAGAAC	59.859	20	ATGCCTCAACTGCAAGGATT	59.7	20	170	771	940
c106493.graph_c0	CCTCCTCGCTGTCCTCGTA	61.51	19	GAGAGGAAGCACGGATCTTG	59.95	20	169	514	682	CCTCCTCGCTGTCCTCGTA	61.51	19	AGGAGAGGAAGCACGGATCT	60.358	20	171	514	684	CCTCCTCGCTGTCCTCGTA	61.51	19	GGAGAGGAAGCACGGATCTT	60.735	20	170	514	683
c106511.graph_c0	TGTTGGGAACAACGTCTTCA	60.128	20	CAATTTGCACCCACATTCAG	59.964	20	239	1466	1704	GGTGTTGGGAACAACGTCTT	59.867	20	CAATTTGCACCCACATTCAG	59.964	20	241	1464	1704	AACGTCTTCAACCAAGTCGG	60.149	20	CAATTTGCACCCACATTCAG	59.964	20	229	1476	1704
c106535.graph_c0	GACCAACCAGAAATGGCAAG	60.495	20	CCCATTGACGTTAGGCTTGT	59.993	20	170	940	1109	AGACCAACCAGAAATGGCAA	60.495	20	CCCATTGACGTTAGGCTTGT	59.993	20	171	939	1109	AGACCAACCAGAAATGGCAA	60.495	20	ACCCATTGACGTTAGGCTTG	59.993	20	172	939	1110
c106555.graph_c0	TAAATCTGCACCGCTCATCA	60.366	20	ATGCCAGTTGGAATAGCACC	59.962	20	254	381	634	TAAATCTGCACCGCTCATCA	60.366	20	GCAGTAGACATGCGTAGCCA	60.042	20	273	381	653	TAAATCTGCACCGCTCATCA	60.366	20	CCAGTTGGAATAGCACCGAT	59.955	20	251	381	631
c106561.graph_c0	ACCGATGCCAACTCAATAGC	60.103	20	TGCCCGTTATTTCCTTTCTG	60.067	20	273	1045	1317	ACCGATGCCAACTCAATAGC	60.103	20	TGCAAAATGCCCGTTATTTC	60.812	20	280	1045	1324	CACCGATGCCAACTCAATAG	59.148	20	TGCCCGTTATTTCCTTTCTG	60.067	20	274	1044	1317
c106595.graph_c1	GATCCATGTTTGCCCTCACT	59.934	20	ATGTCCTGCCTTGTTTCACC	59.973	20	275	566	840	TGAAGCAGTTTGTCATTGCC	59.847	20	ATGTCCTGCCTTGTTTCACC	59.973	20	165	676	840	CAGTTTGTCATTGCCGAAGA	59.84	20	ATGTCCTGCCTTGTTTCACC	59.973	20	160	681	840
c106629.graph_c0	ATGCCTAAGCAAGCAAGCTC	59.758	20	ATTGCATCAAAGGCCAAAAA	60.436	20	249	597	845	ATGCCTAAGCAAGCAAGCTC	59.758	20	TTGCATCAAAGGCCAAAAAT	60.436	20	248	597	844	GCTAGCCTTTTTGGAGTGGA	59.452	20	GTCCCTCCTCCTCCTTCTTG	60.186	20	255	657	911
c106650.graph_c0	ACCACCACCGTTTCTTCGTA	60.41	20	CCCATACAGATCCATCCACC	60.011	20	254	1058	1311	ACCACCACCGTTTCTTCGTA	60.41	20	TCCATCCACCACAGACAAGA	60.088	20	244	1058	1301	CACCACCGTTTCTTCGTAGC	60.689	20	CCCATACAGATCCATCCACC	60.011	20	252	1060	1311
c106661.graph_c0	AGAACTCCCATCATCAACCG	59.927	20	TGCGTCGTCATGATACGATT	60.104	20	194	123	316	ACACACATCTGCTGCTGCTC	60.22	20	TGCGTCGTCATGATACGATT	60.104	20	278	39	316	CATCTGCTGCTGCTCCTACA	60.31	20	TGCGTCGTCATGATACGATT	60.104	20	273	44	316
c106710.graph_c0	GGGTACCTTGCTGGAGATGA	60.073	20	TTTCTCCTGGAAGCAGAGGA	60.065	20	127	1775	1901	GCCCAAGGAGAGTGAATCAA	60.195	20	TTTCTCCTGGAAGCAGAGGA	60.065	20	257	1645	1901	GGGTACCTTGCTGGAGATGA	60.073	20	TTCTCCTGGAAGCAGAGGAG	59.673	20	126	1775	1900
c106713.graph_c0	GAGTCGACCGAGGTCTGAAG	59.986	20	AACTCTGCCAGCAGGGATAA	59.836	20	246	11	256	GAGTCGACCGAGGTCTGAAG	59.986	20	CCAAGGAAGCCAATTCTTGA	60.184	20	200	11	210	GAGTCGACCGAGGTCTGAAG	59.986	20	TTCTTGAATTGCAAGGGAGG	60.184	20	187	11	197
c106727.graph_c0	CAGGCCACAGATTAAGGTTCA	60.118	21	GCAAAAAGGTTAGAGCACGC	60.025	20	188	60	247	GAAGGTTACACAGGCCACAGA	60.164	21	GCAAAAAGGTTAGAGCACGC	60.025	20	198	50	247	GAGAAGGTTACACAGGCCACA	60.164	21	GCAAAAAGGTTAGAGCACGC	60.025	20	200	48	247
c106777.graph_c0	AACAATGCAGACCCTTGGAC	59.973	20	GATCTGTGCCCCTGTCAAAT	59.934	20	145	57	201	AACAATGCAGACCCTTGGAC	59.973	20	TGCTGCTGTGTTGAGCTTTT	59.788	20	188	57	244	AACAATGCAGACCCTTGGAC	59.973	20	GCTGCTGTGTTGAGCTTTTG	59.788	20	187	57	243
c106777.graph_c0	GACCTCGTGAAGTTGCCATT	60.119	20	GTGAATCGAATTCGGGAGAA	60.014	20	148	1299	1446	CAGGCTTTTAATCCGCAAAG	59.847	20	GTGAATCGAATTCGGGAGAA	60.014	20	206	1241	1446	TTTTGAGACGATTCCGGTTC	60.051	20	TGAATCGAATTCGGGAGAAG	60.148	20	101	1345	1445
c106778.graph_c0	GGCCTAGTTCGATGACAAGC	59.843	20	AGAGATCCATCGTCCACAGC	60.231	20	253	193	445	GGCCTAGTTCGATGACAAGC	59.843	20	CGCTAGAAGAGAAGACCCGA	59.711	20	272	193	464	GGTCCATACAGTACCGTGGC	60.263	20	AGAGATCCATCGTCCACAGC	60.231	20	270	176	445
c106782.graph_c1	CCTCAACTGCCTTTAGCCTG	60.008	20	TTCACACGCAGATGCTTTTC	59.995	20	217	3852	4068	TTAGCCTGAGCACCTCCAGT	60.012	20	TTCACACGCAGATGCTTTTC	59.995	20	205	3864	4068	CGTCCTCAACTGCCTTTAGC	60.015	20	TTCACACGCAGATGCTTTTC	59.995	20	220	3849	4068
c106808.graph_c0	CTCCATCGAAAGCACTCACA	59.984	20	TTGGAGTTGGGACCTACCAG	59.959	20	151	59	209	TCCATCGAAAGCACTCACAG	59.984	20	TTGGAGTTGGGACCTACCAG	59.959	20	150	60	209	CACTCCATCGAAAGCACTCA	59.984	20	TTGGAGTTGGGACCTACCAG	59.959	20	153	57	209
c106809.graph_c0	CCCTATGCTCAGCTTCCAAA	60.344	20	CCAATTTAAGCTGCGAGGAG	59.975	20	243	725	967	TGCTGGGTTTCACTATGGGT	60.375	20	CAATTTAAGCTGCGAGGAGG	59.975	20	185	782	966	TGCTGGGTTTCACTATGGGT	60.375	20	CCAATTTAAGCTGCGAGGAG	59.975	20	186	782	967
c106824.graph_c0	GGAACTGGTCTTGCGTGATT	60.119	20	GGAAATCATGGATGTTGCCT	59.756	20	263	875	1137	AATTGGGTGGCACATGAAAT	60.059	20	GCCAATACCATCAAAGCCAC	60.339	20	187	790	976	GGAACTGGTCTTGCGTGATT	60.119	20	GCCAATACCATCAAAGCCAC	60.339	20	102	875	976
c106828.graph_c0	GGCTAGGCAACTCGGATGTA	60.235	20	AGCAGCAATTATGGAATCGG	60.06	20	252	830	1081	GGCTAGGCAACTCGGATGTA	60.235	20	AGCAATTATGGAATCGGCAG	60.06	20	249	830	1078	GGCTAGGCAACTCGGATGTA	60.235	20	GCAATTATGGAATCGGCAGT	59.929	20	248	830	1077
c106828.graph_c0	TCTGATGGTTGCAAGTCTGC	59.992	20	CCTCGAGTGGAAGAGACCAA	60.377	20	272	1497	1768	GAGGAGAGCGAATCCATCAG	59.91	20	CCTCGAGTGGAAGAGACCAA	60.377	20	125	1644	1768	GAGAGCGAATCCATCAGGAG	59.91	20	CCTCGAGTGGAAGAGACCAA	60.377	20	122	1647	1768
c106864.graph_c0	AAGCCAGGGTCAGAGAGGAG	60.921	20	AAAAATTCCCCATCCGAAAC	59.999	20	177	1537	1713	TATCTTCCACCTCACGGACG	61.055	20	AAAAATTCCCCATCCGAAAC	59.999	20	269	1445	1713	GGAAGCCAGGGTCAGAGAG	59.929	19	AAAAATTCCCCATCCGAAAC	59.999	20	179	1535	1713
c106901.graph_c0	CAAATGGCATCTCCGGTAGT	59.955	20	AGGTGATTTTTGCTGCAACC	60.118	20	258	567	824	CAAATGGCATCTCCGGTAGT	59.955	20	AACCGATGAACCATTTTGCT	59.434	20	242	567	808	CAAATGGCATCTCCGGTAGT	59.955	20	TCGGTGTTTGTGGATTTTTG	59.415	20	196	567	762
c106920.graph_c0	TCAAGCAGAGAAGAAGCCGT	60.277	20	ACGAGAAGAGGATGAAGCGA	60.096	20	242	1101	1342	CAAGCAGAGAAGAAGCCGTC	60.277	20	ACGAGAAGAGGATGAAGCGA	60.096	20	241	1102	1342	ATCAAGCAGAGAAGAAGCCG	59.717	20	ACGAGAAGAGGATGAAGCGA	60.096	20	243	1100	1342
c106929.graph_c0	GGAGAGGCTGAGCTTGTTGA	60.678	20	GTACCAGCGCCCCATCTAC	60.498	19	226	1066	1291	GGGCGGTAGAGGAGGTAGAA	60.59	20	CAATGTCTTCCAACGGCAAG	61.598	20	259	1121	1379	AGAGGCTGAGCTTGTTGACG	60.733	20	GTACCAGCGCCCCATCTAC	60.498	19	224	1068	1291
c106959.graph_c0	CTGACGAGTCAAATCCACGA	59.831	20	GCGATGAAAATTTTGGAACC	59.392	20	150	888	1037	TGACGAGTCAAATCCACGAG	59.831	20	GCGATGAAAATTTTGGAACC	59.392	20	149	889	1037	CATCACCATTTGATGCTCCA	60.481	20	ACCTCCAGAACTTTGTCCGA	59.697	20	271	951	1221
c106963.graph_c0	TCAAAGGCTTGCAAAAGTCC	60.365	20	GGGCTAGTTACCAAGGGGAG	59.955	20	250	191	440	TCAAAGGCTTGCAAAAGTCC	60.365	20	AGGGCTAGTTACCAAGGGGA	59.955	20	251	191	441	CTGAAAAACAGGCACACCCT	60.149	20	CTGTTCCCAGAAGGCTTCAA	60.366	20	124	154	277
c106963.graph_c0	AGTCGCCATTCGCAGATACT	59.866	20	AAGGGACCAATACCACATCG	59.67	20	183	1781	1963	AGTCGCCATTCGCAGATACT	59.866	20	GGAAAGGGACCAATACCACA	59.647	20	186	1781	1966	CAGCAAACTGCTTCGTCAAG	59.781	20	AAGGGACCAATACCACATCG	59.67	20	111	1853	1963
c107015.graph_c1	TGTTCTGGTCGTTGACAAGC	59.88	20	TGGGGTTTGCTTATTTTTGG	59.805	20	235	937	1171	CTGGTTGTATTCCCATCGGT	59.67	20	CTTTTGTGTGGGGTTTGCTT	60.008	20	211	969	1179	TGTTCTGGTCGTTGACAAGC	59.88	20	TGGGCTTTGTCTTTTGTGTG	59.734	20	253	937	1189
c107019.graph_c0	TCAAGCTTCAAACACCATGC	59.847	20	TCTGAGGTGAAGTCCTGGGT	59.682	20	225	1190	1414	GCTTCAAACACCATGCTGAA	59.847	20	TCTGAGGTGAAGTCCTGGGT	59.682	20	221	1194	1414	CAGTGGCATGGTGTTCTGTT	59.597	20	GCAGCTGATTGTTGGTTGAA	59.847	20	254	1269	1522
c107035.graph_c0	AGACGACGTAGAAGGGGAGC	60.786	20	AGATTCTCGTGGCCAACAAC	60.119	20	213	1275	1487	AGACGACGTAGAAGGGGAGC	60.786	20	GATTCTCGTGGCCAACAACT	60.119	20	212	1275	1486	CACCGGAGACGACGTAGAAG	60.843	20	AGATTCTCGTGGCCAACAAC	60.119	20	219	1269	1487
c107043.graph_c0	AAGTGCAAGTTCTGCAGGGT	59.914	20	CTCGTAATGCCTGCAACTGA	60.011	20	225	463	687	AAGTGCAAGTTCTGCAGGGT	59.914	20	TCTCGTAATGCCTGCAACTG	60.011	20	226	463	688	AGTGCAAGTTCTGCAGGGTT	59.914	20	CTCGTAATGCCTGCAACTGA	60.011	20	224	464	687
c107072.graph_c0	AAGCGCAGCAAGTAGGGTTA	60.039	20	CTTGGCCGTGTGCTTCTT	59.984	18	139	36	174	AAGCGCAGCAAGTAGGGTTA	60.039	20	CGTGTGCTTCTTCGGCTT	60.136	18	133	36	168	AAGCGCAGCAAGTAGGGTTA	60.039	20	GATCTCCTTGGCCGTGTG	60.205	18	145	36	180
c107072.graph_c0	CTTGCATCCAAACCCCTCTA	60.066	20	CGTCTAGCACACGACACACC	60.381	20	173	505	677	TCCGCTCCGATCTACTATGG	60.192	20	CGTCTAGCACACGACACACC	60.381	20	143	535	677	CTTGCATCCAAACCCCTCTA	60.066	20	AAAATCACGCGTCTAGCACA	59.493	20	182	505	686
c107118.graph_c0	AAGAAACCAGCAGAAGCCAA	59.993	20	ATGGTGCTGGAATGGAAGAG	60.073	20	167	509	675	AAAGAAACCAGCAGAAGCCA	59.993	20	ATGGTGCTGGAATGGAAGAG	60.073	20	168	508	675	CAAAGAAACCAGCAGAAGCC	59.993	20	ATGGTGCTGGAATGGAAGAG	60.073	20	169	507	675
c107122.graph_c0	AGGAGAACTCGTACTCGCGG	61.862	20	AGGAGGATGTGGGGCTACTT	59.957	20	202	900	1101	GGAGAACTCGTACTCGCGG	60.95	19	AGGAGGATGTGGGGCTACTT	59.957	20	201	901	1101	GCCGCAGGAGAACTCGTA	60.096	18	AGGAGGATGTGGGGCTACTT	59.957	20	207	895	1101
c107148.graph_c0	GCTCACCATGTTGGGTTTTT	59.836	20	TCACGATCCTGGCAATTACA	60.073	20	158	964	1121	TCACCATGTTGGGTTTTTGA	59.792	20	TCACGATCCTGGCAATTACA	60.073	20	156	966	1121	GCTCACCATGTTGGGTTTTT	59.836	20	CACTGAAGCAATTCAACCGA	59.84	20	228	964	1191
c107154.graph_c0	AAAGCACTCGTTGAAACGCT	60.059	20	GTACGACACGGACTTTGGGT	59.891	20	162	176	337	AAAGCACTCGTTGAAACGCT	60.059	20	CGTGTACGACACGGACTTTG	60.213	20	165	176	340	AAAGCACTCGTTGAAACGCT	60.059	20	TACGACACGGACTTTGGGTT	60.41	20	161	176	336
c107154.graph_c0	GACGTAGCATTGCCAGATGA	59.83	20	AGACGACCTGTACGACGCTT	59.937	20	238	676	913	TCTTTGATGCTCTGCAGGTG	60.136	20	ACGACCTGTACGACGCTTTC	60.321	20	142	770	911	TCTTTGATGCTCTGCAGGTG	60.136	20	GACGACCTGTACGACGCTTT	60.321	20	143	770	912
c107185.graph_c0	GAACCGTTCGTTCCGCTC	61.768	18	TCAGGAGAAGGGGTGAGATG	60.191	20	189	20	208	GAACCGTTCGTTCCGCTC	61.768	18	CATCAGGAGAAGGGGTGAGA	60.191	20	191	20	210	GAACCGTTCGTTCCGCTC	61.768	18	AGAGCATCAGGAGAAGGGGT	60.216	20	195	20	214
c107212.graph_c0	CAGTACATGACGGAGCCTGA	59.855	20	CCTAGCTTCTTCACCGCATC	59.978	20	239	177	415	CAGTACATGACGGAGCCTGA	59.855	20	TCCTAGCTTCTTCACCGCAT	59.978	20	240	177	416	CAGTACATGACGGAGCCTGA	59.855	20	CTAGCTTCTTCACCGCATCC	59.978	20	238	177	414
c107233.graph_c0	ACCATGTCCTCCGACAGAAG	60.112	20	ACGGCGAGAGACCAGAGAT	59.961	19	244	1599	1842	ACCATGTCCTCCGACAGAAG	60.112	20	TCCTCTCTCTCTCTCCTCGC	58.95	20	280	1599	1878	ACCATGTCCTCCGACAGAAG	60.112	20	CGCTACTCCTCTCCCTCCAC	61.318	20	170	1599	1768
c107233.graph_c0	TGGTACCAGTCGAAGAACCC	59.966	20	ATAATCCCTCAACGATCCCC	59.981	20	210	1701	1910	CCAGTGGAGGGAGAGGAGTA	59.249	20	ATAATCCCTCAACGATCCCC	59.981	20	165	1746	1910	TGGTACCAGTCGAAGAACCC	59.966	20	CATAATCCCTCAACGATCCC	59.2	20	211	1701	1911
c107269.graph_c0	GCAATTGCAGCTTGTTCGTA	60.021	20	AGAGAATCTGCGAGGAGCAG	59.851	20	192	1101	1292	GCGGTAGCACTCTTCCAATC	59.843	20	AGAGAATCTGCGAGGAGCAG	59.851	20	168	1125	1292	GCAATTGCAGCTTGTTCGTA	60.021	20	GCTCAACTCAACCCCAACTC	59.703	20	238	1101	1338
c107270.graph_c0	AACCTACCACGCCCAACAG	60.959	19	CTCGCGGATGCTCTCATAGT	60.526	20	103	0	102	AACCTACCACGCCCAACA	59.96	18	CTCGCGGATGCTCTCATAGT	60.526	20	103	0	102	ACCTACCACGCCCAACAG	59.545	18	CTCGCGGATGCTCTCATAGT	60.526	20	102	1	102
c107273.graph_c0	CAAGGGAGATCCCAACAAAA	59.903	20	CAAGAACGCTCGACAATGAA	59.988	20	156	636	791	CAAGGGAGATCCCAACAAAA	59.903	20	GGCTTCGAGAATCAAGAACG	59.955	20	168	636	803	CAAGGGAGATCCCAACAAAA	59.903	20	CGGCTTCGAGAATCAAGAAC	59.955	20	169	636	804
c107297.graph_c1	CTCATAGTGGCCAAGAAGGC	59.836	20	ACTGGTAAACACCCTTCCCC	60.088	20	208	147	354	GCTCATAGTGGCCAAGAAGG	59.836	20	ACTGGTAAACACCCTTCCCC	60.088	20	209	146	354	CTCATAGTGGCCAAGAAGGC	59.836	20	TGTCGGCAAACTGGTAAACA	60.149	20	217	147	363
c107306.graph_c0	CCCTGCCTGCAGTAGTCTCT	59.622	20	TGTTCGTGCAAAGCCAAATA	60.251	20	265	121	385	CCCTGCCTGCAGTAGTCTCT	59.622	20	GCAAAGCCAAATATCTTCCG	59.682	20	258	121	378	CCCTGCCTGCAGTAGTCTCT	59.622	20	CCAAATATCTTCCGGTCACG	60.323	20	252	121	372
c107327.graph_c0	TTCCCCTGCGTAATCTTTTG	60.067	20	GCGAGTCCGAGACGAACTAC	60.02	20	276	3	278	CTCCGACCGTGCTTCTAATC	59.836	20	GCGAGTCCGAGACGAACTAC	60.02	20	125	154	278	GGCCCATGATCTGCTTTCTA	60.177	20	GCGAGTCCGAGACGAACTAC	60.02	20	105	174	278
c107348.graph_c0	TCCTCAACAGGACGGGATAC	59.927	20	TTAGGTTCCTCATCGCCATC	60.036	20	249	1011	1259	TCGGAATATCGAACTCCCAC	59.894	20	TGCATGATTCCATCCTTCAA	60.009	20	245	1102	1346	CACCAAAGCCAAGAAACGAT	60.11	20	TGCATGATTCCATCCTTCAA	60.009	20	211	1136	1346
c107357.graph_c1	TCCAAGCCATGGAAAAAGAC	60.051	20	TGTTGCATCACCAGCAAAAT	60.119	20	255	50	304	CTTGAAACCCGTGGGAAATA	59.795	20	AGGTTTTTGGGTCGTGACAG	60.005	20	278	172	449	CTTGAAACCCGTGGGAAATA	59.795	20	TGTTGCATCACCAGCAAAAT	60.119	20	133	172	304
c107398.graph_c0	CCCTCTCGTCTCCTGACCTA	59.4	20	TCCAAGCCTCTCCAATTGAC	60.195	20	278	44	321	CCCTCTCGTCTCCTGACCTA	59.4	20	CCAAGCCTCTCCAATTGACT	59.284	20	277	44	320	TGACCTAATCTCGTGCTCCG	61.336	20	TCCAAGCCTCTCCAATTGAC	60.195	20	265	57	321
c107436.graph_c0	GGACGAGACGAGACGAAAAG	59.989	20	GGGGAGGAGGAAGAGGATAA	59.467	20	123	1551	1673	AGGACGAGACGAGACGAAAA	59.989	20	GGGGAGGAGGAAGAGGATAA	59.467	20	124	1550	1673	CTGGCAAGATCTCGAAAAGG	59.948	20	GGGGAGGAGGAAGAGGATAA	59.467	20	144	1530	1673
c107445.graph_c0	ACGAGTCCACAGCCATATCC	59.957	20	GGCAAGCCATCTTCATCTTC	59.78	20	122	4	125	CACAGCCATATCCTCCCACT	59.95	20	GGCAAGCCATCTTCATCTTC	59.78	20	115	11	125	CGAGTCCACAGCCATATCCT	60.096	20	GGCAAGCCATCTTCATCTTC	59.78	20	121	5	125
c107474.graph_c1	CTTGGCTGGGTTTCTCTCAG	59.982	20	CACGAGGGCATTAAACCATT	59.823	20	259	339	597	CTTGGCTGGGTTTCTCTCAG	59.982	20	ACGAGGGCATTAAACCATTG	59.823	20	258	339	596	CATTTGTTTCTTGGCTGGGT	59.971	20	CACGAGGGCATTAAACCATT	59.823	20	268	330	597
c107483.graph_c0	GCGGACATGAAGAAGAGGAC	59.81	20	AGATTCTAGACCCGCAGCAA	59.978	20	247	1324	1570	GGACATGAAGAAGAGGACGC	59.81	20	AGATTCTAGACCCGCAGCAA	59.978	20	245	1326	1570	GCGGACATGAAGAAGAGGAC	59.81	20	GATTCTAGACCCGCAGCAAG	59.978	20	246	1324	1569
c107484.graph_c0	TCTCACCTGGTTGCCAACTT	60.69	20	CCATGATGATTCACATACAACCA	60.496	23	145	2060	2204	GGCGCTCTTGAAATTTTCCT	60.692	20	CCATGATGATTCACATACAACCA	60.496	23	217	1988	2204	TCTCACCTGGTTGCCAACTT	60.69	20	AAGCCATGATGATTCACATACAA	59.356	23	148	2060	2207
c107502.graph_c0	GGGATATGCTTGGGTGGAT	59.577	19	AAACTCTTAAGCGTGCCAGC	59.66	20	213	1268	1480	CAGGGAGGAGAATTGGGAC	59.445	19	AAACTCTTAAGCGTGCCAGC	59.66	20	120	1361	1480	GGGATATGCTTGGGTGGAT	59.577	19	AAAAAGTGCCGCTCAAACTC	59.499	20	227	1268	1494
c107526.graph_c0	GACAAAAAGCACTGCACGAA	60.035	20	GCTCTTCGACAAGGAGATGG	59.95	20	131	427	557	GACAAAAAGCACTGCACGAA	60.035	20	GGCTCTTCGACAAGGAGATG	59.95	20	132	427	558	ATGGCTAATGGCCTCATCTG	60.059	20	GCTCTTCGACAAGGAGATGG	59.95	20	187	371	557
c107526.graph_c0	CATCTCCTTGTCGAAGAGCC	59.95	20	ACGACGACGATCAACATCAC	59.557	20	206	539	744	CCATCTCCTTGTCGAAGAGC	59.95	20	ACGACGACGATCAACATCAC	59.557	20	207	538	744	CATCTCCTTGTCGAAGAGCC	59.95	20	ACATCACCACGTTTACGACG	59.49	20	193	539	731
c107531.graph_c0	GAGGGGAGTGAAGTCCAACA	60.088	20	ATCATCTGTGGAAAGGCAGC	60.226	20	247	18	264	GAGGGGAGTGAAGTCCAACA	60.088	20	CCCTCCCATGATTCACTCTC	59.46	20	220	18	237	GAGGGGAGTGAAGTCCAACA	60.088	20	AGCAAAACCCTCCCATGATT	60.693	20	227	18	244
c107571.graph_c0	TCTGAGGCGCAGAAGAGTTT	60.277	20	TGCTTCCTCCAGAGCTTCAT	60.096	20	183	911	1093	CTTATTTCCCATCTGAGGCG	59.662	20	TGCTTCCTCCAGAGCTTCAT	60.096	20	194	900	1093	TCTGAGGCGCAGAAGAGTTT	60.277	20	GTTGAAGGTGTGCTTCCTCC	59.703	20	193	911	1103
c107607.graph_c0	AAGCCATGCATGAATCTCAA	59.23	20	AAATTCACCGGCCTTCTTCT	60.074	20	233	221	453	AAGCCATGCATGAATCTCAA	59.23	20	GTGCTACGCTAGCTCTCGCT	60.088	20	270	221	490	AATTCACTGTCCTTGGACGC	60.119	20	ACGATCGAGAACGAATGTGA	59.245	20	266	141	406
c107607.graph_c0	CTCCTCCTCGATCTTCAGCC	61.41	20	AGGAGTTCGTGAAGGTGGTG	60.151	20	239	665	903	TCCTCCTCGATCTTCAGCC	60.445	19	AGGAGTTCGTGAAGGTGGTG	60.151	20	238	666	903	ACCTGCTCCTCCTCGATCTT	60.358	20	AAGGAGTTCGTGAAGGTGGT	58.644	20	245	660	904
c107624.graph_c0	AAAATTCAGGTGTTGCAGGG	59.971	20	TGTGATTCAGGGGCACATTA	59.924	20	202	126	327	TTGCAGGGGTAGCTGTTTCT	59.875	20	TGTGATTCAGGGGCACATTA	59.924	20	190	138	327	AAAATTCAGGTGTTGCAGGG	59.971	20	ATGTGATTCAGGGGCACATT	60.203	20	203	126	328
c107661.graph_c0	AAACCCTAAGGCTCAGCTCC	59.848	20	GAGACACCGTTGCGATGTT	59.698	19	174	966	1139	GAGGGAAACCCTAAGGCTCA	60.569	20	GAGACACCGTTGCGATGTT	59.698	19	179	961	1139	AAACCCTAAGGCTCAGCTCC	59.848	20	AGAGGAGACACCGTTGCG	59.98	18	178	966	1143
c107769.graph_c0	GCAGCAGCTAAGGCAAATTC	60.124	20	ATCATCGTCAGCGAGTCCTT	59.834	20	247	151	397	GAGGAAGGACGTGACGTAGC	59.874	20	ATCATCGTCAGCGAGTCCTT	59.834	20	166	232	397	GCAGCAGCTAAGGCAAATTC	60.124	20	TTATCATCATCGTCCTCCCC	59.709	20	203	151	353
c107774.graph_c0	CCTTGCAATTTCGTCACCTT	60.11	20	TGGCCAGACAGACAAACGTA	60.301	20	203	15	217	CCTTGCAATTTCGTCACCTT	60.11	20	TGTACCTCTGCATCCTCCCT	59.679	20	234	15	248	CCTTGCAATTTCGTCACCTT	60.11	20	GTGTACCTCTGCATCCTCCC	59.535	20	235	15	249
c107776.graph_c0	CTGAACTCCCTGCAATCCAT	60.073	20	CCCATTACCAGTTTCATGCC	60.192	20	186	13	198	CTGAACTCCCTGCAATCCAT	60.073	20	CCCCATTACCAGTTTCATGC	60.192	20	187	13	199	CTGAACTCCCTGCAATCCAT	60.073	20	CCATTACCAGTTTCATGCCA	59.395	20	185	13	197
c107781.graph_c0	CCAATACTTAACCCCAGCCA	59.817	20	GGTAGCAGAGCGTGAGGAAG	60.156	20	245	144	388	CCAATACTTAACCCCAGCCA	59.817	20	GTCTTGAGGCGGTAGCAGAG	60.156	20	255	144	398	CTCACCTCACCTCACCCAAT	59.962	20	AGAGCGTGAGGAAGTCGATG	60.555	20	254	129	382
c107809.graph_c0	GAGCAGCGAATACGATCACA	59.979	20	ACATGCACCTGATCCACAAA	59.967	20	274	643	916	GAGCAGCGAATACGATCACA	59.979	20	CAGCGTGTGGAGCAAAACTA	60.05	20	159	643	801	CAGCGAATACGATCACATGG	60.096	20	ACATGCACCTGATCCACAAA	59.967	20	271	646	916
c107885.graph_c0	GGGACTAAACTGGAAACGAGTC	59.147	22	GTTGGGTTTGTTGTTGGACC	60.111	20	269	0	268	GGGACTAAACTGGAAACGAGTC	59.147	22	TCAGTTGGGTTTGTTGTTGG	59.435	20	272	0	271	GGGACTAAACTGGAAACGAGTC	59.147	22	CAGTTGGGTTTGTTGTTGGA	59.435	20	271	0	270
c107885.graph_c0	GAGCATGTTGGGGAAGGAT	59.878	19	ACGCGCCCTCACTTTTACTA	59.904	20	158	1645	1802	GAGCATGTTGGGGAAGGAT	59.878	19	TAGTAGAGCCAAGCGGAGGA	60.11	20	140	1645	1784	GAGCATGTTGGGGAAGGAT	59.878	19	CGGAGGAGGAAGAAACCTCT	59.811	20	127	1645	1771
c107901.graph_c0	CGGAGAGGAGACGGAGTATG	59.82	20	CTCGAGCAACACTGAACCTG	59.616	20	186	1473	1658	GGGTAGATGGGATGGAGTGA	59.737	20	CTCGAGCAACACTGAACCTG	59.616	20	220	1439	1658	GTCGGAGAGGAGACGGAGTA	59.405	20	CTCGAGCAACACTGAACCTG	59.616	20	188	1471	1658
c107941.graph_c0	TCTTCCTCATGAACAGTGCG	59.984	20	GGTTCCAGAGGCAGGTGTC	60.672	19	141	271	411	TGATGGACGTCAGCGATTAG	59.823	20	GGTTCCAGAGGCAGGTGTC	60.672	19	237	175	411	AGCGGAGCTCTTCTTCTTCC	60.233	20	GGTTCCAGAGGCAGGTGTC	60.672	19	155	257	411
c107953.graph_c3	AATTTCTCCTCCAACGGCTT	60.074	20	GCTCCTGTATCACTGCCTCC	59.834	20	236	658	893	ATTTCTCCTCCAACGGCTTT	60.074	20	GCTCCTGTATCACTGCCTCC	59.834	20	235	659	893	GGTGAGACGCTTCTGTAGCC	60.02	20	GCCAGTGCAATGAACACAGT	59.758	20	280	554	833
c107967.graph_c0	CTCCAGCTCCTTCCTAGGGT	59.834	20	ACCCGAGTAGTCCACGTGTC	60.033	20	141	490	630	CCAGCTCCTTCCTAGGGTTC	60.204	20	ACCCGAGTAGTCCACGTGTC	60.033	20	139	492	630	TCCAGCTCCTTCCTAGGGTT	60.204	20	ACCCGAGTAGTCCACGTGTC	60.033	20	140	491	630
c107975.graph_c0	AGGAGGATAAGGAGGGCTTG	59.668	20	GTCTCACCTTATCCGCAACC	59.556	20	144	1082	1225	GCAGTATCGTCTCCCTCTGC	59.981	20	ACCCGCAAAAACCTCACTC	60.104	19	274	935	1208	GTATCGTCTCCCTCTGCTCG	59.973	20	ACCCGCAAAAACCTCACTC	60.104	19	271	938	1208
c107977.graph_c0	TTCACAGCATCTGGAGCAAC	59.992	20	ATTGGTGGCCAAGAATGAAG	59.933	20	245	128	372	GTTCACAGCATCTGGAGCAA	59.992	20	ATTGGTGGCCAAGAATGAAG	59.933	20	246	127	372	CAGCATCTGGAGCAACAAAA	59.988	20	ATTGGTGGCCAAGAATGAAG	59.933	20	241	132	372
c107995.graph_c0	GGGATTTCTTTGCCTGATGA	60.014	20	AACAGCACCTATGTCCCCAG	59.989	20	164	1078	1241	GAGCACAAACCTCCCATGAT	59.934	20	AACAGCACCTATGTCCCCAG	59.989	20	107	1135	1241	GGGATTTCTTTGCCTGATGA	60.014	20	TCCCCAGAACCAGCATTAAC	59.933	20	151	1078	1228
c108002.graph_c0	TCATCGATCCTCCTGACACA	60.205	20	CACATGATTCCTGGCCGTAT	60.744	20	228	696	923	TAGGTGTAGACCCAGGCACC	59.989	20	GGAAAGATCAGCCATTGAACA	60.066	21	271	584	854	AAGTAGATCCAGAGGCCGGT	60.096	20	GGAAAGATCAGCCATTGAACA	60.066	21	223	632	854
c108044.graph_c0	ATGTATTCGCCCATCTCGTC	59.923	20	CAGCTGACTGCGATAACCAA	60.011	20	207	1280	1486	AAATGTATTCGCCCATCTCG	59.923	20	CAGCTGACTGCGATAACCAA	60.011	20	209	1278	1486	TATTCGCCCATCTCGTCTCT	59.797	20	CAGCTGACTGCGATAACCAA	60.011	20	204	1283	1486
c108048.graph_c0	GCGGCCTGAACTTCTGTAAT	59.34	20	AACTTGAAGGTGGCAATTCG	60.11	20	210	252	461	GCGGCCTGAACTTCTGTAAT	59.34	20	GCAAACTTGAAGGTGGCAAT	60.118	20	213	252	464	CATTGAGCCAGAAATGAGGC	60.744	20	AACTTGAAGGTGGCAATTCG	60.11	20	189	273	461
c108078.graph_c0	TAGTCATCGCATCTTGGCTG	59.972	20	TTATGGACGCACCAGAAACA	60.111	20	274	115	388	TAGTCATCGCATCTTGGCTG	59.972	20	ACAGAAGCTCCAGGCATACG	60.419	20	219	115	333	CGCATAGTCATCGCATCTTG	60.388	20	TTATGGACGCACCAGAAACA	60.111	20	278	111	388
c108080.graph_c0	CCAATGGCAAAGAGAACACA	59.691	20	CTTTTTGGACCTGCAAGAGC	59.993	20	223	15	237	CCAATGGCAAAGAGAACACA	59.691	20	GCATCGATGTGGAATTGTTG	59.931	20	152	15	166	CCAATGGCAAAGAGAACACA	59.691	20	AACAGATTTGCCATCCAAGC	60.081	20	183	15	197
c108080.graph_c0	GAGGGATGGTGGGGATTTAG	60.517	20	AACTCTTCTCAAACGCCCG	60.382	19	144	1532	1675	GAGGGATGGTGGGGATTTAG	60.517	20	AAACTCTTCTCAAACGCCCG	61.656	20	145	1532	1676	CGTTGCTTGCCTAGGGTTC	60.781	19	ACAGGCCACCAGTAAAGGAA	59.592	20	184	1436	1619
c108084.graph_c0	GCGACTCGAGAAGGAGAAGA	59.827	20	TTAGCTAGCCGGTCGTGTCT	60.037	20	105	37	141	TCACTCCTCAAAACCGGAAG	60.224	20	TTAGCTAGCCGGTCGTGTCT	60.037	20	133	9	141	TCACTCCTCAAAACCGGAAG	60.224	20	TAGCTAGCCGGTCGTGTCTT	60.037	20	132	9	140
c108084.graph_c0	AGGAGGAAGCCTCCATGTTT	60.074	20	TATGTATGCCCTTCATGCCC	60.69	20	244	200	443	TGGTTTCTTTCCATGGTTCC	59.767	20	TATGTATGCCCTTCATGCCC	60.69	20	225	219	443	AGGAGGAAGCCTCCATGTTT	60.074	20	CAGCTCCGTCTGCACATACT	59.064	20	265	200	464
c108114.graph_c0	TGAGGTAGTTCCCCGACTTG	60.103	20	CCAAAACCCTAACCCCTGTAA	60.089	21	124	1262	1385	CAGCATCAGCAAGTGCCTTA	60.157	20	CCAAAACCCTAACCCCTGTAA	60.089	21	244	1142	1385	TGAGGTAGTTCCCCGACTTG	60.103	20	CCAAAACCCTAACCCCTGTA	58.807	20	124	1262	1385
c108127.graph_c0	TCGATAATGCAACAAAGGCA	60.215	20	TCACCTTGTCAGCGTCTCAG	60.178	20	249	10	258	CGATAATGCAACAAAGGCAA	59.702	20	TCACCTTGTCAGCGTCTCAG	60.178	20	248	11	258	TCGATAATGCAACAAAGGCA	60.215	20	GACCTATGCATGGACCTTGG	60.34	20	150	10	159
c108159.graph_c0	ATTAACCGGACTTCTCGCAA	59.708	20	AGGGGCGTAACACAAGTCAC	60.035	20	151	28	178	ATTAACCGGACTTCTCGCAA	59.708	20	GATCCAATAGGGGCGTAACA	59.784	20	159	28	186	ATTAACCGGACTTCTCGCAA	59.708	20	GTTACACCGAGGAAAGGGGT	60.225	20	266	28	293
c108161.graph_c0	GCTTGGGCTTTTACCTCCTC	60.208	20	GACGAACACTGAGACCTGCC	60.873	20	197	1100	1296	GCTTGGGCTTTTACCTCCTC	60.208	20	CGGCCAGACCCTAAAACAC	60.501	19	220	1100	1319	GCTTGGGCTTTTACCTCCTC	60.208	20	GGCCAGACCCTAAAACACG	60.501	19	219	1100	1318
c108166.graph_c0	ACCTCGCAAGACATCAGCTT	60.02	20	ACTAAACAGAATGCAGCGGG	60.27	20	233	709	941	CCCTCTGGACCTATCTGCAA	60.21	20	CCCAATTTCTGGTTCGTGTT	59.83	20	271	802	1072	CCCTCTGGACCTATCTGCAA	60.21	20	ACTAAACAGAATGCAGCGGG	60.27	20	140	802	941
c108181.graph_c0	AAACGTGTTCGGAGTGATCC	59.973	20	CCGGAACGTCGTCAATATCT	59.955	20	141	1	141	AAACGTGTTCGGAGTGATCC	59.973	20	CGTCGTCAATATCTCCCTCC	59.508	20	135	1	135	AAACGTGTTCGGAGTGATCC	59.973	20	GAACACCAGCTCGAGAACCT	59.455	20	164	1	164
c108190.graph_c0	CGAGCTCTGCCATTCTCTTC	60.24	20	GCATGGCAACCTAGATGGAT	59.923	20	273	940	1212	GTACTTCCGATGTCGCGTCT	60.285	20	GCATGGCAACCTAGATGGAT	59.923	20	165	1048	1212	CCATTCTCTTCTTCTGCCCA	60.331	20	GCATGGCAACCTAGATGGAT	59.923	20	264	949	1212
c108206.graph_c0	TGACCAGACTCTGATGTCGC	59.988	20	ATCCTCTCCTCCCCTTTCCT	60.397	20	247	43	289	ACGACCTTTCCCTCAAACCT	59.972	20	ATCCTCTCCTCCCCTTTCCT	60.397	20	168	122	289	CTCCCTACGACCTTTCCCTC	60.067	20	ATCCTCTCCTCCCCTTTCCT	60.397	20	174	116	289
c108219.graph_c0	ATTCCTCCTCCGGCTAAAAA	60.034	20	GTGAACTGAGTCGTCGCAAA	60.032	20	190	1440	1629	ATTCCTCCTCCGGCTAAAAA	60.034	20	GACCCGTAGACAAGGGTGAA	59.966	20	205	1440	1644	ATTCCTCCTCCGGCTAAAAA	60.034	20	CTGAAATTTCCGTCATCCGT	59.933	20	270	1440	1709
c108222.graph_c0	TGGGTTGCCTGGAACTAAAC	59.971	20	GCGGTACACACACAAAATGC	60.042	20	241	1556	1796	TGGGTTGCCTGGAACTAAAC	59.971	20	GCCCCAACAAAACTAAGCAA	60.11	20	263	1556	1818	GGTTGCCTGGAACTAAACGA	60.11	20	TTCTAAATCCAATGCTGCCC	60.038	20	167	1558	1724
c108222.graph_c0	TTGCTTGGTTTTGCTAGGGT	59.747	20	AAACAAGCAGATGTCCCTGG	60.111	20	225	2566	2790	GGAAAATTGCTTGGTTTTGC	59.569	20	AAACAAGCAGATGTCCCTGG	60.111	20	231	2560	2790	TGCTAGGGGAGTTGCTTGAT	59.836	20	GCAGATGTCCCTGGCACTAC	60.688	20	252	2533	2784
c108247.graph_c0	ATCGATCTTGGCGTGACC	59.591	18	CTTCCCCTCCCTCTCCTCT	59.745	19	251	1117	1367	ATCGATCTTGGCGTGACC	59.591	18	CCCCTCCCTCTCCTCTCTC	60.284	19	248	1117	1364	ATCGATCTTGGCGTGACC	59.591	18	TCCCCTCCCTCTCCTCTCT	60.284	19	249	1117	1365
c108253.graph_c0	CACGTTCACCCGTGTCATT	60.433	19	GGCACTGCTCTTGATGGTCT	60.418	20	238	505	742	ACGTTCACCCGTGTCATTG	60.433	19	GGCACTGCTCTTGATGGTCT	60.418	20	237	506	742	ACGCTGTTCGACGACCTC	59.988	18	GGCACTGCTCTTGATGGTCT	60.418	20	273	470	742
c108258.graph_c0	CTCAGGGTGTTCGTCGTCTC	60.861	20	ATAGGTGAAGAACGCACGCT	59.904	20	171	947	1117	CTCAGGGTGTTCGTCGTCTC	60.861	20	AGAACGCACGCTAGCCTCTA	60.313	20	163	947	1109	CTCAGGGTGTTCGTCGTCTC	60.861	20	GAACGCACGCTAGCCTCTAT	59.643	20	162	947	1108
c108282.graph_c0	GCGCTGGAGAAGAAGTAGCA	60.817	20	AGAAGAGGAGAGGAGCAGGG	60.088	20	192	1103	1294	GCGCTGGAGAAGAAGTAGCA	60.817	20	CCTCTCCCTCTCCAATCTCC	60.149	20	273	1103	1375	GCGCTGGAGAAGAAGTAGCA	60.817	20	CCCTCTCCCTCTCCAATCTC	60.149	20	274	1103	1376
c108288.graph_c0	TATGGGGAGGCAGCATAAAC	59.923	20	CAAGGATGGCTGGAAAGATT	59.126	20	259	17	275	TTGTATTATGGGGAGGCAGC	59.923	20	CAAGGATGGCTGGAAAGATT	59.126	20	265	11	275	TATGGGGAGGCAGCATAAAC	59.923	20	AGGAGGTCGACCAAGGATG	60.056	19	270	17	286
c108327.graph_c0	GCCTTAAATCCATCGTGGTG	60.331	20	TGGATCACGACAGTCTTTGC	59.837	20	272	277	548	CTTAAATCCATCGTGGTGGC	60.331	20	TGGATCACGACAGTCTTTGC	59.837	20	270	279	548	GCCTTAAATCCATCGTGGTG	60.331	20	CGGTTTTTCCATGATTGGAC	60.17	20	100	277	376
c108339.graph_c0	ACAGCTACACCACCAATGGC	60.986	20	ACCATGTTGTACTCGACCCC	59.703	20	277	301	577	CAGCTACACCACCAATGGC	60.128	19	ACCATGTTGTACTCGACCCC	59.703	20	276	302	577	ACAGCTACACCACCAATGGC	60.986	20	GCCACCATGTTGTACTCGAC	59.014	20	280	301	580
c108352.graph_c0	GTCGTCCTCTTCCTCCTCCT	59.807	20	AAGACGACACCAAGGGACAG	60.151	20	149	1224	1372	GTCCTCTTCCTCCTCCTCGT	59.807	20	CAAGAAGAAGAACCCGACCA	60.224	20	126	1227	1352	GTCCTCTTCCTCCTCCTCGT	59.807	20	ACCCTGCTCTTCCTTCTCGT	60.393	20	246	1227	1472
c108358.graph_c0	GCACTGAGGTGTAGGAAGGC	59.874	20	CCAAATGGGAAATGACAACC	60.029	20	184	819	1002	GCACTGAGGTGTAGGAAGGC	59.874	20	CCCAAATGGGAAATGACAAC	60.029	20	185	819	1003	GCACTGAGGTGTAGGAAGGC	59.874	20	TGCACTCGAGGAGGATTTCT	59.95	20	129	819	947
c108364.graph_c0	AGGTGGATCAGCAGCTCAGT	60.017	20	CCCCAAAAAGAACACCAAAA	59.811	20	205	263	467	AGGTGGATCAGCAGCTCAGT	60.017	20	GACCCCAAAAAGAACACCAA	59.807	20	207	263	469	AGGTGGATCAGCAGCTCAGT	60.017	20	CCTGCGTGAATCTGTCATTG	60.263	20	156	263	418
c108367.graph_c0	AGGTCGTGGAACAGGAACC	59.953	19	GTCCACGTCGTCGTCCTC	60.262	18	213	474	686	AGGTCGTGGAACAGGAACC	59.953	19	AGTTCATGTCGCTCGTGCAG	62.589	20	280	474	753	AGGTCGTGGAACAGGAACC	59.953	19	GTTCATGTCGCTCGTGCAG	61.645	19	279	474	752
c108400.graph_c1	GCGCAGCAACAGTCTAATGA	60.165	20	GGGAGATAAGTGGGCACAAA	59.933	20	192	284	475	GCGCAGCAACAGTCTAATGA	60.165	20	GTTTGGGCTGAGGACCAATA	59.933	20	153	284	436	GCGCAGCAACAGTCTAATGA	60.165	20	TTGGGCTGAGGACCAATATC	59.894	20	151	284	434
c108400.graph_c1	TTTGTGCCCACTTATCTCCC	59.933	20	TGGAGCAAAGAACAATCACG	59.84	20	149	456	604	TATTGGTCCTCAGCCCAAAC	59.933	20	TGGAGCAAAGAACAATCACG	59.84	20	188	417	604	TGTACACGTTTGTGCCCACT	60.072	20	TGGAGCAAAGAACAATCACG	59.84	20	157	448	604
c108415.graph_c0	CACTGTCGAAGCAAGAGCAA	60.324	20	TATGATCCAAAAGTGCAGCG	59.833	20	143	629	771	CACTGTCGAAGCAAGAGCAA	60.324	20	GAAAGAGGAGGCTTTCACCC	60.19	20	202	629	830	GCTTTGCTGTATTTACCGGG	59.609	20	TATGATCCAAAAGTGCAGCG	59.833	20	210	562	771
c108417.graph_c1	GTTTACATGGTCCGGTTTGG	60.088	20	CGTCGCGTACAAAAGACAAA	59.911	20	245	815	1059	CATTGTCAGGTTCGCGAGTA	59.864	20	CGTCGCGTACAAAAGACAAA	59.911	20	266	794	1059	GTTTACATGGTCCGGTTTGG	60.088	20	AACAAACTGCTCCTGCTGCT	60.201	20	190	815	1004
c108427.graph_c0	GTTTCAAACCGTTGCTCCAT	59.978	20	CCATTCATTGATTCCCCAAG	60.126	20	222	870	1091	GCCCGTCTCTAGATGCTTTG	59.978	20	TCCCCAAGTTCTCTCTCCCT	60.186	20	277	803	1079	GCCCGTCTCTAGATGCTTTG	59.978	20	CCCCAAGTTCTCTCTCCCTC	60.186	20	276	803	1078
c108437.graph_c0	CCTCCATGCTTCCTTTACCA	60.066	20	CCTCTCGCTGAACTGAATCC	59.95	20	255	2055	2309	CATTCTCAAGGGCCAACAGT	60.111	20	CGAGGACATACAGCTCGTGA	60.008	20	265	2122	2386	CCTCCATGCTTCCTTTACCA	60.066	20	CCCTCTTCGCATGATTTTGT	60.074	20	275	2055	2329
c108437.graph_c0	GCCTCCCTCCTCCTATTCTC	59.236	20	AAACAAGCAAGCGGACAAAC	60.292	20	177	2444	2620	CTCCCTCCTCCTATTCTCCC	59.091	20	AAACAAGCAAGCGGACAAAC	60.292	20	175	2446	2620	CCTCCCTCCTCCTATTCTCC	59.091	20	AAACAAGCAAGCGGACAAAC	60.292	20	176	2445	2620
c108464.graph_c0	GCCCATTAGAAGTTGCCCTT	60.451	20	TCTCGCATTGTGTAGGGACA	60.263	20	161	0	160	GCCCATTAGAAGTTGCCCTT	60.451	20	TCGCATTGTGTAGGGACATT	59.002	20	159	0	158	GCCCATTAGAAGTTGCCCTT	60.451	20	CGCATTGTGTAGGGACATTC	59.002	20	158	0	157
c108479.graph_c0	CAGATCGTTTGGCCCTGTAT	59.955	20	TGAAAGTTTGCCGAAATCCT	59.685	20	186	47	232	CAGATCGTTTGGCCCTGTAT	59.955	20	GTGAAAGTTTGCCGAAATCC	59.551	20	187	47	233	CAGATCGTTTGGCCCTGTAT	59.955	20	GGTGAAAGTTTGCCGAAATC	59.551	20	188	47	234
c108483.graph_c0	GAGCGGAAGATATGCAGGAG	59.939	20	GCAGAGTAACTGAGGTCGGC	60.02	20	258	1338	1595	GAAGATATGCAGGAGCTCGG	59.939	20	GCAGAGTAACTGAGGTCGGC	60.02	20	253	1343	1595	GAGCGGAAGATATGCAGGAG	59.939	20	GCTACTTTTGGTAAGGCCCC	59.966	20	200	1338	1537
c108485.graph_c0	CTAAGGCGCCCTCGAAGTAG	61.37	20	GATCGCATTTTCTCTCGGAA	60.296	20	277	986	1262	CTAAGGCGCCCTCGAAGTAG	61.37	20	CACACAGATCGGAAACCTCA	59.676	20	247	986	1232	TAAGGCGCCCTCGAAGTAG	60.487	19	GATCGCATTTTCTCTCGGAA	60.296	20	276	987	1262
c108496.graph_c0	TGGAGAGATCTTGCCTTGGT	59.803	20	ATGCCTTTGAACTCCCACAC	59.973	20	257	47	303	GTGGAGAGATCTTGCCTTGG	59.803	20	ATGCCTTTGAACTCCCACAC	59.973	20	258	46	303	TGGAGAGATCTTGCCTTGGT	59.803	20	TTTTCATGCATGCTCCCATA	60.035	20	165	47	211
c108497.graph_c0	CCTTTTGATTCTTCGCTTGC	59.96	20	AAGGTGAGCTGTGGAGAGGA	59.986	20	196	385	580	CCTTTTGATTCTTCGCTTGC	59.96	20	AGGTGAGCTGTGGAGAGGAA	59.986	20	195	385	579	CCTTTTGATTCTTCGCTTGC	59.96	20	GGTGAGCTGTGGAGAGGAAG	59.986	20	194	385	578
c108504.graph_c0	GCAGATCTTGTTTTCGAGGG	59.813	20	CCTTAGCAGGGTGAGATCTTCT	59.011	22	120	1213	1332	TTCTGACGATGCAAACGGTA	60.257	20	CCTTAGCAGGGTGAGATCTTCT	59.011	22	182	1151	1332	CAAGGGAAAGGTTTCTGACG	59.705	20	CCTTAGCAGGGTGAGATCTTCT	59.011	22	194	1139	1332
c108507.graph_c0	AATTCATTGCCGATGGAGTG	60.864	20	CAACCTGCAACCATATGCAC	59.995	20	258	760	1017	AATTCATTGCCGATGGAGTG	60.864	20	CCATATGCACAGGAGGTGTG	59.984	20	248	760	1007	AATTCATTGCCGATGGAGTG	60.864	20	CTGCTCAACTCGGTGTTCAA	60.025	20	150	760	909
c108547.graph_c0	TAGTAAGCGTCAGGCGACAA	59.632	20	GCGAGAGCTTCACTTGAGTTG	60.328	21	233	1208	1440	AGTAAGCGTCAGGCGACAAG	60.592	20	GCGAGAGCTTCACTTGAGTTG	60.328	21	232	1209	1440	GCTGCAGATCGACGAACTTA	59.178	20	GCGAGAGCTTCACTTGAGTTG	60.328	21	184	1257	1440
c108562.graph_c1	GGAGGCACCAAACTCGTAAA	60.11	20	CTCCGCTTTGCTAGCTCCTA	59.883	20	196	77	272	GGAGGCACCAAACTCGTAAA	60.11	20	TGCTAGCTCCTAGTGGTGCC	60.559	20	188	77	264	GGCCAACCAAACCAAACATA	60.597	20	CTCCGCTTTGCTAGCTCCTA	59.883	20	269	4	272
c108571.graph_c0	TGCGAATGCTACTCTTGGTG	60.011	20	TTTTGCTCAGTTTTGCAAGTG	59.143	21	112	1490	1601	TGATGCTTTGATGTTTCCCA	60.049	20	TTTTGCTCAGTTTTGCAAGTG	59.143	21	139	1463	1601	TATCAACGTTTTCGTGCTGC	59.879	20	TTTTGCTCAGTTTTGCAAGTG	59.143	21	176	1426	1601
c108604.graph_c0	CCATGTGGAGGATACCTGCT	59.95	20	GCTAGCGCCACTCATTCTCT	59.746	20	249	1830	2078	CCATGTGGAGGATACCTGCT	59.95	20	AGCTAGCGCCACTCATTCTC	59.746	20	250	1830	2079	CCACATGGTGTTGATCTTGG	59.806	20	AGCTCAACAAACCGGTCATC	60.119	20	180	1858	2037
c108615.graph_c0	CCATGCCGGTGTTCTAGATT	59.955	20	TTTTCGTGGTGTGATCAGGA	60.088	20	242	1241	1482	CCATGCCGGTGTTCTAGATT	59.955	20	TTCGTGGTGTGATCAGGAAA	60.088	20	240	1241	1480	TGCATTTATTGGCATGTTGC	60.483	20	ATTGCTTCGCTTTTGCAAGT	60.025	20	220	1383	1602
c108617.graph_c0	CGGAAGCCATCGTAGTGTTC	60.657	20	GGAAAGTTCCCCACACAGAA	59.943	20	207	1645	1851	CGGAAGCCATCGTAGTGTTC	60.657	20	CTGGCTCCGTTCAGTTCAAT	60.255	20	242	1645	1886	TCAGAAGACGGTTTCACTGC	59.01	20	GGAAAGTTCCCCACACAGAA	59.943	20	264	1588	1851
c108631.graph_c0	TGGACTCTCTGTTGTGTCGG	59.864	20	CACCTCCACATTAAAGGCTCA	60.118	21	254	868	1121	TTGTGTCGGATTAAGCGTTG	59.729	20	CACCTCCACATTAAAGGCTCA	60.118	21	243	879	1121	GTCGGATTAAGCGTTGCTGT	60.278	20	CACCTCCACATTAAAGGCTCA	60.118	21	239	883	1121
c108637.graph_c0	CTAGTGTGTCTGGTGCGTGC	60.533	20	CCACACACACATACTGGAGGA	59.451	21	178	1382	1559	CCGGACTGTGATGTATCCTG	58.957	20	CCACACACACATACTGGAGGA	59.451	21	156	1404	1559	CTAGTGTGTCTGGTGCGTGC	60.533	20	CCACACACACATACTGGAGGAC	60.343	22	178	1382	1559
c108679.graph_c0	GAGGTTGGGGAAAAGAGACC	59.912	20	CCCATGTCCGTGACCTTATC	60.195	20	218	2178	2395	GAGGTTGGGGAAAAGAGACC	59.912	20	CCATGTCCGTGACCTTATCC	60.195	20	217	2178	2394	GAGGTTGGGGAAAAGAGACC	59.912	20	CCCTAACTCGTGAACAAGCC	59.734	20	199	2178	2376
c108686.graph_c0	AAACCACTTCCCAGAGGAGC	60.628	20	ACGAGTTCGTGACACTGGC	59.888	19	129	34	162	ACACAAGTGCCGAAAGCTG	60.04	19	ACGAGTTCGTGACACTGGC	59.888	19	158	5	162	CGAAAGCTGACGTCCAATAA	58.917	20	ACGAGTTCGTGACACTGGC	59.888	19	148	15	162
c108722.graph_c0	TGCATCGTGCATGGTTTAAT	59.96	20	GCACGATCTCCTCCTCCTC	59.894	19	252	221	472	AATATGGGCATCCTGGATCA	60.118	20	GCACGATCTCCTCCTCCTC	59.894	19	193	280	472	TGCATCGTGCATGGTTTAAT	59.96	20	CACGATCTCCTCCTCCTCC	59.733	19	251	221	471
c108734.graph_c0	CCCAAATCCAACTCCGACTA	59.926	20	ACTCCGACTCCACGTTGTTC	60.159	20	214	21	234	CCCAAATCCAACTCCGACTA	59.926	20	GAACTCCGACTCCACGTTGT	60.159	20	216	21	236	CCGATCACATACAGCGAAGA	59.823	20	ACTCCGACTCCACGTTGTTC	60.159	20	137	98	234
c108734.graph_c0	CGACAACGTCAACAGGAACA	60.757	20	ACGCAAGGTTAACCGCTCTA	59.904	20	161	1028	1188	CGACAACGTCAACAGGAACA	60.757	20	CGCAAGGTTAACCGCTCTAC	59.904	20	160	1028	1187	CGACAACGTCAACAGGAACA	60.757	20	GATCGGCTCGGAAGATCATA	60.141	20	189	1028	1216
c108744.graph_c0	GACTCCTACCACCACGAGGA	60.112	20	TCCACGTCTTTGAACGTCAG	59.873	20	173	696	868	GACTCCTACCACCACGAGGA	60.112	20	AGAGCTCTATGGCAGCCTTG	59.74	20	244	696	939	CAGATGGTGCTCCTCGAGAT	60.372	20	TCCACGTCTTTGAACGTCAG	59.873	20	239	630	868
c108754.graph_c0	CGTTCGTCTTGACAATCCAG	59.288	20	ACCTCCACGCTCATCTGC	59.944	18	262	987	1248	CGTTCGTCTTGACAATCCAG	59.288	20	CTCCACGCTCATCTGCCT	60.096	18	260	987	1246	CGTTCGTCTTGACAATCCAG	59.288	20	CCACCTCCACGCTCATCT	59.775	18	264	987	1250
c108754.graph_c0	AGGATTCCTTCCTAGCTCGC	59.947	20	CATCCATTTCTCCCTCTCCA	60.003	20	118	1454	1571	AGGATTCCTTCCTAGCTCGC	59.947	20	ACTTCCCATCCATTTCTCCC	60.133	20	124	1454	1577	GGAAAAGGAAAGAAAAGGCG	60.177	20	ACTTCCCATCCATTTCTCCC	60.133	20	232	1346	1577
c108759.graph_c0	CAAAACAACCAGGCCAAGAT	59.971	20	TACTACACAGGCAAGGGCG	59.873	19	136	987	1122	CAAAACAACCAGGCCAAGAT	59.971	20	TTACTACACAGGCAAGGGCG	61.203	20	137	987	1123	CTCCTCTGACGGTGTCCAAT	60.112	20	TACTACACAGGCAAGGGCG	59.873	19	116	1007	1122
c108761.graph_c0	GGTGGAGGCAACAGAACAAT	59.973	20	GAGCCAAAACTCCAAGCAAG	59.993	20	261	117	377	GGTGGAGGCAACAGAACAAT	59.973	20	AATGGAGGACGAGATGATGC	60.042	20	184	117	300	TCTTCCTAGGCTGGTCGAGA	60.088	20	GAGCCAAAACTCCAAGCAAG	59.993	20	189	189	377
c108778.graph_c0	CTGGAGCATCACAAGAACGA	59.984	20	GCCTACTGTCTATGCGGCTC	60.007	20	160	213	372	CTGGAGCATCACAAGAACGA	59.984	20	CGTTTTTGGATCAAGTCGGT	59.971	20	242	213	454	GGAACCAAGGTAGCCAGTCA	60.111	20	GCCTACTGTCTATGCGGCTC	60.007	20	254	119	372
c108778.graph_c0	GAGCCGCATAGACAGTAGGC	60.007	20	ATCAGCCTGGTAGCGTTTGT	59.763	20	271	353	623	CATGTCAAGCCCTTGTTCCT	60.111	20	ATCAGCCTGGTAGCGTTTGT	59.763	20	243	381	623	GAGCCGCATAGACAGTAGGC	60.007	20	CTGGTAGCGTTTGTGCTCCT	60.453	20	265	353	617
c108783.graph_c0	CTCTCACCACACACCACAGC	60.368	20	ACATGTACCTCGCGCCAT	60.104	18	242	13	254	CACCACACACCACAGCTCTC	60.368	20	ACATGTACCTCGCGCCAT	60.104	18	238	17	254	CTCACCACACACCACAGCTC	60.368	20	ACATGTACCTCGCGCCAT	60.104	18	240	15	254
c108789.graph_c0	GCTACGGCCATTATGGTCAC	60.361	20	TCATCGCAGTCTCACAGGAG	60.138	20	269	833	1101	GCTACGGCCATTATGGTCAC	60.361	20	AGACATGCTAGCGCTCTTCC	59.746	20	251	833	1083	GCTACGGCCATTATGGTCAC	60.361	20	GGAGACATGCTAGCGCTCTT	59.746	20	253	833	1085
c108848.graph_c0	ACACCTGCGAAAACATAGCC	60.14	20	GTGAGGACCGGCTGAGATTA	60.218	20	275	1887	2161	GCCCAACAAATCTAGCAACC	59.574	20	CACCATGTACAACCCAACCA	60.128	20	269	1962	2230	ACACCTGCGAAAACATAGCC	60.14	20	GGACCGGCTGAGATTAATTG	59.528	20	271	1887	2157
c108855.graph_c0	ATAACATAGGCTTTTGCCGC	59.238	20	TTAAATCGGTCGTGTAAGCG	58.841	20	272	50	321	TGGAAAAATGAATACACGGGA	60.174	21	CGGTCATCAGATGCTTCCTC	60.769	20	254	114	367	TGGAAAAATGAATACACGGGA	60.174	21	TCGGTCATCAGATGCTTCCT	60.769	20	255	114	368
c108878.graph_c0	GTCATGTCTGCATCACGGTC	60.13	20	TAACACCGGGGTAGAACGAG	59.986	20	280	51	330	GTCATGTCTGCATCACGGTC	60.13	20	GAGATCCAGCTCGAGAATGC	60.065	20	243	51	293	GTCATGTCTGCATCACGGTC	60.13	20	GGAGAGATCCAGCTCGAGAA	59.636	20	246	51	296
c108887.graph_c0	CTTGGCCTTGATCATCTGGT	60.073	20	CTGGAGCTGATACGGGAGAA	60.353	20	222	672	893	CTTGGCCTTGATCATCTGGT	60.073	20	TGGAGCTGATACGGGAGAAG	60.353	20	221	672	892	CTTGGCCTTGATCATCTGGT	60.073	20	AGCTGATACGGGAGAAGCAG	59.598	20	218	672	889
c108908.graph_c0	ACCGACTACCGGAACAACAG	60.028	20	GGAGTCCAGCAACAGGAAGA	60.386	20	252	813	1064	ACTACCGGAACAACAGCAGC	60.321	20	GGAGTCCAGCAACAGGAAGA	60.386	20	248	817	1064	AACCGACTACCGGAACAACA	60.41	20	GGAGTCCAGCAACAGGAAGA	60.386	20	253	812	1064
c108926.graph_c0	CCCTGACCAGGTAGTTCACG	60.557	20	CTTCACCTCCTTCGCAACTC	59.989	20	221	1001	1221	CCCCTGACCAGGTAGTTCAC	59.425	20	CTTCACCTCCTTCGCAACTC	59.989	20	222	1000	1221	CCTGACCAGGTAGTTCACGC	60.711	20	CTTCACCTCCTTCGCAACTC	59.989	20	220	1002	1221
c108932.graph_c0	CTGTTTATGGTGGGATCGCT	59.955	20	GATCAGGCTGCACTGCATAA	59.979	20	208	1330	1537	TGGGATCGCTAGTTAGGGTG	60.088	20	GATCAGGCTGCACTGCATAA	59.979	20	198	1340	1537	TGGTGGGATCGCTAGTTAGG	60.088	20	GATCAGGCTGCACTGCATAA	59.979	20	201	1337	1537
c108941.graph_c0	ACTATCGCGTCGTATCGCTC	60.403	20	GTACCAGGGGGAGGAGAGTG	60.901	20	121	2003	2123	ACTATCGCGTCGTATCGCTC	60.403	20	TACCAGGGGGAGGAGAGTG	60.049	19	120	2003	2122	ACCACTATCGCGTCGTATCG	61.071	20	GTACCAGGGGGAGGAGAGTG	60.901	20	124	2000	2123
c108958.graph_c0	AGTGGCAACAGAGGTTTTGG	60.149	20	CAAACTGAAATGAGTGAACAAACA	59.219	24	204	1097	1300	GGCAACAGAGGTTTTGGCTA	60.249	20	CAAACTGAAATGAGTGAACAAACA	59.219	24	201	1100	1300	AGTGGCAACAGAGGTTTTGG	60.149	20	ACAAACTGAAATGAGTGAACAAACA	59.996	25	205	1097	1301
c108980.graph_c0	ACGACGATGACGATGGTGTA	59.992	20	TTTGGCTTAGCGGCTGTATT	59.875	20	235	2718	2952	ACGACGATGACGATGGTGTA	59.992	20	TTTTGGCTTAGCGGCTGTAT	59.875	20	236	2718	2953	ACGACGATGACGATGGTGTA	59.992	20	ATTTTGGCTTAGCGGCTGTA	59.875	20	237	2718	2954
c109008.graph_c0	TGCACCATGCTAAAACTTGC	59.879	20	CGTATGGGCAGGAGATCAAT	59.917	20	226	487	712	TCTTTATAACGTCCTCGCCG	60.223	20	CGTATGGGCAGGAGATCAAT	59.917	20	159	554	712	TGCACCATGCTAAAACTTGC	59.879	20	CTGTGTTGCCACAGATCGTT	59.751	20	250	487	736
c109009.graph_c0	GTCGTCTGGTGGTCGTAGGT	60.033	20	AATATTCCACGTCCCTTCCC	60.017	20	141	1465	1605	GTCGTCTGGTGGTCGTAGGT	60.033	20	ATATTCCACGTCCCTTCCCT	59.651	20	140	1465	1604	GCGGGCAATTAAGAGGTTCT	60.582	20	AATATTCCACGTCCCTTCCC	60.017	20	230	1376	1605
c109009.graph_c0	GTCGTCTGGTGGTCGTAGGT	60.033	20	GTCGATCCATCCTGGTCGT	60.919	19	217	1465	1681	CGGTTTGATTAATCGGAGGA	59.894	20	GTCGATCCATCCTGGTCGT	60.919	19	170	1512	1681	GTCGTCTGGTGGTCGTAGGT	60.033	20	TCGATCCATCCTGGTCGT	60.003	18	216	1465	1680
c109028.graph_c0	ACGATGCAAAATCCACTGGT	60.384	20	CTCTTGGGAGGGTCTCATCA	60.191	20	256	2	257	ACGATGCAAAATCCACTGGT	60.384	20	TCAGACGGTCCAGAGAAACA	59.388	20	239	2	240	ACGATGCAAAATCCACTGGT	60.384	20	TCATCAGACGGTCCAGAGAA	59.34	20	242	2	243
c109034.graph_c0	TCGACACCAACTCCTTCCTC	60.238	20	ATCCGGACGATCTCCTTCTC	60.563	20	217	211	427	TCCTCGACACCAACTCCTTC	60.238	20	ATCCGGACGATCTCCTTCTC	60.563	20	220	208	427	TTCCTCGACACCAACTCCTT	59.697	20	ATCCGGACGATCTCCTTCTC	60.563	20	221	207	427
c109064.graph_c0	TAGCAGGATCTCGACGGAGT	59.973	20	TACGTCAACTCGTGGGACAA	60.152	20	279	870	1148	CTAGCAGGATCTCGACGGAG	60.111	20	TACGTCAACTCGTGGGACAA	60.152	20	280	869	1148	TAGCAGGATCTCGACGGAGT	59.973	20	GGACAAGCGTTTTCAGGAGA	60.375	20	265	870	1134
c109071.graph_c0	CCAGGTCATTTACCTCGCAT	59.955	20	AGATTGATCTTCCGCAGTGG	60.218	20	251	903	1153	CCAGGTCATTTACCTCGCAT	59.955	20	GCTGGACTTGAATGGCAGAT	60.226	20	267	903	1169	CCAGGTCATTTACCTCGCAT	59.955	20	CGCAGTGGCATGACAGATAC	60.296	20	239	903	1141
c109071.graph_c0	CATCTCTCGCTCGCTCTACC	60.263	20	TCACTCACTCACACTTCGCC	60.03	20	131	2379	2509	CCATCTCTCGCTCGCTCTAC	60.263	20	TCACTCACTCACACTTCGCC	60.03	20	132	2378	2509	CATCTCTCGCTCGCTCTACC	60.263	20	TTCATCAGTCCTCCACTCCC	60.048	20	172	2379	2550
c109098.graph_c0	ATTGGACATGGTGATGCCTT	60.203	20	CTAGCTATTCCGGCGAGATG	59.96	20	218	431	648	GTGATTGGACATGGTGATGC	59.776	20	CTAGCTATTCCGGCGAGATG	59.96	20	221	428	648	ATTGGACATGGTGATGCCTT	60.203	20	CAGGAAGTAGGCTGCTCTGG	60.149	20	190	431	620
c109108.graph_c0	GCTCCAAGAATCAAAGCCAC	59.82	20	CGTCAACTACTACGCGTCCA	59.928	20	259	71	329	AGTTGAAGACATCACGGGCT	59.727	20	CGTCAACTACTACGCGTCCA	59.928	20	276	54	329	GCTCCAAGAATCAAAGCCAC	59.82	20	CAGGTTGCTCAGTTGCTCAC	59.622	20	108	71	178
c109143.graph_c0	ATAGCAAACGTTCCACCGAC	60	20	CATGCTGCGTGTTGACAGAT	60.907	20	263	512	774	AAATAGCAAACGTTCCACCG	59.996	20	CATGCTGCGTGTTGACAGAT	60.907	20	265	510	774	CGTTTTACACGGGTTGACG	60.012	19	TTTCTCGTGCTGACAGATGG	59.984	20	222	585	806
c109145.graph_c0	TGTGTCAAGGTTGAGGGTGA	60.129	20	CCTGCTCTCTCCTCCTTCCT	60.088	20	269	1831	2099	ATTGCCTTCCTCCTCCTCTC	59.778	20	CCTGCTCTCTCCTCCTTCCT	60.088	20	124	1976	2099	CTCGAAGAAGCAGGCAGAGT	59.891	20	TCCTTGGTTCTCGTCTCACC	60.238	20	178	1906	2083
c109146.graph_c0	GTCATCCGCCAAACCAGAT	60.887	19	GATTCGCAGGGCTGTAGAAG	59.978	20	130	30	159	GTCATCCGCCAAACCAGAT	60.887	19	CGTCGAACAGAGCAAAACAA	60.027	20	199	30	228	GTCATCCGCCAAACCAGAT	60.887	19	AGGAGCATGGAATGGATGAG	60.034	20	112	30	141
c109151.graph_c2	CAGGGAGACCAAGCTAGCAC	60.012	20	CTTCAGAGGCTTGAGGATGG	59.943	20	129	1158	1286	CAGGGAGACCAAGCTAGCAC	60.012	20	TCAGAGGCTTGAGGATGGTT	59.803	20	127	1158	1284	CAGGGAGACCAAGCTAGCAC	60.012	20	TTCAGAGGCTTGAGGATGGT	59.803	20	128	1158	1285
c109151.graph_c5	GTGAAAACCTAGCCCCCAAT	60.187	20	TGCTCCTCGTTTCTTCCACT	59.989	20	279	459	737	AACCTAGCCCCCAATCTCAT	59.789	20	TGCTCCTCGTTTCTTCCACT	59.989	20	274	464	737	ACCTAGCCCCCAATCTCATT	59.789	20	TGCTCCTCGTTTCTTCCACT	59.989	20	273	465	737
c109168.graph_c0	CCAATCCATCCACCACAGAT	60.6	20	AGGAGTAGCGGTGGGAGTG	60.268	19	135	50	184	CCAATCCATCCACCACAGAT	60.6	20	GTTGGACGGGAGGAGTAGC	59.67	19	145	50	194	AATCCATCCACCACAGATCG	60.747	20	AGGAGTAGCGGTGGGAGTG	60.268	19	133	52	184
c109168.graph_c0	ACGTCCTCCACCTCTGCTC	60.414	19	GAGGAACCGATCCCATTGTA	59.75	20	199	616	814	GACGTCCTCCACCTCTGCT	60.414	19	GAGGAACCGATCCCATTGTA	59.75	20	200	615	814	CAAGAACAAGCACCGCAAC	60.443	19	GAGGAACCGATCCCATTGTA	59.75	20	276	539	814
c109210.graph_c0	CATAATTTGAGGAAGGGCGA	60.031	20	CTGCCTTGCTTGTTTGGAAT	60.249	20	269	1335	1603	ATGTCCGCCACTCGTAAATC	59.962	20	CTGCCTTGCTTGTTTGGAAT	60.249	20	152	1452	1603	TCCGCCACTCGTAAATCTTC	60.214	20	CTGCCTTGCTTGTTTGGAAT	60.249	20	149	1455	1603
c109210.graph_c0	GGACATTAGGTGTCGCAGGT	59.997	20	TTGGCTCAGAGAAGCTTGGT	60.134	20	250	2703	2952	GGACATTAGGTGTCGCAGGT	59.997	20	GTTGGCTCAGAGAAGCTTGG	60.134	20	251	2703	2953	CCAAGCAAACTTCGGACATT	60.11	20	TTGGCTCAGAGAAGCTTGGT	60.134	20	263	2690	2952
c109217.graph_c0	GAGTCACCGTTCTCGTAGCC	59.874	20	TCCAACAGAATAGAGGTCCCTT	59.101	22	137	1389	1525	GAGTCACCGTTCTCGTAGCC	59.874	20	CTCCAACAGAATAGAGGTCCCTT	60.009	23	138	1389	1526	GAGTCACCGTTCTCGTAGCC	59.874	20	CTCCAACAGAATAGAGGTCCC	57.719	21	138	1389	1526
c109222.graph_c0	AAGGACATCACGGTCACACC	60.851	20	TCCTTGGCCATCAACTTCTC	60.195	20	155	477	631	GAAGGACATCACGGTCACAC	58.943	20	TCCTTGGCCATCAACTTCTC	60.195	20	156	476	631	AAGGACATCACGGTCACACC	60.851	20	TTGGCCATCAACTTCTCCAT	60.461	20	152	477	628
c109240.graph_c0	ATTTCTTCAACATGCCCAGG	59.933	20	TTCTACAAGCCCTGCGTTCT	60.015	20	260	204	463	ACTGATGACAAATGGCCTCC	59.934	20	AGGGAGTTGAGGGATCGTTT	59.935	20	232	176	407	ACTGATGACAAATGGCCTCC	59.934	20	AAGGGAGTTGAGGGATCGTT	59.935	20	233	176	408
c109240.graph_c0	AGGCCGGTGTAGATCTTGG	60.081	19	AGAGATTGAGAGAGCTGCGG	59.851	20	255	1486	1740	TGAGGCCGGTGTAGATCTTG	61.196	20	AGAGATTGAGAGAGCTGCGG	59.851	20	257	1484	1740	GTAGTTGCCGTAGGCCCTG	60.663	19	AGAGATTGAGAGAGCTGCGG	59.851	20	274	1467	1740
c109242.graph_c0	CCCCCAAGAAGAAGAAGACC	60.045	20	TTCGCGCTAAATAACAAGGG	60.218	20	278	1199	1476	GCCCCCAAGAAGAAGAAGAC	60.19	20	TTCGCGCTAAATAACAAGGG	60.218	20	279	1198	1476	CCCCCAAGAAGAAGAAGACC	60.045	20	GCTAAATAACAAGGGCCACG	59.609	20	273	1199	1471
c109272.graph_c0	TTGGATGCAGAGCTTTGTTG	59.988	20	GGCACACGGACAGACATAAA	59.572	20	273	1704	1976	TGCAGAGCTTTGTTGTTTGG	60.027	20	GGCACACGGACAGACATAAA	59.572	20	268	1709	1976	TTCAGATATGCACCAGCCAA	60.22	20	GGCACACGGACAGACATAAA	59.572	20	236	1741	1976
c109276.graph_c1	ATCAACGCGAGGAAACAAAC	60.118	20	CGCTAGCGACGAAGTTTTCT	59.791	20	234	1242	1475	CGGCAAGTGAAGAGGAGAAG	60.126	20	CGCTAGCGACGAAGTTTTCT	59.791	20	202	1274	1475	ATCAGTCTGTCGGCTCCACT	59.866	20	CGCTAGCGACGAAGTTTTCT	59.791	20	271	1205	1475
c109289.graph_c0	GCACGCAGCCGTTCTTATTA	61.281	20	CTGGCTTTGCTTGCTCTCTT	59.898	20	229	969	1197	GCACGCAGCCGTTCTTATTA	61.281	20	CTCGGGAGACTCTGTGCTTC	60.135	20	269	969	1237	GCACGCAGCCGTTCTTATTA	61.281	20	TCTCGGGAGACTCTGTGCTT	60.135	20	270	969	1238
c109291.graph_c0	TGTAAGCTGTCCACCATTGC	59.722	20	CTGCACGTCTCCCCTACCT	60.268	19	263	3282	3544	TAAGCTGTCCACCATTGCAC	59.722	20	CTGCACGTCTCCCCTACCT	60.268	19	261	3284	3544	AACGTGTAAGCTGTCCACCA	59.213	20	CTGCACGTCTCCCCTACCT	60.268	19	267	3278	3544
c109349.graph_c0	GCCTCAGTGTCACTTCCTCC	59.841	20	CTCCGCCAAATTCTTCCATA	60.031	20	109	880	988	GCCTCAGTGTCACTTCCTCC	59.841	20	TCTCCAGGGTCTTTTCCCTT	60.045	20	232	880	1111	GCCTCAGTGTCACTTCCTCC	59.841	20	GGGTCTTTTCCCTTTCTTGC	60.053	20	226	880	1105
c109367.graph_c0	TCCCATAGCCCATCACTAGC	60.059	20	AATGGGCACCCCTTCTTACT	59.827	20	147	611	757	AACATCCCATAGCCCATCAC	59.635	20	AATGGGCACCCCTTCTTACT	59.827	20	151	607	757	ACAACATCCCATAGCCCATC	59.635	20	AATGGGCACCCCTTCTTACT	59.827	20	153	605	757
c109401.graph_c0	CAAGGCCCATTGAATTCCTA	59.894	20	CGATCTTTCCCAAATCCAAG	59.5	20	143	96	238	CGCTCAGACACGTTAAGCAG	59.805	20	CGATCTTTCCCAAATCCAAG	59.5	20	105	134	238	CAAGGCCCATTGAATTCCTA	59.894	20	GACCGATCTTTCCCAAATCC	60.641	20	146	96	241
c109412.graph_c0	CTAAGGCGAGGTGAGGTGAG	60.005	20	GTGACATACAAGCAATGCGG	60.142	20	244	851	1094	CTAAGGCGAGGTGAGGTGAG	60.005	20	GGTGACATACAAGCAATGCG	60.142	20	245	851	1095	CTAAGGCGAGGTGAGGTGAG	60.005	20	GAGGCAGTCGGTGACATACA	59.707	20	254	851	1104
c109415.graph_c0	TGCCATTCCTTTCTCTCGTT	59.813	20	ACGAAGAGCAGAAGCTGGAC	59.751	20	163	0	162	TGCCATTCCTTTCTCTCGTT	59.813	20	AGTATTCACCTGCTCGCTCG	60.559	20	268	0	267	TGCCATTCCTTTCTCTCGTT	59.813	20	GACGAAGAGCAGAAGCTGGA	60.823	20	164	0	163
c109415.graph_c0	GTCCAGCTTCTGCTCTTCGT	59.751	20	ACTAGGAAACAACCCCCACC	60.088	20	228	143	370	GTCCAGCTTCTGCTCTTCGT	59.751	20	AAGGCGCCATAAACTACACG	60.152	20	181	143	323	GTCCAGCTTCTGCTCTTCGT	59.751	20	CGAAAGGCGCCATAAACTAC	59.742	20	184	143	326
c109418.graph_c2	ACGCCAATATCAGACCTTGC	60.103	20	TGAAGATGGGAAGAAGGTGC	60.195	20	237	672	908	GGTGTGCGTGTGTGCTAGAT	59.783	20	TGAAGATGGGAAGAAGGTGC	60.195	20	272	637	908	TACTGGAGGTGTGCGTGTGT	60.227	20	TGAAGATGGGAAGAAGGTGC	60.195	20	279	630	908
c109454.graph_c0	CTGCCCCGGCTATAAAGG	60.555	18	AGGAGGACGAGCAAGATGAA	59.95	20	244	52	295	CTGCCCCGGCTATAAAGG	60.555	18	TTCTAGACGGGCAAATCGAC	60.214	20	266	52	317	CCCGGCTATAAAGGCTTGG	61.784	19	AGGAGGACGAGCAAGATGAA	59.95	20	240	56	295
c109456.graph_c0	GTACTTCTCGACCCAGGGC	59.67	19	GCCGAGAGATCTCGCTAAAA	59.691	20	243	1353	1595	CCGGTACTTCTCGACCCAG	60.652	19	GCCGAGAGATCTCGCTAAAA	59.691	20	246	1350	1595	CGGTACTTCTCGACCCAGG	60.652	19	GCCGAGAGATCTCGCTAAAA	59.691	20	245	1351	1595
c109466.graph_c0	ACCACAAGCTTTTCATCCGT	59.598	20	TTGGAGAACTCCGACTCGAT	59.803	20	199	166	364	ACCACAAGCTTTTCATCCGT	59.598	20	GAACTCCGACTCGATGAAGG	59.803	20	194	166	359	CAGAGATGGCACATCACAGC	60.436	20	GAACTCCGACTCGATGAAGG	59.803	20	216	144	359
c109477.graph_c0	GCGTGTCTCCCTTTTCCTC	59.794	19	GTTTAGTGACCGGGTGGATG	60.232	20	272	84	355	GTGTCTCCCTTTTCCTCGG	59.64	19	GTTTAGTGACCGGGTGGATG	60.232	20	270	86	355	CGTGTCTCCCTTTTCCTCG	60.775	19	GTTTAGTGACCGGGTGGATG	60.232	20	271	85	355
c109485.graph_c0	GTAGCTCCGAGTTGTCCACC	59.727	20	CTCCCTAAACCCTAGCCTCG	60.214	20	263	1336	1598	GGTAGCTCCGAGTTGTCCAC	59.727	20	CTCCCTAAACCCTAGCCTCG	60.214	20	264	1335	1598	GTAGCTCCGAGTTGTCCACC	59.727	20	CTTCCGCTCCCTAAACCCTA	60.564	20	269	1336	1604
c109493.graph_c0	GCAACCCGTGTATTTGCTCT	60.14	20	CTAGAAGGCCGGTACTGCTG	60.03	20	231	799	1029	GCAACCCGTGTATTTGCTCT	60.14	20	GAGGGGAGGTCCAAGGATAG	59.89	20	258	799	1056	GCAACCCGTGTATTTGCTCT	60.14	20	AGAGGGGAGGTCCAAGGATA	59.89	20	259	799	1057
c109518.graph_c0	TGAGTGTTGTCTACCGTGGC	59.751	20	AACTGCTGTATGCATGGCAA	60.288	20	223	97	319	TGAGTGTTGTCTACCGTGGC	59.751	20	TTCTGAACAAAAGTTGCCCA	59.293	20	271	97	367	TGAGTGTTGTCTACCGTGGC	59.751	20	CTGCTGTATGCATGGCAAAA	60.807	20	221	97	317
c109532.graph_c0	GTCGGATCGTGTAAGGGCTA	60.096	20	AACAGCAAACACGTCCAACA	60.199	20	208	1117	1324	GTCGGATCGTGTAAGGGCTA	60.096	20	ACGATGCAAACAGCAAACAC	59.77	20	216	1117	1332	GTCGGATCGTGTAAGGGCTA	60.096	20	ATGCAAACAGCAAACACGTC	59.77	20	213	1117	1329
c109560.graph_c0	CTGACGAGCTGATGCATGTT	60.016	20	CAGAGGAGAGGCAGAACCAC	59.986	20	141	1409	1549	CTGACGAGCTGATGCATGTT	60.016	20	AGAGGAGAGGCAGAACCACA	59.986	20	140	1409	1548	ACGAGCTGATGCATGTTCTG	60.016	20	ACAAGACAACGCACGACAAG	59.946	20	220	1412	1631
c109565.graph_c0	GAGAGGGGAGAAGAAGTCGG	60.328	20	AGCTCCATCATAACAACCGC	60.103	20	230	820	1049	GAGAGGGGAGAAGAAGTCGG	60.328	20	TGCAGCAGAGTCGAGAGAGA	60.162	20	131	820	950	GGCTGAGAGGGGAGAAGAAG	60.468	20	AGCTCCATCATAACAACCGC	60.103	20	234	816	1049
c109590.graph_c0	GCCATCTGGAGAACCGTAAC	59.556	20	TTCTTCGATCCTTCTTCCCC	60.517	20	269	1641	1909	GAACCGTAACAGTCGGCAAC	60.559	20	TTCTTCGATCCTTCTTCCCC	60.517	20	259	1651	1909	AGAACCGTAACAGTCGGCAA	60.689	20	TTCTTCGATCCTTCTTCCCC	60.517	20	260	1650	1909
c109603.graph_c0	GGAGCTCTCCATCCCTATCC	59.999	20	ATCTGCTCGTCGTGGTCTCT	60.017	20	120	1406	1525	GGAGCTCTCCATCCCTATCC	59.999	20	TCGTCGTGGTCTCTCTTGTG	60.022	20	114	1406	1519	GGAGCTCTCCATCCCTATCC	59.999	20	AAATCTGCTCGTCGTGGTCT	59.874	20	122	1406	1527
c109604.graph_c0	GTCCTTGGATTTTGCTGGAA	60.051	20	CAAGGTGGAAATGGAACAGG	60.345	20	195	342	536	GTCCTTGGATTTTGCTGGAA	60.051	20	GTCAAATTCCACACTTCGGG	60.353	20	120	342	461	GTCCTTGGATTTTGCTGGAA	60.051	20	GGCAGCAGACCAGCAGTTAT	60.428	20	176	342	517
c109604.graph_c0	CTCTAAACTGGGCGGTGAAG	59.869	20	TTGATACCACTGTGCAGGGA	60.112	20	233	955	1187	ATCTCTAAACTGGGCGGTGA	59.694	20	TTGATACCACTGTGCAGGGA	60.112	20	235	953	1187	CTCTAAACTGGGCGGTGAAG	59.869	20	TGATACCACTGTGCAGGGAG	59.701	20	232	955	1186
c109608.graph_c0	TGAATGTTCCTCCCACACAA	59.935	20	GGCTGACAAGGTCACCAGAT	60.12	20	277	330	606	TGAATGTTCCTCCCACACAA	59.935	20	AGCCCTCCAGCTCGTTTATT	60.228	20	234	330	563	TGAATGTTCCTCCCACACAA	59.935	20	AAGGCTGACAAGGTCACCAG	60.298	20	279	330	608
c109611.graph_c0	TACACGCTGTGCCTGACTTC	60.056	20	TGCGCATACATTCACCCATA	60.896	20	211	2140	2350	TAGATGGTCCCGCAGACTTT	59.694	20	TGCGCATACATTCACCCATA	60.896	20	271	2080	2350	TTAGATGGTCCCGCAGACTT	59.694	20	TGCGCATACATTCACCCATA	60.896	20	272	2079	2350
c109623.graph_c0	TTTATGACTGCACTGTCGGC	59.871	20	TTCGTCCTGCATTTTGTGTC	59.697	20	191	1352	1542	TTTATGACTGCACTGTCGGC	59.871	20	CTTTCGTCCTGCATTTTGTG	59.317	20	193	1352	1544	TTTATGACTGCACTGTCGGC	59.871	20	TTTCGTCCTGCATTTTGTGT	59.174	20	192	1352	1543
c109630.graph_c1	CTACGGAGGTGGGTACGGT	59.852	19	GCCGCAGTTGTAGCAGTTG	60.612	19	277	420	696	CTACGGAGGTGGGTACGGT	59.852	19	CGCAGTTGTAGCAGTTGCC	60.612	19	275	420	694	CTACGGAGGTGGGTACGGT	59.852	19	CAGTTGTAGCAGTTGCCGC	60.612	19	273	420	692
c109635.graph_c0	TACTGGCGCTACAAGAAGGG	60.399	20	CTGCTTCTCCATCTCCTTGG	59.943	20	189	460	648	TACTGGCGCTACAAGAAGGG	60.399	20	TCGACAAGTGTGGCATTCAT	60.12	20	275	460	734	TACTGGCGCTACAAGAAGGG	60.399	20	CTTGGTACGCTCAGGGTCAT	60.134	20	174	460	633
c109644.graph_c0	GCCGTCCAAACCTTTCTGTA	60.11	20	GTATCATACCACCCGATGCC	60.043	20	221	241	461	CGAGATCGTAAGAAGGACCG	59.83	20	GTATCATACCACCCGATGCC	60.043	20	161	301	461	GCCGTCCAAACCTTTCTGTA	60.11	20	GGCGAGCGGTAGTAGTATGC	59.895	20	192	241	432
c109648.graph_c0	CATAAACCACATGGTCCCGT	60.495	20	ATCAAGGGTCCGCCTATTCT	59.925	20	154	33	186	CCGTATGCACCAGAATCACA	60.539	20	ATCAAGGGTCCGCCTATTCT	59.925	20	138	49	186	GTCCCGTATGCACCAGAATC	60.348	20	TAGATTAGGGAAGGCACGGA	59.662	20	224	46	269
c109676.graph_c0	GTCGTCGGGATTGATTGTCT	59.934	20	CTTTAACCGAAACACCACGG	60.391	20	143	1069	1211	TCGAATCGCCTCTCTCTCTC	59.786	20	CTTTAACCGAAACACCACGG	60.391	20	193	1019	1211	GTCGTCGGGATTGATTGTCT	59.934	20	TTAACCGAAACACCACGGAG	60.913	20	141	1069	1209
c109682.graph_c0	GAACGACTTAGGGAAAGCCA	59.312	20	TTGCTGCCACTTGACGATAC	59.871	20	239	3	241	GAACGACTTAGGGAAAGCCA	59.312	20	TTCTCCCCTCTCCTTCCTTC	59.749	20	141	3	143	GAACGACTTAGGGAAAGCCA	59.312	20	TATCCATTTGCTGCCACTTG	59.688	20	246	3	248
c109685.graph_c0	ACGTGGAAGATGTAGCGGTC	60.142	20	CCGACTCCAGTTCCAATTTC	59.526	20	229	885	1113	ACGTGGAAGATGTAGCGGTC	60.142	20	CGACTCCAGTTCCAATTTCG	60.626	20	228	885	1112	GACGTGGAAGATGTAGCGGT	60.142	20	CGACTCCAGTTCCAATTTCG	60.626	20	229	884	1112
c109692.graph_c0	TCTGCTTGAGCAAAGAGCAA	60.011	20	GGCAGAAACTTGGTAGCAGC	60.022	20	245	1351	1595	CACCTCTGGCTGAAGACCTC	59.986	20	GGCAGAAACTTGGTAGCAGC	60.022	20	278	1318	1595	CCTCTGGCTGAAGACCTCAC	59.986	20	GGCAGAAACTTGGTAGCAGC	60.022	20	276	1320	1595
c109712.graph_c0	CATTCGGTCCAAGAACACCT	59.966	20	CCAGTTCTAGACCTCAGGCG	60.005	20	180	224	403	CAAGAACACCTTCCCTTCCA	60.081	20	CCAGTTCTAGACCTCAGGCG	60.005	20	171	233	403	TTCGGTCCAAGAACACCTTC	60.088	20	CCAGTTCTAGACCTCAGGCG	60.005	20	178	226	403
c109712.graph_c0	GCCAGGAAGGTGATGAAGTT	59.141	20	AATCCCCTCCCCTCTCTCTC	60.918	20	227	1223	1449	GCCAGGAAGGTGATGAAGTT	59.141	20	CCCCTCAGCTCGCTAAAAG	60.096	19	253	1223	1475	GCCAGGAAGGTGATGAAGTT	59.141	20	GCTAAAAGCCAGCCCAATC	59.799	19	242	1223	1464
c109717.graph_c0	AGACCTAGGCAGTAGCAGCG	59.803	20	TTCTACTATCCCTTCCCGGC	60.411	20	280	881	1160	AGACCTAGGCAGTAGCAGCG	59.803	20	TTCCCTCACAAGCATTAGCA	59.42	20	194	881	1074	GTGAAGATAACTCCGGCGAA	60.214	20	TTCCCTCACAAGCATTAGCA	59.42	20	260	815	1074
c109745.graph_c0	CCAGCAAGCTTGTATATTCGC	59.888	21	CTCTGTATGAGTGGGGGCAT	59.95	20	242	6	247	CCAGCAAGCTTGTATATTCGC	59.888	21	GTCTGGCAATGAGGAACCAT	59.934	20	182	6	187	CCCAGCAAGCTTGTATATTCG	59.75	21	CTCTGTATGAGTGGGGGCAT	59.95	20	243	5	247
c109753.graph_c0	GTTGGCCATCCGTGATAGAT	59.78	20	TGAATGACAAGCATTCTGCAC	59.862	21	248	535	782	TGGCCATCCGTGATAGATTT	60.296	20	TGAATGACAAGCATTCTGCAC	59.862	21	246	537	782	TTGGCCATCCGTGATAGATT	60.296	20	TGAATGACAAGCATTCTGCAC	59.862	21	247	536	782
c109776.graph_c0	TACAATATGCGGAGCAGCAA	60.378	20	ATTCTCCACATCCATCGGTC	59.744	20	249	1064	1312	ATAGTGCCACAGCCACCTCT	59.751	20	CCAGTTCACATGCTGCTGTC	60.473	20	221	1028	1248	TACAATATGCGGAGCAGCAA	60.378	20	TCTCCACATCCATCGGTCTT	60.475	20	247	1064	1310
c109782.graph_c0	GGTCTGTCGCAATTGGTTTT	59.978	20	TGCATCAACCTGGATTGAAA	60.049	20	211	869	1079	ACAAGCCCCGTACTTCTCCT	60.132	20	TGCATCAACCTGGATTGAAA	60.049	20	134	946	1079	AGCCCCGTACTTCTCCTCTC	59.84	20	TGCATCAACCTGGATTGAAA	60.049	20	131	949	1079
c109820.graph_c0	GTGACGTCGGAAATGAGGTT	59.973	20	ATATGTAGCGGCAACTTGGG	59.982	20	108	934	1041	GAAGTCAAGAGCTGGGATGC	59.957	20	ATATGTAGCGGCAACTTGGG	59.982	20	160	882	1041	GGGATGCTTGCTGTTGTTTT	60.118	20	ATATGTAGCGGCAACTTGGG	59.982	20	147	895	1041
c109830.graph_c0	GAAGCAACTCTAGGACCCCC	60.074	20	TGTTCATGTCTTCCTGCTGC	59.992	20	194	1295	1488	TCTGGGAATTGGACTCATCC	59.862	20	CATGCCTTGTTCTTTTGGGT	59.971	20	169	1204	1372	TCTGGGAATTGGACTCATCC	59.862	20	ACCATGCCTTGTTCTTTTGG	59.971	20	171	1204	1374
c109888.graph_c0	GGATGGGATTCAGAGAAGCA	60.158	20	ACAGGAAGCAGCAGCACC	60.146	18	246	1097	1342	TGGATGGGATTCAGAGAAGC	60.158	20	ACAGGAAGCAGCAGCACC	60.146	18	247	1096	1342	TGGGATTCAGAGAAGCAACC	60.195	20	ACAGGAAGCAGCAGCACC	60.146	18	243	1100	1342
c109888.graph_c0	AGAGGAGGGGAGAAGAGTCG	59.945	20	GGCGATAGGTAGCAGGAACA	60.235	20	245	1255	1499	CATTATGGCGTCCGATTCTT	59.923	20	GGCGATAGGTAGCAGGAACA	60.235	20	213	1287	1499	AGGGGAGAAGAGTCGTGGTT	60.111	20	GGCGATAGGTAGCAGGAACA	60.235	20	240	1260	1499
c109889.graph_c0	GGTCGCATCGATTACGAGAT	60.066	20	CGATATGTCGTCCGTGAATG	59.948	20	183	785	967	GGTCGCATCGATTACGAGAT	60.066	20	CCTTCCAGGTACGTTGTGGT	59.884	20	253	785	1037	GGTCGCATCGATTACGAGAT	60.066	20	TGTCGTCCGTGAATGAAAGA	60.24	20	178	785	962
c109898.graph_c0	CAAAAGTGCATAGGTGCTGG	59.342	20	TCCCTGTGTGTTTTTCGTCA	60.128	20	147	1574	1720	GTGCCTTGGACGCTTATCAC	60.667	20	TCCCTGTGTGTTTTTCGTCA	60.128	20	184	1537	1720	CAAAAGTGCATAGGTGCTGG	59.342	20	GCAAGACCTTTTTCCCTGTG	59.711	20	159	1574	1732
c109898.graph_c0	TCATAATATGTGCGGCCAGA	60.058	20	TTCACCTCGGAAATGAAACC	59.91	20	258	4180	4437	CATAATATGTGCGGCCAGAA	59.543	20	TTCACCTCGGAAATGAAACC	59.91	20	257	4181	4437	TATGTGCGGCCAGAAATATG	59.543	20	TTCACCTCGGAAATGAAACC	59.91	20	252	4186	4437
c109966.graph_c0	GTTCCGTTTCCTTCACCTCC	60.862	20	CTTGCTCGATCTCCTCCTTG	60.088	20	235	5	239	TTCCGTTTCCTTCACCTCCT	60.988	20	CTTGCTCGATCTCCTCCTTG	60.088	20	234	6	239	TTCCGTTTCCTTCACCTCC	60.035	19	CTTGCTCGATCTCCTCCTTG	60.088	20	234	6	239
c109989.graph_c0	CCCTTTGCGTGTCTCTTCTC	59.989	20	CCCTTAGGCAACAAAGGTCA	60.103	20	240	1165	1404	CCCTTTGCGTGTCTCTTCTC	59.989	20	TCCCTCCCTCGCCTATAAAT	59.888	20	280	1165	1444	CTACCTTGTATCGGCTGGGA	60.088	20	CCCTTAGGCAACAAAGGTCA	60.103	20	164	1241	1404
c110002.graph_c0	AGGATCGTCATGGACTACGC	60.104	20	TGGTGTTATCCCCTCTCTGG	59.92	20	237	1452	1688	CTGCGGTACAAGATGGACCT	60.134	20	TGGTGTTATCCCCTCTCTGG	59.92	20	213	1476	1688	AGGATCGTCATGGACTACGC	60.104	20	TGGTGGTGTTATCCCCTCTC	59.779	20	240	1452	1691
c110010.graph_c0	TCACTGCAAAAAGATTGGGA	59.247	20	TGACACCGTTGTATGGCATT	59.847	20	246	319	564	TCACTGCAAAAAGATTGGGA	59.247	20	AATGACACCGTTGTATGGCA	59.847	20	248	319	566	TGCACATCACTGCAAAAAGA	58.994	20	TGACACCGTTGTATGGCATT	59.847	20	252	313	564
c110013.graph_c0	AAGGATGCAAATGCCAAGAC	60.081	20	ACACGCATGACAATCTGGAA	60.12	20	205	1158	1362	CAGGGTTAAAGGGCTGTTGA	60.103	20	ACACGCATGACAATCTGGAA	60.12	20	151	1212	1362	ACATGTGCAAAGGATGCAAA	60.119	20	ACACGCATGACAATCTGGAA	60.12	20	214	1149	1362
c110042.graph_c1	ATGGAAAGAGGTCCAAGCCT	60.074	20	CTTGCACTGTGAGTCAGGGA	60.022	20	253	205	457	ATGGAAAGAGGTCCAAGCCT	60.074	20	TTGCACTGTGAGTCAGGGAG	60.022	20	252	205	456	ATGGAAAGAGGTCCAAGCCT	60.074	20	TCTTGCACTGTGAGTCAGGG	60.022	20	254	205	458
c110049.graph_c0	GATGATCCAACGCAAAAGGT	59.939	20	GGGCCCCCTCTAAAATCATA	60.109	20	274	1667	1940	TCCCTCTAGCGCTCGTAAAA	60.11	20	CTTCTTTGCATTTTGGGCAT	60.074	20	256	1738	1993	TCCCTCTAGCGCTCGTAAAA	60.11	20	GGGCCCCCTCTAAAATCATA	60.109	20	203	1738	1940
c110064.graph_c0	TTCAAACCCAGAACACCTGTC	59.997	21	AGCTGGAACAGCTTAGCGAG	59.92	20	261	135	395	TTCAAACCCAGAACACCTGTC	59.997	21	AGAGCTGGAACAGCTTAGCG	59.92	20	263	135	397	AAAATGTACACCCCCAACACA	60.001	21	ACTGGATGACAGGTCGGAAG	60.112	20	197	106	302
c110069.graph_c0	GGGCTCTGGAAAGTGTCAAA	60.232	20	AAGGGGAACATTTGAGAGCA	59.67	20	146	2794	2939	ATCTGTTGCTGTTGAAGGGC	60.263	20	AAGGGGAACATTTGAGAGCA	59.67	20	230	2710	2939	ATGATTCAGGCATTGGGCTA	60.435	20	AAGGGGAACATTTGAGAGCA	59.67	20	172	2768	2939
c110073.graph_c0	TGCTTTTCAGCACGTATTGC	60.021	20	CCTGGGAAGACCATGAAAAA	59.903	20	230	985	1214	TCAGCACGTATTGCTTCTCG	60.157	20	CCTGGGAAGACCATGAAAAA	59.903	20	224	991	1214	GGCTTAGCAGTTGCTTGCTT	59.797	20	CCTGGGAAGACCATGAAAAA	59.903	20	245	970	1214
c110087.graph_c0	TTTCCATTCTGCAGACTTATGG	59.225	22	GGCCAGCATGTAAAACCTTG	60.502	20	274	1388	1661	TTTCCATTCTGCAGACTTATGGT	60.014	23	GGCCAGCATGTAAAACCTTG	60.502	20	274	1388	1661	GGTACCTCCTTATGTTCCTTGG	58.891	22	GGCCAGCATGTAAAACCTTG	60.502	20	254	1408	1661
c110095.graph_c0	AGCTTTTTGGCGGTCTATCA	59.845	20	ACAAATCGAGCACTCGGC	59.95	18	250	1305	1554	GCTTTTTGGCGGTCTATCAG	59.845	20	ACAAATCGAGCACTCGGC	59.95	18	249	1306	1554	AGCTTTTTGGCGGTCTATCA	59.845	20	CCCGACAAATCGAGCACT	59.787	18	254	1305	1558
c110116.graph_c0	CTTTCTCCATCCCTTCCTCC	60.008	20	GCCGAAATTTCTCTCCCTCT	59.789	20	198	702	899	CTTTCTCCATCCCTTCCTCC	60.008	20	TGAGCAACCTACCGGATCTT	59.694	20	252	702	953	GCTTTCTCCATCCCTTCCTC	60.154	20	GCCGAAATTTCTCTCCCTCT	59.789	20	199	701	899
c110136.graph_c0	TCGTCACACATCTCACCCAC	60.6	20	TGTTGTTGCTTGTTGGTGGT	60.049	20	112	7	118	TCGTCACACATCTCACCCAC	60.6	20	CTTGGATCTTTCTTGGCTCG	59.948	20	168	7	174	TCGTCACACATCTCACCCAC	60.6	20	TCCCTTGATCCTCAATTTGG	59.864	20	195	7	201
c110136.graph_c0	CTCAAGCCACCTCTTGAAGC	60.134	20	CTTTGTTGGTGATGTCGGTG	60.001	20	246	275	520	TTGGTCTCAAGCCACCTCTT	59.844	20	CTTTGTTGGTGATGTCGGTG	60.001	20	251	270	520	TTCTTGGTCTCAAGCCACCT	59.844	20	CTTTGTTGGTGATGTCGGTG	60.001	20	254	267	520
c110164.graph_c2	TGGACAGCAGAATGGTTGAG	59.831	20	CTTGATGTAGGTGCCCGTTT	59.993	20	227	420	646	TTGAGAGAAAATCACCCGCT	59.813	20	CTTGATGTAGGTGCCCGTTT	59.993	20	212	435	646	AATCACCCGCTGTAGAGCAT	59.723	20	CTTGATGTAGGTGCCCGTTT	59.993	20	203	444	646
c110181.graph_c0	TCGTTAAATAGCAGTGCCGA	59.467	20	CAACCGGGAGAGGTAGATGA	60.065	20	265	38	302	GGCTAACCTCCACATGTTCC	59.41	20	CAACCGGGAGAGGTAGATGA	60.065	20	210	93	302	TCGTTAAATAGCAGTGCCGA	59.467	20	CTAGAAACGAGCTTGTCGCC	60.154	20	187	38	224
c110236.graph_c0	GGTGGGTGGTTCAGAGAAAA	59.943	20	TCAGATGTTTACGGCTGTGG	59.716	20	200	803	1002	ATGGCTTGGGTTCATCAGTC	59.934	20	TCAGATGTTTACGGCTGTGG	59.716	20	220	783	1002	AGGACATTTTCATGGCTTGG	59.933	20	TCAGATGTTTACGGCTGTGG	59.716	20	231	772	1002
c110240.graph_c0	ATTTCACTTCCACCACCTGC	59.973	20	GAACTGGAGGGCTTAGGCTT	59.848	20	236	34	269	CTCCGCCTTCATTTCACTTC	59.813	20	GAACTGGAGGGCTTAGGCTT	59.848	20	246	24	269	TACTCTGCTCTGCTCCTCCC	59.703	20	GAACTGGAGGGCTTAGGCTT	59.848	20	214	56	269
c110251.graph_c0	CTCCTCGTCTTCCTCCTCCT	59.945	20	GTTGAGGTCGAAGAGCTGGC	62.43	20	279	167	445	CTCCTCGTCTTCCTCCTCCT	59.945	20	TTGAGGTCGAAGAGCTGGC	61.647	19	278	167	444	GTCACCACCCACACCACC	60.739	18	AATGAGAGATCCCATGGTGC	59.893	20	229	239	467
c110253.graph_c2	TACAGAATGAACTGGCGACG	59.864	20	CTTCGATATCAGACGCAGCA	60.119	20	246	719	964	GCCTCTGCAACAGACAACAA	60.032	20	GCCTCCTGATCTTCTGATGG	59.761	20	126	867	992	GCCTCTGCAACAGACAACAA	60.032	20	GGCCTCCTGATCTTCTGATG	59.761	20	127	867	993
c110272.graph_c0	TCCTCCGAAATTTTCATTCG	60.009	20	GCTCGACCATTTCGTTCTGT	60.263	20	189	24	212	TCCTCCGAAATTTTCATTCG	60.009	20	GCCTTGGTGTATGACGGTTC	60.384	20	229	24	252	TCCTCCGAAATTTTCATTCG	60.009	20	ATCTTGTTGGCTCGACCATT	59.556	20	198	24	221
c110275.graph_c1	TAAGCGACATGCTTGTCCAG	60.011	20	CCCTTCCACATGCTACCACT	59.989	20	147	92	238	TAAGCGACATGCTTGTCCAG	60.011	20	CACTGCTTCCTCTCCCAAAC	59.844	20	126	92	217	TAAGCGACATGCTTGTCCAG	60.011	20	CAACATGTACCGGCAGTCAG	60.175	20	280	92	371
c110285.graph_c0	CACCTCCTCCAAGCTAAGCA	60.529	20	CTGGTCTTTGCACCACAGAA	59.873	20	143	79	221	CACCTCCTCCAAGCTAAGCA	60.529	20	AGGTAGGCCTCCTTCTCCTG	59.834	20	280	79	358	CACCTCCTCCAAGCTAAGCA	60.529	20	ATCGGGGCTCTTCTTGATCT	60.176	20	170	79	248
c110304.graph_c0	GGGATCCCTCACCCACTTAT	60.015	20	AGGTTCGTGCACTCCAACTC	60.307	20	240	1287	1526	TGCTGAAACTGTTGGGACTG	59.873	20	AGGTTCGTGCACTCCAACTC	60.307	20	128	1399	1526	TGCTGAAACTGTTGGGACTG	59.873	20	CACCCTAAACCTTAGGCACG	59.626	20	262	1399	1660
c110325.graph_c0	ATGAGTTGGATTCTGGGCAC	59.934	20	TGGAGCTAGGGCTAAGCAAA	60.11	20	151	1490	1640	GTTGGATTCTGGGCACTGAT	59.934	20	TGGAGCTAGGGCTAAGCAAA	60.11	20	147	1494	1640	ACATGAGTTGGATTCTGGGC	59.934	20	TGGAGCTAGGGCTAAGCAAA	60.11	20	153	1488	1640
c110331.graph_c0	CCATTACGCCCCCTAAAGTT	60.197	20	CGACTCGTCTCCACAATTCA	59.831	20	216	1522	1737	CCATCGTGGTACTGTTGCTG	60.175	20	GCAACTCCAAGCTTGCTTCT	59.763	20	250	1395	1644	CCATTACGCCCCCTAAAGTT	60.197	20	CTACTCTCGGCGACTCGTCT	59.769	20	226	1522	1747
c110352.graph_c0	GTTGCCTTTTCTTCCCCATC	60.807	20	CTACCCGTGAGCTCATTGAA	58.874	20	137	228	364	TTGCCTTTTCTTCCCCATC	59.999	19	CTACCCGTGAGCTCATTGAA	58.874	20	136	229	364	GTTGCCTTTTCTTCCCCATC	60.807	20	AGGCCCTCTCCCATCCTAC	60.428	19	152	228	379
c110360.graph_c0	CACACCCACCTCGTCTACAA	59.591	20	CCTCGTAGTTGAGCAGGTCC	59.867	20	280	621	900	CACCCACCTCGTCTACAAGC	60.711	20	CCTCGTAGTTGAGCAGGTCC	59.867	20	278	623	900	CACCCACCTCGTCTACAAGC	60.711	20	CCCTCGTAGTTGAGCAGGTC	59.867	20	279	623	901
c110449.graph_c0	ACTACGCTCATCACGCTCCT	60.043	20	GCCCCTCTCCCAATAGAAAG	60.032	20	137	442	578	ACTACGCTCATCACGCTCCT	60.043	20	GCAGTGCAAAACCCCTAAAA	60.11	20	177	442	618	ACTACGCTCATCACGCTCCT	60.043	20	ACTATCTCCTGCCCCTCTCC	59.659	20	147	442	588
c110469.graph_c0	AATAGCCGATTGCTACACCG	60.117	20	TTGCATTCTCACAGGTAGCG	60.011	20	127	859	985	ACCACTCCATGGTTCTCAGC	60.12	20	TTGCATTCTCACAGGTAGCG	60.011	20	197	789	985	CCGATTGCTACACCGAAGTT	60.132	20	TTGCATTCTCACAGGTAGCG	60.011	20	122	864	985
c110488.graph_c0	GCTTTGATTTCCTTTGCCTG	59.823	20	CCGCTAGTGTGCATCCTGTA	59.888	20	268	192	459	CTTTGATTTCCTTTGCCTGC	59.823	20	CCGCTAGTGTGCATCCTGTA	59.888	20	267	193	459	TCCAGGAAACTCCTCACGTT	59.697	20	GAGAGGTCTGCCTGAACTGG	59.986	20	274	320	593
c110537.graph_c0	TCGATTTCCATTTCCAGAGG	60.006	20	ATGTGGCGAAAACAAAAAGG	59.975	20	127	221	347	CGATTTCCATTTCCAGAGGA	60.006	20	ATGTGGCGAAAACAAAAAGG	59.975	20	126	222	347	TTATTTGCACGCTTGCACTC	60.021	20	ATGTGGCGAAAACAAAAAGG	59.975	20	255	93	347
c110578.graph_c2	TCAGTAGCGTATGGTCGTGC	59.895	20	CTTGGTAGGGCTGCCTGTAG	59.891	20	253	57	309	GTGGCGTTGGGTTAATCAGT	59.859	20	CTTGGTAGGGCTGCCTGTAG	59.891	20	268	42	309	GTAGCGTATGGTCGTGCCTT	60.162	20	CTTGGTAGGGCTGCCTGTAG	59.891	20	250	60	309
c110588.graph_c0	TAAATCTTGGGGTACGTCGC	59.96	20	GTTCAACGGCAACAACGTC	60.152	19	159	979	1137	TTATGTCCCTGAGGCAGGTC	60.073	20	GTTCAACGGCAACAACGTC	60.152	19	224	914	1137	CTCGATTATGTCCCTGAGGC	59.653	20	GTTCAACGGCAACAACGTC	60.152	19	229	909	1137
c110591.graph_c0	AAGTGCTAAAAAGACCGCGA	60.018	20	ATCATCGCACAACAAATCCA	59.931	20	277	987	1263	AAGTGCTAAAAAGACCGCGA	60.018	20	CATCATCGCACAACAAATCC	59.931	20	278	987	1264	AAGTGCTAAAAAGACCGCGA	60.018	20	CATCGCACAACAAATCCAAG	60.111	20	275	987	1261
c110596.graph_c0	GCAGACAATAAAGCGAAGCC	59.988	20	TTGCTGAGGACGAACTCCTT	59.989	20	107	270	376	GCAGACAATAAAGCGAAGCC	59.988	20	ATGCTCTCCAGGTACCCCTT	59.957	20	245	270	514	GCAGACAATAAAGCGAAGCC	59.988	20	TCCCTGAAGGTGAAGGTCTG	60.229	20	155	270	424
c110608.graph_c1	GTTTTGGCTGTCAGTGCTCA	60.032	20	GCTGGGCTGAAACAAAGATG	60.776	20	183	2790	2972	ACATCGGTAAAGTGCAAGCC	60.14	20	GCTGGGCTGAAACAAAGATG	60.776	20	159	2814	2972	AAAACTGCACTGGTTTTGGC	60.154	20	GCTGGGCTGAAACAAAGATG	60.776	20	195	2778	2972
c110610.graph_c0	AGGAGGAATCTCCGCTCTTC	59.919	20	CAGCACGATCCAGTCGTACA	60.895	20	214	506	719	AGGAATCTCCGCTCTTCGTT	60.349	20	CAGCACGATCCAGTCGTACA	60.895	20	211	509	719	CAGGAGGAATCTCCGCTCTT	60.862	20	CAGCACGATCCAGTCGTACA	60.895	20	215	505	719
c110634.graph_c0	GTCTAGAGCGAAGACGACGG	60.156	20	ACTAGGAGCGTGGCAGACAT	59.898	20	242	226	467	GGTCTAGAGCGAAGACGACG	60.156	20	ACTAGGAGCGTGGCAGACAT	59.898	20	243	225	467	CGGTCTAGAGCGAAGACGAC	60.156	20	ACTAGGAGCGTGGCAGACAT	59.898	20	244	224	467
c110639.graph_c0	CCGTGCTCATGTCATGGTAG	60.136	20	GTCGGCAAGAAAGACGAGTT	59.478	20	269	910	1178	GTCATGGTAGAGCTTCCCGA	60.218	20	TTGGTCACATCCTCGTATCG	59.522	20	278	920	1197	TGCTCATCTTCACTGACCGA	60.557	20	CACACTTGGTCACATCCTCG	60.154	20	119	1084	1202
c110661.graph_c0	AACCTCATGCTTTCACCACC	59.973	20	AGGACCGACCTCCAGATTTT	59.935	20	274	1786	2059	AACCTCATGCTTTCACCACC	59.973	20	AGAGGACCGACCTCCAGATT	60.073	20	276	1786	2061	AACCTCATGCTTTCACCACC	59.973	20	AAGAGGACCGACCTCCAGAT	60.073	20	277	1786	2062
c110663.graph_c0	TTCCCTATGGGTACGGACAT	59.126	20	AATGACAATAGTGGGAGCCG	59.955	20	211	1421	1631	TTCCCTATGGGTACGGACAT	59.126	20	ATGACAATAGTGGGAGCCGA	60.483	20	210	1421	1630	TTTCCCTATGGGTACGGACAT	60.437	21	AATGACAATAGTGGGAGCCG	59.955	20	212	1420	1631
c110689.graph_c0	CAACAGGAATTGCAGAGGGT	60.111	20	CCATTCGAGTGAAAAACGGT	59.971	20	101	137	237	CAACAGGAATTGCAGAGGGT	60.111	20	GCCATTGTCAACAAGAAGCA	59.847	20	134	137	270	CAGGAATTGCAGAGGGTCTC	59.803	20	GCCATTGTCAACAAGAAGCA	59.847	20	131	140	270
c110700.graph_c0	CTTGAACATGCACCCAAATG	59.964	20	TCCTATCCATCCCTTGATGC	59.854	20	186	862	1047	CTTGAACATGCACCCAAATG	59.964	20	AACATCTGGTCGGTAATCCG	59.813	20	279	862	1140	TTCTTGAACATGCACCCAAA	60.088	20	TCCTATCCATCCCTTGATGC	59.854	20	188	860	1047
c110704.graph_c0	ACATCCCAGCAGTCCATTTC	59.934	20	GTGTAAACCGTGTGGCTGTG	60.072	20	178	139	316	ATCCCAGCAGTCCATTTCAG	60.073	20	GTGTAAACCGTGTGGCTGTG	60.072	20	176	141	316	CCAAATCACAACCACACAGC	60.008	20	CGTGCATCGTAGAATCATGC	60.251	20	163	107	269
c110716.graph_c0	CAGTTTCGCTTTGCATTTCA	59.992	20	ACTCCTCCTCCCCTCTTCC	59.604	19	245	1142	1386	CAGTTTCGCTTTGCATTTCA	59.992	20	GACTCCTCCTCCCCTCTTCC	61.489	20	246	1142	1387	ACGCAAGTTGTGACCAATCA	60.16	20	ACTCCTCCTCCCCTCTTCC	59.604	19	263	1124	1386
c110723.graph_c0	AAACCGTCGTTGCTCCTTC	60.248	19	CGTAGAGCAGCGTCACGTAG	59.829	20	249	97	345	GAAACCGTCGTTGCTCCTT	60.248	19	CGTAGAGCAGCGTCACGTAG	59.829	20	250	96	345	GAAACCGTCGTTGCTCCTTC	62.088	20	CGTAGAGCAGCGTCACGTAG	59.829	20	250	96	345
c110739.graph_c0	TAATCAAGCAAGGACCAGGC	60.214	20	GAATCTGGAGAACCGACCAA	60.05	20	144	39	182	TAATCAAGCAAGGACCAGGC	60.214	20	ATCTGGAGAACCGACCAATG	59.927	20	142	39	180	CAAGGACCAGGCTTCAGGTA	60.246	20	GAATCTGGAGAACCGACCAA	60.05	20	136	47	182
c110752.graph_c0	TGATGGCCCTCAAAAGAAAT	59.505	20	TCGAATTGTAGGCCACATGA	60.073	20	236	1107	1342	CAAATTTTGGTGTTGATGGC	58.869	20	TCGAATTGTAGGCCACATGA	60.073	20	249	1094	1342	TGATGGCCCTCAAAAGAAAT	59.505	20	TTTGTGAGCACCAAACATGC	60.709	20	212	1107	1318
c110782.graph_c0	AACGCACAGTCCAGTGTCTG	59.94	20	TTTGTCCCTGGAAAAAGCAG	60.22	20	139	1249	1387	CAGGGCCTCTCTACCTTGTG	59.861	20	TTTGTCCCTGGAAAAAGCAG	60.22	20	172	1216	1387	ACTTTGCCCTGTTCGTTCAC	60.156	20	TTTGTCCCTGGAAAAAGCAG	60.22	20	213	1175	1387
c110793.graph_c0	GTTCCGTGTTGTTAAACGGG	60.262	20	CCACTAAGCACCAGCTCCTC	60.012	20	271	2308	2578	TGGTTTTTGCATGAAGTTCG	59.706	20	CCACTAAGCACCAGCTCCTC	60.012	20	241	2338	2578	CAGGTGGTCCAGACTGTTGA	59.705	20	CCACTAAGCACCAGCTCCTC	60.012	20	204	2375	2578
c110843.graph_c0	GTATCGGGTATAGCCACCCC	60.419	20	GTGTAGGCCATCGAGACCA	59.647	19	263	9	271	GGTATCGGGTATAGCCACCC	60.419	20	GTGTAGGCCATCGAGACCA	59.647	19	264	8	271	AGTGGTAGCACCGCACTAGC	60.483	20	GTGTAGGCCATCGAGACCA	59.647	19	203	69	271
c110856.graph_c0	AGAGAGGGGGAGAGCAAAAG	59.95	20	GTGGTAGTGGTGGTGCCTCT	60.033	20	279	86	364	CTGCGCTCCTCTGTTCTCTT	59.891	20	GTGGTAGTGGTGGTGCCTCT	60.033	20	189	176	364	AGGTCAGGAGAGAGGTGGGT	60.112	20	GTGGTAGTGGTGGTGCCTCT	60.033	20	247	118	364
c110859.graph_c0	TTGGTCATAGTCCACTGGCA	60.112	20	GCATGCCTGGAAACAAACTT	60.118	20	228	1846	2073	ATAGAGCCTCCCGGAAAGAG	59.805	20	GCATGCCTGGAAACAAACTT	60.118	20	204	1870	2073	TTGGTCATAGTCCACTGGCA	60.112	20	TATCAGCATGCCTGGAAACA	60.22	20	233	1846	2078
c110892.graph_c0	CGGTAGGATGTCGGTCTTGT	59.989	20	TACAAGAATGGATAGGCGGC	60.06	20	223	1294	1516	CGGTAGGATGTCGGTCTTGT	59.989	20	CGGGCTCAAAATGAACAACT	60.11	20	253	1294	1546	CGGAGCCAAGAGTACAGGAC	59.867	20	TACAAGAATGGATAGGCGGC	60.06	20	262	1255	1516
c110898.graph_c0	GTGGTGGTGAATTCGATGTG	59.812	20	TGACCTCTCCTCCCTTCCTT	60.186	20	123	2519	2641	GTGGTGGTGAATTCGATGTG	59.812	20	CTCCTCCCTTCCTTCCTCAC	60.186	20	117	2519	2635	GAATTCGATGTGATCTGGGG	60.281	20	TGACCTCTCCTCCCTTCCTT	60.186	20	115	2527	2641
c110929.graph_c0	AGGCAAGAGACGAGACAAGC	59.751	20	CGGAAACAAGGCAATATGCT	60.096	20	273	368	640	AGGCAAGAGACGAGACAAGC	59.751	20	TGGTGCTAAAGCAAAGAGGG	60.378	20	145	368	512	AGGCAAGAGACGAGACAAGC	59.751	20	ATTATGCGGAAACAAGGCAA	60.456	20	279	368	646
c110936.graph_c0	ATGGCTTCTGCCAATACCTG	60.096	20	GGATGACATTGATGGCAGTG	59.925	20	180	1046	1225	TTACCAACAACTTCGGAGCC	60.11	20	GGATGACATTGATGGCAGTG	59.925	20	246	980	1225	GGATCTGCTGCCTCATCATT	60.189	20	GGATGACATTGATGGCAGTG	59.925	20	264	962	1225
c110947.graph_c0	CCCAAATGAAATCTGCCTGT	59.933	20	CGGTTCTGAATCCTTTCCAA	60.044	20	192	491	682	CCCAAATGAAATCTGCCTGT	59.933	20	TCTGAATCCTTTCCAAACCG	60.044	20	188	491	678	CCCAAATGAAATCTGCCTGT	59.933	20	GGGTGAAAGCAGAGGTGTGT	60.159	20	165	491	655
c110947.graph_c0	CGGTTTGGAAAGGATTCAGA	60.044	20	TGGATATGGATGAATGGGGT	59.831	20	247	659	905	TTGGAAAGGATTCAGAACCG	60.044	20	TGGATATGGATGAATGGGGT	59.831	20	243	663	905	CGGTTTGGAAAGGATTCAGA	60.044	20	AGCAGGTGAAGCAAGAAAGC	59.763	20	192	659	850
c110961.graph_c0	CAGAAGAGACGCCCTTGAAC	59.989	20	GTGCCATGAACACAGTGGAC	60.013	20	275	548	822	AGAAGAGACGCCCTTGAACA	59.989	20	GTGCCATGAACACAGTGGAC	60.013	20	274	549	822	GAAGAGACGCCCTTGAACAC	59.851	20	GTGCCATGAACACAGTGGAC	60.013	20	273	550	822
c110972.graph_c0	GATTCGCGACACCAATTACA	59.548	20	TCTGCTTGGTTGGGACTTTT	59.711	20	266	67	332	TGATTCGCGACACCAATTAC	59.548	20	TCTGCTTGGTTGGGACTTTT	59.711	20	267	66	332	CGCACAATGTAAATGCAAGC	60.281	20	AAGACAATCGATGTCGCTGA	59.399	20	229	25	253
c110984.graph_c0	GGTTTCTTGATTCCCCCTGT	60.169	20	CACTCCTCCCTCCCCTAATC	59.89	20	181	2284	2464	GGTTTCTTGATTCCCCCTGT	60.169	20	CCATCGGGTCAAATCAAATC	60.133	20	213	2284	2496	GGTTTCTTGATTCCCCCTGT	60.169	20	CATCGGGTCAAATCAAATCC	60.133	20	212	2284	2495
c110990.graph_c0	ACGACTGACTTGGGATACGG	59.989	20	GGGAATAAAGCAGAGGAGGG	60.032	20	162	1752	1913	ACGACTGACTTGGGATACGG	59.989	20	GGGGAATAAAGCAGAGGAGG	60.032	20	163	1752	1914	ACGACTGACTTGGGATACGG	59.989	20	CCTCCAAAACGGAAACAAAA	59.947	20	256	1752	2007
c111005.graph_c1	TGTAGAGGTAGGACGGCGAC	60.277	20	TGATGAGCTACAACATGGCG	60.834	20	204	521	724	GCATGTAGAGGTAGGACGGC	59.723	20	TGATGAGCTACAACATGGCG	60.834	20	207	518	724	ATGTAGAGGTAGGACGGCGA	59.717	20	TGATGAGCTACAACATGGCG	60.834	20	205	520	724
c111012.graph_c1	ACATGCGGAAAGCCTACAAC	60.14	20	TTCCGAAGCCTGTTGAGATT	59.813	20	195	144	338	ACATGCGGAAAGCCTACAAC	60.14	20	ACCTACTGGTGCATCCCAGA	60.533	20	125	144	268	TCAAAACTGGTGGGGGAATA	60.162	20	ACCTACTGGTGCATCCCAGA	60.533	20	235	34	268
c111062.graph_c0	TTCTGGTCAGTGGTGAGCTG	60.022	20	GTGTGCCATCAAGCAGGTAA	59.722	20	237	899	1135	ATGATCAGATCCTTGCCCTG	60.034	20	GTGTGCCATCAAGCAGGTAA	59.722	20	150	986	1135	ATGATCAGATCCTTGCCCTG	60.034	20	TGTGCCATCAAGCAGGTAAC	59.722	20	149	986	1134
c111081.graph_c0	TGGAAGTCGAATGGAAGGTC	60.05	20	TCTACCCAACCAACCTCGAC	59.966	20	160	1504	1663	TGGAAGTCGAATGGAAGGTC	60.05	20	TGGCTCCCATCTCAGTATCC	60.034	20	272	1504	1775	CAGACCGCCATAAACATCCT	59.955	20	AATCCCCAAAAGTCCACCTC	60.169	20	271	1350	1620
c111092.graph_c0	AGTCCTGGCAGCCAAAAGTA	59.875	20	TTACGCCTTTAACTGGGACG	60.124	20	194	799	992	GGCAGAAAACTCAGGCAGAC	59.997	20	CTCGATAGGACTCTGGGTGG	59.673	20	279	650	928	TTCGTTTCTCCAGGCGTAAT	59.708	20	TTACGCCTTTAACTGGGACG	60.124	20	164	829	992
c111131.graph_c0	AGACAGCTAAACAAACTCGGC	58.665	21	AGTAGATGTCCATGGCGAGG	60.096	20	174	5	178	AGACAGCTAAACAAACTCGGC	58.665	21	GTACTTCCCTTTGCTCACGC	59.882	20	239	5	243	GACAGCTAAACAAACTCGGC	57.632	20	AGTAGATGTCCATGGCGAGG	60.096	20	173	6	178
c111136.graph_c2	AGCATGCCACGGATAAAACT	59.597	20	TCACATCTTTTGTGTGGGGA	59.935	20	132	18	149	AGCATGCCACGGATAAAACT	59.597	20	GATGGATGCCATTTTGGTTC	60.141	20	220	18	237	AGCATGCCACGGATAAAACT	59.597	20	GAAGTTGAGTGGAAGGCTGG	59.844	20	262	18	279
c111148.graph_c0	AATGAGCCGCCAGAGATAGA	59.939	20	GCTCCCACCAGTGAAGTAGC	59.874	20	169	877	1045	AAAATGAGCCGCCAGAGATA	59.807	20	GCGCAATCTTTTCTGTCTCC	59.962	20	216	875	1090	CTGAGGATGAAATGGACGCT	60.218	20	GCGCAATCTTTTCTGTCTCC	59.962	20	246	845	1090
c111149.graph_c1	GGAAAATCCGCATCAAGAAA	60.016	20	TGAGATCCAACGGACACTGA	60.246	20	240	1611	1850	TACTTTCCCCGAGAGCAAAA	59.817	20	ATGGGGCTTCTTATTCGGTT	59.799	20	279	1553	1831	TACTTTCCCCGAGAGCAAAA	59.817	20	GATGGGGCTTCTTATTCGGT	60.286	20	280	1553	1832
c111169.graph_c0	AAGGACCAGGGGGAGTACCT	61.109	20	CGAGTCCCTAATCAAGCTGC	59.978	20	213	303	515	AAGGACCAGGGGGAGTACC	60.179	19	CGAGTCCCTAATCAAGCTGC	59.978	20	213	303	515	AAGGACCAGGGGGAGTACCT	61.109	20	GTTGTGGATCCAGGAGTGCT	60.12	20	242	303	544
c111181.graph_c0	ATTTCCACAATGAGGGACCA	60.173	20	CTGTGTGGAAGGCGACCTA	59.839	19	223	1407	1629	CAGCGTCCTTGGTGAGAGAT	60.408	20	CTGTGTGGAAGGCGACCTA	59.839	19	205	1425	1629	TTTCAGGGGTAGAACTCCCA	59.521	20	CTGTGTGGAAGGCGACCTA	59.839	19	157	1473	1629
c111199.graph_c0	TCTTTTGGCCGGATGAATAC	59.901	20	TGGATCATCTACGGAGGAGG	60.027	20	242	868	1109	TTCTTTTGGCCGGATGAATA	60.395	20	TGGATCATCTACGGAGGAGG	60.027	20	243	867	1109	TTTGGCCGGATGAATACTCT	59.528	20	TGGATCATCTACGGAGGAGG	60.027	20	239	871	1109
c111203.graph_c0	GTACAGGAAGAAGCGGAGGG	61.142	20	CTCTTGGTCGTCGTCGTCTT	60.444	20	174	593	766	GGGATCCGGTACAGGAAGAA	61.211	20	CTCTTGGTCGTCGTCGTCTT	60.444	20	182	585	766	GATCCGGTACAGGAAGAAGC	58.743	20	CTCTTGGTCGTCGTCGTCTT	60.444	20	180	587	766
c111205.graph_c0	CACTCTCTCGTGCAGCTCAG	60.072	20	GAATCTCGCATCAACAGCAA	59.955	20	187	23	209	CACTCTCTCGTGCAGCTCAG	60.072	20	ATTGGGAATCTCGCATCAAC	59.9	20	192	23	214	CCTCTCCGCTTTCTCTCTCA	59.82	20	GAATCTCGCATCAACAGCAA	59.955	20	205	5	209
c111205.graph_c0	TTGCTGTTGATGCGAGATTC	59.955	20	GGACACAGACAGGGAGAAGC	59.841	20	265	190	454	GTTGATGCGAGATTCCCAAT	59.9	20	GGACACAGACAGGGAGAAGC	59.841	20	260	195	454	CCTCCCTCGTAACTCCAACA	60.103	20	GGACACAGACAGGGAGAAGC	59.841	20	100	355	454
c111207.graph_c0	GCCATCCACCATTATGTTCC	60.021	20	CATGAGTTGCCGAGTCTTGA	59.984	20	270	153	422	GCCATCCACCATTATGTTCC	60.021	20	ACGGAAGTTCTGCTGCTCAT	60.02	20	242	153	394	GCCTAAGCCATCCACCATTA	59.923	20	CATGAGTTGCCGAGTCTTGA	59.984	20	276	147	422
c111217.graph_c0	ATGAGGAGGACAGGGAGGAG	60.605	20	AGCAAAGCAACCGAGAGAGA	60.277	20	190	1269	1458	ATGAGGAGGACAGGGAGGAG	60.605	20	GCAAAGCAACCGAGAGAGAA	60.657	20	189	1269	1457	ATGAGGAGGACAGGGAGGAG	60.605	20	GAAAGAGAGAGCGGAAGACG	59.308	20	172	1269	1440
c111250.graph_c1	AAGCATAACGAGTTCACGCC	60.278	20	TGGATGGGAGTGTGAGCATA	60.072	20	238	41	278	AAGCATAACGAGTTCACGCC	60.278	20	ATGTCTGCGAATTGGTCCTC	60.081	20	174	41	214	GCATTGCATCAAGGGGATAC	60.304	20	TGGATGGGAGTGTGAGCATA	60.072	20	258	21	278
c111253.graph_c0	GTCAACACACGGGACTCCAT	60.851	20	TCTTCTGCTCCGAGTTGGAT	59.95	20	198	1	198	GTCAACACACGGGACTCCAT	60.851	20	ATGCTCCCTGGAGTGATTTG	60.073	20	180	1	180	TTTGGAAACGTCCAAAGTCG	61.029	20	ATGCTCCCTGGAGTGATTTG	60.073	20	149	32	180
c111260.graph_c0	AATCCTGTTTTGGCGTTTTG	59.975	20	TCACATGAGCAATAGACGGG	59.673	20	137	1338	1474	AATCCTGTTTTGGCGTTTTG	59.975	20	CACATGAGCAATAGACGGGA	59.673	20	136	1338	1473	CAAATCCTGTTTTGGCGTTT	59.975	20	TCACATGAGCAATAGACGGG	59.673	20	139	1336	1474
c111282.graph_c0	GTCTTGCAGGCCATTAGCTC	59.985	20	GCAAAGCAGAGCAGATACACA	59.239	21	114	1183	1296	GTCTTGCAGGCCATTAGCTC	59.985	20	AGAGAGCAAAGCAGAGCAGA	58.215	20	119	1183	1301	TAGCTCCAGCTCCATGCTCT	60.263	20	GCAAAGCAGAGCAGATACACA	59.239	21	100	1197	1296
c111311.graph_c0	AGGTATCCCTGTGTTTCCCC	60.052	20	CAAAGATGCTGATTCTGCCA	59.948	20	259	1310	1568	GATTTGCCTCTGTGCAAGGT	60.263	20	CAAAGATGCTGATTCTGCCA	59.948	20	275	1294	1568	TACTGACGTTGGATGGCAAG	59.716	20	TCTATTGGCGGAAAATCACC	59.901	20	245	1140	1384
c111360.graph_c0	GAAGTCGAAGACGAGGTGGA	60.386	20	GTGGAGGTGCTTCTCCTACG	59.867	20	277	952	1228	GAAGTCGAAGACGAGGTGGA	60.386	20	CCTACGAGGAGGTTGACCAG	59.715	20	263	952	1214	GGTGGAGAAGTCGAAGACGA	60.386	20	CCTACGAGGAGGTTGACCAG	59.715	20	269	946	1214
c111375.graph_c0	GGAGGAGAGAGAAGAGGCGT	60.096	20	GAAGCCGCAGTCCTCCTT	60.497	18	136	1827	1962	TAATTAAGAGGCTGGCGTGG	60.223	20	AAGCCGCAGTCCTCCTTC	60.497	18	238	1724	1961	TAATTAAGAGGCTGGCGTGG	60.223	20	GAAGCCGCAGTCCTCCTT	60.497	18	239	1724	1962
c111386.graph_c0	CGCCACCAAGGAAATAAAAG	59.581	20	AGAGCATGTGCTTCTGGTCC	60.418	20	231	42	272	CGCCACCAAGGAAATAAAAG	59.581	20	GTAACCGGTTCACGAACGAC	60.419	20	270	42	311	CGAGGCATTCGAGATCTTTT	59.41	20	GAAGCTGATTTCACCGTCGT	60.263	20	250	82	331
c111386.graph_c0	GACAGAGCAAAGGTTGAGCC	59.997	20	ACTAGCGCCATATGCACAGA	59.474	20	263	395	657	GACAGAGCAAAGGTTGAGCC	59.997	20	AAGATGGTCCAGAGCTCGTC	59.41	20	160	395	554	GACAGAGCAAAGGTTGAGCC	59.997	20	CGCCATATGCACAGATACGA	60.654	20	258	395	652
c111423.graph_c0	AAAACCTGCATACACCGCTC	60.14	20	ATGGGGTTCAGCTTCACTGT	59.579	20	210	513	722	AAAACCTGCATACACCGCTC	60.14	20	CACGCTCAAAAGTTATGGGG	60.493	20	224	513	736	CGACGCCAAACAACTTTACA	59.769	20	ATGGGGTTCAGCTTCACTGT	59.579	20	190	533	722
c111431.graph_c0	AGCTGTACGGCTTGCAGTC	59.206	19	GAGATGGTGATGGTGCTGC	60.231	19	272	994	1265	AGCTGTACGGCTTGCAGTC	59.206	19	GAGATGGTGATGGTGCTGCT	61.264	20	272	994	1265	CACCATGCGCTTCTTCCT	59.942	18	GAGATGGTGATGGTGCTGC	60.231	19	142	1124	1265
c111447.graph_c0	CGCTAGCAGCCTAGGAGAGA	60.015	20	GGCCTTTTTCTAAGCTCCGT	59.856	20	121	102	222	CGCTAGCAGCCTAGGAGAGA	60.015	20	TTTTTCTAAGCTCCGTCCCA	59.817	20	117	102	218	CGCTAGCAGCCTAGGAGAGA	60.015	20	GTGAGGAATGAGCCAAAAGG	59.67	20	144	102	245
c111475.graph_c0	ACTGTGCCGGAAACTGAGAC	60.307	20	AAGGATAAATGGAGTCCGGC	60.286	20	228	585	812	TACTGTGCCGGAAACTGAGA	59.44	20	AAGGATAAATGGAGTCCGGC	60.286	20	229	584	812	ACTGTGCCGGAAACTGAGAC	60.307	20	TAAATGGAGTCCGGCTCTTC	59.269	20	223	585	807
c111477.graph_c0	AGAGCCAGCGACACACTACA	59.648	20	GCTGCAGAGATTTTGCCTCT	59.723	20	174	3	176	CAGAGCCAGCGACACACTAC	59.648	20	GCTGCAGAGATTTTGCCTCT	59.723	20	175	2	176	AGCGACACACTACACCGCTA	59.54	20	GCTGCAGAGATTTTGCCTCT	59.723	20	168	9	176
c111479.graph_c0	AATGTGCCACGGAAAAGGTA	60.365	20	CCTGCTAACTGGCAGAGGAC	60.012	20	216	735	950	AATGTGCCACGGAAAAGGTA	60.365	20	ATGATGGATGACTTGGCTCC	59.893	20	235	735	969	AATGTGCCACGGAAAAGGTA	60.365	20	ATGACTTGGCTCCCTGCTAA	59.836	20	228	735	962
c111500.graph_c0	CCCATGGTGTATATAAGGTAAAAAGG	60.134	26	ATAAAGTTGGCACGACCAGG	59.993	20	249	0	248	CCCATGGTGTATATAAGGTAAAAAGG	60.134	26	AGCTCCTTGGAGGTGTGAGA	59.986	20	206	0	205	CCCATGGTGTATATAAGGTAAAAAGG	60.134	26	CAACAATGACAAGAAGCCGA	59.84	20	277	0	276
c111557.graph_c0	CCAAAGACTTTCGGTACGGT	59.097	20	GGTAGGGCTACTGGTGCAAA	60.132	20	264	186	449	TCGGATTACATGACTCGCTG	59.823	20	CCAAGGTCCGGAGAGTGAG	60.801	19	195	74	268	TAGGAGGAGCTCGCTTTCAC	59.717	20	ATGATCGGCAGCCAAGTCT	60.785	19	246	114	359
c111557.graph_c0	TGCATTTGCATTTTGACCAT	59.937	20	TCAAGGGTCTTCTTGGGTTG	60.081	20	251	968	1218	TGCATTTGCATTTTGACCAT	59.937	20	CAAGGGTCTTCTTGGGTTGA	60.081	20	250	968	1217	TGCATTTGCATTTTGACCAT	59.937	20	AATCGGAAGAGCGAGATGAA	59.917	20	134	968	1101
c111557.graph_c0	TTCATCTCGCTCTTCCGATT	59.917	20	ATCGAGAGCTAGCCCCTCCT	61.736	20	213	1082	1294	TTTCATCTCGCTCTTCCGAT	59.917	20	ATCGAGAGCTAGCCCCTCCT	61.736	20	214	1081	1294	ATTTCATCTCGCTCTTCCGA	59.917	20	ATCGAGAGCTAGCCCCTCCT	61.736	20	215	1080	1294
c111578.graph_c0	CCGACTACTTCCTCTGCCTG	60.005	20	AGTACTGGAACCCGAAGACG	59.208	20	222	276	497	GGGATCATGGTGAAGGAAGA	59.862	20	AAGCTGAGGACGTGGTGGTA	60.711	20	251	188	438	CATGGTGAAGGAAGAGGAGG	59.649	20	AAGCTGAGGACGTGGTGGTA	60.711	20	246	193	438
c111586.graph_c1	CTCAACACCAAGTCGTGGG	60.137	19	GGATCAGCAGCTTCCACTTC	59.957	20	254	139	392	CTCAACACCAAGTCGTGGG	60.137	19	TTCACATCAGGATCAGCAGC	59.95	20	263	139	401	CTCAACACCAAGTCGTGGG	60.137	19	GCTTCCACTTCAAGCTCAGG	60.134	20	245	139	383
c111595.graph_c0	CACCAGCGGTGTGTTGTATC	60.032	20	ACATGCCTTTCGGATTGTTC	59.939	20	227	379	605	CACCAGCGGTGTGTTGTATC	60.032	20	GACATGCCTTTCGGATTGTT	59.939	20	228	379	606	CAGCGGTGTGTTGTATCTGG	60.175	20	GACATGCCTTTCGGATTGTT	59.939	20	225	382	606
c111619.graph_c0	GGTGGTGGCGAAGTAGTCAT	59.997	20	CCTCTTCGGTTGTGGTTGTT	60.005	20	275	1219	1493	TGGCGAAGTAGTCATCATCG	59.823	20	CCTCTTCGGTTGTGGTTGTT	60.005	20	270	1224	1493	GAACACCTCTGGCTTTTCCA	60.232	20	CCTCTTCGGTTGTGGTTGTT	60.005	20	197	1297	1493
c111619.graph_c0	CCGAAGAGGAAAAGGCTACC	60.2	20	GCGAGAGGCGTAGAGTAGCA	60.837	20	272	1485	1756	CCGAAGAGGAAAAGGCTACC	60.2	20	GCAGCGAGAGGCGTAGAGTA	60.837	20	275	1485	1759	AGAGGAAAAGGCTACCTGGG	59.707	20	GCGAGAGGCGTAGAGTAGCA	60.837	20	268	1489	1756
c111635.graph_c0	GACATCTCGACCAGCAGTCA	59.988	20	ATTAACTCGCGCATTCAAGC	60.372	20	213	1076	1288	GACATCTCGACCAGCAGTCA	59.988	20	ACTAACCTCCCCAGCTCCAC	60.511	20	176	1076	1251	AGCGTCGACGAAGAAAAGAG	59.757	20	ATTAACTCGCGCATTCAAGC	60.372	20	180	1109	1288
c111661.graph_c0	GGTGCATGCCACCTCTTATT	59.962	20	ACCCTAGCGTCACAAACCAC	60.035	20	142	247	388	GGTGCATGCCACCTCTTATT	59.962	20	AAACCGATCAATTGCGAAAG	60.074	20	229	247	475	GGTGCATGCCACCTCTTATT	59.962	20	GCGGTCCGATGGATAAACTA	59.923	20	171	247	417
c111701.graph_c0	CGCTTTCTACACAGCCTCCT	59.639	20	GAAGCATATTGCAAGCAGCA	60.126	20	165	278	442	CGCTTTCTACACAGCCTCCT	59.639	20	AAGATGGCTAGCGATTGTGG	60.235	20	234	278	511	CGCTTTCTACACAGCCTCCT	59.639	20	ATGGCTAGCGATTGTGGAGT	59.723	20	231	278	508
c111704.graph_c0	TCAAAAATCCCAGCAACTCC	60.051	20	AGCGGTGGTGAAGGTGACTA	60.711	20	250	130	379	TCAAAAATCCCAGCAACTCC	60.051	20	CGGTGGTGAAGGTGACTAGC	60.711	20	248	130	377	AACTCCAACAGCAGACGCTT	60.058	20	AGCGGTGGTGAAGGTGACTA	60.711	20	236	144	379
c111730.graph_c0	GGATCGGGATCAGAGAGAGA	59.287	20	AGACGTCACAGCCTTCACCT	59.907	20	190	25	214	TCGGGATCAGAGAGAGATCC	59.287	20	AGACGTCACAGCCTTCACCT	59.907	20	187	28	214	GGATCGGGATCAGAGAGAGA	59.287	20	TGAAGCTCCTGTGTTTGCTG	60.175	20	154	25	178
c111750.graph_c0	AGACGAGATGCCCAAGTGAT	59.685	20	GAGGAACGGCTGGGATTAAG	60.949	20	220	1375	1594	AGACGAGATGCCCAAGTGAT	59.685	20	AAGAGGAACGGCTGGGATTA	60.949	20	222	1375	1596	TAGACGAGATGCCCAAGTGA	59.394	20	AAGAGGAACGGCTGGGATTA	60.949	20	223	1374	1596
c111761.graph_c0	TGCTGCCGTAGTTGTAGCTG	60.217	20	GAGATGATGAAGCGGATGGT	60.042	20	271	45	315	TGTAGCTGCTGCCGTAGTTG	60.217	20	GAGATGATGAAGCGGATGGT	60.042	20	277	39	315	TTCTCGTCGCTGAACATCTG	60.136	20	GCCTCCACCTACTCTGATGC	59.834	20	189	2	190
c111771.graph_c0	AGGGCATGATCAGAGCAAGT	59.834	20	CCGTGTTGAGTTGAATGGTG	60.001	20	251	1737	1987	AGGGCATGATCAGAGCAAGT	59.834	20	CTGCTCCGTGTTGAGTTGAA	60.025	20	256	1737	1992	AGACCAGGGCATGATCAGAG	60.223	20	CCGTGTTGAGTTGAATGGTG	60.001	20	256	1732	1987
c111803.graph_c0	AAAGCCACGAGACAAGAAGC	59.621	20	TTAGCTTCACTTGGCACGAA	59.609	20	133	1	133	AAAGCCACGAGACAAGAAGC	59.621	20	GTACTCGTCGTGGTCGTCTG	59.336	20	193	1	193	AAAGCCACGAGACAAGAAGC	59.621	20	ACTTGGCACGAAGCAGAGAG	60.733	20	125	1	125
c111810.graph_c0	CCCCGTGATCCTTATTTCCT	60.145	20	TTCCATCCGTCATATGGGTT	60.014	20	226	1142	1367	CCCCGTGATCCTTATTTCCT	60.145	20	TTTCCATCCGTCATATGGGT	60.014	20	227	1142	1368	CCCCGTGATCCTTATTTCCT	60.145	20	GGAGACACCCAGCTCAGAAG	59.986	20	156	1142	1297
c111813.graph_c0	ACCCACTGAACCGAATCAAC	59.827	20	GGGTGTTCCTGCACTGCTAC	60.721	20	228	28	255	GTCACCCACTGAACCGAATC	60.372	20	GGGTGTTCCTGCACTGCTAC	60.721	20	231	25	255	ACCCACTGAACCGAATCAAC	59.827	20	TGGTCAACACCCTCCTCAAC	60.966	20	261	28	288
c111821.graph_c0	AACCCAACCCAAAGTAACCG	60.985	20	ACCGTGATGCGGTCAGTG	61.826	18	120	7	126	GAAGAAGAACCCAACCCAAA	59.003	20	CACCGTGATGCGGTCAGT	61.826	18	128	0	127	GAAGAAGAACCCAACCCAAA	59.003	20	ACCGTGATGCGGTCAGTG	61.826	18	127	0	126
c111825.graph_c0	TGCACCTGCAAGTTCAGTTT	59.49	20	TCGATTTGCTTCCTACACCC	60.074	20	276	47	322	TGCACCTGCAAGTTCAGTTT	59.49	20	GCTTCCTACACCCGTTTGAA	60.11	20	269	47	315	TGCACCTGCAAGTTCAGTTT	59.49	20	TTCCTACACCCGTTTGAACC	59.83	20	267	47	313
c111825.graph_c0	AAAGGCTCTTGCACATTTGG	60.249	20	TACAGCGAGCTGATCACACC	60.016	20	241	1036	1276	AGGCTCTTGCACATTTGGAG	60.397	20	TACAGCGAGCTGATCACACC	60.016	20	239	1038	1276	CTTCGCTCATGGTGAGAGTG	59.571	20	TACAGCGAGCTGATCACACC	60.016	20	209	1068	1276
c111832.graph_c0	TCTTGCCTAAAATTCCAGCG	60.335	20	TTCTCCATGTTCATGCTTGC	59.805	20	272	79	350	TCTTGCCTAAAATTCCAGCG	60.335	20	CATGCTTGCAATCGAACTTG	60.401	20	261	79	339	CGGCCTTTCTTGCCTAAAAT	60.558	20	TTCTCCATGTTCATGCTTGC	59.805	20	279	72	350
c111832.graph_c0	AGTTGAAAGCGAGAGCGAAG	59.898	20	GAGCGAGTTGTACGCATTGA	60.019	20	244	770	1013	AAGAGTTGAAAGCGAGAGCG	59.898	20	GAGCGAGTTGTACGCATTGA	60.019	20	247	767	1013	GCTGGTGAATCACGAAGACA	59.837	20	GAGCGAGTTGTACGCATTGA	60.019	20	267	747	1013
c111874.graph_c2	GAGAAACACTGGCAGGCATT	60.263	20	TACGAGCAGCAGAATCGAGA	59.847	20	196	180	375	GAGAAACACTGGCAGGCATT	60.263	20	CAAAAATTACAGGACGGGGA	59.795	20	164	180	343	GAGAAACACTGGCAGGCATT	60.263	20	AGCTGCACTGTGCTGAAAAA	59.788	20	262	180	441
c111904.graph_c0	GTGTTGGTGTGGGACTTCCT	59.859	20	TTCCTTCCATTCGACTCCAC	60.05	20	224	1256	1479	GTGTTGGTGTGGGACTTCCT	59.859	20	CCATTCGACTCCACTCCACT	60.112	20	218	1256	1473	GTGTTGGTGTGGGACTTCCT	59.859	20	CTTCCTTCCATTCGACTCCA	60.187	20	225	1256	1480
c111947.graph_c0	AGCAATGACACCACTTGCAC	59.758	20	TCCTTTCATCATTTCAGCCA	59.2	20	181	1486	1666	GATCTGAGGGATTATCGGCA	59.998	20	TGCCTAATGAAGGTAGGCAGA	59.853	21	263	1298	1560	AGGCAGTCCAAGCACAGAAT	59.874	20	TGCCTAATGAAGGTAGGCAGA	59.853	21	212	1349	1560
c111966.graph_c0	CACCACCTCGACTTTGACG	60.293	19	CATGCCGAACTGGATGTTCT	61.067	20	252	1356	1607	CACCACCTCGACTTTGACG	60.293	19	AACTGGATGTTCTGGCCGT	60.526	19	245	1356	1600	CCACCACCTCGACTTTGAC	59.086	19	CATGCCGAACTGGATGTTCT	61.067	20	253	1355	1607
c111985.graph_c0	GTGTGGAGGTGGACGCTTAT	59.997	20	TATGCAACCCCAGCCTAATC	59.923	20	201	2150	2350	GTGTGGAGGTGGACGCTTAT	59.997	20	GATTATGCAACCCCAGCCTA	59.923	20	204	2150	2353	TCCTGGAAAATGGTTTCTCG	60.044	20	TATGCAACCCCAGCCTAATC	59.923	20	126	2225	2350
c111988.graph_c0	CAACTCCTGTCGCCATCTCT	60.408	20	CATCGTCTCCTCCTCAGTCC	59.792	20	120	1379	1498	AACTCCTGTCGCCATCTCTC	59.41	20	CATCGTCTCCTCCTCAGTCC	59.792	20	119	1380	1498	CAACTCCTGTCGCCATCTCT	60.408	20	CGTGCACACTTCATCGTCTC	60.473	20	131	1379	1509
c111992.graph_c0	AAGTTGGGGCATCACAAAAG	59.971	20	AAGCCATGTGTATGTGGCAG	59.596	20	260	2662	2921	AAGTTGGGGCATCACAAAAG	59.971	20	GCCATGTGTATGTGGCAGTT	59.45	20	258	2662	2919	AGCAGTGGCAGTTGTAACCC	60.179	20	AAGCCATGTGTATGTGGCAG	59.596	20	219	2703	2921
c112024.graph_c0	TGTGCCGTCTTTATCCAATG	59.542	20	GCTGTTTTCCCGGTTTAGTG	59.609	20	279	557	835	TGTGCCGTCTTTATCCAATG	59.542	20	TGCTGTTTTCCCGGTTTAGT	59.609	20	280	557	836	TGCCGTCTTTATCCAATGAA	59.112	20	GTGCTGTTTTCCCGGTTTAG	59.609	20	279	559	837
c112038.graph_c0	TGCCCCTTGTGTCAAATGTA	59.964	20	ACTACGATACCACCGGCAAG	60.015	20	234	204	437	TGCCCCTTGTGTCAAATGTA	59.964	20	GAATATGGCAAAGCTGGGAA	60.038	20	208	204	411	CAAAAACTCTTGAAGCCCCA	60.22	20	ACTACGATACCACCGGCAAG	60.015	20	185	253	437
c112040.graph_c0	GCATTTCCTTCAGTTGGCTC	59.82	20	CTTCAGAGTGCGATGGTTCA	59.984	20	208	1408	1615	GCATTTCCTTCAGTTGGCTC	59.82	20	AGCTTCAGAGTGCGATGGTT	60.02	20	210	1408	1617	TGTGCATTTCCTTCAGTTGG	59.691	20	CTTCAGAGTGCGATGGTTCA	59.984	20	211	1405	1615
c112055.graph_c0	TCAGACGGTGTAGTGATGGC	59.707	20	CATCCGGACTGATTTGTCTGT	59.981	21	184	1471	1654	CCATATCCTTCACCACGGAG	60.331	20	CATCCGGACTGATTTGTCTGT	59.981	21	235	1420	1654	CATATCCTTCACCACGGAGG	60.331	20	CATCCGGACTGATTTGTCTGT	59.981	21	234	1421	1654
c112082.graph_c0	CTCCACGATGCCTCTTTCC	60.753	19	GACGCTCAGCCTTGCCTC	62.272	18	234	555	788	CCTCCACGATGCCTCTTTC	60.753	19	GACGCTCAGCCTTGCCTC	62.272	18	235	554	788	TCCACGATGCCTCTTTCC	59.718	18	GACGCTCAGCCTTGCCTC	62.272	18	233	556	788
c112083.graph_c1	TCAGTAGCACTAGCAGCCCC	60.559	20	CCTCTCAACCAGCTCCTCAG	60.127	20	123	1	123	TCTGCACACAGCTCACAGAA	59.293	20	GCTCGAGCAAATCCGTAGAC	59.985	20	275	52	326	TCTGCACACAGCTCACAGAA	59.293	20	CGAGCAAATCCGTAGACACA	59.864	20	272	52	323
c112086.graph_c0	GAACCTGAAGTGAAGCAGCC	59.997	20	GAGATCACCCGTGGTTCTGT	59.969	20	225	577	801	TGCAAATTCTGGAGCTGATG	59.948	20	GAGATCACCCGTGGTTCTGT	59.969	20	133	669	801	AGAGCCTGAAGTGAAGCAGC	59.898	20	GAGATCACCCGTGGTTCTGT	59.969	20	166	636	801
c112098.graph_c0	CAGCAGGAGCAGGAGCAG	61.038	18	CTTCTGGTGGGTGTTGAGGT	60.002	20	198	3	200	CAGGAGCAGGAGCAGCAG	61.038	18	CTTCTGGTGGGTGTTGAGGT	60.002	20	195	6	200	CAGCAGCAGGAGCAGGAG	61.038	18	CTTCTGGTGGGTGTTGAGGT	60.002	20	201	0	200
c112110.graph_c0	CCGTCGTCGGTCATCATAC	59.934	19	GTGAGCGTGAGTGATCGAAA	59.992	20	254	1372	1625	GACGAAGACGGGTTCACCT	60.104	19	GTGAGCGTGAGTGATCGAAA	59.992	20	218	1408	1625	CAGTGCCAGTGTCAGAGGAA	60.022	20	ATACATTCAAGGAAACGGGC	58.906	20	273	1333	1605
c112144.graph_c0	GTCTCTTCCCTGGAGGCATT	60.596	20	GAGTCCCATCCATCCCTTTC	60.661	20	146	1524	1669	GTGTCTCTTCCCTGGAGGC	59.783	19	GAGTCCCATCCATCCCTTTC	60.661	20	148	1522	1669	TCTCTTCCCTGGAGGCATT	59.746	19	GAGTCCCATCCATCCCTTTC	60.661	20	145	1525	1669
c112175.graph_c0	GGAAAAGATAGAGACGCCCC	60.039	20	CAATGCGTGATCCTCAAAGA	59.799	20	258	117	374	GGAAAAGATAGAGACGCCCC	60.039	20	TACGGTTGAAACTGTGTGGG	59.46	20	215	117	331	TTCATTCACACCTCTTCCCC	59.903	20	TACGGTTGAAACTGTGTGGG	59.46	20	264	68	331
c112190.graph_c2	GAGGAGAAGAAAACGAGGGG	60.183	20	GTGGTGGATCTACTGGCGTT	59.997	20	136	34	169	GAGGAGAAGAAAACGAGGGG	60.183	20	GGGTTGAGCTTTGTGGTGTT	60.012	20	247	34	280	GAGGAGAAGAAAACGAGGGG	60.183	20	TGTTCCCTGGCTTATTCTGG	60.066	20	231	34	264
c112264.graph_c0	ATATATGCGGACCTCCTCCC	60.138	20	TCAGGACATTTGCCTCATTG	59.648	20	277	605	881	GATATTCTTGGGTGCAAGGG	59.387	20	TGTTGTGTGACGTGTGCCTA	59.778	20	255	722	976	GGATATTCTTGGGTGCAAGG	59.387	20	TGTTGTGTGACGTGTGCCTA	59.778	20	256	721	976
c112266.graph_c0	GCTGCGGAGTCAATATCCAT	60.066	20	ACCATCTGACAGGTTCGCTC	60.269	20	107	2138	2244	GCTGCGGAGTCAATATCCAT	60.066	20	GACCATCTGACAGGTTCGCT	60.269	20	108	2138	2245	TCTCAGACGCGCAGTACAGT	59.801	20	ACCATCTGACAGGTTCGCTC	60.269	20	240	2005	2244
c112269.graph_c0	TATCCCCTTCCTTTCCTTCC	59.352	20	GATTTGAGGCTGATCTTCGG	59.773	20	257	24	280	TATCCCCTTCCTTTCCTTCC	59.352	20	GGATTTGAGGCTGATCTTCG	59.773	20	258	24	281	TATCCCCTTCCTTTCCTTCC	59.352	20	GGGGATTTGAGGCTGATCTT	60.41	20	260	24	283
c112294.graph_c0	GGGTTTCTCGATCCACTCCT	60.456	20	GCCTCAGCTCCAACATCTTC	59.957	20	140	20	159	AGGGTTTCTCGATCCACTCC	60.456	20	GCCTCAGCTCCAACATCTTC	59.957	20	141	19	159	GGGTTTCTCGATCCACTCCT	60.456	20	CAGCCTCAGCTCCAACATCT	60.555	20	142	20	161
c112305.graph_c0	AATGACTTGAGGGTTGTCGG	59.966	20	GAAAGCTGACCTGGAACCAA	60.232	20	192	1710	1901	AATGACTTGAGGGTTGTCGG	59.966	20	AAAGTTGATGGCTCACAGGC	60.263	20	217	1710	1926	AATGACTTGAGGGTTGTCGG	59.966	20	AAAGCTGACCTGGAACCAAA	59.711	20	191	1710	1900
c112319.graph_c0	GTGAAGCAGACGAGGGGC	61.981	18	CGTGTGGAATCGTTCTCCTT	60.111	20	138	3	140	GAAGCAGACGAGGGGCAC	61.981	18	GGAATCGTTCTCCTTTGACG	59.67	20	131	5	135	GTGAAGCAGACGAGGGGC	61.981	18	GAATCGTTCTCCTTTGACGG	59.67	20	132	3	134
c112324.graph_c0	GATCTCCACCATCTTCTCCG	59.612	20	CAAGGTGGAGTACCTGGAGC	59.721	20	268	173	440	GTAAGGCTCGATCTCCACCA	60.218	20	CGAGGAGGAAGAAGACGAAG	59.158	20	236	164	399	TAAGGCTCGATCTCCACCAT	59.653	20	CGAGGAGGAAGAAGACGAAG	59.158	20	235	165	399
c112324.graph_c0	GGTGAACTCGACAAACCCAT	59.827	20	CTGAGCAGGACAACGAATCA	59.984	20	243	908	1150	GGTGAACTCGACAAACCCAT	59.827	20	AGCTGAGCAGGACAACGAAT	60.02	20	245	908	1152	GGTGAACTCGACAAACCCAT	59.827	20	GGAGCTCATCAAGCTTACGG	59.978	20	280	908	1187
c112374.graph_c0	GTCACCAACCCCCAGCAG	62.599	18	GGGTTTTGATCTGGGGAAAG	60.663	20	157	12	168	GTCACCAACCCCCAGCAG	62.599	18	GGTTTTGATCTGGGGAAAGG	60.663	20	156	12	167	GTCACCAACCCCCAGCAG	62.599	18	GAGGAGGGGTTTTGATCTGG	60.822	20	163	12	174
c112387.graph_c0	CCACCATCTCATCTCCGTCT	60.072	20	AAGTCCACGTCGGAGTCG	59.82	18	142	34	175	ACTGCCACCATCTCATCTCC	60.08	20	AAGTCCACGTCGGAGTCG	59.82	18	146	30	175	CCACCATCTCATCTCCGTCT	60.072	20	GAAGTCCACGTCGGAGTCG	61.86	19	143	34	176
c112407.graph_c0	ATTTCATCTCAGCGCTGCTC	60.655	20	AACCCTTCATCATGCGACTC	60.081	20	213	241	453	ATTTCATCTCAGCGCTGCTC	60.655	20	TACCGCATGTTTGCTGTTTC	59.735	20	192	241	432	ATTTCATCTCAGCGCTGCTC	60.655	20	GCTGTTTCCTCCCCTTTTCT	59.691	20	180	241	420
c112427.graph_c0	ATGCGCCTTTTGATATCTGC	60.203	20	CCAGGTTTCGATGGCTTCTA	60.206	20	273	1249	1521	TTTTGATTTTGTGAGCCGTG	59.706	20	TTCTCCAAACATCAGAGGGC	60.195	20	174	1197	1370	TTTTGATTTTGTGAGCCGTG	59.706	20	CAAACATCAGAGGGCAAACA	59.691	20	169	1197	1365
c112441.graph_c0	TCCCTCCTCCTCTTCTCCTC	59.883	20	ATCAAAGTCGGGGAATTGG	59.735	19	280	536	815	AAAGATTGCTGCTTGCGG	60.096	18	GAGAGCCTCATCAAAGTCGG	59.95	20	190	635	824	AAAGATTGCTGCTTGCGG	60.096	18	GCGAGAGCCTCATCAAAGTC	60.104	20	192	635	826
c112441.graph_c0	AAATCCAAAGATGCACCACC	59.797	20	CAGCAAATCAAGCCACTTCA	59.988	20	270	877	1146	GACTTTGATGAGGCTCTCGC	60.104	20	TCTTGAGGTTGCTCTTGGGT	59.844	20	275	807	1081	AAATCCAAAGATGCACCACC	59.797	20	GCAAATCAAGCCACTTCACA	59.847	20	268	877	1144
c112448.graph_c0	CTAACCCTAAAACCTCCGCC	59.96	20	AGCTCCTTCTCCTCCCTGAC	59.952	20	122	94	215	CCTAACCCTAAAACCTCCGC	59.96	20	AGCTCCTTCTCCTCCCTGAC	59.952	20	123	93	215	CTAACCCTAAAACCTCCGCC	59.96	20	AGGTCGAGCTCCTTCTCCTC	60.096	20	128	94	221
c112485.graph_c0	TTAACCATGCAATGATGCAAA	59.95	21	AGGTTGCACTTGCACATACG	59.788	20	238	907	1144	TTAACCATGCAATGATGCAAA	59.95	21	AATGCTCTGCTCAAGGTTGC	60.547	20	251	907	1157	TAACCATGCAATGATGCAAA	58.551	20	AGGTTGCACTTGCACATACG	59.788	20	237	908	1144
c112520.graph_c0	AGCTGAGCTGGGTGAAGAAA	60.134	20	TGAGATCCAAATAGGCCCAC	59.894	20	156	260	415	AAGCTGAGCTGGGTGAAGAA	60.134	20	TGAGATCCAAATAGGCCCAC	59.894	20	157	259	415	AAAGCTGAGCTGGGTGAAGA	60.134	20	TGAGATCCAAATAGGCCCAC	59.894	20	158	258	415
c112531.graph_c0	TCACTCCCTCCACCTCTCTC	59.352	20	GGAATTGCTGGATCGCTTAC	59.674	20	184	94	277	TCACTCCCTCCACCTCTCTC	59.352	20	GAATTGCTGGATCGCTTACC	59.674	20	183	94	276	TCGTTCCTTTATCCGTTTCC	59.019	20	GAATTGCTGGATCGCTTACC	59.674	20	270	7	276
c112550.graph_c0	ATGGCCGACAAGGAGAACT	59.67	19	TGGACCTCTTCTTGGGATTG	60.042	20	220	86	305	GATGGCCGACAAGGAGAACT	61.566	20	TGGACCTCTTCTTGGGATTG	60.042	20	221	85	305	GATGGCCGACAAGGAGAAC	60.616	19	TGGACCTCTTCTTGGGATTG	60.042	20	221	85	305
c112551.graph_c0	CCTCCTCCTACTCCCACTCC	60.066	20	GGTAGTAGATGCAGTCCGCC	59.723	20	269	49	317	CCCTCCTCCTACTCCCACTC	60.066	20	GGTAGTAGATGCAGTCCGCC	59.723	20	270	48	317	CCTCCTCCTACTCCCACTCC	60.066	20	CGTCCGGAGGTAGTAGATGC	59.717	20	277	49	325
c112554.graph_c0	AAGGACCACAAAGTGCCAAC	60.012	20	AAGCTCCATGAGGCAGACAC	60.418	20	275	633	907	AAGGACCACAAAGTGCCAAC	60.012	20	AAAAGCTCCATGAGGCAGAC	59.434	20	277	633	909	CACAAAGTGCCAACGAGAAG	59.485	20	AAGCTCCATGAGGCAGACAC	60.418	20	269	639	907
c112554.graph_c0	TAATCACGCTCCCGTCTCTT	59.836	20	GCGCCCTCTTGGTTTAATTT	60.44	20	244	1010	1253	TTACAAACAACCCTACCCCG	59.719	20	TCTTCGCGAGAACATCAAGA	59.673	20	229	1061	1289	TTACAAACAACCCTACCCCG	59.719	20	GACCGGATTTAGTGGTCACG	60.375	20	262	1061	1322
c112593.graph_c1	CACCTTCAGTCACGTCGCTA	60.049	20	GTCCATTTCGAGGTTCATGG	60.317	20	253	60	312	CACCTTCAGTCACGTCGCTA	60.049	20	AAGGTCCATTTCGAGGTTCA	59.526	20	256	60	315	CCCAGCACTTCACCTTCAGT	60.298	20	GTCCATTTCGAGGTTCATGG	60.317	20	263	50	312
c112598.graph_c0	ATCCCGTCCTACCAAGAGGT	59.817	20	GAGAGAATCCGAGGAGAGGG	60.292	20	250	126	375	CTCCGGCAAGAACCTCATAA	60.206	20	GAGAGAATCCGAGGAGAGGG	60.292	20	272	104	375	CAAGAGGTCTTCGGTAACGG	59.728	20	GCCTGTTCAAAGAAACCGAA	60.227	20	280	138	417
c112614.graph_c0	CCGATCCAATCCCAAAGATA	59.717	20	CACTATCTTCCTTCCCAGCG	59.83	20	257	74	330	CCCAAAGATACCTTTTGCCC	60.664	20	CACTATCTTCCTTCCCAGCG	59.83	20	247	84	330	CTTTTGCCCTCTTCTCTTGC	59.195	20	CAGGACAGGGTCCTCTACCA	60.104	20	274	95	368
c112622.graph_c0	GGACGAGGATCAAGAAACGA	60.195	20	TACACCCTTCCATCTTTGCC	59.933	20	274	1905	2178	GGACGAGGATCAAGAAACGA	60.195	20	CACCACTATTTCCACCCCAC	60.088	20	236	1905	2140	GGACGAGGATCAAGAAACGA	60.195	20	ACTATTTCCACCCCACGGAT	60.443	20	232	1905	2136
c112631.graph_c0	TCTCCGTGTGATCTTTGCTG	59.984	20	CTCGACATCGTCATCCTCCT	60.223	20	203	170	372	TCTCCGTGTGATCTTTGCTG	59.984	20	CTCCTCGACATCGTCATCCT	60.223	20	206	170	375	AGAAGCTTCGCTGCAAAATC	59.736	20	GAAATACCATGCGAGGAGGA	60.036	20	171	80	250
c112634.graph_c0	AAGACGGGGAGCAGAAAACT	60.247	20	CTCAGCTCCTCCCTCCATTC	61.272	20	166	81	246	AGACGGGGAGCAGAAAACTT	60.247	20	CTCAGCTCCTCCCTCCATTC	61.272	20	165	82	246	AAGACGGGGAGCAGAAAACT	60.247	20	TCAGCTCCTCCCTCCATTC	60.296	19	165	81	245
c112635.graph_c0	CAGATGGACCTCTTCTTCGG	59.797	20	AAGATGAACTGCGGCTGAAT	59.843	20	230	239	468	CCAGATGGACCTCTTCTTCG	59.797	20	AAGATGAACTGCGGCTGAAT	59.843	20	231	238	468	CAGATGGACCTCTTCTTCGG	59.797	20	AGATGAACTGCGGCTGAATC	60.37	20	229	239	467
c112646.graph_c0	TACCTCGAGAACCACAAGGG	60.103	20	GCCGGAGATGGACCTCTTAT	60.431	20	279	848	1126	ACCACCTCTTCATGCACCTC	60.12	20	GCCGGAGATGGACCTCTTAT	60.431	20	197	930	1126	ACCACCTCTTCATGCACCTC	60.12	20	CCGGAGATGGACCTCTTATG	59.502	20	196	930	1125
c112655.graph_c0	AAGCAAACCCAACAGCTTTC	59.359	20	GTAGAACCAGAAGGGGAGGG	59.928	20	168	19	186	AAGCAAACCCAACAGCTTTC	59.359	20	GGTAGAACCAGAAGGGGAGG	59.928	20	169	19	187	AAGCAAACCCAACAGCTTTC	59.359	20	GCGGTGAGGTAGAACCAGAA	60.255	20	176	19	194
c112662.graph_c0	AGCCCACCCGAACTTCTC	60.199	18	GTGTCCGGGTCGGTGTAG	59.954	18	197	3	199	AGCCCACCCGAACTTCTC	60.199	18	GGGTCGGTGTAGGTGATGG	61.213	19	191	3	193	AGCCCACCCGAACTTCTC	60.199	18	GGTCGGTGTAGGTGATGGC	61.373	19	190	3	192
c112674.graph_c0	TCCTTCAGTATACAACTGCCACA	59.685	23	CCATTAGCTGTTGGTTCCGT	59.993	20	204	27	230	TCCTTCAGTATACAACTGCCACA	59.685	23	ATTAGCTGTTGGTTCCGTGG	59.993	20	202	27	228	TCCTTCAGTATACAACTGCCACA	59.685	23	ACCATTAGCTGTTGGTTCCG	59.993	20	205	27	231
c112683.graph_c0	ACGTGAGGTCGTTGTTGTTG	59.641	20	ACTCCAAGTCGGTTCAATGG	59.966	20	275	1164	1438	ACGTGAGGTCGTTGTTGTTG	59.641	20	GGAACTCCAAGTCGGTTCAA	60.088	20	278	1164	1441	GTTGTTGTTGCCGTTGTCC	60	19	ACTCCAAGTCGGTTCAATGG	59.966	20	265	1174	1438
c112697.graph_c0	CGGTCATAATTGGGATGGAG	60.148	20	CACAGTCCACAAGCCTGCTA	60.049	20	266	515	780	AGAAGCTCCATGGCAACCTA	59.836	20	CACAGTCCACAAGCCTGCTA	60.049	20	233	548	780	CGGTCATAATTGGGATGGAG	60.148	20	TGGTTCTTGGAGTAGGTGCC	60.111	20	205	515	719
c112704.graph_c0	CATACCCGGCCTCTTCATAA	59.916	20	TGACTGTTTTGATCGCTTCG	59.988	20	161	1750	1910	CATACCCGGCCTCTTCATAA	59.916	20	ACTGTTTTGATCGCTTCGCT	60.022	20	159	1750	1908	CATACCCGGCCTCTTCATAA	59.916	20	GATACGGTCGTTGCCGTAGT	60.022	20	188	1750	1937
c112762.graph_c0	TTGGTCCAACTGGGTCAAAT	60.21	20	AATTCGTCCAGCATGGAAAC	59.939	20	211	1138	1348	TTGGTCCAACTGGGTCAAAT	60.21	20	CCTTGATGCACACGCATATT	59.572	20	254	1138	1391	TTGGTCCAACTGGGTCAAAT	60.21	20	CCAGCATGGAAACAAAAACA	59.561	20	204	1138	1341
c112780.graph_c0	CAGAAAGAACGAGCCTCACC	59.989	20	CTCCTCTCCCCCATCTCTCT	59.76	20	106	1570	1675	CAGAAAGAACGAGCCTCACC	59.989	20	AACATCAACCTCCTCTCCCC	60.314	20	115	1570	1684	TCACCTCTACCCCAGACCAC	59.962	20	AACATCAACCTCCTCTCCCC	60.314	20	100	1585	1684
c112790.graph_c0	ATGCCCTCCACGTGTCCT	61.557	18	AGCTCAGCAGAGTGCACAGA	60.08	20	280	158	437	ATGCCCTCCACGTGTCCT	61.557	18	GCTCAGCAGAGTGCACAGAT	59.32	20	279	158	436	ATGCCCTCCACGTGTCCT	61.557	18	GTGCACAGATATGGTCGCTC	59.276	20	269	158	426
c112815.graph_c0	GCTGGACTTCAGCTGGGC	62.127	18	TGGTAGTCGACCCTGATCTTG	60.119	21	264	95	358	GCTGGACTTCAGCTGGGC	62.127	18	GCACTGGTAGTCGACCCTGA	61.279	20	268	95	362	GCTGGACTTCAGCTGGGC	62.127	18	GCACTGGTAGTCGACCCTG	59.272	19	268	95	362
c112835.graph_c0	AGTTCGGTCTGCCAAACATC	60.119	20	GAGCTGAGATGAAACGGAGC	60.104	20	263	21	283	GCTAAGGGGGTTTGGTTTTC	59.814	20	GAGCTGAGATGAAACGGAGC	60.104	20	167	117	283	GGGGTTTGGTTTTCTCCTTC	59.783	20	GAGCTGAGATGAAACGGAGC	60.104	20	161	123	283
c112844.graph_c0	GTAACGCATGCTGTTCTCCA	59.871	20	CCCTATCACTCCTTTGTCCG	59.545	20	268	1212	1479	TCTTTGGATCGAGGTTCAGG	60.187	20	CCCTATCACTCCTTTGTCCG	59.545	20	127	1353	1479	GCTCTTTGGATCGAGGTTCA	60.34	20	CCCTATCACTCCTTTGTCCG	59.545	20	129	1351	1479
c112877.graph_c0	GGTTCGAATGGGTTCTTCCT	60.306	20	GATTTTTGTTTCTGCTCGCC	59.829	20	266	68	333	GGTTCGAATGGGTTCTTCCT	60.306	20	CTGGAGGGAGAGGTAGAGGG	60.2	20	175	68	242	GGTTCGAATGGGTTCTTCCT	60.306	20	CCTGGAGGGAGAGGTAGAGG	60.2	20	176	68	243
c112878.graph_c0	TTTGGGAGCCAGTTAGGATG	60.066	20	TGAGACGTCCAACACCCAC	60.583	19	175	1774	1948	TTTGGGAGCCAGTTAGGATG	60.066	20	CTGAGACGTCCAACACCCAC	61.609	20	176	1774	1949	GCTGGGAGGTCAGAAGACAC	59.841	20	TGAGACGTCCAACACCCAC	60.583	19	269	1680	1948
c112905.graph_c0	TTTTGCTCAAGAAGCCCCTA	59.953	20	TTTGCAGCTCCACAGATCAC	59.992	20	115	58	172	TTTTGCTCAAGAAGCCCCTA	59.953	20	GTTTGCAGCTCCACAGATCA	59.992	20	116	58	173	TTTTGCTCAAGAAGCCCCTA	59.953	20	CAAGCAGCCACAGTGAAAAA	60.027	20	228	58	285
c112905.graph_c0	ACACTGGGACAGGGTGGTAG	59.876	20	ATTAAGGCAGGAGCAGGACA	59.836	20	221	118	338	CCAGGCATTTCTCCTAGACG	59.83	20	ATTAAGGCAGGAGCAGGACA	59.836	20	157	182	338	CACACGGTCTAGTCAACGGA	59.745	20	ATTAAGGCAGGAGCAGGACA	59.836	20	252	87	338
c112917.graph_c0	TAGAGAGGCCCTCACCTCAG	59.549	20	GGCGTACCCGTCCTTGAC	61.501	18	257	8	264	ATAGAGAGGCCCTCACCTCAG	59.848	21	GGCGTACCCGTCCTTGAC	61.501	18	258	7	264	ATAGAGAGGCCCTCACCTCA	58.842	20	GGCGTACCCGTCCTTGAC	61.501	18	258	7	264
c112923.graph_c0	AGGAAGGCCGATTAACCTGT	59.962	20	ATTGGCTAGGGGGAGATGAT	59.75	20	244	621	864	CCTGTGACAGACATGGATGG	59.954	20	ATTGGCTAGGGGGAGATGAT	59.75	20	151	714	864	TGGGGAGAGGTGAGAGAGAA	59.913	20	ATTGGCTAGGGGGAGATGAT	59.75	20	279	586	864
c112933.graph_c0	ATTTGCCATCCGAGCAGAC	61.176	19	TTATACCTGACGAGCGAGGG	60.227	20	269	9	277	ATTTGCCATCCGAGCAGA	60.315	18	TTATACCTGACGAGCGAGGG	60.227	20	269	9	277	ATTTGCCATCCGAGCAGAC	61.176	19	GCTTCTCCTGCTTCTCCTTG	59.308	20	241	9	249
c112940.graph_c0	GTCCCTGTAGCTGCGACTTC	60.02	20	GTGCTGGAGGTGAGGCAG	60.576	18	191	1020	1210	CCAAACACTTCTTGCCCAAT	59.971	20	GTGCTGGAGGTGAGGCAG	60.576	18	230	981	1210	GTCCCTGTAGCTGCGACTTC	60.02	20	GAGGTGCTGGAGGTGAGG	59.309	18	194	1020	1213
c112965.graph_c0	CGCTTCCTCTTCAACGCT	59.267	18	AAGGTCAGGCAGAGAAGCCT	60.532	20	107	34	140	CGCTTCCTCTTCAACGCT	59.267	18	GTCTCTCTACCGAGCGAAGC	59.337	20	129	34	162	GCCCGCTTCCTCTTCAAC	60.893	18	AAGGTCAGGCAGAGAAGCCT	60.532	20	110	31	140
c112984.graph_c0	TGCTCCCGTGGATTATTCTC	60.036	20	TGTCGCTATCAACATTCCGA	60.22	20	278	137	414	CCCGTGGATTATTCTCTGGA	59.887	20	TGTCGCTATCAACATTCCGA	60.22	20	274	141	414	TCCGTATAAGGGAGGGGAAC	60.145	20	TGTCGCTATCAACATTCCGA	60.22	20	133	282	414
c113013.graph_c0	CCAAACGCCAAAAGACAAAT	59.975	20	GGTTGAAGCGGACCATTCTA	60.074	20	245	1028	1272	TGATAACCCGGAGCCACTAC	59.955	20	GGTTGAAGCGGACCATTCTA	60.074	20	149	1124	1272	CTGATAACCCGGAGCCACTA	60.088	20	GGTTGAAGCGGACCATTCTA	60.074	20	150	1123	1272
c113040.graph_c0	GGAAAAACGAGAGAATACAGCG	60.257	22	GACTGGGTGGCTTGTAGAGC	59.874	20	152	0	151	GGAAAAACGAGAGAATACAGCG	60.257	22	AGCTTGTACTGCTTCTCGGC	59.786	20	135	0	134	GGAAAAACGAGAGAATACAGCG	60.257	22	CTGGGTGGCTTGTAGAGCTT	59.496	20	150	0	149
c113061.graph_c0	GCTTCTTCACCTTGTGCCTC	59.997	20	CTGGGGGTCTAGGGTTTAGC	59.955	20	255	1267	1521	GCTTCTTCACCTTGTGCCTC	59.997	20	GCTGGGGGTCTAGGGTTTAG	59.955	20	256	1267	1522	GCTTCTTCACCTTGTGCCTC	59.997	20	GCGTCTCGATACCACCTACC	59.579	20	159	1267	1425
c113063.graph_c0	ATGCAGACGTGCAAAAACAC	59.77	20	CACAGGTCCGACTTCCAGAT	60.112	20	154	2391	2544	ATGCAGACGTGCAAAAACAC	59.77	20	TGCTTGTGTCTCACAGGTCC	59.872	20	165	2391	2555	ATGCAGACGTGCAAAAACAC	59.77	20	CTTGTGTCTCACAGGTCCGA	59.864	20	163	2391	2553
c113064.graph_c0	GCATGCCACGTAGGGTAACT	60.022	20	TTCACAAGAGGCTCCTGGTT	59.844	20	158	1613	1770	AGCATGCCACGTAGGGTAAC	60.022	20	TTCACAAGAGGCTCCTGGTT	59.844	20	159	1612	1770	GCATGCCACGTAGGGTAACT	60.022	20	GTTGCTGCGCACTCAGATTA	60.165	20	181	1613	1793
c113082.graph_c0	GAGACCCCGACGAGGTAGTA	59.162	20	CTCGCTCCCGATCCTCTAC	59.918	19	213	1200	1412	AGATGAGGTACGCCAGCCT	59.842	19	CTCGCTCCCGATCCTCTAC	59.918	19	128	1285	1412	CGAGGTAGTAGTTCCAGGGG	58.668	20	CTCGCTCCCGATCCTCTAC	59.918	19	203	1210	1412
c113091.graph_c0	GTGTGTGCACTTGTGTCGTG	59.818	20	GCAAGGGCTCACTCTGTCTT	59.604	20	154	1671	1824	TGTGTGTGCACTTGTGTCGT	59.818	20	GCAAGGGCTCACTCTGTCTT	59.604	20	155	1670	1824	GTGTGTGTGCACTTGTGTCG	59.818	20	GCAAGGGCTCACTCTGTCTT	59.604	20	156	1669	1824
c113157.graph_c0	GATCTCTCCAGATCCATCGC	59.725	20	CATTTCAGCGAATTCCAACC	60.448	20	213	1656	1868	GAGGAGAGAGAGGGGAGGTG	60.336	20	CATTTCAGCGAATTCCAACC	60.448	20	112	1757	1868	ACGGGAGAGGAGAGGAGAGA	60.482	20	CATTTCAGCGAATTCCAACC	60.448	20	123	1746	1868
c113164.graph_c0	GGCTAATCCAACCCACAGAG	59.55	20	TGGAGAAAACGTGACCACAG	59.72	20	143	43	185	GGCTAATCCAACCCACAGAG	59.55	20	CGATAGTTCCGGGATAGCTG	59.685	20	114	43	156	CTTTGGCTAATCCAACCCAC	59.429	20	TGGAGAAAACGTGACCACAG	59.72	20	147	39	185
c113177.graph_c0	GTGTCCCATTATCCAGCGAG	60.483	20	GGCTTTGAAACCTGATTGCT	59.316	20	268	1205	1472	GTGTCCCATTATCCAGCGAG	60.483	20	AGGCTTTGAAACCTGATTGC	59.316	20	269	1205	1473	AGAAATCTACCGGTGTCCCA	59.405	20	GGCTTTGAAACCTGATTGCT	59.316	20	280	1193	1472
c113178.graph_c0	TTCCTCTCTGCCAAGAATCG	60.474	20	GTCCCTCTCGCTCCCTTC	59.878	18	208	1549	1756	CATCGCTCCAAGAATCACTG	59.394	20	GTCCCTCTCGCTCCCTTC	59.878	18	177	1580	1756	GCCAAGAATCGCACAAGTTC	60.786	20	GTCCCTCTCGCTCCCTTC	59.878	18	199	1558	1756
c113203.graph_c0	TCCTCGATTTGGTTCCAGTC	60.05	20	GACAAGCCAACGCCAAAC	60.249	18	186	2872	3057	GTAGAACAACACCATGGCCC	60.24	20	GACAAGCCAACGCCAAAC	60.249	18	275	2783	3057	CATAAACCTCCTCGTCCTCG	59.688	20	GACAAGCCAACGCCAAAC	60.249	18	251	2807	3057
c113238.graph_c0	ATGCTTGAAATATGCCAGGG	59.923	20	CTGAATTTGTGGGATTGGGT	59.647	20	234	150	383	ATGCTTGAAATATGCCAGGG	59.923	20	AATTTGTGGGATTGGGTGTG	60.474	20	231	150	380	ATGCTTGAAATATGCCAGGG	59.923	20	GAATTTGTGGGATTGGGTGT	59.508	20	232	150	381
c113274.graph_c0	CTGCAAAACCCTAACACGGT	60.03	20	GTAGAGGCGAAGCAGTTTGC	60.162	20	196	99	294	CTGCAAAACCCTAACACGGT	60.03	20	CGTATGGTTCCCCGAAGTTA	59.817	20	237	99	335	CCCTCTGCAAAACCCTAACA	60.103	20	GTAGAGGCGAAGCAGTTTGC	60.162	20	200	95	294
c113288.graph_c0	TGTTGCTGGTGGAATTGGTA	59.964	20	CACGATCTCGCTTGCATAAA	59.976	20	135	1812	1946	TGTTGCTGGTGGAATTGGTA	59.964	20	GGACCATCATGCAGTCACAC	59.97	20	241	1812	2052	CAGGCAATGAAATTGGGAGT	59.933	20	GGACCATCATGCAGTCACAC	59.97	20	192	1861	2052
c113335.graph_c0	AAGGCAAGCCAGGAGGTAAT	60.096	20	TGACTGAGCTTGGTGATTCG	59.984	20	240	14	253	AAGGCAAGCCAGGAGGTAAT	60.096	20	ACCATTTTCGTTTTTGCCTG	59.975	20	170	14	183	AAGGCAAGCCAGGAGGTAAT	60.096	20	CTGAGCGATGACTGAGCTTG	59.88	20	248	14	261
c113341.graph_c0	TGCTGCCGTTAATATGGTCA	60.096	20	TGATAAGATGCGACTTCTCGTG	60.407	22	244	1682	1925	ATCAGGCGTGTTATCTTGGC	60.103	20	TGATAAGATGCGACTTCTCGTG	60.407	22	139	1787	1925	CTTGGCAGCTGGTTCAGATT	60.397	20	TGATAAGATGCGACTTCTCGTG	60.407	22	125	1801	1925
c113342.graph_c0	GCCCGTGTCATCATCATCTT	60.904	20	CCCACCCTTCCTCTCTCTCT	59.801	20	105	3241	3345	CGTGTCATCATCATCTTCCCT	59.942	21	CCCACCCTTCCTCTCTCTCT	59.801	20	102	3244	3345	CGTGTCATCATCATCTTCCC	58.881	20	CCCACCCTTCCTCTCTCTCT	59.801	20	102	3244	3345
c113357.graph_c0	CTGGATCGGGTGGTACTTGT	59.844	20	AGTCCGGCCCATCTCTTC	60.16	18	191	1873	2063	ACTTGTCCGCGTAGAACACC	60.179	20	AGTCCGGCCCATCTCTTC	60.16	18	177	1887	2063	GGTGGTACTTGTCCGCGTAG	60.571	20	AGTCCGGCCCATCTCTTC	60.16	18	183	1881	2063
c113360.graph_c0	CCAATGCTTGTTTTTGCTCA	59.849	20	GTCGATTCTCTTGTCTGCCC	59.81	20	274	683	956	TGCTTGTTTTTGCTCAATGG	59.849	20	GTCGATTCTCTTGTCTGCCC	59.81	20	270	687	956	GCATCTTGTTTGACACCACG	60.16	20	GTCGATTCTCTTGTCTGCCC	59.81	20	107	850	956
c113363.graph_c0	TTTGTTTCAACGGTGTGCTC	59.74	20	CTCGTGTTGCGTGGGTAAT	59.581	19	272	1352	1623	TTTGTTTCAACGGTGTGCTC	59.74	20	GGTAATGCCAACTGCCCTC	60.476	19	259	1352	1610	TCGTTTGTTTCAACGGTGTG	60.587	20	CTCGTGTTGCGTGGGTAAT	59.581	19	275	1349	1623
c113367.graph_c0	GGCCACCATAGAGGTGAGAA	60.073	20	TCAGGGAGTGGTAAATTCGC	60.074	20	268	2389	2656	GGCCACCATAGAGGTGAGAA	60.073	20	TCGACTCCAGGGTGGTAGAC	60.112	20	237	2389	2625	GGCCACCATAGAGGTGAGAA	60.073	20	TCATGTGAGTTTCCTCGTGC	59.837	20	191	2389	2579
c113376.graph_c0	ATGCAGCAGCATGACGATTA	60.397	20	CCCTCCCCACCGTAACTG	61.329	18	244	1270	1513	GCAGCAGCATGACGATTAAC	59.454	20	CCCTCCCCACCGTAACTG	61.329	18	242	1272	1513	ATGCAGCAGCATGACGATTA	60.397	20	CCTCCCCACCGTAACTGC	61.487	18	243	1270	1512
c113410.graph_c0	AGGAAGCAGAGTCGTGGCTA	60.156	20	AAAATCCAACCCATCCTTCC	59.996	20	239	1165	1403	AGGAAGCAGAGTCGTGGCTA	60.156	20	CTTCCCAAAATTTCCCCAAT	59.992	20	224	1165	1388	TCGCCGGCTCTACTCTAGTC	59.74	20	AAAATCCAACCCATCCTTCC	59.996	20	144	1260	1403
c113433.graph_c0	AAGTCCATTGGTGTGAAGCC	59.973	20	TTGCTCCGATGACTCACAAG	59.984	20	216	991	1206	AAGTCCATTGGTGTGAAGCC	59.973	20	CTTGCTCCGATGACTCACAA	59.984	20	217	991	1207	CATTGGTTGAGCTCCCATTT	59.933	20	TTGCTCCGATGACTCACAAG	59.984	20	196	1011	1206
c113436.graph_c0	TATCCGTCAGCCAGAAAAGG	60.206	20	CGAAGACGAGCTTGCTGAG	60.016	19	226	220	445	GCTATCCGTCAGCCAGAAAA	60.352	20	CGAAGACGAGCTTGCTGAG	60.016	19	228	218	445	TATCCGTCAGCCAGAAAAGG	60.206	20	CTTGCTGAGCAGCTTGAAGG	61.381	20	216	220	435
c113437.graph_c2	GTTGCGTTTCAATTGAGGGT	59.978	20	GTATGAACGCATGACCGATG	59.955	20	206	642	847	GTTGCGTTTCAATTGAGGGT	59.978	20	AGAGAGCGGTATGAACGCAT	59.866	20	214	642	855	GTTGCGTTTCAATTGAGGGT	59.978	20	GAGGGACAGAGAGCGGTATG	59.827	20	221	642	862
c113444.graph_c0	CGCCATAACTAATCGAGGGA	60.053	20	CTAGCGAGCAAACACAAACG	59.673	20	156	52	207	TCGCCATAACTAATCGAGGG	60.053	20	CTAGCGAGCAAACACAAACG	59.673	20	157	51	207	CACCGCTCGCCATAACTAAT	60.117	20	CTAGCGAGCAAACACAAACG	59.673	20	163	45	207
c113496.graph_c0	GAGAATGTGCGTGTCGACTG	60.473	20	AAGGTTCCCTCGGATTCTTC	59.513	20	269	1818	2086	AGAATGTGCGTGTCGACTGT	59.341	20	AAGGTTCCCTCGGATTCTTC	59.513	20	268	1819	2086	CTCCCGAGGAAGAGGAAGG	61.243	19	CGAGGAGAGAGAGAGAGGCA	59.962	20	250	2013	2262
c113525.graph_c0	AAGTGGTGAGGGGGAGAGAT	59.929	20	GAAGGAAAGAAGAAACCGGG	60.046	20	178	730	907	AAGTGGTGAGGGGGAGAGAT	59.929	20	GGGGCCAAAAGTAAAGAAGG	59.939	20	160	730	889	AAGTGGTGAGGGGGAGAGAT	59.929	20	GGGGGCCAAAAGTAAAGAAG	59.939	20	161	730	890
c113527.graph_c0	AATCCTGGGTACATTTTGCG	59.823	20	TCCCTGAAACTTCAGTTGGG	60.081	20	168	65	232	AATCCTGGGTACATTTTGCG	59.823	20	TGGGTGGTTTTCAGTTGGTT	60.246	20	152	65	216	AATCCTGGGTACATTTTGCG	59.823	20	TTGGGTGGTTTTCAGTTGGT	60.246	20	153	65	217
c113556.graph_c0	ATTCGTCTTGTTTGGGCAAT	59.434	20	CTCTCCCTCTCAGGCTCTCA	59.81	20	249	1312	1560	ATTCGTCTTGTTTGGGCAAT	59.434	20	AAAAGCTCGCTCTCCCTCTC	60.233	20	264	1312	1575	ATTCGTCTTGTTTGGGCAAT	59.434	20	TCTCCCTCTCAGGCTCTCAC	59.663	20	248	1312	1559
c113558.graph_c1	GAATCTGCGAGATGGGTTGT	60.081	20	CACCAATGATTTCCAGGGAG	60.309	20	174	1784	1957	GAATCTGCGAGATGGGTTGT	60.081	20	AACACCAATGATTTCCAGGG	59.647	20	176	1784	1959	AGAATCTGCGAGATGGGTTG	60.218	20	CACCAATGATTTCCAGGGAG	60.309	20	175	1783	1957
c113558.graph_c2	CTCTCTCTCCGTGTTCGTCC	59.986	20	AGCAAAGGCAAGAGAAAGCA	60.27	20	178	928	1105	CTCTCTCTCCGTGTTCGTCC	59.986	20	GCAAAGGCAAGAGAAAGCAG	60.27	20	177	928	1104	CTCTCTCTCCGTGTTCGTCC	59.986	20	GCAGCAAAGGCAAGAGAAAG	60.27	20	180	928	1107
c113603.graph_c0	ATCGGATGACTTGATGAGGC	60.042	20	ACGCACGGTCGAGAATAAGT	59.763	20	277	1919	2195	ATCGGATGACTTGATGAGGC	60.042	20	AACGCACGGTCGAGAATAAG	60.27	20	278	1919	2196	AGGTTTCGGTGGTGATTTTG	59.83	20	ACGCACGGTCGAGAATAAGT	59.763	20	252	1944	2195
c113620.graph_c0	TCGATTCGATCCACTCTTCC	60.158	20	AGCTCCTCCAGATAGCGACA	60.119	20	232	5455	5686	CCGTTCTGGTACCTCTCTGC	59.867	20	TCCTCCAGATAGCGACAACC	60.218	20	278	5406	5683	GCCGTTCTGGTACCTCTCTG	59.867	20	TCCTCCAGATAGCGACAACC	60.218	20	279	5405	5683
c113620.graph_c0	TTCGGAGATACTCCTTCCGTT	60.082	21	ATGGTGGTTTGGTTCTGCAT	60.24	20	173	7384	7556	CTTCGGAGATACTCCTTCCG	58.884	20	ATGGTGGTTTGGTTCTGCAT	60.24	20	174	7383	7556	CCAACAAGTAAAAGTGAGGCG	59.793	21	ATGGTGGTTTGGTTCTGCAT	60.24	20	264	7293	7556
c113624.graph_c0	CCGACGGCTAGAAAGAATCA	60.344	20	AAACGTTTGTAGCAGCCAAA	58.489	20	280	805	1084	CCGACGGCTAGAAAGAATCA	60.344	20	AAACGTTTGTAGCAGCCAAAAT	60.063	22	280	805	1084	CGACGGCTAGAAAGAATCACA	60.393	21	GAAACGTTTGTAGCAGCCAA	58.967	20	280	806	1085
c113631.graph_c1	TCCAACTCCAACTCCACCTC	60.088	20	AGTGGACGAGGTTCTTGGTG	60.151	20	267	261	527	CATCCAACTCCAACTCCACC	60.363	20	GTGGACGAGGTTCTTGGTGT	60.009	20	268	259	526	TCCAACTCCAACTCCACCTC	60.088	20	ACGAGGTTCTTGGTGTCGAT	59.579	20	262	261	522
c113643.graph_c0	GCAGCAGGAAAGAGAGAGGA	59.827	20	CTACTACTGGCAGGAAGGCG	60.03	20	278	34	311	TAGGGGAAGGAAGGAAGGAA	60.004	20	GGAGAGCGAGTCAAGTGGAA	60.533	20	118	13	130	GAAGGAAGGAAGGAAGGCAG	60.319	20	GGAGAGCGAGTCAAGTGGAA	60.533	20	113	18	130
c113671.graph_c0	TAAGTTCCCCTCGTCACCAC	59.966	20	GAACAAATCAATGCAAGCCC	60.457	20	276	8	283	CTAAGTTCCCCTCGTCACCA	60.103	20	GAACAAATCAATGCAAGCCC	60.457	20	277	7	283	CCCTCGTCACCACTGTTCTT	60.151	20	GAACAAATCAATGCAAGCCC	60.457	20	269	15	283
c113671.graph_c0	GTTCCAAACGGACATCCACT	59.827	20	GCCATGATAAAAGCGAAAGC	59.822	20	191	2469	2659	GAACGTTCCAAACGGACATC	60.362	20	GCCATGATAAAAGCGAAAGC	59.822	20	195	2465	2659	ATGAGAACGTTCCAAACGGA	60.495	20	GCCATGATAAAAGCGAAAGC	59.822	20	199	2461	2659
c113677.graph_c0	AACTGCATGTGAAGACTGCG	60.056	20	CTGGCAACCTTGTCAGAACA	59.873	20	197	326	522	ACATCCACATCCATCCGAGT	60.208	20	CTGGCAACCTTGTCAGAACA	59.873	20	280	243	522	AACTGCATGTGAAGACTGCG	60.056	20	AGAACAACAGGTGCTCCCAT	59.579	20	183	326	508
c113683.graph_c0	TTACTGGTCCATGGAATGAGG	59.799	21	CTGGCGAAAGATTGGATTGT	60.074	20	176	1902	2077	TGAGCCAAATTTTATTCTGCG	60.212	21	CTGGCGAAAGATTGGATTGT	60.074	20	259	1819	2077	TTACTGGTCCATGGAATGAGG	59.799	21	AGTCAGCGCTTGCTTTGTTT	60.197	20	211	1902	2112
c113684.graph_c0	CTGCAACAAACGCCTACTGA	60.05	20	CTCCCTCTCAGACTCATGGC	59.945	20	236	1734	1969	TACTGAGAAAAACGCCACCC	60.11	20	CTCCCTCTCAGACTCATGGC	59.945	20	222	1748	1969	CTGCAACAAACGCCTACTGA	60.05	20	CCTCCCTCTCAGACTCATGG	59.785	20	237	1734	1970
c113697.graph_c0	ATAGTTGATGTAGGCGGCGA	60.626	20	TTCAAACCCACCAATTCCAT	60.029	20	184	1969	2152	TAGTTGATGTAGGCGGCGAT	60.626	20	TTCAAACCCACCAATTCCAT	60.029	20	183	1970	2152	GATAGTTGATGTAGGCGGCG	60.626	20	TTCAAACCCACCAATTCCAT	60.029	20	185	1968	2152
c113716.graph_c0	GCTACCCAAACAAAGCAAGC	59.889	20	CTTCTCCGAATACAGCGCAC	60.934	20	237	24	260	GCTACCCAAACAAAGCAAGC	59.889	20	TTCTCCGAATACAGCGCAC	59.964	19	236	24	259	TCGAGCTACCCAAACAAAGC	60.386	20	CCCGTGTACTTTGGCTTCTT	59.238	20	267	20	286
c113716.graph_c0	GTGGCCGAATTCATCAGTCT	60.081	20	ACAAAACAAGCCGCATTTCT	59.752	20	230	1530	1759	GAGGGAGGAATGTAGGAGGG	59.89	20	ACAAAACAAGCCGCATTTCT	59.752	20	249	1511	1759	GACAACAAGGCCGTAAGCAT	60.14	20	ACAAAACAAGCCGCATTTCT	59.752	20	274	1486	1759
c113720.graph_c0	GACGTGCTCCTCCTCGTC	59.481	18	GGATCTTGAGGAGGGAAACC	59.874	20	196	143	338	GACGTGCTCCTCCTCGTC	59.481	18	CTGTCTACCCGGTGCTTCTT	59.353	20	266	143	408	ACGTGCTCCTCCTCGTCCT	62.38	19	GGATCTTGAGGAGGGAAACC	59.874	20	195	144	338
c113728.graph_c0	GGGGGATGAAAAGGAGAAAG	59.875	20	CAAGTCCACCGCCTTAATGT	59.993	20	271	581	851	AGGGGGATGAAAAGGAGAAA	59.875	20	CAAGTCCACCGCCTTAATGT	59.993	20	272	580	851	CGATGAGGTGGAAGAAGAGG	59.797	20	CAAGTCCACCGCCTTAATGT	59.993	20	214	638	851
c113728.graph_c0	TGATGACCAGGACATGGAGA	60.046	20	CAGCACCATCTTCGTTGCTA	60.011	20	194	1673	1866	GCGGAAAGCTAGGAAGAGGT	59.983	20	CCTTCTGCTTCTTCATTGGC	59.955	20	137	1799	1935	AGGAAAAGCGGAAAGCTAGG	59.98	20	CCTTCTGCTTCTTCATTGGC	59.955	20	144	1792	1935
c113739.graph_c0	GATTCGTCGTGGAACTGGAT	59.934	20	AGAAGAGGAGGGGAGACGAC	59.807	20	160	797	956	CGTGGAACTGGATATACGCC	60.352	20	AGAAGAGGAGGGGAGACGAC	59.807	20	153	804	956	GATTCGTCGTGGAACTGGAT	59.934	20	TGGAGAAGAGGAGGGGAGAC	60.727	20	163	797	959
c113745.graph_c0	TCTACCGGATGCTAGGCTGT	59.859	20	GCATGTGCTTTATGATCCCA	59.504	20	223	1011	1233	TGGGTTCACATCTACCGGAT	60.195	20	GCATGTGCTTTATGATCCCA	59.504	20	233	1001	1233	GGGTTCACATCTACCGGATG	60.195	20	GCATGTGCTTTATGATCCCA	59.504	20	232	1002	1233
c113768.graph_c0	ATGCATGGTATTGTGGCTGA	59.955	20	GCTACAGACCAGGGGATCAA	60.073	20	254	1205	1458	TCATGCATGGTATTGTGGCT	59.955	20	GCTACAGACCAGGGGATCAA	60.073	20	256	1203	1458	ATGCATGGTATTGTGGCTGA	59.955	20	GGGATCAAAGTGCAACCATT	59.797	20	242	1205	1446
c113789.graph_c0	TCAGTTGGCTCTGACCCTCT	59.986	20	CCCTGCAGATAGATACCCCA	59.91	20	243	1289	1531	TCAGTTGGCTCTGACCCTCT	59.986	20	ACCCAGCTCACCAAGATGAC	60.12	20	224	1289	1512	TACCTCAGATCCCTCATGCC	60.034	20	ACCCAGCTCACCAAGATGAC	60.12	20	269	1244	1512
c113835.graph_c0	GTGGAAGCGTGGAGAAAGAG	59.989	20	TGGATCTCCACATCCCTCTC	60.008	20	249	3	251	GTGGAAGCGTGGAGAAAGAG	59.989	20	ATGTCCTGTCCTGCTCTGCT	60.017	20	212	3	214	GTGGAAGCGTGGAGAAAGAG	59.989	20	CGCCATTAATGTCCTGTCCT	59.955	20	220	3	222
c113842.graph_c0	GAACGGGCGTATATGATGCT	59.951	20	TTCGCTCTCTTCAGAACCGT	60.134	20	276	287	562	GAACGGGCGTATATGATGCT	59.951	20	TCTCGAGCTCCTCCTCGTAG	59.844	20	136	287	422	GAACGGGCGTATATGATGCT	59.951	20	TTCTCGAGCTCCTCCTCGTA	60.232	20	137	287	423
c113843.graph_c0	GCAGCAACCAAGGTCACATA	59.722	20	CGTCTTCTCCGTCCAGTAGC	60.012	20	277	11	287	GCAGCAACCAAGGTCACATA	59.722	20	CCGTCTTCTCCGTCCAGTAG	59.861	20	278	11	288	GTGACTACCCACCCAGCAAC	60.431	20	CGTCTTCTCCGTCCAGTAGC	60.012	20	127	161	287
c113850.graph_c0	CCGTTTGGTTTGGATGATTT	59.662	20	CCCTCCCGGTAACCAATTAT	59.903	20	259	168	426	TATCCACCTCGCTCCATCTC	60.181	20	TTCATCATATGAACCGCAGC	59.652	20	255	39	293	CCGTTTGGTTTGGATGATTT	59.662	20	TTGCAGATTGGCACCACTAC	59.722	20	157	168	324
c113850.graph_c0	ATCGATGTTTTGCTTGGTCC	59.939	20	CATGGCAAACATCAGCAACT	59.722	20	264	670	933	TGTTTTGCTTGGTCCAGTGA	60.278	20	TTTGAGCACATGGCAAACAT	60.119	20	267	675	941	ATCGATGTTTTGCTTGGTCC	59.939	20	ACATGGCAAACATCAGCAAC	59.577	20	265	670	934
c113853.graph_c0	GGAACACGGAGAACTTGAGG	59.697	20	CTCTGCTAGGCAGCGATGAT	60.667	20	274	1202	1475	CCTTGGAACACGGAGAACTT	59.183	20	AGCGATGATGAGCTTCAAGG	60.504	20	267	1198	1464	GGAACACGGAGAACTTGAGG	59.697	20	TAGGCAGCGATGATGAGCTT	61.043	20	268	1202	1469
c113856.graph_c0	TGGTGGCCAGTGTTTAGCTT	60.689	20	ATTGCTTGTGATCCCGTTGT	60.384	20	255	153	407	TGGTGGCCAGTGTTTAGCTT	60.689	20	ATTTCTTCAAGTTGCCTGCC	59.316	20	107	153	259	TGGTGGCCAGTGTTTAGCTT	60.689	20	TCTTCAAGTTGCCTGCCAAT	60.776	20	104	153	256
c113898.graph_c0	TCCCTTTCTCCCTCCCATAC	60.264	20	CCCTCCCTCTCTGCTTCTTC	60.468	20	236	5	240	CTCCCTTTCTCCCTCCCATA	60.393	20	CCCTCCCTCTCTGCTTCTTC	60.468	20	237	4	240	TCCCTTTCTCCCTCCCATAC	60.264	20	GTGCTGCTACAGCATCAACG	60.628	20	271	5	275
c113898.graph_c0	CAGAACAGCAACTGAGCTGG	59.77	20	TCGCCACCTAGGTTCAAATC	60.074	20	158	1730	1887	ACACGCTCAGGAACATCTCC	60.269	20	TCGCCACCTAGGTTCAAATC	60.074	20	241	1647	1887	CAGAACAGCAACTGAGCTGG	59.77	20	GTTCAAATCCTCTCAGGCCA	60.195	20	147	1730	1876
c113902.graph_c2	AATGAAGAGCAGGAGGCAGA	60.096	20	CGGCGAGGAAGAATAGTGTC	59.836	20	238	161	398	CAACCCAATCCAATAGACCG	60.184	20	GTTCTTCTCCACGTCCTTGC	59.851	20	210	90	299	AATGAAGAGCAGGAGGCAGA	60.096	20	TGTCTGAGGTGGTGGTCAGA	60.293	20	222	161	382
c113906.graph_c0	GGTCGCTCGGTGTCCTATTA	60.096	20	AATTTCCACCGGACAAGTCA	60.353	20	274	1662	1935	GGTCGCTCGGTGTCCTATTA	60.096	20	TCAATTTCCACCGGACAAGT	60.353	20	276	1662	1937	CCCCTGAGTGTGTCTGTGTG	60.198	20	CCTTGTTTCAATTTCCACCG	60.336	20	261	1684	1944
c113910.graph_c0	TCCTCTCCTGCATCACATCA	60.363	20	ACGGACGGACAGAGAAGAGA	59.986	20	241	95	335	TCCTCTCCTGCATCACATCA	60.363	20	GACGGACGGACAGAGAAGAG	59.986	20	242	95	336	CCTCTCCTGCATCACATCAC	59.212	20	ACGGACGGACAGAGAAGAGA	59.986	20	240	96	335
c113917.graph_c0	CTGCTTCAATAGGCCAGGAG	59.971	20	GATGAGTGGAGACTGTGGCA	59.827	20	279	2366	2644	CTGCTTCAATAGGCCAGGAG	59.971	20	GGTGTCCAAATGGAAAGCAT	59.797	20	206	2366	2571	ACTGCTTCAATAGGCCAGGA	59.836	20	GATGAGTGGAGACTGTGGCA	59.827	20	280	2365	2644
c113917.graph_c0	TGGGGAATTTCTTCCTTCCT	59.875	20	TTGCTTCTCTTTGTGCCCTT	59.993	20	250	3794	4043	TGGGGAATTTCTTCCTTCCT	59.875	20	TTTGCTTCTCTTTGTGCCCT	59.993	20	251	3794	4044	TGGGGAATTTCTTCCTTCCT	59.875	20	TGCCATTATTGTTGCCTGAA	60.073	20	135	3794	3928
c113921.graph_c0	CCCTTGACTCTGTAGCCTGC	60.012	20	TTGGGTCAAACCAACTGTCA	59.976	20	257	2411	2667	TTCGGCCACGAAATCTATTC	60.038	20	TTGGGTCAAACCAACTGTCA	59.976	20	176	2492	2667	CCCTTGACTCTGTAGCCTGC	60.012	20	CCTGCCTCCTTGTCAAACAT	60.111	20	153	2411	2563
c113929.graph_c0	AAGGTGAGGACCGTCAAGG	60.096	19	CATGGACGTCATGGAGGAG	60.054	19	255	138	392	ACGACGACCTCCTGCTCTCT	61.544	20	GCTCATGAACCCCTTGAGAT	59.094	20	194	322	515	GACGACGACCTCCTGCTCT	60.566	19	GCTCATGAACCCCTTGAGAT	59.094	20	195	321	515
c113929.graph_c0	GTTTTGCAGCCACTGTTCAA	59.888	20	CAAGCAAAATCCCAGATCGT	60.074	20	108	1081	1188	GCATGGTCTCTAGCTGCTCC	60.127	20	CAAGCAAAATCCCAGATCGT	60.074	20	270	919	1188	CCACTGTTCAATGCAATTCG	60.111	20	AAGCAGAGACTCCCAAGCAA	60.134	20	112	1090	1201
c113929.graph_c1	GCAGCTTCATCTAACTCGGG	59.978	20	CTCCTCTTCCCTTCCCGTC	61.116	19	260	1393	1652	CTTCATCTAACTCGGGAGCG	59.971	20	CTCCTCTTCCCTTCCCGTC	61.116	19	256	1397	1652	GCAGCTTCATCTAACTCGGG	59.978	20	TCCTCTTCCCTTCCCGTC	60.128	18	259	1393	1651
c113930.graph_c0	CTGCTTCAACCACAGAACCC	60.69	20	TAGAGGTAGTCGTCGCCCTG	60.41	20	204	146	349	GCTGCTTCAACCACAGAACC	60.844	20	TAGAGGTAGTCGTCGCCCTG	60.41	20	205	145	349	GGCTGCTTCAACCACAGAAC	60.844	20	TAGAGGTAGTCGTCGCCCTG	60.41	20	206	144	349
c113963.graph_c0	CCGATTTCTGTCATGGTGTG	59.96	20	CTCGATCCCATCCCTCTCTA	59.188	20	274	1684	1957	CCGATTTCTGTCATGGTGTG	59.96	20	CGATCCCATCCCTCTCTACC	60.812	20	272	1684	1955	GGGTGGATGACAGCAATCTT	59.934	20	CTCGATCCCATCCCTCTCTA	59.188	20	165	1793	1957
c113998.graph_c0	GGGCGTACGCTTTCATACAT	59.988	20	ACACCCAGGAGATGTTGGAC	59.817	20	240	209	448	GGGCGTACGCTTTCATACAT	59.988	20	GAGGTGATTGGAGCCGAGTA	60.218	20	187	209	395	GGGCGTACGCTTTCATACAT	59.988	20	CAGACATCGAGGTGATTGGA	59.631	20	195	209	403
c114061.graph_c0	GTTCTCCACATCGGACCAGT	59.969	20	CGACGGTTAGAGAGAGCGTC	60.156	20	170	302	471	CTCCACATCGGACCAGTTCT	60.112	20	CGACGGTTAGAGAGAGCGTC	60.156	20	167	305	471	GTTCTCCACATCGGACCAGT	59.969	20	GGTTAGAGAGAGCGTCAGCG	60.299	20	166	302	467
c114067.graph_c0	CCCTCCATCCCTCTTTCTCT	59.63	20	TCATCTCCGACTCTTCTCCC	59.334	20	237	1682	1918	CCCTCCATCCCTCTTTCTCT	59.63	20	CATCTCCGACTCTTCTCCCC	61.132	20	236	1682	1917	CCCTCCATCCCTCTTTCTCT	59.63	20	ATCATCTCCGACTCTTCTCCC	59.65	21	238	1682	1919
c114075.graph_c0	GTCGTAGTCGCCGTACAGGT	60.201	20	ATCGTCTTTGCAGTTTGCCT	59.882	20	238	1810	2047	GTCGTAGTCGCCGTACAGGT	60.201	20	AATCGTCTTTGCAGTTTGCC	60.257	20	239	1810	2048	GTCGTAGTCGCCGTACAGGT	60.201	20	CAGTTTGCCTTTCTCCCATC	59.67	20	228	1810	2037
c114096.graph_c0	GAGCCAGACGAGGAGTCAAG	60.135	20	GCAACGCTTCCCTGAAATAC	59.713	20	134	1904	2037	GAGCCAGACGAGGAGTCAAG	60.135	20	AACGCTTCCCTGAAATACCC	60.32	20	132	1904	2035	GAGCCAGACGAGGAGTCAAG	60.135	20	CAACGCTTCCCTGAAATACC	59.569	20	133	1904	2036
c114108.graph_c0	GAACATGGGTGATGGTTTTACA	59.592	22	GATACCCTGACCTCACCGAA	59.927	20	231	33	263	GAACATGGGTGATGGTTTTACA	59.592	22	TGAATGGGGCGGTAGATAAG	59.916	20	165	33	197	GAACATGGGTGATGGTTTTACA	59.592	22	CTGAATGGGGCGGTAGATAA	59.916	20	166	33	198
c114132.graph_c0	GGCTGTTCGATGAAACCATT	59.939	20	ACATGATCAAGGGCAAGACC	59.934	20	240	363	602	CAACCGCCTCTACTCAAAGG	59.869	20	ACATGATCAAGGGCAAGACC	59.934	20	125	478	602	CAACCGCCTCTACTCAAAGG	59.869	20	ACCCTCTTCGACCTCATCCT	60.073	20	204	478	681
c114135.graph_c0	ATCCTGGATAGCGTCACAGC	60.249	20	TGCTGGAACCTGAACAAACA	60.278	20	261	513	773	CTCCCTGGTGTTGTAGGAGC	59.721	20	TGCTGGAACCTGAACAAACA	60.278	20	149	625	773	ATCCTGGATAGCGTCACAGC	60.249	20	CAATGCTGGAACCTGAACAA	59.691	20	264	513	776
c114142.graph_c1	CGATCAGGTTCCGAGGTAGA	60.21	20	AGCATTCCCACGCTACTCTG	60.419	20	236	164	399	CGATCAGGTTCCGAGGTAGA	60.21	20	CTGGAGCGGAGTAGACAGGT	59.474	20	219	164	382	CGATCAGGTTCCGAGGTAGA	60.21	20	TCTGGAGCGGAGTAGACAGG	60.545	20	220	164	383
c114152.graph_c0	ATCTCGGCGAAGAGAAACCT	60.349	20	CACGTCCTTTTCTTTCGGAG	59.846	20	138	1041	1178	ATCTCGGCGAAGAGAAACCT	60.349	20	GTGGTAGTTGACCTCTCGGC	59.727	20	272	1041	1312	ATCTCGGCGAAGAGAAACCT	60.349	20	ACACGTCCTTTTCTTTCGGA	59.711	20	139	1041	1179
c114162.graph_c0	GAGGCAAAACGTCGAACAG	59.43	19	TCCCGTACCAAATTCAAAGC	59.938	20	180	1161	1340	GAGGCAAAACGTCGAACAG	59.43	19	CCAAGCAAATATCTCCCCAA	59.894	20	248	1161	1408	GAGGCAAAACGTCGAACAG	59.43	19	ACCCAAGCAAATATCTCCCC	60.152	20	250	1161	1410
c114172.graph_c0	TAGTGCCGCTAGTTTCCCAT	59.73	20	CCGGATTAAGGAGTGATGGA	59.887	20	240	153	392	CTAGTGCCGCTAGTTTCCCA	60.399	20	CCGGATTAAGGAGTGATGGA	59.887	20	241	152	392	CTAGTGCCGCTAGTTTCCCA	60.399	20	TCCGGATTAAGGAGTGATGG	59.887	20	242	152	393
c114172.graph_c0	GTGCCGAACTTGAGGAACTC	59.851	20	GTACTCGTCTTCGTCGGAGC	60.02	20	204	561	764	GTGCCGAACTTGAGGAACTC	59.851	20	GGAGTACTCGTCTTCGTCGG	59.867	20	207	561	767	GTGCCGAACTTGAGGAACTC	59.851	20	ATGTCGATCTGCACGAGGAT	60.655	20	269	561	829
c114183.graph_c0	GACTGCCTCTTGCATCATCA	59.95	20	TCCAAATACAAGCTGTGGCA	60.257	20	146	978	1123	ATCATCACTACCACGGCCTC	59.957	20	CCAAATACAAGCTGTGGCAA	59.729	20	132	991	1122	GACTGCCTCTTGCATCATCA	59.95	20	CCAAATACAAGCTGTGGCAA	59.729	20	145	978	1122
c114211.graph_c0	TCCATGAATACGGTGGATGA	59.732	20	TCCTTCTCCCCCTCCTTAAA	60.004	20	236	1534	1769	TCCATGAATACGGTGGATGA	59.732	20	GGAACCCAGAAACACCAGAA	59.943	20	273	1534	1806	TCCATGAATACGGTGGATGA	59.732	20	CCAGAAACACCAGAAGCGTT	60.291	20	268	1534	1801
c114214.graph_c0	CCCCCACAACTCTCTCCTCT	60.638	20	CGCACATCTCATACGGTCAT	59.552	20	109	14	122	TCTCTCCTCTCCCACTCTGG	59.503	20	CCGCACATCTCATACGGTC	60.088	19	100	24	123	CCACAACTCTCTCCTCTCCC	58.819	20	CGCACATCTCATACGGTCAT	59.552	20	106	17	122
c114224.graph_c0	TTGGTTTCAAGTGTGATCCCT	59.439	21	CATGAGAAGAATTTGGCGGT	60.074	20	265	929	1193	TTGGTTTCAAGTGTGATCCCT	59.439	21	AGTACGATCCGAAAGCTCCA	59.836	20	226	929	1154	TTGGTTTCAAGTGTGATCCCT	59.439	21	GTACGATCCGAAAGCTCCAA	60.214	20	225	929	1153
c114257.graph_c0	TCCCCTTATGCTGATAACGC	60.06	20	GGCATCCGAATAATCCAACA	60.67	20	280	930	1209	CCGCTTGTTTCCTTGAATGT	60.11	20	GGCATCCGAATAATCCAACA	60.67	20	212	998	1209	CACTTGGTTCCACAATGCTG	60.152	20	GGCATCCGAATAATCCAACA	60.67	20	255	955	1209
c114259.graph_c0	TCGCCCGGATATACAGTAGG	59.938	20	TCGATCGACACACACACAGA	59.858	20	254	109	362	TCGCCCGGATATACAGTAGG	59.938	20	CATCGATCGACACACACACA	60.167	20	256	109	364	GGACGTCTGGTACGAGCATT	60.142	20	GCATTCTCTCTCGTTCTGGC	60.104	20	268	280	547
c114259.graph_c0	GGACGTCTGGTACGAGCATT	60.142	20	GCATTCTCTCTCGTTCTGGC	60.104	20	268	280	547	CTTCGCCTCTCTCTCTCTCG	59.574	20	TCCCTCTGCTTCTCTGCATT	60.096	20	243	320	562	CTTCGCCTCTCTCTCTCTCG	59.574	20	CCCTCTGCTTCTCTGCATTC	60.096	20	242	320	561
c114289.graph_c0	CATGCAATTTCCACTTGGTG	59.964	20	GATTCACCTCCAGCGAGAAG	59.95	20	201	1331	1531	GTTGAAATCCAGCCCGACTA	60.074	20	GATTCACCTCCAGCGAGAAG	59.95	20	116	1416	1531	AATCCAGCCCGACTAATCCT	59.925	20	GATTCACCTCCAGCGAGAAG	59.95	20	111	1421	1531
c114294.graph_c0	GTCACCGACTCGGACTGC	60.425	18	GCCTCCATGACGGACTGC	62.895	18	236	719	954	GTCGAGCGTCACCGACTC	60.587	18	GCCTCCATGACGGACTGC	62.895	18	243	712	954	GGACTGCAGCCTCGTGTC	60.587	18	GCCTCCATGACGGACTGC	62.895	18	225	730	954
c114294.graph_c0	TTTCGTCTGGTGCTTGTGAG	60.025	20	GCCTGAAGTCAGTGCAACCT	60.453	20	131	1470	1600	TCGTCTGGTGCTTGTGAGAG	60.178	20	GCCTGAAGTCAGTGCAACCT	60.453	20	129	1472	1600	CCCACTTCTTCTTGCTTCCA	60.366	20	GCCTGAAGTCAGTGCAACCT	60.453	20	161	1440	1600
c114307.graph_c0	TATGCACTTCGATTTTGGCA	60.215	20	ATCGCTGATGTCCTGTAGCA	59.425	20	100	2706	2805	TATGCACTTCGATTTTGGCA	60.215	20	CATCGCTGATGTCCTGTAGC	59.425	20	101	2706	2806	GCGCGAATCTAGGTTTCACT	59.481	20	TCGCTGATGTCCTGTAGCAT	59.425	20	120	2685	2804
c114315.graph_c1	CTGGAACCAGGCAAGTGTTT	60.149	20	CCCTCATGCTGTTTCTTGGT	60.111	20	247	415	661	CTGGAACCAGGCAAGTGTTT	60.149	20	AGGCTGTGCAAGCTGAAGAT	60.164	20	218	415	632	AAACTGGAACCAGGCAAGTG	60.149	20	AGGCTGTGCAAGCTGAAGAT	60.164	20	221	412	632
c114315.graph_c1	AGCTCTGCAGCTTGTCCTTC	59.898	20	CTCTCCGACCTCAACACCTC	59.835	20	100	1419	1518	GTACTTGGCTTCAAGGGCAG	59.875	20	CTCTCCGACCTCAACACCTC	59.835	20	243	1276	1518	GAATGCCCCTCAGAAACTCA	60.195	20	CTCTCCGACCTCAACACCTC	59.835	20	178	1341	1518
c114358.graph_c0	TGAGCAAGCAACATCCAAAA	60.379	20	GCAGAACTGCATTGCTTGAG	59.746	20	231	746	976	TTGAGCAAGCAACATCCAAA	60.379	20	GCAGAACTGCATTGCTTGAG	59.746	20	232	745	976	ATTGAGCAAGCAACATCCAA	59.276	20	GCAGAACTGCATTGCTTGAG	59.746	20	233	744	976
c114364.graph_c0	CCACCATATCGGTCACCTCT	59.803	20	GACCGTGATTTTGATCGTGA	59.502	20	170	1424	1593	CCACCATATCGGTCACCTCT	59.803	20	TGACCGTGATTTTGATCGTG	60.517	20	171	1424	1594	CCACCATATCGGTCACCTCT	59.803	20	TGATTTTGATCGTGACCGTG	60.517	20	165	1424	1588
c114371.graph_c0	GCCTACTTGTAATCCGCTGC	59.873	20	GCCCGAAACAAAACAAGAAA	60.089	20	246	31	276	CCTACTTGTAATCCGCTGCC	59.73	20	GCCCGAAACAAAACAAGAAA	60.089	20	245	32	276	GGCATTTGCTTGTCCTGTTT	60.118	20	GAGGTTCAGACTCGCTGCTC	60.292	20	247	4	250
c114371.graph_c0	TTTCTTGTTTTGTTTCGGGC	60.089	20	TGTTCCTTGTCGATCTTCCC	60.05	20	136	257	392	TTTCTTGTTTTGTTTCGGGC	60.089	20	TTCCTCCTTCCCTCCGTAAT	59.897	20	197	257	453	TTTCTTGTTTTGTTTCGGGC	60.089	20	ATTCCTCCTTCCCTCCGTAA	59.897	20	198	257	454
c114374.graph_c0	CAGACAAGGCAACGAACAGA	60.025	20	TCTACGGGAGCTGTGAGGAC	60.408	20	250	162	411	ATCATGGTCAGGCTTGGTGT	60.395	20	AGCACAACCAAGAAGTGGCT	59.914	20	214	328	541	CAGACAAGGCAACGAACAGA	60.025	20	CTCTACGGGAGCTGTGAGGA	60.545	20	251	162	412
c114375.graph_c0	AGGGAAAACTCAGCAAGGGT	60.11	20	TTCCTCACCCCTTCTTCTCA	59.773	20	234	234	467	CAAAGAGGGAAGCTGGTTCA	60.366	20	TGATAATGAAGACCCGAGGC	60.036	20	268	259	526	AGGGAAAACTCAGCAAGGGT	60.11	20	CCTTCCTCACCCCTTCTTCT	59.671	20	236	234	469
c114375.graph_c0	CATCACCTTCACCTTGCTCA	59.831	20	TGAGGAGGAGGATGATTTGG	60.003	20	254	855	1108	CATCGTCATCATCGTTGTCC	59.925	20	CTTGACGTGCCCAGTAGTGA	59.897	20	274	765	1038	GCATCGTCATCATCGTTGTC	60.088	20	CTTGACGTGCCCAGTAGTGA	59.897	20	275	764	1038
c114375.graph_c0	TCATCTTCTTCCTCGCCATC	60.303	20	CCGGACTCTCAAGTACCTCG	59.861	20	111	1382	1492	TCATCATCTTCTTCCTCGCC	60.303	20	CCGGACTCTCAAGTACCTCG	59.861	20	114	1379	1492	CTTCCAGGATCCTCGTCATC	59.612	20	CCGGACTCTCAAGTACCTCG	59.861	20	144	1349	1492
c114388.graph_c0	CTCTCCCTCATCGACGTCTC	59.945	20	TGAAGAAGGCTTTGTCCCAG	60.366	20	280	128	407	CTCTCCCTCATCGACGTCTC	59.945	20	CTTGGTCTTCTTCGGGGACT	60.619	20	234	128	361	GACGACTTCCTCCTCGACCT	60.791	20	GTGAAGAAGGCTTTGTCCCA	60.232	20	251	158	408
c114401.graph_c3	CTTCCCCTTGTTGAACCCTC	60.852	20	AGCGGTGACTGAGAGGAGAG	59.732	20	143	913	1055	TCTGCTTCTTGATGAGTGCC	59.116	20	AGCGGTGACTGAGAGGAGAG	59.732	20	273	783	1055	TTCCCCTTGTTGAACCCTC	59.888	19	AGCGGTGACTGAGAGGAGAG	59.732	20	142	914	1055
c114415.graph_c0	CTCCTCATCCCCGTCTCTG	60.767	19	TGAATGAACCACCAGGTGAA	59.935	20	236	195	430	CTCCTCATCCCCGTCTCTG	60.767	19	TGAATTTCTTTGAGGCCCAG	60.184	20	172	195	366	CTCCTCATCCCCGTCTCTG	60.767	19	CATGAATTTCTTTGAGGCCC	59.505	20	174	195	368
c114420.graph_c0	CTGCACCAAACAGGAAAACA	59.734	20	GCGGAACGGAGAAGTACAAC	59.74	20	259	88	346	CACTGCACCAAACAGGAAAA	59.734	20	GCGGAACGGAGAAGTACAAC	59.74	20	261	86	346	TGCACCAAACAGGAAAACAG	59.734	20	GCGGAACGGAGAAGTACAAC	59.74	20	258	89	346
c114429.graph_c0	CCTCATCTCTCTCCACTCCG	59.937	20	AAGGAACTCACTGAAGGCCA	59.844	20	232	93	324	CCTCATCTCTCTCCACTCCG	59.937	20	CCGATGAGAAGAAGGAAGGA	59.356	20	254	93	346	CCTCATCTCTCTCCACTCCG	59.937	20	GAACTCACTGAAGGCCATGC	60.812	20	229	93	321
c114429.graph_c0	TCCAGCAAGTGTACGTCGTC	59.905	20	CGCACACACTGTTTACCCTG	60.213	20	110	1504	1613	GCAAGTGTACGTCGTCGTGT	59.826	20	TTGGCAAGACATCAAGTTGC	59.847	20	251	1508	1758	TCCAGCAAGTGTACGTCGTC	59.905	20	TGGACACAAGATTGGCAAGA	60.24	20	266	1504	1769
c114471.graph_c0	GGTAAGACAGCTCCCCAACA	60.111	20	TGCCGCAGTGTAAGAGTGAG	60.199	20	128	10	137	GGTAAGACAGCTCCCCAACA	60.111	20	CACGTTGAACTTTTCGTGGA	59.734	20	238	10	247	GGTAAGACAGCTCCCCAACA	60.111	20	CCTAAGGCATGGCCTAGTTG	59.724	20	170	10	179
c114471.graph_c0	CTGTACTCCTCGAAGGACGC	60.012	20	CACGCTGACTTTCACTTTGG	59.485	20	238	931	1168	CTGTACTCCTCGAAGGACGC	60.012	20	CCTCTGATTTTCACACGCTG	59.44	20	251	931	1181	CTGTACTCCTCGAAGGACGC	60.012	20	TTCCTCTGATTTTCACACGCT	59.867	21	253	931	1183
c114478.graph_c0	GTGTACCGACCCTTCAGCAT	59.997	20	TGTCGACGTCTTCTGATTGC	59.992	20	149	1515	1663	GTGTACCGACCCTTCAGCAT	59.997	20	GCAATGTCGACGTCTTCTGA	59.992	20	153	1515	1667	GTGTACCGACCCTTCAGCAT	59.997	20	AAGGTGGCACTTGCTGTTCT	59.914	20	173	1515	1687
c114489.graph_c1	TGTGCCTTTTGTGAGGTTTG	59.734	20	TTAAACAATTGTCGGGAGGC	59.938	20	214	2629	2842	TGAATGTGCCTTTTGTGAGG	59.691	20	TTAAACAATTGTCGGGAGGC	59.938	20	218	2625	2842	TGTGCCTTTTGTGAGGTTTG	59.734	20	ATTGTCGGGAGGCCTAATTT	59.799	20	207	2629	2835
c114495.graph_c0	CAATCCCTTCAGGGGTATGA	59.744	20	CAGCCAGCCTTGTTATCCAT	60.096	20	215	778	992	CAATCCCTTCAGGGGTATGA	59.744	20	GACAGCCAGCCTTGTTATCC	59.7	20	217	778	994	CAATCCCTTCAGGGGTATGA	59.744	20	TGAGACAGCCAGCCTTGTTA	59.591	20	220	778	997
c114509.graph_c0	AGGACTCGTCGTTCTTCAGG	59.45	20	TCGATCTCGACGATCTGGAC	61.348	20	198	1575	1772	AGGACTCGTCGTTCTTCAGG	59.45	20	GACGACCTCCCTGAGTTCC	59.628	19	262	1575	1836	GGAAGACGTCTCCGAGGACT	60.791	20	TCGATCTCGACGATCTGGAC	61.348	20	212	1561	1772
c114518.graph_c0	CTCGGAGAAGAGGATCATGC	59.91	20	GCCAATCCAACCAATCCATA	60.532	20	280	1193	1472	GCCCTCGACGTTGTTGTACT	60.179	20	GCCAATCCAACCAATCCATA	60.532	20	262	1211	1472	TGCTTGACCTGGATCATCAC	59.637	20	GCCAATCCAACCAATCCATA	60.532	20	207	1266	1472
c114522.graph_c0	GAGGTTGCCGTAGACGTTGT	60.179	20	ACCAACCCTAGAACCCAACC	60.088	20	180	1374	1553	GAGGTTGCCGTAGACGTTGT	60.179	20	AACCCTAGAACCCAACCCTG	60.218	20	177	1374	1550	GAGGTTGCCGTAGACGTTGT	60.179	20	CAACCCTAGAACCCAACCCT	60.218	20	178	1374	1551
c114534.graph_c0	GTGGAGGGAGCGGAAGAG	60.912	18	AACCCTAGCTCTTGCACCAT	58.817	20	270	1202	1471	GTGGAGGGAGCGGAAGAG	60.912	18	TAACCCTAGCTCTTGCACCA	58.528	20	271	1202	1472	GTGGAGGGAGCGGAAGAG	60.912	18	CTAACCCTAGCTCTTGCACCA	59.526	21	272	1202	1473
c114540.graph_c0	TTTGCACAAAAGCTTCATCG	59.992	20	TTCCAAGCAGCTGTATGACG	60.011	20	205	309	513	TCTCAGCCTCTGGGTTTTGT	59.844	20	TTCCAAGCAGCTGTATGACG	60.011	20	248	266	513	TTTGCACAAAAGCTTCATCG	59.992	20	TCGAACGGTTCCTACAGAGG	60.246	20	252	309	560
c114547.graph_c0	GAGGGGCTGAGGAACTGG	60.762	18	CAGTCCACAGACAGGCACC	60.311	19	270	1519	1788	GAAGAGCGAGGGGCTGAG	61.209	18	ACCAGTCCACAGACAGGCAC	61.218	20	279	1512	1790	GAAGAGCGAGGGGCTGAG	61.209	18	ACCAGTCCACAGACAGGCA	60.311	19	279	1512	1790
c114554.graph_c0	TCATTCCCAATATCTTTCCCC	59.971	21	GTGTGAACTCCATCCCGAGT	59.969	20	227	28	254	TCATTCCCAATATCTTTCCCC	59.971	21	TGGCGAAGTGAAAGAAAGGT	59.853	20	277	28	304	TCATTCCCAATATCTTTCCCC	59.971	21	ACAAACGAGAGTGACTCGGC	60.453	20	247	28	274
c114561.graph_c0	GGTGCGAGGCGACTGTTAG	61.952	19	AACACACACGCTCCTCTCCT	59.907	20	209	1724	1932	GGTGCGAGGCGACTGTTA	60.991	18	AACACACACGCTCCTCTCCT	59.907	20	209	1724	1932	GGTGCGAGGCGACTGTTAG	61.952	19	CAGAAAAATCCCCAAATCCA	59.733	20	160	1724	1883
c114603.graph_c0	CGACAAAATTGGCTACAGCA	59.872	20	TCCACCCAGGAGTGAGATTC	60.048	20	189	247	435	CGATCATTCCTTGACCAACC	60.317	20	TCCACCCAGGAGTGAGATTC	60.048	20	221	215	435	TGATGCGATCATTCCTTGAC	59.61	20	TCCACCCAGGAGTGAGATTC	60.048	20	226	210	435
c114619.graph_c0	GAGCTGGTCCGCTACGTC	59.531	18	GAAGTCGTCCAGGAACGC	59.345	18	117	176	292	GAGCTGGTCCGCTACGTC	59.531	18	GCGAAGTCGTCCAGGAAC	59.345	18	119	176	294	GAGCTGGTCCGCTACGTC	59.531	18	GGTCGCCTCCATCTCCTC	60.738	18	234	176	409
c114640.graph_c0	TGACGACACCAGAACTCACA	58.787	20	AGGAGAGGGAACCGTTTGTT	59.972	20	231	32	262	TGACGACACCAGAACTCACA	58.787	20	AAGGAGAGGGAACCGTTTGT	59.972	20	232	32	263	CGACACCAGAACTCACATGAA	59.736	21	AAGGAGAGGGAACCGTTTGT	59.972	20	229	35	263
c114649.graph_c0	TCACTCATGGGTCAGAGCAG	59.98	20	TAAAGGTTGGAAGGGGAAGC	60.423	20	139	735	873	CTCACTCATGGGTCAGAGCA	59.98	20	TAAAGGTTGGAAGGGGAAGC	60.423	20	140	734	873	CACCACCATCTCACTCATGG	59.954	20	TAAAGGTTGGAAGGGGAAGC	60.423	20	149	725	873
c114649.graph_c0	CTTTCTCCTCCGTCTCTCCA	59.525	20	CTGCAGTTTCCTTGAGGAGC	60.134	20	248	927	1174	GCTTTCTCCTCCGTCTCTCC	60.477	20	CTGCAGTTTCCTTGAGGAGC	60.134	20	249	926	1174	GATGAAGAGGGCTCACAAGG	59.803	20	TAGTCCTGGAGGAGGCTCTG	59.549	20	153	996	1148
c114656.graph_c2	CATGTCCTGTTTCTTGTCCG	59.135	20	TTGTACCGGGCCAAGTGTAT	60.249	20	214	1067	1280	CATGTCCTGTTTCTTGTCCGT	60.02	21	TTGTACCGGGCCAAGTGTAT	60.249	20	214	1067	1280	CATGTCCTGTTTCTTGTCCG	59.135	20	GACCACACTCTTGTACCGGG	60.422	20	224	1067	1290
c114669.graph_c0	GTCTCAACCATGATCCCGTT	59.786	20	AAAGAAAGGGAAGCCTCTGC	59.962	20	271	1648	1918	CTTTCAGCCAACCATCAGGT	60.111	20	TCCTGCTGTCATTCTCCCTC	60.349	20	227	1601	1827	CTTTCAGCCAACCATCAGGT	60.111	20	GCACCTCCTGCTGTCATTCT	60.418	20	232	1601	1832
c114685.graph_c0	TCTGCAATCTGTGTTGGCTC	59.992	20	TGGTGATGCTGGGTACAAAA	59.964	20	192	140	331	TCTGCAATCTGTGTTGGCTC	59.992	20	TTGGTGATGCTGGGTACAAA	59.964	20	193	140	332	TCTGCAATCTGTGTTGGCTC	59.992	20	ACCCATCGTCTCATCTCACC	59.928	20	112	140	251
c114691.graph_c0	GCACACAGCTAGCAACCAAA	60.058	20	AGGCCTGCCCTCTAGTGTTA	58.958	20	199	1775	1973	TGCATGGAAAGTCGTTGAAG	59.84	20	AGGCCTGCCCTCTAGTGTTA	58.958	20	262	1712	1973	GTGCATGGAAAGTCGTTGAA	59.697	20	AGGCCTGCCCTCTAGTGTTA	58.958	20	263	1711	1973
c114707.graph_c0	GAAGACCTCCGCCAGCAC	61.981	18	GCGTGAGTCCCTTGATTCAT	60.081	20	129	1666	1794	GAAGACCTCCGCCAGCAC	61.981	18	TACCACACCCACGACTACCA	59.873	20	101	1666	1766	GAAGACCTCCGCCAGCAC	61.981	18	ACCCCGATCTTGGATTCTTC	60.272	20	246	1666	1911
c114708.graph_c0	TCAAAACCTAAAGCGGAGGA	59.817	20	CCATCGTTCTCAGGGATGTT	59.927	20	256	142	397	TCAAAACCTAAAGCGGAGGA	59.817	20	CTCAGGGATGTTCACGGAAT	59.927	20	248	142	389	CGATCAAAACCTAAAGCGGA	60.202	20	CCATCGTTCTCAGGGATGTT	59.927	20	259	139	397
c114716.graph_c0	AACTTACACAACCTGCCCGT	59.52	20	CAAGCAAACAGATGAAGGCA	59.988	20	247	575	821	GAACTTACACAACCTGCCCG	60.55	20	CAAGCAAACAGATGAAGGCA	59.988	20	248	574	821	TTACACAACCTGCCCGTACTC	60.045	21	CAAGCAAACAGATGAAGGCA	59.988	20	244	578	821
c114740.graph_c0	AGCGCGACAAATCAAAAGTT	59.889	20	CGCTCTGCTTGTGTATCAGC	59.77	20	192	8	199	AGCGCGACAAATCAAAAGTT	59.889	20	CCGTGCCTGTAAATGCTGTA	59.752	20	220	8	227	AGCGCGACAAATCAAAAGTT	59.889	20	AATGCTGTAGCCTCTCTCGC	59.746	20	209	8	216
c114750.graph_c0	GGAGCAATAGGGGGAGAGAC	60.037	20	ATCCTCTGAAACTTCCGCCT	60.212	20	264	1759	2022	TGCTGTCAAGCTAGGGTTCC	60.397	20	CCCTGATTTCTTTTCTCCCC	59.875	20	165	1783	1947	TGCTGTCAAGCTAGGGTTCC	60.397	20	ATCCTCTGAAACTTCCGCCT	60.212	20	240	1783	2022
c114758.graph_c0	TGTTGAGATGGAAATCGACG	59.648	20	GGCTACGGATTTGTCGGTTA	59.96	20	216	1315	1530	CGCAGGCAAAACTTCTTCAT	60.386	20	GGCTACGGATTTGTCGGTTA	59.96	20	167	1364	1530	CCTTAAGAAACCGGCAGAGA	59.448	20	GCGCCCTGAATAATCAAAAA	60.04	20	160	1445	1604
c114768.graph_c0	GTGAGAGCACCGACTTCCTC	59.993	20	ACCCTAACCCTAGCGCTCTC	59.87	20	164	1242	1405	CCAGACCGTACAACTGGGAT	59.844	20	ACCCTAACCCTAGCGCTCTC	59.87	20	267	1139	1405	GCAGGAAGTTGTCACAGCAA	60.032	20	GGAGGAGAAGATGGAGGAGC	60.3	20	269	1071	1339
c114790.graph_c0	CCAGAGTAGTACGTGGGCGT	60.193	20	TCACATCCTCCACTTCCCTC	60.048	20	179	1602	1780	CTCCTGCAGGCCAGAGTAGT	59.622	20	TCACATCCTCCACTTCCCTC	60.048	20	189	1592	1780	CAGAGTAGTACGTGGGCGTG	59.385	20	TCACATCCTCCACTTCCCTC	60.048	20	178	1603	1780
c114806.graph_c0	GGTGAGGCAACCTCTCTCTG	59.986	20	TACAGCGCACTAAATCGCAG	60.177	20	268	449	716	GGTGAGGCAACCTCTCTCTG	59.986	20	AACAACCACATACAGCGCAC	59.646	20	278	449	726	GGTGAGGCAACCTCTCTCTG	59.986	20	AGAGTGTCATCGCACGTCAA	60.473	20	169	449	617
c114806.graph_c0	TTCATCTCCCAGATCGGAAC	60.011	20	TACAGCGCACTAAATCGCAG	60.177	20	214	503	716	GGTGAGGCAACCTCTCTCTG	59.986	20	TACAGCGCACTAAATCGCAG	60.177	20	268	449	716	TTCATCTCCCAGATCGGAAC	60.011	20	AACAACCACATACAGCGCAC	59.646	20	224	503	726
c114814.graph_c0	CCACGAGGTCACACACACTT	59.623	20	TCTCCAAGGACGACTCCATC	60.199	20	278	139	416	AAGACCGCAACCAAAATCAC	59.978	20	CATCGGGGTTGAATCTTAGG	59.382	20	146	92	237	AAGACCGCAACCAAAATCAC	59.978	20	CCATCGGGGTTGAATCTTAG	59.382	20	147	92	238
c114814.graph_c0	AAGTCGATCAACATCTCGCC	60.226	20	GCCCTCACCCCTTTATAAGC	59.93	20	230	1181	1410	AAGTCGATCAACATCTCGCC	60.226	20	CCAGCAGTTTTCCTCTCTCG	60.126	20	177	1181	1357	AAGTCGATCAACATCTCGCC	60.226	20	CCACCAGCAGTTTTCCTCTC	59.844	20	180	1181	1360
c114829.graph_c0	GACAGCTGAGAAATGGGAGC	59.957	20	AGGTCTAGCAGCGCATTCAT	60.007	20	201	1212	1412	AATGGGAGCATTTCATCTGC	60.043	20	AGGTCTAGCAGCGCATTCAT	60.007	20	190	1223	1412	CTGGCGGAACCACTATTCAT	59.955	20	AGGTCTAGCAGCGCATTCAT	60.007	20	132	1281	1412
c114832.graph_c0	TTAGTATGGCAAAGGGTGCC	59.96	20	CGCAGAAGACACATCCATTTT	60.125	21	177	403	579	TTAGTATGGCAAAGGGTGCC	59.96	20	CGCAGAAGACACATCCATTT	58.724	20	177	403	579	TTAGTATGGCAAAGGGTGCC	59.96	20	AACGCAGAAGACACATCCATT	59.612	21	179	403	581
c114839.graph_c0	GGCCCAGAGATACCAACAAA	59.933	20	AATAGCGGCATAACACCAGC	60.124	20	131	277	407	GGCCCAGAGATACCAACAAA	59.933	20	TGAGTTCATTGCCAGTGGAG	59.831	20	197	277	473	GGCCCAGAGATACCAACAAA	59.933	20	CAGCTGAGTAAGCACGGTGA	60.199	20	115	277	391
c114851.graph_c0	GCGGAACAAGAATCAGTTCG	60.776	20	GAGTGAGCAGCTTGGAGAGC	60.44	20	222	225	446	CAAGAACTTGCTGGGACTGG	60.822	20	GAGTGAGCAGCTTGGAGAGC	60.44	20	190	257	446	GCAAGAACTTGCTGGGACTG	60.975	20	GAGTGAGCAGCTTGGAGAGC	60.44	20	191	256	446
c114852.graph_c0	CTCCAGGGAGAAGGGTCAG	59.77	19	AGGGATTGAGGAACATCACG	59.927	20	248	862	1109	GTTGACAAGGGGAGGCACT	60.104	19	ATTGAGGAACATCACGGACC	59.786	20	279	827	1105	CTCCAGGGAGAAGGGTCAG	59.77	19	GAAGCAGGGATTGAGGAACA	60.195	20	253	862	1114
c114858.graph_c0	CTTTGACTCTCTGCAGGGCT	59.745	20	TATATCAGCCACATGGTGCG	60.51	20	242	2375	2616	CTCTCTGCAGGGCTGAGAAT	59.703	20	TATATCAGCCACATGGTGCG	60.51	20	236	2381	2616	GCAGGGCTGAGAATAGTGCT	59.603	20	TATATCAGCCACATGGTGCG	60.51	20	230	2387	2616
c114873.graph_c1	GCATGCCTCACCAGGTATATG	60.367	21	CTTTTAGTACCACCACCGGC	59.494	20	259	1567	1825	GCATGTGACTTGTACGCTGC	60.491	20	CTCTGCCTCATCGTCCTCCT	61.887	20	252	1510	1761	GCATGTGACTTGTACGCTGC	60.491	20	CTCTGCCTCATCGTCCTCC	60.929	19	252	1510	1761
c114892.graph_c0	ACCACCTTCACAGCATCCTC	60.12	20	ACTCCCTTCTTCCACCTCGT	60.111	20	275	1686	1960	ACCACCTTCACAGCATCCTC	60.12	20	TTCTTCGATCTCTCCTCCCA	59.879	20	242	1686	1927	ACCACCTTCACAGCATCCTC	60.12	20	CGATCTCTCCTCCCATTTCA	60.15	20	237	1686	1922
c114892.graph_c0	AAGCAGGGACTTTCTACCCG	60.621	20	ATCCGTCCTCCGTTTCTTCT	60.074	20	176	1864	2039	AAGCAGGGACTTTCTACCCG	60.621	20	CTCCGTTTCTTCTCCTTCCC	60.183	20	169	1864	2032	AAGCAGGGACTTTCTACCCG	60.621	20	CCTCCGTTTCTTCTCCTTCC	60.183	20	170	1864	2033
c114915.graph_c0	GTGAAGAGCAAACGAGGGAG	59.989	20	GACGTTAGTCAGGCTGAGGC	60.02	20	210	1331	1540	GTGAAGAGCAAACGAGGGAG	59.989	20	GGACGTTAGTCAGGCTGAGG	59.867	20	211	1331	1541	GTGAAGAGCAAACGAGGGAG	59.989	20	GGCACAGTGGACGTTAGTCA	59.751	20	219	1331	1549
c114920.graph_c0	CATGGGCAGTATTTTCCACC	60.192	20	CCAGCCTTCCTCTGTCATCT	59.405	20	106	2680	2785	CATGGGCAGTATTTTCCACC	60.192	20	AATCCCAGCCTTCCTCTGTC	60.596	20	110	2680	2789	CCCTGAATCATGGGCAGTAT	59.773	20	CCAGCCTTCCTCTGTCATCT	59.405	20	114	2672	2785
c114921.graph_c1	AGCCTGTCATGTTAATGGGC	59.962	20	GCGAGCACATGACTTTCTGA	60.144	20	130	981	1110	AGCCTGTCATGTTAATGGGC	59.962	20	GCATCGCCGAAAATCTTAAA	60.172	20	167	981	1147	TTCTTCTTTCTTCGCCTCCA	60.066	20	GCGAGCACATGACTTTCTGA	60.144	20	207	904	1110
c114940.graph_c2	ATGTGCCCGAAATACACCAT	60.081	20	TTTCCTCTGTTTTTGGACGG	60.081	20	183	1363	1545	AGTCCGAGTCAGTGTGCCTT	59.907	20	TTTCCTCTGTTTTTGGACGG	60.081	20	104	1442	1545	ATTTGATCATTGTCCTCGGC	59.9	20	TTTCCTCTGTTTTTGGACGG	60.081	20	161	1385	1545
c114994.graph_c0	TGGAGAGGAAATCGATGAGC	60.303	20	TAGTGTTCGTAGCGTCGTGG	59.928	20	162	1374	1535	TGGAGAGGAAATCGATGAGC	60.303	20	TTGGCATAGTGTTCGTAGCG	59.895	20	168	1374	1541	AGCTGTTGGAGAGGAAATCG	59.43	20	TAGTGTTCGTAGCGTCGTGG	59.928	20	168	1368	1535
c115002.graph_c0	CACCAAGTGTTGACCCATGA	60.416	20	TCAACAACAACAAAATCTTGCAT	59.549	23	248	1740	1987	GCTGCCCCAGTTCTCTCTTA	59.574	20	TCAACAACAACAAAATCTTGCAT	59.549	23	131	1857	1987	TTCGAGCAACTATTGTGCCA	60.401	20	CAACAAAATCTTGCATGTACACC	59.438	23	279	1702	1980
c115011.graph_c1	ATTCCGCAGAAGTTGGAGTG	60.255	20	GACAGGGGCAACTCGATAAG	59.694	20	170	2126	2295	GGGACTCGTTGGAGTACAGC	59.727	20	GACAGGGGCAACTCGATAAG	59.694	20	267	2029	2295	GGGGACTCGTTGGAGTACAG	59.574	20	GACAGGGGCAACTCGATAAG	59.694	20	268	2028	2295
c115012.graph_c0	GAGCGCGAGGAGCGTAAC	62.208	18	GACTCCTCAACTACGCAGCC	60.02	20	203	4178	4380	GAGCGCGAGGAGCGTAAC	62.208	18	GGACTCCTCAACTACGCAGC	60.02	20	204	4178	4381	GGAAGCGAACGCATCTGG	62.907	18	GACTCCTCAACTACGCAGCC	60.02	20	233	4148	4380
c115024.graph_c0	GAAGTCCTGGATCCTGACGA	60.199	20	TTGAGATGTTCGAGGTGTGC	59.837	20	176	1373	1548	ATGGAACATGTGGGAAAAGC	59.797	20	TTGAGATGTTCGAGGTGTGC	59.837	20	260	1289	1548	TGATGGAACATGTGGGAAAA	59.75	20	TTGAGATGTTCGAGGTGTGC	59.837	20	262	1287	1548
c115030.graph_c0	TTGAACATATTCCATACCCATCC	59.801	23	GGATTGTTCCACTTGGTGCT	59.973	20	256	14	269	GAACATATTCCATACCCATCCAA	59.801	23	GGATTGTTCCACTTGGTGCT	59.973	20	254	16	269	TTGAACATATTCCATACCCATCC	59.801	23	CTTGTCCAGCTGCTTGAGTG	59.77	20	197	14	210
c115030.graph_c0	GAAGATGCCCTTCCACACC	60.468	19	AATCGCAAATCCCTTTTCCT	59.909	20	269	1542	1810	GAAGATGCCCTTCCACACC	60.468	19	TTTTCCTCTTCCTTCCTCCC	59.623	20	256	1542	1797	GAAGATGCCCTTCCACACC	60.468	19	TCCCTTTTCCTCTTCCTTCC	59.623	20	260	1542	1801
c115039.graph_c0	AAGCTTCATGTATGGTGGGG	59.813	20	CATGTCTTGCTCTGCTTTGG	59.591	20	253	754	1006	AAGCTTCATGTATGGTGGGG	59.813	20	CCATGTCTTGCTCTGCTTTG	59.591	20	254	754	1007	AAGCTTCATGTATGGTGGGG	59.813	20	CCTCCATGTCTTGCTCTGCT	60.555	20	257	754	1010
c115053.graph_c2	TTTAGGTCCTAGAAGTTGTACATGC	58.074	25	ATCCCATATGCGGAATTTCA	60.117	20	124	54	177	TTTAGGTCCTAGAAGTTGTACATGC	58.074	25	TGGTTTGCAGCATTCAAAAG	59.849	20	166	54	219	GTTTAGGTCCTAGAAGTTGTACATGC	58.818	26	ATCCCATATGCGGAATTTCA	60.117	20	125	53	177
c115085.graph_c0	GCTGCTACCTGCTTCTTGCT	59.927	20	ATGCTATTCGGGTGCAAATC	59.929	20	227	1497	1723	GCTGCTACCTGCTTCTTGCT	59.927	20	GATGCTATTCGGGTGCAAAT	59.929	20	228	1497	1724	AGCTGCTACCTGCTTCTTGC	59.927	20	ATGCTATTCGGGTGCAAATC	59.929	20	228	1496	1723
c115089.graph_c0	TCCCTCCTCCTCCTGCTC	60.443	18	TCCTGGTAGTAGGCGTCGTC	60.277	20	230	239	468	CTCCCTCCTCCTCCTGCTC	61.443	19	TCCTGGTAGTAGGCGTCGTC	60.277	20	231	238	468	TCCCTCCTCCTCCTGCTC	60.443	18	CTGGTAGTAGGCGTCGTCGT	60.334	20	228	239	466
c115101.graph_c0	CTGTCGAATATGGACTCGCC	60.624	20	GAGCGACCTAGCTAGCGAAA	59.889	20	232	1517	1748	CTGTCGAATATGGACTCGCC	60.624	20	ACTCCCTCCCCATTTTCACT	59.795	20	278	1517	1794	CTGTCGAATATGGACTCGCC	60.624	20	AGCTAGCGAAAGCTCCTTCC	60.249	20	223	1517	1739
c115111.graph_c0	CAGCAAGAATCCAGCAAACA	59.988	20	TCAGGTTCCTGGTCGACTTC	60.238	20	210	205	414	CTTGCACGCGCTATTTACAA	60.038	20	TCAGGTTCCTGGTCGACTTC	60.238	20	237	178	414	TTGCACGCGCTATTTACAAG	60.038	20	TCAGGTTCCTGGTCGACTTC	60.238	20	236	179	414
c115113.graph_c0	TCCTTCTGAACTCCCCCTCT	60.186	20	GATCGTCTACTACCGCCGTC	59.723	20	249	593	841	CTCCTTCTGAACTCCCCCTC	60.186	20	GATCGTCTACTACCGCCGTC	59.723	20	250	592	841	TCTCCTTCTGAACTCCCCCT	60.186	20	GATCGTCTACTACCGCCGTC	59.723	20	251	591	841
c115113.graph_c0	GGTAGTAGACGATCACGGGC	59.579	20	ACTGAATCCCCCTGCAATC	59.878	19	272	828	1099	CGGTAGTAGACGATCACGGG	60.529	20	ACTGAATCCCCCTGCAATC	59.878	19	273	827	1099	GGTAGTAGACGATCACGGGC	59.579	20	AAAGCCCTAGGGTGTGCAG	60.262	19	241	828	1068
c115113.graph_c0	ATTCAGTGAGGGAGGGAGGT	59.929	20	CGGAGAAAAGAAATCGGGA	60.133	19	158	1093	1250	ATTCAGTGAGGGAGGGAGGT	59.929	20	AGCAGAGCGTAGGAGGGAG	59.712	19	181	1093	1273	ATTCAGTGAGGGAGGGAGGT	59.929	20	CGGAGAAAAGAAATCGGGAA	61.402	20	158	1093	1250
c115124.graph_c0	GCAGAAACCTCAAGCTCCAC	59.997	20	ATGCAGCAAGAGCACATCAC	60.024	20	214	1512	1725	GCAGAAACCTCAAGCTCCAC	59.997	20	CAAGTTCCCAAGTCACAGCA	59.873	20	280	1512	1791	GCCTGACCTACCCAGTTCAA	60.111	20	ATGCAGCAAGAGCACATCAC	60.024	20	162	1564	1725
c115134.graph_c0	ACTTCATCTCCTCGCACCTG	60.408	20	CTTGGGAAACAGGTGATGCT	60.111	20	140	1061	1200	TCCTAGGCAGGATCATTTGC	60.177	20	CGAACAATGGTTGCACCTAA	59.585	20	273	908	1180	CAGGATCATTTGCAGGTTGA	59.648	20	CAGGTGATGCTCGAACAATG	60.263	20	277	915	1191
c115150.graph_c0	CCCTCTCTCTCCCTTTCTGG	60.319	20	AGTCTGAGATCCGGCTGAAA	59.95	20	184	26	209	CACCTCTCCCTCTCTCCCTC	60.336	20	AGTCTGAGATCCGGCTGAAA	59.95	20	199	11	209	AACACCTCTCCCTCTCTCCC	59.661	20	AGTCTGAGATCCGGCTGAAA	59.95	20	201	9	209
c115159.graph_c0	GGAGGAAGAGGAGTGGGAAC	60.05	20	CGCTTCTCAAAGGCTTCAAC	60.132	20	252	427	678	AGGGAGACGAAGAGGAGGAG	59.945	20	GAGGTTTTCTTCAGGCTCCC	60.19	20	263	378	640	AGGAGGAAGAGGAGTGGGAA	60.186	20	CGCTTCTCAAAGGCTTCAAC	60.132	20	253	426	678
c115162.graph_c0	CATGGCCTGACCCTTTTCTA	60.066	20	CTCATTTCTGGAGAACCGGA	60.187	20	191	1599	1789	TTTCTAAAGCCGGCAAGTGT	59.883	20	CTCATTTCTGGAGAACCGGA	60.187	20	177	1613	1789	CATAACATGGCCTGACCCTT	59.813	20	CTCATTTCTGGAGAACCGGA	60.187	20	196	1594	1789
c115170.graph_c0	CATGGGCATGTTAAGTGCAG	60.134	20	CAATCGTTGTCCAGAACCCT	59.966	20	278	965	1242	GAGCAGGGAACCTCCTTTTC	60.19	20	CAATCGTTGTCCAGAACCCT	59.966	20	114	1129	1242	GACAGGAGGCCGATACTGAA	60.218	20	CAATCGTTGTCCAGAACCCT	59.966	20	188	1055	1242
c115171.graph_c0	GAAGAAAAGAGTGAACGGCG	59.993	20	GCGGTGTAGTTGGTGAGGAA	61.096	20	229	46	274	GAAGAAAAGAGTGAACGGCG	59.993	20	CGGTGTAGTTGGTGAGGAAGA	60.156	21	228	46	273	GAAGAAAAGAGTGAACGGCG	59.993	20	GCGGTGTAGTTGGTGAGGA	59.692	19	229	46	274
c115177.graph_c0	TCTGATTTCTTGCCAATCCC	60.014	20	TGTATTGGGCTAGGTGCAAA	59.182	20	275	1386	1660	ATTTCTTGCCAATCCCACAC	59.797	20	TGTATTGGGCTAGGTGCAAA	59.182	20	271	1390	1660	TCTGATTTCTTGCCAATCCC	60.014	20	TGAATGTATTGGGCTAGGTGC	59.974	21	279	1386	1664
c115202.graph_c0	ACGAAAATCAACTCATCGCC	60.081	20	TGTTTGCTTCGTTGAAGCTG	60.172	20	173	104	276	ACGAAAATCAACTCATCGCC	60.081	20	GCAGGTTTCTGCTCATGGAT	60.226	20	245	104	348	CGCCAAATGAATACAAGGGT	59.823	20	TGTTTGCTTCGTTGAAGCTG	60.172	20	157	120	276
c115202.graph_c0	TGAAAACTACTTCCCCAGCG	60.241	20	TCGTTTTGGGACCTACTTGC	60.11	20	192	1332	1523	TGAAAACTACTTCCCCAGCG	60.241	20	GCGCCTAAGTATCCCGTACA	60.117	20	142	1332	1473	GCTATGTCCTGCTGGCTTGT	60.428	20	TCGTTTTGGGACCTACTTGC	60.11	20	166	1358	1523
c115208.graph_c0	CTTCAACAACATGGCACTGG	60.152	20	GGAGATGATGTTGCAGAGCA	59.95	20	259	173	431	CACTTCTCCCTCACGTCCTC	59.835	20	GGAGATGATGTTGCAGAGCA	59.95	20	132	300	431	GACGACCACTTCTCCCTCAC	59.688	20	GGAGATGATGTTGCAGAGCA	59.95	20	138	294	431
c115225.graph_c0	AGCTTGTAGGTTGGGAAGCA	59.875	20	ACAACGACGAAAACCTGCTC	60.299	20	109	1785	1893	TTCGGAAGCTTGTAGGTTGG	60.241	20	ACAACGACGAAAACCTGCTC	60.299	20	115	1779	1893	TTCGGAAGCTTGTAGGTTGG	60.241	20	ACTACCCAATCCTTCTCCCC	59.256	20	136	1779	1914
c115242.graph_c0	ATTCCAATCCAAATCCACCA	59.991	20	ATCCATTCCGTGTCCAAATC	59.611	20	204	87	290	TTCCAATCCAAATCCACCAT	59.991	20	ATCCATTCCGTGTCCAAATC	59.611	20	203	88	290	ATTCCAATCCAAATCCACCA	59.991	20	GATCCATTCCGTGTCCAAAT	59.611	20	205	87	291
c115250.graph_c0	ATTTAACACCGGAAGAGGGC	60.32	20	CCTGTTTCCCCCTTCTCTTC	60.045	20	117	354	470	ATTTAACACCGGAAGAGGGC	60.32	20	TCCTGTTTCCCCCTTCTCTT	60.045	20	118	354	471	ATTTAACACCGGAAGAGGGC	60.32	20	TCTCTCTCCTGTTTCCCCCT	60.186	20	124	354	477
c115253.graph_c1	AACCAGTGGGGTGGTTCC	60.633	18	TCACCAGCCTTGAGGAACTT	59.844	20	157	183	339	AACCAGTGGGGTGGTTCC	60.633	18	GAACCGGTGATGAGGACATT	59.786	20	106	183	288	AACCAGTGGGGTGGTTCC	60.633	18	TCACAGACAGTCCCCAACAC	59.55	20	259	183	441
c115257.graph_c0	CAAGAAGACGCACAAGCAGA	60.324	20	ATGGTCACCGAAGCTCTCAA	60.801	20	271	181	451	CAAGAAGACGCACAAGCAGA	60.324	20	GAAGCTGCGGAGAAGGAACT	61.038	20	157	181	337	CAAGAAGACGCACAAGCAGA	60.324	20	AAGCTGCGGAGAAGGAACTC	61.038	20	156	181	336
c115261.graph_c0	CAATCAATCCAGAGCCGTTT	60.074	20	CGAGACGAGATGAAAGAGCC	60.096	20	242	270	511	CAATCAATCCAGAGCCGTTT	60.074	20	CCGAGACGAGATGAAAGAGC	60.096	20	243	270	512	CTCCTCAAAACGCTCAAACC	59.853	20	CGAGACGAGATGAAAGAGCC	60.096	20	145	367	511
c115278.graph_c0	CTAGGTCATCCACTGCGTCA	59.855	20	AACTTGCCTTGGTGGTGTTT	59.496	20	103	850	952	CTAGGTCATCCACTGCGTCA	59.855	20	ACTTGCCTTGGTGGTGTTTG	60.984	20	102	850	951	TTTGACTTTGATCCGCAAAA	59.277	20	AACTTGCCTTGGTGGTGTTT	59.496	20	143	810	952
c115280.graph_c0	TACTTGCTTCGCCTCCTCAT	59.978	20	ACTTGCAATGCCCCACTATC	59.962	20	235	100	334	TACTTGCTTCGCCTCCTCAT	59.978	20	GACTTGCAATGCCCCACTAT	59.962	20	236	100	335	AAGGGAGGCCTACTTGCTTC	59.848	20	ACTTGCAATGCCCCACTATC	59.962	20	245	90	334
c115289.graph_c0	CACCGAGATCATCACACCAG	60.113	20	CTCCTACCTGGAACGGCAC	60.662	19	135	626	760	ATCATCACACCAGCAGCAAC	59.714	20	CTCCTACCTGGAACGGCAC	60.662	19	128	633	760	CACCGAGATCATCACACCAG	60.113	20	GAAGAAGACGGAGCCGTTG	60.929	19	275	626	900
c115289.graph_c0	CAACGGCTCCGTCTTCTTC	60.929	19	CATGAGCATGTCGTTCAGGT	59.707	20	154	882	1035	GAACATGGAGGTCGTGGC	60.054	18	CATGAGCATGTCGTTCAGGT	59.707	20	175	861	1035	AAGCTGCGGAACATGGAG	59.942	18	CATGAGCATGTCGTTCAGGT	59.707	20	183	853	1035
c115299.graph_c0	CGGTGGATGTGAGATTTGTG	59.96	20	ACTGAACCTCGATTGATCCG	60.073	20	235	845	1079	GCTCGGTGGATGTGAGATTT	60.081	20	ACTGAACCTCGATTGATCCG	60.073	20	238	842	1079	CTCCCAGGCACTCTATCAGG	59.82	20	CATCACAGCAAATTTCCACG	60.111	20	125	986	1110
c115306.graph_c0	TTTGAAAGCAGCTGCCCTAT	59.982	20	ACGACTATTTTCCTCCGCCT	60.096	20	185	2070	2254	TTGCTCTTTTGCTGCTTTGA	59.872	20	ACGACTATTTTCCTCCGCCT	60.096	20	200	2055	2254	TGCTCTTTTGCTGCTTTGAA	59.872	20	ACGACTATTTTCCTCCGCCT	60.096	20	199	2056	2254
c115314.graph_c0	TGGAAGCTGATTTACGTTTCG	60.25	21	TGTTTTTCCGTTTGGCTACC	59.975	20	278	1507	1784	TGGAAGCTGATTTACGTTTCG	60.25	21	TTTTTCCGTTTGGCTACCTG	60.103	20	276	1507	1782	TGGAAGCTGATTTACGTTTCG	60.25	21	TTTCCGTTTGGCTACCTGAC	60.11	20	274	1507	1780
c115314.graph_c0	GAATGTCTTCTAGCCTGGCG	59.978	20	TCCAAACCTCACAGAAACCC	59.943	20	258	2484	2741	AAATTGCTCGAATGGACCAC	59.939	20	TCCAAACCTCACAGAAACCC	59.943	20	278	2464	2741	GAATGTCTTCTAGCCTGGCG	59.978	20	CTAACTAAACGAGGGCGACG	59.898	20	239	2484	2722
c115319.graph_c0	ATGACCAGTCTCCAAATGCC	59.934	20	TGGAAGAAAAGATGCAACCC	60.051	20	142	2580	2721	ACCAGTCTCCAAATGCCATC	59.934	20	TGGAAGAAAAGATGCAACCC	60.051	20	139	2583	2721	ATGACCAGTCTCCAAATGCC	59.934	20	AAAGATGCAACCCGATGAAG	60.074	20	135	2580	2714
c115362.graph_c0	TAACGAACCATCCCCTCTGA	60.452	20	CTCCCAGTACCTCTTCTGCG	60.005	20	156	175	330	GTAACGAACCATCCCCTCTG	59.405	20	CTCCCAGTACCTCTTCTGCG	60.005	20	157	174	330	TAACGAACCATCCCCTCTGA	60.452	20	CAGTACCTCTTCTGCGCCTC	60.156	20	152	175	326
c115365.graph_c0	AAGAAGCTGCTGAGGCAGAG	60.035	20	GGAGGTGGTGGTGGAGTAGA	59.962	20	273	1590	1862	CTGAGGCAGAGCAGAGAGGT	59.883	20	GGAGGTGGTGGTGGAGTAGA	59.962	20	264	1599	1862	CTGAGGCAGAGCAGAGAGGT	59.883	20	CCCTGACTGAGCCTTAGGTG	59.861	20	161	1599	1759
c115369.graph_c0	CCGACCGTCAGAAGGAATTA	60.066	20	TAGGTGATGCTTGCCTTTCC	60.214	20	167	1686	1852	CCGACCGTCAGAAGGAATTA	60.066	20	CCGGGTAGGTTCAGGTAGGT	60.239	20	182	1686	1867	CCGACCGTCAGAAGGAATTA	60.066	20	CAGGTAGGTGATGCTTGCCT	60.277	20	171	1686	1856
c115373.graph_c0	GCCTGCTTACTCTCGAATCC	59.034	20	CCCTCTCCGGTCTATCTCCT	59.653	20	199	1480	1678	GGCCTGCTTACTCTCGAATC	59.034	20	CCCTCTCCGGTCTATCTCCT	59.653	20	200	1479	1678	GCCTGCTTACTCTCGAATCC	59.034	20	CCACCCTCTCCGGTCTATCT	60.468	20	202	1480	1681
c115375.graph_c0	CAAATGCTTCTTTTCTGGCA	59.037	20	TCATCAGATGCGGACCATAA	60.033	20	246	623	868	CAAATGCTTCTTTTCTGGCA	59.037	20	TTCATCAGATGCGGACCATA	60.033	20	247	623	869	CAAATGCTTCTTTTCTGGCA	59.037	20	ATTTTCATCAGATGCGGACC	59.9	20	250	623	872
c115421.graph_c1	TGCATGTAGAGCATGGCTTC	59.979	20	ACTGTCCGATGAAAACAGGG	59.966	20	225	189	413	CTGCACACACCGAGACTGAT	59.897	20	ACTGTCCGATGAAAACAGGG	59.966	20	158	256	413	GAAGCATAGGCGAAAAACCA	60.209	20	ACTGTCCGATGAAAACAGGG	59.966	20	270	144	413
c115421.graph_c1	CCCTGTTTTCATCGGACAGT	59.966	20	CTTGCGTGTCCATCTTTCCT	60.255	20	243	394	636	ATCATCCCTGTTTTCATCGG	59.75	20	CTTGCGTGTCCATCTTTCCT	60.255	20	248	389	636	CGGAGTGCGAAATTGTGTTA	59.729	20	CTTGCGTGTCCATCTTTCCT	60.255	20	276	361	636
c115421.graph_c1	GCACCTGGGTTTGCATAAAA	60.866	20	CAAGCAAGCGATGGAGTTTA	59.062	20	235	1293	1527	GCACCTGGGTTTGCATAAAA	60.866	20	AAGCAAGCGATGGAGTTTACA	59.897	21	234	1293	1526	GCACCTGGGTTTGCATAAAA	60.866	20	CAAGCAAGCGATGGAGTTTAC	59.897	21	235	1293	1527
c115423.graph_c0	GAAGGCCTGTTGCTTTTGAC	59.859	20	AGTCCCTCCTTCCGCATTAT	59.925	20	248	2699	2946	TGTTGCTTTTGACGTGGTGT	60.199	20	AGTCCCTCCTTCCGCATTAT	59.925	20	241	2706	2946	AAGGAAGGCCTGTTGCTTTT	60.242	20	AGTCCCTCCTTCCGCATTAT	59.925	20	251	2696	2946
c115429.graph_c0	TCTAGAGCCTGCAGGAGAGG	59.844	20	AGTAGCTACGGTGACACGCA	59.54	20	155	733	887	TCTAGAGCCTGCAGGAGAGG	59.844	20	CAGTAGCTACGGTGACACGC	59.54	20	156	733	888	CTGGACTTGAGGAGTTTGGG	59.691	20	CAGTAGCTACGGTGACACGC	59.54	20	177	712	888
c115446.graph_c0	GAGAGGCCACCCAACAGAT	60.064	19	ATCCGGTCGTACGCCATC	61.888	18	193	86	278	GAGAGGCCACCCAACAGAT	60.064	19	GATCCGGTCGTACGCCAT	61.888	18	194	86	279	GAGAGGCCACCCAACAGAT	60.064	19	CTGGCGTAGCGGAGGAAG	62.037	18	262	86	347
c115489.graph_c1	GCAGACTGGGTATGGGTGTT	59.851	20	TATTGGATGGCGCAGTATCA	60.058	20	276	331	606	GCAGACTGGGTATGGGTGTT	59.851	20	TGGTCAGTCATTCGTTCAGC	59.837	20	249	331	579	CCAAGTGCTTAGTGCAGCAG	59.805	20	TGGTCAGTCATTCGTTCAGC	59.837	20	265	315	579
c115490.graph_c1	AATTGGGCCAAGAGAACCTT	59.94	20	TGTCCTTCAGCATCCTTTCC	60.195	20	178	899	1076	AATTGGGCCAAGAGAACCTT	59.94	20	GCTGGTATGCTCCTATTCCG	59.691	20	260	899	1158	AATTGGGCCAAGAGAACCTT	59.94	20	GAGCATGGTGTTCTGTGTCG	60.319	20	208	899	1106
c115509.graph_c0	TTGTCCTCTGGTCGTACGTG	59.745	20	TGGTGACTTCGTGGGTAACA	60.001	20	259	1627	1885	TTGTCCTCTGGTCGTACGTG	59.745	20	CTGAGGGCAACAAAAGAAGG	59.846	20	172	1627	1798	TTGTCCTCTGGTCGTACGTG	59.745	20	TTCACCATCATCAAACGTGG	60.367	20	228	1627	1854
c115510.graph_c0	AGGAAGCAAAAACACCATCG	60.11	20	CTTGCGAAACTGTGTCGTGT	59.946	20	137	177	313	CGAGGAAGCAAAAACACCAT	60.11	20	CTTGCGAAACTGTGTCGTGT	59.946	20	139	175	313	AGACACTGCAACCCCAAAAG	60.149	20	CTTGCGAAACTGTGTCGTGT	59.946	20	265	49	313
c115522.graph_c0	TAGCCAGTCAATGCTGATGC	59.979	20	AATGTCAAGTCATCCTGGGC	59.934	20	221	1447	1667	ACGCTTTCCCTTAAGTGGGT	59.998	20	CAAAACCAGCACTCATCCCT	60.111	20	164	1599	1762	ACGCTTTCCCTTAAGTGGGT	59.998	20	AAAACCAGCACTCATCCCTG	60.111	20	163	1599	1761
c115526.graph_c0	TTTCGACGCATGTTGTTAGC	59.879	20	AGGATAGGCCAAGCGAATTT	60.061	20	278	366	643	CATGTTGTTAGCACGCCAGT	59.788	20	AGGATAGGCCAAGCGAATTT	60.061	20	270	374	643	CATGTTGTTAGCACGCCAGT	59.788	20	TATCAAGGATAGGCCAAGCG	60.188	20	275	374	648
c115534.graph_c0	GACAAAATCACCCCAAATGC	60.177	20	GCTGAGAAGGTTCTTCGTCG	60.134	20	196	195	390	GACAAAATCACCCCAAATGC	60.177	20	TTGGCACACACAACCCTAGA	60.152	20	238	195	432	GACAAAATCACCCCAAATGC	60.177	20	TATTTGGCACCATCCCAGTT	60.192	20	277	195	471
c115575.graph_c0	CCCTGACGGCACAACTAACT	60.171	20	GGGACGGAGGGAACATAGAT	60.154	20	124	1695	1818	CCCTGACGGCACAACTAACT	60.171	20	AACAGCAAAACGATCCGACT	59.74	20	153	1695	1847	CCCTGACGGCACAACTAACT	60.171	20	ACAGCAAAACGATCCGACTC	60.263	20	152	1695	1846
c115590.graph_c1	ATTGACAAAGGGCTCCAGAA	59.67	20	ATGAGGGCCCCAGATTTAGT	59.789	20	225	268	492	TTGACAAAGGGCTCCAGAAT	59.67	20	ATGAGGGCCCCAGATTTAGT	59.789	20	224	269	492	ACATGCATTGACAAAGGGCT	60.526	20	ATGAGGGCCCCAGATTTAGT	59.789	20	231	262	492
c115603.graph_c0	AAGGCATGTGTGATTGACCA	59.967	20	TCCCTTCTCTCTCCCCTCTC	59.883	20	270	1506	1775	AAGGCATGTGTGATTGACCA	59.967	20	CCTCTCCGCCCTATTTCTTC	60.166	20	256	1506	1761	ACCTTTGCTTCACAACCGTC	60.156	20	TCCCTTCTCTCTCCCCTCTC	59.883	20	233	1543	1775
c115620.graph_c0	TGTTCTTCCCTCTGGGTTTG	60.081	20	GAACCTGCCCAAGAAGTCC	59.646	19	199	221	419	TTTGAAGACCGAGAATTGCC	60.192	20	GAACCTGCCCAAGAAGTCC	59.646	19	183	237	419	CTGGGTTTGAAGACCGAGAA	60.224	20	GAACCTGCCCAAGAAGTCC	59.646	19	188	232	419
c115620.graph_c0	ACATCTTCTCCCCTGCATTG	60.073	20	GAGGGACTTGTTCTGGTTGC	59.703	20	124	1594	1717	GCACATCGAGCATGGAGATA	59.788	20	TTGTAGAGGAAGCCGTCGAT	59.836	20	274	1647	1920	ACATCTTCTCCCCTGCATTG	60.073	20	GGGAGGGACTTGTTCTGGTT	60.349	20	126	1594	1719
c115624.graph_c0	GTCCCTCATGGGCCTTAGTT	60.328	20	AAGAAGGAGCGGTCAGTGAA	59.989	20	165	1836	2000	GTCCCTCATGGGCCTTAGTT	60.328	20	GATGGGGAAGAAGAAGGAGC	60.154	20	175	1836	2010	GTCCCTCATGGGCCTTAGTT	60.328	20	CCTCAAGCCTATCCCTCCTC	60.169	20	274	1836	2109
c115639.graph_c0	GTCTGAAAGGCTGCCACATT	60.263	20	GACTTGCACCTTCAGCAACA	60.032	20	200	635	834	CATTCCATTCCAAAGATCGG	60.266	20	GACTTGCACCTTCAGCAACA	60.032	20	221	614	834	AGTATCCAAAGGACCCTGCC	60.328	20	GACTTGCACCTTCAGCAACA	60.032	20	175	660	834
c115651.graph_c0	TCCATGACACTACAAAATCCCA	60.227	22	GCTGTTACAAGATTGGGGGA	59.933	20	254	52	305	TCCATGACACTACAAAATCCCA	60.227	22	TTGGGGGATCAACTTTTCAG	59.903	20	242	52	293	CCATGACACTACAAAATCCCA	58.338	21	GCTGTTACAAGATTGGGGGA	59.933	20	253	53	305
c115657.graph_c0	GCTTGGATCGAGTGGAGAAG	59.95	20	CCACGCTTAATTCTTGGGAG	59.702	20	277	2181	2457	GCTTGGATCGAGTGGAGAAG	59.95	20	CTCCACGCTTAATTCTTGGG	59.702	20	279	2181	2459	GTTAAGCCAAAACCGCTCAG	59.883	20	CCACGCTTAATTCTTGGGAG	59.702	20	117	2341	2457
c115659.graph_c0	AGAGAGAGCAGGAGGCAATG	59.703	20	CGGACTGAACCAACCCTAAA	59.964	20	244	490	733	AGAGAGCAGGAGGCAATGAC	59.56	20	CGGACTGAACCAACCCTAAA	59.964	20	242	492	733	GAGAGAGCAGGAGGCAATGA	60.645	20	CGGACTGAACCAACCCTAAA	59.964	20	243	491	733
c115680.graph_c1	CCTCGCAATTATTTGTCCGT	59.96	20	CCAGGGATGCTTTGAGAGAG	59.943	20	127	320	446	ACCTCGCAATTATTTGTCCG	59.96	20	CCAGGGATGCTTTGAGAGAG	59.943	20	128	319	446	CCTCGCAATTATTTGTCCGT	59.96	20	GTCCAGGGATGCTTTGAGAG	59.803	20	129	320	448
c115699.graph_c0	AAAATCCATCCATCCATCCA	59.952	20	CCTGTTAGCCGATACGCATT	60.117	20	121	124	244	GCCTCCAGTTAAACCTTCCC	59.94	20	CCTGTTAGCCGATACGCATT	60.117	20	184	61	244	CTCCAGCACACAAAAATCCA	59.691	20	CCTGTTAGCCGATACGCATT	60.117	20	133	112	244
c115699.graph_c0	TCAAGCGGAAGTACCTGGTC	60.255	20	CCGTGTAGTAGGGCAGCAC	59.329	19	267	667	933	TCAAGCGGAAGTACCTGGTC	60.255	20	CGTGTAGTAGGGCAGCACC	59.329	19	266	667	932	TCAAGCGGAAGTACCTGGTC	60.255	20	GTAGTAGGGCAGCACCACG	59.329	19	263	667	929
c115734.graph_c0	AACGATTTTAGTGCCATCGG	59.96	20	TTCGTGAGGGTTCCAGTTTC	60.088	20	187	1515	1701	AACGATTTTAGTGCCATCGG	59.96	20	TCCTGTTTTCGTGAGGGTTC	60.088	20	194	1515	1708	AACGATTTTAGTGCCATCGG	59.96	20	ATAGCGAGACAGCCACGAAT	59.866	20	249	1515	1763
c115739.graph_c0	TTACAAACCATACGGCACCC	60.617	20	GCGGTTGAAATTGCTTGTTT	60.117	20	149	72	220	TTACAAACCATACGGCACCC	60.617	20	GAAAACTGGAAAGCGGTTGA	60.227	20	161	72	232	TTACAAACCATACGGCACCC	60.617	20	AGCGGTTGAAATTGCTTGTT	59.752	20	150	72	221
c115743.graph_c1	TACCTCAGGAGGCAAACACC	60.111	20	TCAAAATGTTGCGTTCTTGC	59.856	20	238	1093	1330	GAGGCAAACACCATTGAACC	60.362	20	TCAAAATGTTGCGTTCTTGC	59.856	20	230	1101	1330	GGAGGCAAACACCATTGAAC	60.362	20	TCAAAATGTTGCGTTCTTGC	59.856	20	231	1100	1330
c115758.graph_c0	GCTTGCCAATTGCTACCCTA	60.23	20	GAGGGTAGCTGCTCCTGATG	59.973	20	273	91	363	GCTTGCCAATTGCTACCCTA	60.23	20	GTAGCTGCTCCTGATGCTCC	60.127	20	269	91	359	GCTTGCCAATTGCTACCCTA	60.23	20	GGTAGCTGCTCCTGATGCTC	60.127	20	270	91	360
c115766.graph_c0	TCTTAGGCTTGGCACGTTTT	59.883	20	CATAGGGGAGCACTGACGAT	60.096	20	219	1473	1691	TCTTAGGCTTGGCACGTTTT	59.883	20	ATCATAGGGGAGCACTGACG	60.096	20	221	1473	1693	TCTTAGGCTTGGCACGTTTT	59.883	20	GCGCAGAGAATCATGAGTGA	60.104	20	104	1473	1576
c115787.graph_c0	ACTACACGCACAACATGCAA	58.787	20	ACCTCCACTACGCCTCAAGA	59.867	20	147	17	163	ACTACACGCACAACATGCAA	58.787	20	CTCCCTCGCTAATTCCTCCT	59.805	20	233	17	249	ACTACACGCACAACATGCAA	58.787	20	GCTTCCGTCACCTCCACTAC	59.727	20	156	17	172
c115787.graph_c0	AAACGGTGAACAAAAGCACC	60.015	20	GGACCTGATGCAACGGTAGT	59.997	20	221	4997	5217	AAACGGTGAACAAAAGCACC	60.015	20	TGATGCAACGGTAGTTTCCA	60.111	20	216	4997	5212	AAACGGTGAACAAAAGCACC	60.015	20	AGGACCTGATGCAACGGTAG	60.134	20	222	4997	5218
c115792.graph_c0	TCTCTCCTCGCACGAGTCAT	61.125	20	CGGAGAGAGAGTTGGGTGAG	59.978	20	170	32	201	TCTCTCTCCTCGCACGAGTC	60.851	20	GAGAGAGTTGGGTGAGTGGG	59.682	20	168	30	197	TCTCTCTCCTCGCACGAGTC	60.851	20	GAGAGTTGGGTGAGTGGGTG	60.563	20	166	30	195
c115792.graph_c0	GCTAATTGGTGGTGGTTGCT	60	20	TTGCTGGTGAAGTGACGAAG	60.025	20	220	723	942	GCTAATTGGTGGTGGTTGCT	60	20	CCTACCCCTCGTGCTAATCA	60.088	20	115	723	837	CTCTGCTCCAACCCTCACTC	59.986	20	CCTACCCCTCGTGCTAATCA	60.088	20	274	564	837
c115803.graph_c0	TGGTATGAAACCCAGGAAGG	59.784	20	TTTCAACGTGGGCAAATACA	59.969	20	226	2560	2785	TGGTATGAAACCCAGGAAGG	59.784	20	TTCAACGTGGGCAAATACAA	59.969	20	225	2560	2784	TGGTATGAAACCCAGGAAGG	59.784	20	TGTTTCAACGTGGGCAAATA	59.969	20	228	2560	2787
c115807.graph_c0	ATGGCCCAGCTAGCTCATAA	59.829	20	GGGGAACTTCCATAGGGTGT	60.052	20	231	2892	3122	ATGGCCCAGCTAGCTCATAA	59.829	20	GTGGGGAACTTCCATAGGGT	60.052	20	233	2892	3124	ATGGCCCAGCTAGCTCATAA	59.829	20	AAGGTGGGGGAAGTGCTATT	59.827	20	278	2892	3169
c115815.graph_c0	TTCTTGGAAAGTGTCCCACC	59.943	20	ACCCAACAACTGTTTCCTGC	60.012	20	266	294	559	TTCTTGGAAAGTGTCCCACC	59.943	20	CCCAACAACTGTTTCCTGCT	60.149	20	265	294	558	TTCTTGGAAAGTGTCCCACC	59.943	20	AGGAACGCTCTGGATTGTGT	59.727	20	140	294	433
c115815.graph_c0	GCTCGCAGTACTCGAAGCTG	61.413	20	GTTTCTCCCCCAAATCTGCT	60.443	20	138	1810	1947	GCTCGCAGTACTCGAAGCTG	61.413	20	TTTTTAGGTTTCTCCCCCAAA	59.804	21	145	1810	1954	GCTCGCAGTACTCGAAGCTG	61.413	20	TTTCTCCCCCAAATCTGCT	59.614	19	137	1810	1946
c115821.graph_c0	TGGGTGACAACAAAACCTCA	59.976	20	CGGCTACCTGTACTCCTCCA	60.269	20	168	59	226	TCCTGTGGGTGACAACAAAA	59.976	20	CGGCTACCTGTACTCCTCCA	60.269	20	173	54	226	AACAAAACCTCAGCGTCACC	60.156	20	CGGCTACCTGTACTCCTCCA	60.269	20	160	67	226
c115836.graph_c1	GTTCCACATGATGGTGATGC	59.776	20	TATGGCAGGTTTGCTGACAA	60.257	20	242	3313	3554	GTTCCACATGATGGTGATGC	59.776	20	GGCAGGTTTGCTGACAATCT	60.263	20	239	3313	3551	GTTCCACATGATGGTGATGC	59.776	20	GTATGGCAGGTTTGCTGACA	59.722	20	243	3313	3555
c115853.graph_c2	GGATATGTGCTAGCCGGAAA	60.06	20	CACAACACAGATCATTCCGC	60.12	20	213	239	451	GGATATGTGCTAGCCGGAAA	60.06	20	CAAGGCCAAGAGAAGAGTCG	60.126	20	190	239	428	GACAGGCCCATTCATCAAGT	59.934	20	CACAACACAGATCATTCCGC	60.12	20	175	277	451
c115854.graph_c0	AGCTCCTCCCCTCTTCCTC	59.898	19	CATCGCCTCCTGTCACCTAT	60.096	20	180	106	285	GAGCTCCTCCCCTCTTCCT	59.898	19	CATCGCCTCCTGTCACCTAT	60.096	20	181	105	285	AGCTCCTCCCCTCTTCCTC	59.898	19	TTTCATCTGCCTCCTCACCT	59.803	20	229	106	334
c115864.graph_c0	GCAACCAACTCAATTTTGCC	60.49	20	TGTTCCAGCTAGTCCAACCC	60.111	20	206	3	208	GCAACCAACTCAATTTTGCC	60.49	20	GCGTCGATGTTTGTCTGATG	60.272	20	260	3	262	GCAACCAACTCAATTTTGCC	60.49	20	GAGCGGATGTTCCAGCTAGT	59.459	20	213	3	215
c115882.graph_c0	TGCAATTTGTCCTTGAACCA	60.088	20	AAGATACGTCAGGACACCGC	60.142	20	198	194	391	TGCAATTTGTCCTTGAACCA	60.088	20	TGCAGGAAGATACGTCAGGA	59.394	20	204	194	397	CAGACGGCGTTCACCTTTAG	60.817	20	AAGATACGTCAGGACACCGC	60.142	20	219	173	391
c115882.graph_c0	ATGTAGACGTCGGCCTCCT	59.694	19	GGCTAGCAGGAGTTGGAAAG	59.077	20	246	1673	1918	ATGTAGACGTCGGCCTCCT	59.694	19	GGCTAGCAGGAGTTGGAAAGT	59.899	21	246	1673	1918	ATGTAGACGTCGGCCTCCTC	61.585	20	GGCTAGCAGGAGTTGGAAAG	59.077	20	246	1673	1918
c115889.graph_c0	GGATGTTGACTCTGGGTGGA	60.934	20	CCACGAACACCATGACCAC	60.876	19	232	1383	1614	GATGTTGACTCTGGGTGGAAA	59.958	21	CCACGAACACCATGACCAC	60.876	19	231	1384	1614	TGTTGACTCTGGGTGGAAATC	59.958	21	CCACGAACACCATGACCAC	60.876	19	229	1386	1614
c115894.graph_c0	GTTCATCATGCTCGCGAAGT	61.361	20	AGTGCCAGGACTTCCTCCTC	60.791	20	269	1968	2236	TTCATGAACTTGTGCGCCT	60.406	19	AGTGCCAGGACTTCCTCCTC	60.791	20	226	2011	2236	TTCATCATGCTCGCGAAGT	60.52	19	AGTGCCAGGACTTCCTCCTC	60.791	20	268	1969	2236
c115894.graph_c0	TAGTAGAGGCAGGGCTTCCA	59.971	20	GATCCTCGACGAGCTCCA	60.028	18	258	2341	2598	TAGTAGAGGCAGGGCTTCCA	59.971	20	CTCCCGCTCTTCGACAAC	59.499	18	176	2341	2516	TAGTAGAGGCAGGGCTTCCA	59.971	20	CTCTTCGACAACGGCGAGT	61.549	19	170	2341	2510
c115939.graph_c0	TCATAGTCGGGAACCTCTGG	60.065	20	CGTTGGTGGATTAGACAGCA	59.716	20	149	1540	1688	TCGTCCTCATAGTCGGGAAC	60.073	20	CGTTGGTGGATTAGACAGCA	59.716	20	155	1534	1688	CTTCGTCCTCATAGTCGGGA	60.21	20	CGTTGGTGGATTAGACAGCA	59.716	20	157	1532	1688
c115948.graph_c0	TCGCCGCTATCTCTCTCTGT	60.263	20	AGAGCAGGGGAGAGTCCAA	59.929	19	102	2424	2525	CGCCGCTATCTCTCTCTGTC	60.263	20	AGAGCAGGGGAGAGTCCAA	59.929	19	101	2425	2525	CATCGCCGCTATCTCTCTCT	59.7	20	AGAGCAGGGGAGAGTCCAA	59.929	19	104	2422	2525
c115960.graph_c0	GAGCATGGTCTCAGCGAAG	59.672	19	AAGGGGGAGCACCAAAAC	59.903	18	260	1712	1971	GAGCATGGTCTCAGCGAAG	59.672	19	AAAGGGGGAGCACCAAAAC	61.234	19	261	1712	1972	GAGCATGGTCTCAGCGAAG	59.672	19	AAAGGGGGAGCACCAAAA	60.43	18	261	1712	1972
c115971.graph_c0	AGGATAGGACTCGACAGCGA	59.973	20	CTCCACCTAACGTTCTCCCA	60.103	20	193	2057	2249	AGGATAGGACTCGACAGCGA	59.973	20	TCCACCTAACGTTCTCCCAG	60.103	20	192	2057	2248	AGGATAGGACTCGACAGCGA	59.973	20	ACCTAACGTTCTCCCAGCCT	60.132	20	189	2057	2245
c115979.graph_c0	CAGCATCTCCAGCTCCATC	59.468	19	CTTCCACCCCGAGTGCAT	62.092	18	253	774	1026	CCTCCTTCCGGTCATCCT	60	18	CTTCCACCCCGAGTGCAT	62.092	18	230	797	1026	CCTCCTCCTTCCGGTCAT	60	18	CTTCCACCCCGAGTGCAT	62.092	18	233	794	1026
c115979.graph_c0	AGAGAAGGACGAGGAGGAGG	59.945	20	AAGGAAAGGAAGGTGCGAAT	60.074	20	193	1445	1637	GAGAAGGACGAGGAGGAGGT	59.807	20	AAGGAAAGGAAGGTGCGAAT	60.074	20	192	1446	1637	AGAGAAGGACGAGGAGGAGG	59.945	20	GGAAAGGAAGGTGCGAATTT	60.431	20	191	1445	1635
c116015.graph_c0	GCTTATCAAGCGCTCCTAATTC	59.529	22	GCCGCTCTCTGCATACTTCT	59.746	20	224	0	223	GCTTATCAAGCGCTCCTAATTC	59.529	22	TCCTTGTCGGAAACCAGACT	59.697	20	122	0	121	ATCAAGCGCTCCTAATTCAC	57.058	20	GCCGCTCTCTGCATACTTCT	59.746	20	220	4	223
c116024.graph_c1	AAGATACGAAAGCGGGTGTG	60.132	20	CTTCACGCATTGTGCATTCT	59.871	20	156	292	447	AAGATACGAAAGCGGGTGTG	60.132	20	GGTTGCGGTGTCAGAAGTTT	60.156	20	233	292	524	AAGATACGAAAGCGGGTGTG	60.132	20	CGCATTGTGCATTCTGAAAC	60.265	20	151	292	442
c116031.graph_c0	TCGACGGGAGAATCTATTGC	60.177	20	TGCCATCACATGACCAACTT	59.967	20	229	1151	1379	GACGGGAGAATCTATTGCGA	60.177	20	TGCCATCACATGACCAACTT	59.967	20	227	1153	1379	GACGGGAGAATCTATTGCGA	60.177	20	TTGGACATGCCACACAGAAT	59.967	20	113	1153	1265
c116046.graph_c0	GTTGGATCTTGCTCTCCCTG	59.803	20	CAGCCTGACCAACTAGAGCC	60.012	20	136	29	164	GTTGGATCTTGCTCTCCCTG	59.803	20	GGCAGCCTGACCAACTAGAG	60.012	20	138	29	166	CTCCCTGACCCAGAGTGAAC	59.682	20	AGCCTGACCAACTAGAGCCA	60.012	20	122	42	163
c116048.graph_c0	GGAAGCGTCATTTTATGCGT	60.103	20	TGCCCGACTGATGACAACTA	60.263	20	249	32	280	AGGAAGCGTCATTTTATGCG	60.23	20	TGCCCGACTGATGACAACTA	60.263	20	250	31	280	GAAGCGTCATTTTATGCGTG	59.329	20	TGCCCGACTGATGACAACTA	60.263	20	248	33	280
c116051.graph_c0	CTGAACACTGGAACCAAACA	57.109	20	CTCTACTTGGCTGCTGCCTT	59.78	20	245	28	272	CACTGAACACTGGAACCAAA	57.109	20	CTCTACTTGGCTGCTGCCTT	59.78	20	247	26	272	CACTGAACACTGGAACCAAAC	58.102	21	CTCTACTTGGCTGCTGCCTT	59.78	20	247	26	272
c116051.graph_c0	TGATGATGCTGCTACCGTTC	59.83	20	CGCCGTTGCTAGCAGTAAAC	60.953	20	104	875	978	TGATGATGCTGCTACCGTTC	59.83	20	TAATTGGCCCTCTCAAATCC	58.974	20	123	875	997	TGATGATGCTGCTACCGTTC	59.83	20	CGCCGTTGCTAGCAGTAAA	60.162	19	104	875	978
c116071.graph_c0	AAACGAGTACAGGTGGGCTG	60.171	20	GCTGTCAACGGGAGAGAAAG	59.989	20	261	116	376	TGCGCCCGACTCTTATTTAT	59.704	20	GCTGTCAACGGGAGAGAAAG	59.989	20	231	146	376	AAACGAGTACAGGTGGGCTG	60.171	20	CTGTCAACGGGAGAGAAAGG	59.837	20	260	116	375
c116075.graph_c0	GCCCGCGTCTATAATCATGT	59.951	20	GTTTTTCCCAGGAATGCAGA	60.051	20	218	193	410	GGCTCTACCAACCAAGCAAG	59.875	20	GTTTTTCCCAGGAATGCAGA	60.051	20	262	149	410	GGCTCTACCAACCAAGCAAG	59.875	20	TTTTTCCCAGGAATGCAGAC	60.051	20	261	149	409
c116077.graph_c0	CAACCACCACCAAGCCTACT	60.028	20	TGGGGTTAGGGTTAGGGTTT	59.566	20	237	100	336	CAACCACCACCAAGCCTACT	60.028	20	GGGGTTAGGGTTAGGGTTTG	59.566	20	236	100	335	ACAACCACCACCAAGCCTAC	59.891	20	TGGGGTTAGGGTTAGGGTTT	59.566	20	238	99	336
c116077.graph_c0	CTCCGAATTCACCCCCTT	59.856	18	AGCTTCTTCACGACCTCGAC	59.604	20	243	377	619	AATTCACCCCCTTCACCC	59.562	18	AGCTTCTTCACGACCTCGAC	59.604	20	238	382	619	GAATTCACCCCCTTCACCC	61.488	19	AGCTTCTTCACGACCTCGAC	59.604	20	239	381	619
c116081.graph_c1	GAGAGAGCGTGATGACCGAT	60.381	20	GTGATTGGGACGGAAGAAGA	60.05	20	193	7	199	GAGAGAGCGTGATGACCGAT	60.381	20	TGATTGGGACGGAAGAAGAG	60.187	20	192	7	198	GAGAGAGCGTGATGACCGAT	60.381	20	GGGGACAAGCAGAAGCTGTA	60.397	20	114	7	120
c116094.graph_c0	AGGTCGCCGGCTTTATATCT	60.082	20	CCCACACCTCACTTCACCTT	60.002	20	197	1657	1853	AGGTCGCCGGCTTTATATCT	60.082	20	AGAGCCTCCTCTTCCACCTC	59.952	20	129	1657	1785	AGGTCGCCGGCTTTATATCT	60.082	20	CCTCACTTCACCTTCCCAAA	60.081	20	191	1657	1847
c116108.graph_c2	GAGGTGCACCATGTTCATCA	60.544	20	GTCTTCGACAACTGCCACCT	60.307	20	255	156	410	GAGCTCGCCCATCTTCTTC	60.05	19	GACGTGGAACGAGCAGTACA	59.905	20	265	207	471	GAGCTCGCCCATCTTCTTC	60.05	19	GTCTTCGACAACTGCCACCT	60.307	20	204	207	410
c116118.graph_c0	CAACAACTGGACTGGTGAACA	59.626	21	AGAAGCAGCTTGTTTACGCC	59.66	20	202	111	312	CAACAACTGGACTGGTGAACA	59.626	21	GAAGCAGCTTGTTTACGCCT	59.66	20	201	111	311	CCAAACAAACCCAGTAGAGCA	60.154	21	CTAGTTTTGTCGATCCCGCT	59.336	20	253	3	255
c116121.graph_c0	CCCCCATTCTATCTCCTGCT	60.422	20	ATGAGGAGGGTCCCTTGAAC	60.314	20	279	100	378	CCCCCATTCTATCTCCTGCT	60.422	20	TCCCTTGAACGAGTCGAAGA	60.913	20	269	100	368	CTATCTCCTGCTCTCCGGC	60.065	19	ATGAGGAGGGTCCCTTGAAC	60.314	20	271	108	378
c116153.graph_c1	GAAGAAGAAGGATGCGGATG	59.773	20	CGAAGACGGATCTTCTCCAG	59.943	20	267	798	1064	GAAGAAGAAGGATGCGGATG	59.773	20	CAGGACTGACGAGATGGGTT	60.112	20	250	798	1047	GAAGAAGAAGGATGCGGATG	59.773	20	GACGCCTTTCTTGTCTCTCG	60.134	20	201	798	998
c116157.graph_c0	GTACAAGCCACTGCCCTCC	60.672	19	ACATAAGACCGTTGGGATCG	59.813	20	275	86	360	GTACAAGCCACTGCCCTCC	60.672	19	GTAGTTCTTGGCCGTCTGGA	60.255	20	250	86	335	TACGCGTACAAGCCACTGC	61.025	19	ACATAAGACCGTTGGGATCG	59.813	20	280	81	360
c116161.graph_c5	GTGCTGGTTTTTGACCGATT	59.978	20	GGACTCAACCCTTTTTGGGT	60.204	20	265	3306	3570	AAAGTGCTGGTTTTTGACCG	60.147	20	GGACTCAACCCTTTTTGGGT	60.204	20	268	3303	3570	GTGCTGGTTTTTGACCGATT	59.978	20	GTCGGACTCAACCCTTTTTG	59.569	20	268	3306	3573
c116175.graph_c0	ACACAACCGCACAAACGAAC	61.99	20	AATCCGTAGATGAAGGTGCG	60.096	20	175	32	206	ACACAACCGCACAAACGAA	61.176	19	AATCCGTAGATGAAGGTGCG	60.096	20	175	32	206	AACACAACCGCACAAACGA	61.176	19	AATCCGTAGATGAAGGTGCG	60.096	20	176	31	206
c116183.graph_c0	CTCTACCGCAACATCCGTCT	60.277	20	GAAGGGGTGAAGGAGGGA	59.976	18	141	431	571	CTACCGCAACATCCGTCTG	60.271	19	GAAGGGGTGAAGGAGGGAT	60.263	19	139	433	571	CTCTACCGCAACATCCGTCT	60.277	20	AGGCCAGGTCATCCGTCT	60.643	18	205	431	635
c116187.graph_c0	ATGAGACTGCGCCAGAACTT	60.02	20	TGGCTTTCTCTCGTCCTCTC	59.679	20	232	1393	1624	ATGAGACTGCGCCAGAACTT	60.02	20	CTTTCTCTCGTCCTCTCCCC	60.328	20	229	1393	1621	ATGAGACTGCGCCAGAACTT	60.02	20	GCTTTCTCTCGTCCTCTCCC	60.477	20	230	1393	1622
c116203.graph_c0	CTGATGTGCAGCGAGAGGT	60.154	19	AAGAACGCCAAGAACCTTCC	60.61	20	172	1562	1733	CTGATGTGCAGCGAGAGGT	60.154	19	GAACGCCAAGAACCTTCCTC	61.134	20	170	1562	1731	CTGATGTGCAGCGAGAGGT	60.154	19	AGAACCTTCCTCCCGATCCT	61.328	20	162	1562	1723
c116204.graph_c0	ATTGGGGTAAGTGATGCGAG	59.955	20	AAAACAATGCAACACCCCAT	60.096	20	279	2509	2787	ATTGGGGTAAGTGATGCGAG	59.955	20	CATCGACCGACCCATCTAAT	59.773	20	262	2509	2770	ATTGGGGTAAGTGATGCGAG	59.955	20	GACCGACCCATCTAATCCAA	59.75	20	258	2509	2766
c116206.graph_c0	AGCGCTCAGCCAAAGTTTAC	59.66	20	CCGAGCTCGAGTTACTGTCC	60.012	20	167	49	215	TCAGCCAAAGTTTACAGCGA	59.609	20	CCGAGCTCGAGTTACTGTCC	60.012	20	162	54	215	AGCGCTCAGCCAAAGTTTAC	59.66	20	GCCGAGCTCGAGTTACTGTC	60.164	20	168	49	216
c116214.graph_c1	TCACCAACATAAGTTTGACATTGA	59.424	24	TACCTGACATCAAGCGTTGG	59.716	20	165	1	165	TCACCAACATAAGTTTGACATTGA	59.424	24	TCGAGCATCCGATAAGAAGG	60.309	20	243	1	243	TCACCAACATAAGTTTGACATTGA	59.424	24	TTCTGAAGATCCCCTTGCAT	59.629	20	270	1	270
c116216.graph_c0	CATGTGCACCAAAATTCCTG	59.964	20	CGCTTCATCCGTATAACCGT	59.982	20	167	111	277	CCTGAGCACACGACTACGAA	60.049	20	CGCTTCATCCGTATAACCGT	59.982	20	151	127	277	TTCCTGAGCACACGACTACG	60.049	20	CGCTTCATCCGTATAACCGT	59.982	20	153	125	277
c116249.graph_c0	GTTGACCTCAAGAACCTCGC	59.851	20	TCCTTCCTTCCTGATCGCTA	59.91	20	239	1712	1950	GTTGACCTCAAGAACCTCGC	59.851	20	GTACATACATACCGGCGGCT	59.873	20	162	1712	1873	GGTTGACCTCAAGAACCTCG	59.697	20	TCCTTCCTTCCTGATCGCTA	59.91	20	240	1711	1950
c116290.graph_c1	GTCTTGGACGAGTAGGACGG	59.721	20	CTCTGCTTCCTCTTCTTCGC	59.454	20	239	1155	1393	CGGTCTTGGACGAGTAGGAC	59.721	20	CTCTGCTTCCTCTTCTTCGC	59.454	20	241	1153	1393	GTCTTGGACGAGTAGGACGG	59.721	20	CCTCTGCTTCCTCTTCTTCG	59.304	20	240	1155	1394
c116290.graph_c1	CGTAGAACGGGGAGGAGAG	59.805	19	ACTTCTTTTATGGAGCCCCC	59.42	20	175	1900	2074	CGTGTGCGACAGGAGGTAG	60.47	19	ACTTCTTTTATGGAGCCCCC	59.42	20	258	1817	2074	GTGTGCGACAGGAGGTAGG	59.272	19	ACTTCTTTTATGGAGCCCCC	59.42	20	257	1818	2074
c116291.graph_c0	GTTGGGCTTGTAGTGGAGGA	60.111	20	AGTCTGCGGCACTCGTTC	60.146	18	234	1997	2230	TGGGCTTGTAGTGGAGGAAG	60.246	20	AGTCTGCGGCACTCGTTC	60.146	18	232	1999	2230	CGGCGAAGTGTAGTTGGTCT	60.312	20	AGTCTGCGGCACTCGTTC	60.146	18	204	2027	2230
c116298.graph_c0	AGGTCGTGGAAGCTGAGGT	59.85	19	CTTGGGGAGGGCTAGCTAAT	59.704	20	221	2003	2223	AGGTCGTGGAAGCTGAGGT	59.85	19	TAAAGTTAGTCCGGGGAGGC	60.443	20	167	2003	2169	AGGTCGTGGAAGCTGAGGT	59.85	19	AGGGCTAGCTAATCGGGGT	60.067	19	214	2003	2216
c116307.graph_c0	GGAGCAGAAAGCCAAATCAC	59.82	20	GTTCGGTCAGATCTCGCTTC	59.957	20	270	1781	2050	AGCCAAATCACGAGACCAAG	60.255	20	GTTCGGTCAGATCTCGCTTC	59.957	20	261	1790	2050	GAAAGCCAAATCACGAGACC	59.676	20	GTTCGGTCAGATCTCGCTTC	59.957	20	264	1787	2050
c116325.graph_c0	GTAAGGGTAAGGCGGAGGAG	60.089	20	CTGGAGGGATTCCCCGTA	60.817	18	127	2652	2778	TAAGGGTAAGGGTAAGGCGG	60.317	20	CTGGAGGGATTCCCCGTA	60.817	18	132	2647	2778	CGTGTGCATTTTGGACAAGT	59.615	20	CTGGAGGGATTCCCCGTA	60.817	18	166	2613	2778
c116333.graph_c1	TCTTCCAAGACCAAGAACCG	60.224	20	TCCTTCACACCCATCACAAA	59.935	20	220	69	288	TCTTCCAAGACCAAGAACCG	60.224	20	GAGGCATTGTCTAGTGGGGA	60.073	20	115	69	183	GGCAAGTCTTCCAAGACCAA	60.232	20	TCCTTCACACCCATCACAAA	59.935	20	226	63	288
c116333.graph_c1	TTTTCTGTGTTGCTTTCCCC	60.088	20	CAAGCAGAACCAAACAAGCA	60.027	20	123	625	747	CCATCTTCTTCCCCCAATTT	60.124	20	ATTTGCGTCCGTGTACAACA	60.035	20	268	437	704	CCATCTTCTTCCCCCAATTT	60.124	20	GCGTCCGTGTACAACAGAGA	59.905	20	264	437	700
c116340.graph_c0	CAGGAGGGCAAGGAAAGG	60.726	18	TCCCAGGCTTTCCACTTAGA	59.807	20	138	2542	2679	CCAGGAGGGCAAGGAAAG	60.726	18	TCCCAGGCTTTCCACTTAGA	59.807	20	139	2541	2679	ACAGTCCCAATCAATGCTCC	59.934	20	CCAAAACCCTATAGTCCAGATCC	60.082	23	278	2376	2653
c116348.graph_c0	CCAGGAGGTGGATCACTGAG	60.668	20	TTCCCTTCCCCAACTACTCC	60.298	20	272	1959	2230	CTTGCAGCTTGAGCCATCTA	59.322	20	TTCCCTTCCCCAACTACTCC	60.298	20	215	2016	2230	GGAAACTCTAGCCTTGCAGC	59.222	20	TTCCCTTCCCCAACTACTCC	60.298	20	185	2046	2230
c116350.graph_c0	CGTCATCGTAGATGGGGAGT	59.95	20	ATCTTCCCGATCCTTATGGC	60.252	20	256	2619	2874	TGTTCCCTCAGCTTTGGACT	59.844	20	CTACCGAACTCCCTCCTCCT	59.694	20	255	2482	2736	TTGTTCCCTCAGCTTTGGAC	60.232	20	CTACCGAACTCCCTCCTCCT	59.694	20	256	2481	2736
c116400.graph_c0	CCATTTGCTTGGCTTTTTCT	59.338	20	CCTCTGCACATTTTGGGTTT	59.971	20	261	8	268	AACAGATGCCATTTGCTTGG	61.032	20	CCTCTGCACATTTTGGGTTT	59.971	20	269	0	268	TTTGCTTGGCTTTTTCTCTCA	60.117	21	CCTCTGCACATTTTGGGTTT	59.971	20	258	11	268
c116406.graph_c0	GAGGATGCTGATGGCATTTT	60.043	20	GAGTGGATTGAAGTTCGGGA	60.05	20	254	279	532	CAGACCATCTTCTTGTGCCA	59.831	20	GAGTGGATTGAAGTTCGGGA	60.05	20	274	259	532	ACGCTGATATGCAGGGAGAT	59.682	20	GATGCAAGTCAAGAGGCTCC	59.957	20	202	459	660
c116434.graph_c0	CTGGAGGAGGAGGATAAGCC	60.169	20	GGGCTCGCATTTTATTTTCA	60.04	20	115	1953	2067	CTGGAGGAGGAGGATAAGCC	60.169	20	TGGGCTCGCATTTTATTTTC	60.04	20	116	1953	2068	TTTCTGTCTCTTCCCCTGGA	59.773	20	TGGGCTCGCATTTTATTTTC	60.04	20	158	1911	2068
c116435.graph_c0	GGGCGATCAAATTCAAGTGT	59.939	20	AACATGGCCGACCTCAAGT	60.526	19	222	158	379	ATTACAATGGGGCGATCAAA	60.153	20	AACATGGCCGACCTCAAGT	60.526	19	231	149	379	TTACAATGGGGCGATCAAAT	60.153	20	AACATGGCCGACCTCAAGT	60.526	19	230	150	379
c116436.graph_c0	CATGAGGAAGAGCATGACGA	59.942	20	AAGGGCTTCGGCGTCTAC	60.362	18	222	2223	2444	AGCACATCCAAGTACGGCTT	59.763	20	AAGGGCTTCGGCGTCTAC	60.362	18	272	2173	2444	GAGCACATCCAAGTACGGCT	60.285	20	AAGGGCTTCGGCGTCTAC	60.362	18	273	2172	2444
c116436.graph_c0	GGGGAGAAGAGCAACGGTTA	61.502	20	ACTTTGCTCTGCCTCGGTC	60.549	19	228	2384	2611	CTGGAGCCATTGCAGGAAG	61.897	19	AGCTGAAACTTTGCTCTGCC	59.763	20	126	2493	2618	GGGGAGAAGAGCAACGGTTA	61.502	20	ATTTGGTCGAACACCATGC	59.363	19	205	2384	2588
c116450.graph_c0	ACGCACGTAGTCCAAAATCC	60	20	CTGCTGCTGGCTTAGCTTCT	60.059	20	174	1766	1939	ACGCACGTAGTCCAAAATCC	60	20	CATGTCCAAAGGGAAATGCT	59.933	20	249	1766	2014	ACGCACGTAGTCCAAAATCC	60	20	ATGTCCAAAGGGAAATGCTG	59.933	20	248	1766	2013
c116454.graph_c0	TTGAACGAAAATTCATGGACC	59.793	21	GTTTGACTTTTGGGGACGAA	59.948	20	213	35	247	TTGAACGAAAATTCATGGACC	59.793	21	TTTGACTTTTGGGGACGAAG	60.081	20	212	35	246	TTGAACGAAAATTCATGGACC	59.793	21	ATGTTTGACTTTTGGGGACG	59.83	20	215	35	249
c116466.graph_c0	TCCTCCTACGCCGTTCTTAG	59.471	20	CGGAAGTCATCCTTGGAGAG	59.797	20	186	69	254	CTCCTCCTACGCCGTTCTTA	59.471	20	CGGAAGTCATCCTTGGAGAG	59.797	20	187	68	254	CTCCTCCTACGCCGTTCTTA	59.471	20	TCATCCTTGGAGAGGTAGCG	60.353	20	181	68	248
c116474.graph_c2	GGTGGTTGCTTACCCTTCAA	59.971	20	GCACCAGTCTCACCGTTCTT	60.307	20	185	2014	2198	GGTGGTTGCTTACCCTTCAA	59.971	20	CCTTCCATGACCTCATGCTC	60.622	20	155	2014	2168	AACAAGCTGTTGACGCTCCT	60.058	20	CCTTCCATGACCTCATGCTC	60.622	20	262	1907	2168
c116493.graph_c0	GGAGCATCAAAGAAATCCCA	60.014	20	GGACTGCTCCTCTGACGTTC	59.993	20	142	1808	1949	TCAAAGAAATCCCATGAGGC	60.014	20	GGACTGCTCCTCTGACGTTC	59.993	20	136	1814	1949	TCAAGCCCTTCAACCTATCG	60.206	20	GGACTGCTCCTCTGACGTTC	59.993	20	207	1743	1949
c116504.graph_c0	CCCCCAGTTCATGTCACTTT	59.82	20	ACCCTGAGCTTCCTCGAGAC	60.932	20	186	40	225	ACCAGACCCCACATGTCAGT	60.291	20	ACCCTGAGCTTCCTCGAGAC	60.932	20	130	96	225	CCCCCAGTTCATGTCACTTT	59.82	20	GAGACCCTGAGCTTCCTCG	60.08	19	189	40	228
c116517.graph_c0	GAGAGACACGGTTCTTCCCA	60.238	20	ACGAGGGTTGTGGATCTTTG	59.966	20	107	103	209	GAGAGACACGGTTCTTCCCA	60.238	20	ACGTGGAAATACGAGGGTTG	59.853	20	117	103	219	GAGAGACACGGTTCTTCCCA	60.238	20	CGTGGAAATACGAGGGTTGT	59.853	20	116	103	218
c116523.graph_c0	GCTTCTTCCCATAGCCAAGC	61.221	20	AGAGGAGGCCGAGAAAGAAC	59.957	20	137	2	138	GCTTCTTCCCATAGCCAAGC	61.221	20	GAAATGGCAAGAGAAGGCAG	59.955	20	174	2	175	GCTTCTTCCCATAGCCAAGC	61.221	20	AGCACGCCTGAGAAAGTAGG	59.639	20	201	2	202
c116533.graph_c0	CGGATATGCCGAAGACCTC	60.576	19	AGAACTGCGAGGAGATGTGC	60.564	20	279	43	321	GGATATGCCGAAGACCTCCT	60.431	20	AGGAGGTAGCTGCAGGGG	60.363	18	147	44	190	GGATATGCCGAAGACCTCCT	60.431	20	GAGGTAGCTGCAGGGGCT	60.52	18	145	44	188
c116540.graph_c1	ATTAATCCATGGTGCGGTTG	60.585	20	GATGGGTCTTCGGTGGATAA	59.75	20	184	19	202	CAATTAATCCATGGTGCGGT	60.585	20	GATGGGTCTTCGGTGGATAA	59.75	20	186	17	202	AATTAATCCATGGTGCGGTT	59.162	20	GATGGGTCTTCGGTGGATAA	59.75	20	185	18	202
c116540.graph_c1	TCAGAATCATCGAGCACCTG	59.942	20	AACGCCACCAAATCCAAAT	60.185	19	270	1707	1976	ATTGGAATCTGGACGAGCAC	60.081	20	AACGCCACCAAATCCAAAT	60.185	19	171	1806	1976	CGCAGCATCATCAGAATCAT	59.788	20	AACGCCACCAAATCCAAAT	60.185	19	280	1697	1976
c116579.graph_c1	GAGATGGCCTTGTAGAGCCC	61.126	20	GCTGAGTGTTCGAGTGGACC	60.873	20	273	1364	1636	GGGAGATGGCCTTGTAGAGC	61.126	20	GCTGAGTGTTCGAGTGGACC	60.873	20	275	1362	1636	GGAGATGGCCTTGTAGAGCC	61.126	20	GCTGAGTGTTCGAGTGGACC	60.873	20	274	1363	1636
c116598.graph_c0	GTTGTCTGAGCCAGGACCTC	59.841	20	CCTCCTCACTCTTAATGGCG	59.83	20	216	137	352	AGGACCTCCGTTCCTCTTTC	59.676	20	CCTCCTCACTCTTAATGGCG	59.83	20	204	149	352	GTTGTCTGAGCCAGGACCTC	59.841	20	TTGATCCTCTGGCCACTCTC	60.349	20	252	137	388
c116617.graph_c1	GCGGTGTAGGAGATCTTGGA	60.218	20	TGTTTGTTTCAGGAACAGCG	59.881	20	218	23	240	GCGGTGTAGGAGATCTTGGA	60.218	20	GCCTTGCCCTTTTTCTTCTT	59.835	20	252	23	274	GCGGTGTAGGAGATCTTGGA	60.218	20	GCCGTTAGGCTTCTTTTTCA	59.474	20	199	23	221
c116627.graph_c0	ATACACTGAGGTCATCGCCC	59.957	20	GGAAGATGAAGCAGGACGAG	59.95	20	241	974	1214	TTGAGCGCACTTGCAGATAC	60.165	20	AGGAAGATGAAGCAGGACGA	59.95	20	258	958	1215	TTGAGCGCACTTGCAGATAC	60.165	20	GAAGATGAAGCAGGACGAGG	59.95	20	256	958	1213
c116641.graph_c0	CCCACACTTCCGAGAAGAAA	60.224	20	GGTCAGGGTCTGGAGGGT	59.888	18	132	41	172	CTTCCGAGAAGAAAGGAGCC	60.455	20	GGTCAGGGTCTGGAGGGT	59.888	18	126	47	172	CCCACACTTCCGAGAAGAAA	60.224	20	GGTGGATGAGGAGGGAGC	60.584	18	169	41	209
c116667.graph_c0	TCTTCTGGGCATGGGTTTAC	59.933	20	GGTACAACGGGGATGGTCTA	59.67	20	217	1737	1953	CCACAGTTTCTTCTGGGCAT	60.111	20	GGTACAACGGGGATGGTCTA	59.67	20	225	1729	1953	ACAGTTTCTTCTGGGCATGG	60.111	20	GGTACAACGGGGATGGTCTA	59.67	20	223	1731	1953
c116677.graph_c0	CCCGTCCGTATGTCCATTAT	59.528	20	CATGGACATGGTGCATAGAAA	59.41	21	240	1069	1308	AATGGAAGTCCCGTCCGTAT	60.578	20	CATGGACATGGTGCATAGAAA	59.41	21	249	1060	1308	GGTGCTTTCCTAGTTACTTCGC	59.458	22	AGCTGAGCCTCGTTGGATAA	59.978	20	234	1171	1404
c116695.graph_c0	CTTCAGGTTCCCCGAGAAG	59.781	19	CTCCCTCAAGGAGAACACCA	60.229	20	121	3000	3120	CTTCAGGTTCCCCGAGAAG	59.781	19	GAGAACACCAACCCCAAGTG	60.399	20	111	3000	3110	CTTCAGGTTCCCCGAGAAG	59.781	19	CTCAAGGAGAACACCAACCC	59.549	20	117	3000	3116
c116710.graph_c0	GCAAAAGCCTGAAGAAGTGC	60.14	20	CTTGTTCTCCTCCTCATCGC	59.95	20	161	593	753	GCAAAAGCCTGAAGAAGTGC	60.14	20	TTGTTCTCCTCCTCATCGCT	59.95	20	160	593	752	CACCTACTTCGAGTACCGCC	59.757	20	TTGTTCTCCTCCTCATCGCT	59.95	20	201	552	752
c116719.graph_c0	CAATCCAGTAGCGAGCACAA	60.011	20	GCTTCAGTATCGGCTTCAGG	59.978	20	274	223	496	CAATCCAGTAGCGAGCACAA	60.011	20	CGTCGAAGACGCTTGTTGTA	60.05	20	178	223	400	CAATCCAGTAGCGAGCACAA	60.011	20	TTCATAGGGTGGAAAGTGGC	59.933	20	132	223	354
c116719.graph_c0	CAATCCAGTAGCGAGCACAA	60.011	20	GCTTCAGTATCGGCTTCAGG	59.978	20	274	223	496	GCCACTTTCCACCCTATGAA	59.933	20	GCTTCAGTATCGGCTTCAGG	59.978	20	162	335	496	CAATCCAGTAGCGAGCACAA	60.011	20	GCAGCTTCAGTATCGGCTTC	60.125	20	277	223	499
c116723.graph_c0	ACGTTGAGCTCGAGGAGAAG	59.745	20	AAATCACTCTCCCTCCCCTG	60.447	20	235	1426	1660	TCATCCCAGATCACGTTGAG	59.631	20	CAAATCACTCTCCCTCCCCT	60.447	20	248	1414	1661	TCATCCCAGATCACGTTGAG	59.631	20	AAATCACTCTCCCTCCCCTG	60.447	20	247	1414	1660
c116727.graph_c0	AGAAAGGAAGCAAGGCATCA	59.955	20	ACATTGCATGCTGGTTGGTA	59.995	20	222	1117	1338	AGAAAGGAAGCAAGGCATCA	59.955	20	GCTGTCCCCCATGATTTTTA	59.762	20	272	1117	1388	AGAAAGGAAGCAAGGCATCA	59.955	20	TGTCCCCCATGATTTTTAGC	59.762	20	270	1117	1386
c116730.graph_c0	CAGCACTCTCCTGCTACACG	59.794	20	TTACCTTACACCACGGCAGC	61.08	20	231	1695	1925	CTCTCCTGCTACACGACACG	59.641	20	TTACCTTACACCACGGCAGC	61.08	20	226	1700	1925	CAGCACTCTCCTGCTACACG	59.794	20	TACCTTACACCACGGCAGC	59.731	19	230	1695	1924
c116734.graph_c0	CGTCGGTGAGAGGAAGAAAG	59.982	20	GTTTCTCCTGAATGACCGGA	60.05	20	160	1125	1284	GTTATGAGAAGGAGCAGGCG	59.978	20	GTTTCTCCTGAATGACCGGA	60.05	20	233	1052	1284	CGTCGGTGAGAGGAAGAAAG	59.982	20	CAAGAGGGCTTTTCTTGCAG	60.125	20	254	1125	1378
c116735.graph_c0	GTTTGAAGCAAAGCCCACTC	59.859	20	TTGTAAATGGAGACGGAGGC	60.074	20	209	111	319	CAAAAGGAAAAACAGCCTGG	59.719	20	AGGAGACGGACAAGCAAAGA	59.989	20	235	208	442	CAAAAGGAAAAACAGCCTGG	59.719	20	AGAGGAGACGGACAAGCAAA	59.989	20	237	208	444
c116757.graph_c0	ATCCAGCTCCACCATCACTC	60.08	20	TTTGATAACCTTTGGGTCGC	59.938	20	186	49	234	GTTGTTCGAGCAGCTAACCC	59.882	20	TTTGATAACCTTTGGGTCGC	59.938	20	232	3	234	GGTTGTTCGAGCAGCTAACC	59.882	20	TTTGATAACCTTTGGGTCGC	59.938	20	233	2	234
c116758.graph_c0	AGCAAATCAAACGAACAGGG	60.11	20	TCCATCTCCTTTTGGGACAC	59.903	20	211	226	436	AGCAAATCAAACGAACAGGG	60.11	20	GGTTGTGATGGAGGTGGTCT	59.817	20	153	226	378	AGCAAATCAAACGAACAGGG	60.11	20	ATGGAGGTGGTCTTTGATGG	59.779	20	146	226	371
c116780.graph_c2	CCCAGCTCACCTAATACGCT	59.359	20	CCTCCCCGTAGCTGAACAC	60.662	19	216	14	229	CCCAGCTCACCTAATACGCT	59.359	20	CTCCCCGTAGCTGAACACC	60.662	19	215	14	228	CTCTCTCTCTATCCACCCCG	58.84	20	CCTCCCCGTAGCTGAACAC	60.662	19	193	37	229
c116785.graph_c0	GGTCCCAGCCGTACTTGTC	60.526	19	ATCCATCCCTTCTCGAACCT	59.896	20	257	1896	2152	GACGTCGTCGAAGAAGGTG	59.404	19	ATCCATCCCTTCTCGAACCT	59.896	20	223	1930	2152	GTCGTCGAAGAAGGTGGGAT	61.429	20	ACACGACACCTACCTCTCGC	60.329	20	253	1933	2185
c116791.graph_c0	TGCCATCACATAACACCACC	60.249	20	GGAAGCACCTCTTCATCTGG	59.803	20	165	532	696	GCCATCACATAACACCACCA	60.249	20	GGAAGCACCTCTTCATCTGG	59.803	20	164	533	696	CTTGCCTTGCCATCACATAA	59.688	20	GGAAGCACCTCTTCATCTGG	59.803	20	172	525	696
c116792.graph_c1	CCAGGTAGCAGAGACCGAAG	60.005	20	TCAGAATTTCCGACACGTCA	60.24	20	246	175	420	CCAGGTAGCAGAGACCGAAG	60.005	20	GGTCTCAAGTGCCAATAGCC	59.7	20	211	175	385	CCAGGTAGCAGAGACCGAAG	60.005	20	CAGAATTTCCGACACGTCAA	59.691	20	245	175	419
c116802.graph_c0	GAAACAATTTGGGGCAGAGA	60.051	20	AAAAGGCAGGTCATGGTCAC	59.973	20	165	1743	1907	GAAACAATTTGGGGCAGAGA	60.051	20	CCGCCTTGATTGATTCATTT	59.901	20	225	1743	1967	GAAACAATTTGGGGCAGAGA	60.051	20	AATTACAACGCACACACCCA	59.888	20	184	1743	1926
c116806.graph_c1	CTTCCTCCTCCCATTAAGGC	60.032	20	GTTGGTAAAGGCGACCAAGA	60.11	20	194	1320	1513	CACTCATGTGAACCGACAGG	60.154	20	GTTGGTAAAGGCGACCAAGA	60.11	20	175	1339	1513	CTTCCTCCTCCCATTAAGGC	60.032	20	ACCAGCTACGGATCGCTATG	60.257	20	136	1320	1455
c116807.graph_c0	TCAAGATGAAGACGTGGCTG	59.984	20	TAGACGTTGATGCCGATGAG	59.823	20	268	1425	1692	CAAGATGAAGACGTGGCTGA	59.984	20	TAGACGTTGATGCCGATGAG	59.823	20	267	1426	1692	CATCGCGTCGATGATACTGT	59.704	20	GTAGACGAGCATGAGAGGGC	59.981	20	262	1534	1795
c116833.graph_c0	TGAGGACTGCCACCTCTTTT	59.844	20	GCCGAATACCAGAACCTCAA	60.074	20	114	1282	1395	TTGAGGACTGCCACCTCTTT	59.844	20	GCCGAATACCAGAACCTCAA	60.074	20	115	1281	1395	TGAGGACTGCCACCTCTTTT	59.844	20	TTTCCCACTTCTGCTCATCC	60.195	20	238	1282	1519
c116834.graph_c0	CGTAGACCCGTACTCCCGTA	60.008	20	TTTATCTTGGCCCTCCTCCT	60.032	20	278	174	451	CGTAGACCCGTACTCCCGTA	60.008	20	TTGGTGGGTAGAAACCGAAG	59.964	20	216	174	389	CGTAGACCCGTACTCCCGTA	60.008	20	GTTTATCTTGGCCCTCCTCC	59.903	20	279	174	452
c116837.graph_c0	GAAGGGAAACATGGCATCAT	59.756	20	GTGCTTAGGTGGTTTCCCAA	59.971	20	273	1205	1477	GAAGGGAAACATGGCATCAT	59.756	20	TTGTGCTTAGGTGGTTTCCC	59.971	20	275	1205	1479	GAAGGGAAACATGGCATCAT	59.756	20	ATGCAATGCTACACACGGAA	60.142	20	191	1205	1395
c116855.graph_c0	GAGAAAGAGGGGATGAAGGG	60.008	20	CCTTCCAATTCCATCTCCAA	59.864	20	164	2315	2478	AGGAGCAGGGAAAAGAGGAG	59.95	20	CACCACCTTCCAATTCCATC	60.173	20	240	2244	2483	CCAGTTATTAGCCGAGACGC	59.867	20	CCTTCCAATTCCATCTCCAA	59.864	20	197	2282	2478
c116858.graph_c0	CAGGGTAGCATTCCTCTTGC	59.836	20	GGCGAGGTCGTTGAATAAAA	60.074	20	207	17	223	CGAAGTCCTCTCCACTCCAC	59.835	20	GGCGAGGTCGTTGAATAAAA	60.074	20	176	48	223	GAAGTCCTCTCCACTCCACG	59.835	20	GGCGAGGTCGTTGAATAAAA	60.074	20	175	49	223
c116894.graph_c0	ACGCCTCCAAAATGAACATC	59.939	20	GACGTGTGGAACCACTTCCT	60.009	20	269	96	364	ACGCCTCCAAAATGAACATC	59.939	20	ACCATTTCTTGTTCGTTCGG	59.971	20	205	96	300	ACGCCTCCAAAATGAACATC	59.939	20	GTTTTGTTGTTGCGGTTGTG	60.05	20	184	96	279
c116901.graph_c0	AACACCATCACCAATGCAGA	59.967	20	CTATCAGGCAGGCTAGTGGC	60	20	262	500	761	ATCACCAATGCAGACGACAA	60.12	20	CTATCAGGCAGGCTAGTGGC	60	20	256	506	761	TCTCCTCGTCTCCAGTGGTT	59.835	20	CTATCAGGCAGGCTAGTGGC	60	20	156	606	761
c116910.graph_c0	TGCGCCAATACCTAGTCTCC	60.235	20	GGCGAGGTAGACTCGAAAAA	59.452	20	144	3410	3553	TGCGCCAATACCTAGTCTCC	60.235	20	AGGCGAGGTAGACTCGAAAA	59.077	20	145	3410	3554	TGCGCCAATACCTAGTCTCC	60.235	20	AAAGGCGAGGTAGACTCGAA	59.077	20	147	3410	3556
c116952.graph_c0	AGCAGGAATTCGACCACAAG	60.255	20	AACCACAACCAGCAGGATTC	59.973	20	226	878	1103	AGACAAGTCCGTGGCAAAAG	60.291	20	AACCACAACCAGCAGGATTC	59.973	20	244	860	1103	AGGAATTCGACCACAAGCAT	59.556	20	AACCACAACCAGCAGGATTC	59.973	20	223	881	1103
c116995.graph_c0	CTATGACCTGAGGCGCTACC	59.859	20	AGCTCCTCCGTGAACTCCTC	60.932	20	203	47	249	CTATGACCTGAGGCGCTACC	59.859	20	GCTCCTCCGTGAACTCCTC	59.936	19	202	47	248	CTATGACCTGAGGCGCTACC	59.859	20	AGCAGCTCCTCCGTGAACT	60.151	19	206	47	252
c117004.graph_c0	AGAAACTAGAGCGCGTCCG	60.684	19	AATTCTCGTGGCGTGGTAAG	60.132	20	174	0	173	AGAAACTAGAGCGCGTCCG	60.684	19	ATTCTCGTGGCGTGGTAAGT	59.621	20	173	0	172	AGAAACTAGAGCGCGTCCG	60.684	19	GTAGGAATTCTCGTGGCGTG	60.657	20	179	0	178
c117014.graph_c0	CAACTGCCAGCACAGAAAAG	59.634	20	ACAGGATGGCATCACATCAA	59.925	20	115	20	134	AACTGTTGATGCAACTGCCA	60.31	20	TGTGTGTGCCTTGTTTAGCC	59.764	20	182	9	190	CAACTGCCAGCACAGAAAAG	59.634	20	TGTGTGTGCCTTGTTTAGCC	59.764	20	171	20	190
c117026.graph_c0	GGGGGAGAACATAGAGGGAG	59.89	20	TTTTCTCCCAGCCACATCTC	60.195	20	146	3222	3367	GGGGGAGAACATAGAGGGAG	59.89	20	TTTCTCCCAGCCACATCTCT	59.803	20	145	3222	3366	GGGGGAGAACATAGAGGGAG	59.89	20	TTTTTCTCCCAGCCACATCT	59.67	20	147	3222	3368
c117060.graph_c0	ATAAGCAACAAGTGTCGCCC	60.14	20	TCCCTATGATCGTCCCACTC	59.886	20	244	265	508	ATAAGCAACAAGTGTCGCCC	60.14	20	CGCTCATATGATGACCGCTA	59.816	20	216	265	480	ATAAGCAACAAGTGTCGCCC	60.14	20	TGATGACCGCTACTGATGGA	60.225	20	208	265	472
c117075.graph_c0	CCGTACTCCTCCTCCTCCTG	61.168	20	ATCACTCTCCCATCCTCTCG	59.206	20	250	1547	1796	TCTCGATGCGCTCGTAGTC	60.265	19	ATCACTCTCCCATCCTCTCG	59.206	20	108	1689	1796	CGTACTCCTCCTCCTCCTGC	61.318	20	ATCACTCTCCCATCCTCTCG	59.206	20	249	1548	1796
c117083.graph_c0	CCCACAAGAGGAACACCACT	60.002	20	TCAAGTTTTGCACACAAGGC	59.888	20	217	468	684	CCCACAAGAGGAACACCACT	60.002	20	TTTTGCACACAAGGCTATCG	59.872	20	212	468	679	CCTCCAATGTCGAGTTCCAT	59.927	20	TCAAGTTTTGCACACAAGGC	59.888	20	189	496	684
c117098.graph_c0	ATTTGGTCCTGTCTGCCGTA	60.517	20	CGGAGACGGCAATACAAGTT	60.132	20	123	2586	2708	TGGTTTGATGAATGGTTGCT	58.976	20	ATCGGAGACGGCAATACAAG	60.096	20	263	2448	2710	TGGTTTGATGAATGGTTGCT	58.976	20	CGGAGACGGCAATACAAGTT	60.132	20	261	2448	2708
c117099.graph_c0	AGAGCATTCCCAAAAAGGGT	59.94	20	TGTTCGGTTTATCAGTGCGA	60.257	20	132	931	1062	AGAGCATTCCCAAAAAGGGT	59.94	20	CCCTCTTTAGTGTTTTGCCG	59.741	20	192	931	1122	AGAGCATTCCCAAAAAGGGT	59.94	20	TTGTTCGGTTTATCAGTGCG	59.729	20	133	931	1063
c117135.graph_c0	TAGCGAGAACCGGTCTGATT	59.836	20	CGGAGCGGATTGGATGAC	62.612	18	271	1944	2214	TAGCGAGAACCGGTCTGATT	59.836	20	GGAGCGGATTGGATGACG	62.612	18	270	1944	2213	TATTTGCTGGTGAGATTCGC	58.872	20	CTCACTCACCGGCTGCAC	61.691	18	274	1969	2242
c117151.graph_c0	GGCTTCCTCCCAGCAGAT	60.312	18	CGTCCACCTCCTCGTTCTAC	59.721	20	262	1672	1933	GGCTTCCTCCCAGCAGAT	60.312	18	GTCCACCTCCTCGTTCTACG	59.721	20	261	1672	1932	GCTTCCTCCCAGCAGATCC	62.243	19	CGTCCACCTCCTCGTTCTAC	59.721	20	261	1673	1933
c117161.graph_c0	GGTGCTGATGCACTTGGTAA	59.722	20	GCTTGGTGCCTGGTAACCTA	60.132	20	212	4604	4815	GGTGCTGATGCACTTGGTAA	59.722	20	ACAGCTTGGTGCCTGGTAAC	60.179	20	215	4604	4818	CAGAAGAGTGGCGTGATCCT	60.408	20	GCTTGGTGCCTGGTAACCTA	60.132	20	162	4654	4815
c117162.graph_c0	CCCACATGCTTTTCTCCAAT	59.933	20	TGAAAGATGCCAACAATCCA	60.049	20	250	519	768	CATCGTAGCATATCCCGCTC	60.594	20	TGAAAGATGCCAACAATCCA	60.049	20	279	490	768	CCCACATGCTTTTCTCCAAT	59.933	20	GATGCCAACAATCCATGAAA	59.33	20	245	519	763
c117163.graph_c0	CCGCCTCCACGAAGTAGTAG	59.891	20	CAGCCAAACCCTCTCTCACT	59.45	20	258	1456	1713	AGCCCGAGTACTGACCAAAG	59.353	20	GAAGACAATGCCGGCTCTAC	59.843	20	176	1513	1688	ACGTAGCCCGAGTACTGACC	59.236	20	GAAGACAATGCCGGCTCTAC	59.843	20	180	1509	1688
c117181.graph_c2	GAGAAGCAGATCGTCCAGGT	59.41	20	AACCCCTCTTTTTCCCCTCT	60.289	20	143	2399	2541	GAGAAGCAGATCGTCCAGGT	59.41	20	AGAACCCCTCTTTTTCCCCT	60.289	20	145	2399	2543	AGCAGATCGTCCAGGTTAGG	59.308	20	AACCCCTCTTTTTCCCCTCT	60.289	20	139	2403	2541
c117183.graph_c0	CGAGGGTTTCACCAAAGAAA	60.081	20	TCAACTTGGAGAAAGGGGAA	59.641	20	175	1867	2041	CGAGGGTTTCACCAAAGAAA	60.081	20	ACGTCGTCACTCAACTTGGA	59.31	20	185	1867	2051	CGAGGGTTTCACCAAAGAAA	60.081	20	CTCAACTTGGAGAAAGGGGA	59.255	20	176	1867	2042
c117190.graph_c0	CGTACCAAGAAGAATGCGGT	60.132	20	GGACGAGAAGTCGAGGTTGA	60.386	20	254	60	313	CTACCTGGAGCCGTACCAAG	59.751	20	GGACGAGAAGTCGAGGTTGA	60.386	20	265	49	313	CGTACCAAGAAGAATGCGGT	60.132	20	CGAGAAGTCGAGGTTGAGGT	59.45	20	251	60	310
c117203.graph_c2	GCGATGGGTAAAGAGCAAAG	59.845	20	GCACTCAAGCATAAGGAGGG	59.836	20	211	707	917	GCGATGGGTAAAGAGCAAAG	59.845	20	TCCCTCGTGAGCTCTCTCTC	59.817	20	111	707	817	GCGATGGGTAAAGAGCAAAG	59.845	20	TCTTCCACCAAGGTGCTTTC	60.232	20	159	707	865
c117223.graph_c0	GCTTGGCATTGCAGGTTTAT	60.103	20	GAACAGCCGGTAGAACCAAA	60.11	20	146	1724	1869	AGCAGCGATTTTGTGTGATG	59.871	20	GAACAGCCGGTAGAACCAAA	60.11	20	261	1609	1869	GCACTTGTATGCTAGCAGCG	59.805	20	GAACAGCCGGTAGAACCAAA	60.11	20	274	1596	1869
c117226.graph_c0	ATGGTTGATATTGCAGGGGA	60.155	20	GCAATGATGATGATGTTCCG	59.89	20	242	46	287	GGTTGATATTGCAGGGGAAA	59.762	20	GCAATGATGATGATGTTCCG	59.89	20	240	48	287	AATGGTTGATATTGCAGGGG	59.645	20	GCAATGATGATGATGTTCCG	59.89	20	243	45	287
c117226.graph_c0	TTGCAATATACTTGCCACGC	59.731	20	CATGCCGGTATCTTTTCACA	59.542	20	277	284	560	CGGAACATCATCATCATTGC	59.89	20	TCGCAAAAGCTGCAATACTC	59.21	20	134	268	401	TTGCAATATACTTGCCACGC	59.731	20	TCGCAAAAGCTGCAATACTC	59.21	20	118	284	401
c117245.graph_c0	TTCCGTAGGAGGTCTTCGTC	59.284	20	CCCACACCACATCCAGTAGA	59.388	20	101	1738	1838	TCCGTAGGAGGTCTTCGTCT	58.891	20	CCCACACCACATCCAGTAGA	59.388	20	100	1739	1838	TCTTCCGTAGGAGGTCTTCG	59.425	20	CCCCACACCACATCCAGTA	60.229	19	104	1736	1839
c117260.graph_c1	TAGACGGGTAAAACCGATGC	59.96	20	ACCTGATGCCCCCATCTATC	61.078	20	211	1823	2033	TAGACGGGTAAAACCGATGC	59.96	20	CCTGATGCCCCCATCTATCT	61.203	20	210	1823	2032	AGAGGAGGAGATCGGTAGCC	59.801	20	ACCTGATGCCCCCATCTATC	61.078	20	131	1903	2033
c117273.graph_c0	ATCGTCGACGCTTCTCTGTT	60.02	20	TGTTCTCGAGCTCACGTCAC	60.187	20	233	1699	1931	GATCGTCGACGCTTCTCTGT	60.564	20	TGTTCTCGAGCTCACGTCAC	60.187	20	234	1698	1931	AGATCGTCGACGCTTCTCTG	60.7	20	TGTTCTCGAGCTCACGTCAC	60.187	20	235	1697	1931
c117289.graph_c1	CTCCTCGGCCTTCTTGAAC	59.935	19	TATACTAGGCGCACACACGC	59.925	20	261	3093	3353	GTGGAGGAGAAGACGACGAG	59.986	20	TAAAAATCTAGCCAGCCGGT	58.854	20	276	3043	3318	GTGGAGGAGAAGACGACGAG	59.986	20	GGTAAAAATCTAGCCAGCCG	58.854	20	278	3043	3320
c117309.graph_c0	GGCATTCTGGTGAACACCTT	59.973	20	GAAGCAGATGTACACGACGC	59.476	20	210	721	930	GGCATTCTGGTGAACACCTT	59.973	20	ATCTCCCTGATCTGCTCCAG	59.359	20	251	721	971	CTGTGCTGGACGTATTCGG	60.271	19	AGCAGATGTACACGACGCTG	60.08	20	246	683	928
c117318.graph_c0	GAGCAGCAAGAGGAGAGCAT	59.857	20	TTCTTCTTCCTCCTCCCCAT	60.008	20	244	1897	2140	GAGCAGCAAGAGGAGAGCAT	59.857	20	TCTTCTTCTTCCTCCTCCCC	59.749	20	246	1897	2142	TAGCGACACCAATACCAGCA	60.28	20	CACGATGCAAATGATGCTCT	59.83	20	238	1734	1971
c117325.graph_c0	GCTTCGCTCGCGTCATTA	61.217	18	TCGAGATCGGGATATCAACC	59.854	20	262	20	281	GCTTCGCTCGCGTCATTA	61.217	18	GCAAGGCTTCCAATCAACTC	59.82	20	216	20	235	GCTTCGCTCGCGTCATTA	61.217	18	CAAGGCTTCCAATCAACTCC	59.67	20	215	20	234
c117333.graph_c0	TGCCTTTGAAGAGCACACTG	60.175	20	CTCCGTTGCCTTTTCACACT	60.291	20	246	1243	1488	TGCCTTTGAAGAGCACACTG	60.175	20	AATTAAGTTCAGGTGGGCGA	59.569	20	271	1243	1513	TGCCTTTGAAGAGCACACTG	60.175	20	CAATTAAGTTCAGGTGGGCG	60.493	20	272	1243	1514
c117347.graph_c0	CCAGAGGGTCAACCTGATGT	59.962	20	ACCCAACACCTACCAAACCA	60.126	20	121	2049	2169	TGGGAGTGGAGAAAACTTGG	60.081	20	ACCCAACACCTACCAAACCA	60.126	20	243	1927	2169	ACCTGATGTTTCTGCAAGGG	60.111	20	ACCCAACACCTACCAAACCA	60.126	20	110	2060	2169
c117350.graph_c0	CCCCGTCCACCACAATTA	60.169	18	TAAATCAGCAGCGCACAAAC	60.021	20	147	0	146	CCCCGTCCACCACAATTA	60.169	18	GTAAATCAGCAGCGCACAAA	60.021	20	148	0	147	CCCCGTCCACCACAATTA	60.169	18	AGCGCACAAACCTTTTCTGT	59.92	20	138	0	137
c117352.graph_c0	TAGCCGGTTGGCTTTAACTG	60.257	20	TCCCTCTCCCTCTCCTTCTC	59.883	20	204	1615	1818	TAGCCGGTTGGCTTTAACTG	60.257	20	TCTCCCTCTCCCTCTCCTTC	59.883	20	206	1615	1820	TAGCCGGTTGGCTTTAACTG	60.257	20	TCTTCTCCCTCTCCCTCTCC	59.883	20	209	1615	1823
c117353.graph_c0	AGGGCTCCAACAATGACATC	59.934	20	CGTGGTCCAGAAAGAAGAGG	59.837	20	273	570	842	AATACCCTCCCCACCATCAT	60.272	20	CGTGGTCCAGAAAGAAGAGG	59.837	20	241	602	842	AACAATACCCTCCCCACCAT	60.306	20	CGTGGTCCAGAAAGAAGAGG	59.837	20	244	599	842
c117355.graph_c0	GCAAACGAATAAGCAGGGTC	59.713	20	CAGTGTTCTTGGAGCTGCTG	59.77	20	224	2295	2518	AAATAGGCCCGAGAAACCAC	60.32	20	CAGTGTTCTTGGAGCTGCTG	59.77	20	192	2327	2518	CCTTGGTTAACCGAACATCG	60.357	20	CAGTGTTCTTGGAGCTGCTG	59.77	20	274	2245	2518
c117355.graph_c0	CAGCAGCTCCAAGAACACTG	59.77	20	CCCTCCGTCTCCATTTCTTT	60.434	20	185	2499	2683	GCTAGCTACAGTCCCCCTCC	60.233	20	CCCTCCGTCTCCATTTCTTT	60.434	20	161	2523	2683	GGCTAGCTACAGTCCCCCTC	60.233	20	CCCTCCGTCTCCATTTCTTT	60.434	20	162	2522	2683
c117359.graph_c7	TTGCAGGACAGCTGAAAATG	59.988	20	GGACATATGCTTACTGGCACC	59.471	21	267	1502	1768	CAAGTTGCAGGACAGCTGAA	60.175	20	GGACATATGCTTACTGGCACC	59.471	21	271	1498	1768	TTGCAGAAGATTCCTGGGAC	60.195	20	GGACATATGCTTACTGGCACC	59.471	21	192	1577	1768
c117394.graph_c0	AGCATGACGGTGAGGAGG	59.775	18	AACCCAAATCAATCAAACCG	59.662	20	136	2086	2221	AGGAGCATGACGGTGAGG	59.775	18	AACCCAAATCAATCAAACCG	59.662	20	139	2083	2221	AGCATGACGGTGAGGAGG	59.775	18	GGGAAACCCAAATCAATCAA	59.599	20	140	2086	2225
c117412.graph_c0	CAAGTCTCCACCGCCTAAAC	59.734	20	AGGAACATCGACGAGCAGAT	59.834	20	167	169	335	CAAGTCTCCACCGCCTAAAC	59.734	20	TGGCAATGTCAAGGTCTGAG	59.831	20	129	169	297	GCTTCACGATTCATGGCTCT	60.37	20	AGGAACATCGACGAGCAGAT	59.834	20	257	79	335
c117416.graph_c0	TCCGAACCATTTACTGAGCC	60.074	20	CAATCAAGAGCACAGAGCCA	60.136	20	245	132	376	TCCGAACCATTTACTGAGCC	60.074	20	CCCACAATCAAGAGCACAGA	59.831	20	249	132	380	TCCGAACCATTTACTGAGCC	60.074	20	GTCTCATGGGACCCACAATC	60.184	20	260	132	391
c117424.graph_c0	CACCCAGGTTCTATCCCAGA	59.92	20	CACGTTCGACTGAGTGGCT	60.038	19	225	1647	1871	CACCCAGGTTCTATCCCAGA	59.92	20	ACGTTCGACTGAGTGGCTG	60.038	19	224	1647	1870	TCACCCAGGTTCTATCCCAG	59.92	20	CACGTTCGACTGAGTGGCT	60.038	19	226	1646	1871
c117432.graph_c0	TGCCTCGACAAGAGAAAACA	59.566	20	AAAAGAAAACAGAACCGGCA	59.724	20	278	429	706	GCTGCCTCGACAAGAGAAAA	60.657	20	AAAAGAAAACAGAACCGGCA	59.724	20	280	427	706	TGAAGAAAATACGGTGCCATC	59.952	21	AGCATCACCTCAGCCTGAAT	59.834	20	279	504	782
c117441.graph_c0	GAAGAGGGTGATGGAGACCA	60.048	20	TCGATTCGTTTCCGGATTAG	60.031	20	210	2043	2252	GAAGAGGGTGATGGAGACCA	60.048	20	GTCGATTCGTTTCCGGATTA	59.901	20	211	2043	2253	GACGAAGAGGGTGATGGAGA	60.199	20	TCGATTCGTTTCCGGATTAG	60.031	20	213	2040	2252
c117441.graph_c0	GGAGACGAACAACGAAGCTC	59.997	20	ACGGAACCTTTTCCGATACC	60.187	20	269	2256	2524	CAACGAAGCTCCTCCTTGTC	59.989	20	ACGGAACCTTTTCCGATACC	60.187	20	260	2265	2524	CAACGAAGCTCCTCCTTGTC	59.989	20	CACCCAAATTACGACGGAAC	60.227	20	273	2265	2537
c117443.graph_c0	ACGATCTGTACAGGGTTGCC	59.997	20	GCGCTTCATTTTGCATTGTA	59.848	20	138	115	252	ACGATCTGTACAGGGTTGCC	59.997	20	ATAGCATGATGGGCATTTCC	59.751	20	179	115	293	ACGATCTGTACAGGGTTGCC	59.997	20	TAGCATGATGGGCATTTCCT	60.435	20	178	115	292
c117445.graph_c0	CAACTCCAAACCCACGAACT	60.005	20	ATCACAGAGGCGAAGGAGAA	59.95	20	261	58	318	CAGGACCCATCTCCTCTCAA	60.191	20	ATCACAGAGGCGAAGGAGAA	59.95	20	278	41	318	TCTTAGGCGCTTGTCCATCT	59.978	20	GATAAGCTGGTAGGCGGTGA	60.235	20	218	135	352
c117452.graph_c0	GCAGCTCCGAGATCTTCCT	59.652	19	ACGGAGACGAAGACGAGGTA	59.867	20	100	103	202	GCAGCTCCGAGATCTTCCT	59.652	19	GAGAGCTTGACGGAGACGAA	60.678	20	109	103	211	AGCTCCGAGATCTTCCTCG	59.646	19	GAGAGCTTGACGGAGACGAA	60.678	20	107	105	211
c117458.graph_c0	CTCTCTGAGCTCCGAAATGG	60.088	20	CACCCAAGAACATCGGGATA	60.713	20	176	2408	2583	CTCTCTGAGCTCCGAAATGG	60.088	20	TTTTCACCCAAGAACATCGG	60.863	20	180	2408	2587	CTCTCTGAGCTCCGAAATGG	60.088	20	CCAAGAACATCGGGATAGTCA	59.94	21	173	2408	2580
c117480.graph_c0	GTCCGCCATCTCCATGTACT	59.957	20	GAATCTGTTCGAGGACGAGC	59.957	20	196	1578	1773	GTCCGCCATCTCCATGTACT	59.957	20	ATAAGGACGTTCTTGCACCG	60.132	20	233	1578	1810	CGCCATCTCCATGTACTGTG	60.136	20	GAATCTGTTCGAGGACGAGC	59.957	20	193	1581	1773
c117480.graph_c0	ATGAGTGGTCAATGCCACAA	59.967	20	TCAGGAGCTCAGATCATCCA	59.452	20	109	2075	2183	ATGAGTGGTCAATGCCACAA	59.967	20	AGGAGCTCAGATCATCCACC	59.21	20	107	2075	2181	TCAATGCCACAAATCTGGAG	59.648	20	TCAGGAGCTCAGATCATCCA	59.452	20	101	2083	2183
c117486.graph_c0	AGGAGAAGGAATCCCCTTGA	60.008	20	CCGAAGCAGAATGTCTGTGA	59.984	20	181	2158	2338	TCGCACCAAGCTTACATCTG	60.011	20	CCGAAGCAGAATGTCTGTGA	59.984	20	117	2222	2338	AGGAGAAGGAATCCCCTTGA	60.008	20	ACATAAGGTGGCGCTTCATC	60.103	20	267	2158	2424
c117530.graph_c0	GATTCTGCAGTCCCAGCTTC	59.957	20	CCATCTCACCATCCCTGACT	59.92	20	242	1228	1469	CTTGATGTGGTCCTTGGCTT	60.111	20	TGCATTCCAACACATGGTCT	59.967	20	218	1319	1536	CTTGATGTGGTCCTTGGCTT	60.111	20	CTGCATTCCAACACATGGTC	59.967	20	219	1319	1537
c117535.graph_c0	CTCCTTCTCCTTCGCCTCG	62.497	19	AGGAAGGGCAGGAAGGACT	60.201	19	270	1033	1302	GCTCCTTCTCCTTCGCCTC	61.545	19	AAGGGCAGGAAGGACTCG	60.34	18	268	1032	1299	GCTCCTTCTCCTTCGCCT	59.636	18	GTCCTTGCGGAACGTGAAC	61.667	19	221	1032	1252
c117547.graph_c0	GGAACCAGTGTCCCTTGATG	60.363	20	GCCGGTTCCAACAAAACTTA	59.975	20	265	418	682	TGGAACCAGTGTCCCTTGAT	60.363	20	GCCGGTTCCAACAAAACTTA	59.975	20	266	417	682	TGCTGGAACCAGCCTTTATT	59.708	20	AAAACCTCCGGTACTCGGTT	59.864	20	240	478	717
c117549.graph_c0	AGAGAATCCATCCCAAACCC	60.133	20	CTCCTCCCTCCTCCCTCC	61.109	18	185	48	232	GCGCAAAGCAGAGAGAGAAT	59.866	20	CTCCTCCCTCCTCCCTCC	61.109	18	198	35	232	AGAGAATCCATCCCAAACCC	60.133	20	GCTCCTCCCTCCTCCCTC	61.268	18	186	48	233
c117549.graph_c0	ACGCCAAAACCTATGCAAAC	60.003	20	CAACAGCAGCAAGCGAGTTA	60.338	20	265	1759	2023	ACGCCAAAACCTATGCAAAC	60.003	20	CAGCAGCAAGCGAGTTAAAA	59.392	20	262	1759	2020	GAGACCAAAGGTGGTGATGC	60.52	20	ATGCCGCTGATAGGAACAGT	59.723	20	239	1858	2096
c117553.graph_c0	GTCCTCGAACGACAGCGAT	61.393	19	AACACTCTTTCCCCTCCGTT	59.972	20	257	2456	2712	TCCTCGAACGACAGCGAT	60.52	18	AACACTCTTTCCCCTCCGTT	59.972	20	256	2457	2712	GTCCTCGAACGACAGCGAT	61.393	19	GTTCGTCCCCTCCTAAAACC	59.805	20	240	2456	2695
c117558.graph_c0	TGGGGTCTGCTAGAGTTGCT	60.012	20	CAGCTAGAATATGCCCCTGG	59.685	20	160	1781	1940	TGGGGTCTGCTAGAGTTGCT	60.012	20	TGTAAGATGGCACCAAAACG	59.585	20	275	1781	2055	TGGGGTCTGCTAGAGTTGCT	60.012	20	GCTAGAATATGCCCCTGGTG	59.551	20	158	1781	1938
c117563.graph_c1	CTCTGGTGGAGCTCCTGGAT	61.748	20	GCTAGCAGCGGAATCAGACT	59.746	20	271	1968	2238	TCTGGTGGAGCTCCTGGAT	60.778	19	GCTAGCAGCGGAATCAGACT	59.746	20	270	1969	2238	CTCTGGTGGAGCTCCTGGAT	61.748	20	AGCGGAATCAGACTGACGAG	60.555	20	265	1968	2232
c117582.graph_c0	AAGTCGATGGTGACTGACCC	59.969	20	CGACGAAGAGTTTCCAGTCC	59.844	20	140	143	282	AAGTCGATGGTGACTGACCC	59.969	20	GATATGGAGTGGAGGCAAGC	59.658	20	215	143	357	GAAGTAGCCAGGACCAACGA	60.255	20	CGACGAAGAGTTTCCAGTCC	59.844	20	269	14	282
c117595.graph_c0	AGCTCAATCGATCCCTGAGA	59.91	20	CCCATGAAGACAACTGCTGA	59.831	20	274	1429	1702	GCTCAATCGATCCCTGAGAC	59.768	20	CCCATGAAGACAACTGCTGA	59.831	20	273	1430	1702	AGCTCAATCGATCCCTGAGA	59.91	20	TGACCCATGAAGACAACTGC	59.682	20	277	1429	1705
c117597.graph_c0	CAGAGGAACGCGAAGAACAC	60.975	20	TGGGGTACTGGTGAGGAGTC	59.962	20	213	1920	2132	CAGAGGAACGCGAAGAACAC	60.975	20	CTCTTCCTGCTGGGGTACTG	59.861	20	223	1920	2142	CAGAGGAACGCGAAGAACA	60.12	19	TGGGGTACTGGTGAGGAGTC	59.962	20	213	1920	2132
c117599.graph_c1	ACGAAATTATTCGCCCCTTT	59.808	20	TCGACCGATCACTCAATCAA	60.201	20	221	146	366	AACGAAATTATTCGCCCCTT	59.808	20	TCGACCGATCACTCAATCAA	60.201	20	222	145	366	GAAATTATTCGCCCCTTTCC	59.751	20	TCGACCGATCACTCAATCAA	60.201	20	219	148	366
c117612.graph_c0	CTGCGACAAGATTACTGCCA	60.011	20	TTCAGTTCTGGCCTCCTGTT	59.844	20	154	61	214	AACGAAACAAGGACGGTCTG	60.149	20	GAGCGATGCTCTTTCTCCAC	60.104	20	222	124	345	CAACGAAACAAGGACGGTCT	60.149	20	GAGCGATGCTCTTTCTCCAC	60.104	20	223	123	345
c117644.graph_c0	TATATACGTCGCCTCCGCTT	59.726	20	ACGACGTTGGGCTTAGTGAG	60.312	20	168	78	245	CATATATACGTCGCCTCCGC	60.465	20	ACGACGTTGGGCTTAGTGAG	60.312	20	170	76	245	TATATACGTCGCCTCCGCTT	59.726	20	GCTTCTGCACACGTCCTTCT	60.599	20	271	78	348
c117646.graph_c0	GTGTGGTCGAGGAGGAAGAC	59.688	20	TGAGCTCCACATAAAGCACG	60.011	20	111	2123	2233	GTGTGGTCGAGGAGGAAGAC	59.688	20	TGGAATCGAATGATGAACCA	59.859	20	148	2123	2270	GTGTGGTCGAGGAGGAAGAC	59.688	20	ATGATGAACCAACGACGGAT	60.203	20	139	2123	2261
c117660.graph_c0	GTGCCTGTTTATTGGTGGCT	60	20	GTGGCCAACTCTTGATGGAT	59.934	20	101	1642	1742	GACATCTTCACTGGGTGCCT	60.12	20	GTGGCCAACTCTTGATGGAT	59.934	20	115	1628	1742	CTGGGTGCCTGTTTATTGGT	59.853	20	GTGGCCAACTCTTGATGGAT	59.934	20	105	1638	1742
c117660.graph_c0	GCTCTCCTAGGGAGGTGGAT	59.659	20	GTCGTTGACATCGCAGCC	61.463	18	237	1838	2074	AGCTCTCCTAGGGAGGTGGA	60.349	20	GTCGTTGACATCGCAGCC	61.463	18	238	1837	2074	CTCCTAGGGAGGTGGATGCT	60.607	20	GTCGTTGACATCGCAGCC	61.463	18	234	1841	2074
c117669.graph_c0	GCTTCCTGTCGCTTACAACC	59.882	20	GTAACCACAGCCCAAGCAGT	60.179	20	243	1700	1942	GCTTCCTGTCGCTTACAACC	59.882	20	GTATAGCTACCCTGCGGTGC	59.758	20	225	1700	1924	GCTTCCTGTCGCTTACAACC	59.882	20	AAGCCACAAGCCAGTCATTT	59.74	20	166	1700	1865
c117671.graph_c0	CAACAACTGCAAGAGGGTCA	59.873	20	GTTCACTTTTGGACGAGGGA	60.088	20	230	35	264	CCCTTCTCTCTAGGATCGCC	60.306	20	GTTCACTTTTGGACGAGGGA	60.088	20	153	112	264	CCCCTTCTCTCTAGGATCGC	60.306	20	GTTCACTTTTGGACGAGGGA	60.088	20	154	111	264
c117682.graph_c0	ATCCAGTTCTTCCCCACACA	60.363	20	CCGCCCTTCTTGTTCTGG	61.739	18	235	5	239	ATCCAGTTCTTCCCCACACA	60.363	20	CCCTTCTTGTTCTGGCCG	61.739	18	232	5	236	ATCCAGTTCTTCCCCACACA	60.363	20	GCCGCCCTTCTTGTTCTG	61.895	18	236	5	240
c117694.graph_c1	GATTCCAGTTCTCCGGTTCA	60.05	20	CTGGTGTTGGTGCTGCTCT	60.038	19	277	159	435	CATCTTCTTGCTCCTGCTCC	60.096	20	CTGGTGTTGGTGCTGCTCT	60.038	19	168	268	435	AGTACCACCTTCTCCCACCC	60.23	20	CTGGTGTTGGTGCTGCTCT	60.038	19	197	239	435
c117712.graph_c2	GCTAGAAATGCCGCTGTCTC	60.125	20	GGTGTCCAGACGAGGAAAAA	60.088	20	222	32	253	TTTTTCCGGACAGGCTAGAA	59.817	20	GGTGTCCAGACGAGGAAAAA	60.088	20	235	19	253	TTCCGGACAGGCTAGAAATG	60.206	20	GGTGTCCAGACGAGGAAAAA	60.088	20	232	22	253
c117736.graph_c0	GTTCAGGGCCAGTGTCATTT	59.973	20	GCTGCAAATACGCAGACAGA	60.165	20	253	590	842	TTTTCCAGTTTGTTCAGGGC	60.088	20	GCTGCAAATACGCAGACAGA	60.165	20	264	579	842	TCCTGATCACCATTGCTTGA	60.201	20	ACCCTGAGGAAGGAAATGCT	60.074	20	190	697	886
c117740.graph_c0	AGCAGACATGTGATGTTCGG	59.707	20	ATGTCGCATGGAGTTGTGAA	60.12	20	238	407	644	GCAGACATGTGATGTTCGGT	59.557	20	ATGTCGCATGGAGTTGTGAA	60.12	20	237	408	644	AGCAGACATGTGATGTTCGG	59.707	20	ATTTCTTCAGGGGCTCCTTC	59.651	20	141	407	547
c117749.graph_c0	AGAGGTGATCCACGTGCC	59.618	18	CAAACCCTCACGCGAAGT	59.831	18	267	1813	2079	AGAGGTGATCCACGTGCC	59.618	18	CGTGTCCAAACCCCAAAC	59.781	18	280	1813	2092	GAGTCGGGGGAGAGGTGAT	61.437	19	CAAACCCTCACGCGAAGT	59.831	18	277	1803	2079
c117771.graph_c0	TTCTTGTTGGGCTGCTTCTT	59.993	20	TACCATGAGGCACCTTCTCC	60.073	20	266	495	760	TTCTTGTTGGGCTGCTTCTT	59.993	20	ACCTTCTCCCAAGGCTGAAT	60.074	20	255	495	749	TTCTTGTTGGGCTGCTTCTT	59.993	20	CGACAGACACGACAGCAACT	60.096	20	114	495	608
c117774.graph_c0	GAGCCAAGAGCCTCATCAAG	60.096	20	ATCGCAATTCATGGGGTAAA	60.153	20	253	1254	1506	CTGAGATCAGGAGACGAGCC	60.096	20	ATCGCAATTCATGGGGTAAA	60.153	20	268	1239	1506	GAGCCAAGAGCCTCATCAAG	60.096	20	GGGGTAAAGAACCTCACGGT	60.225	20	241	1254	1494
c117787.graph_c0	CGCTAGCTGATGGTGATGAA	59.972	20	CTTCTTCGTGTGCTTCCTCC	59.989	20	226	83	308	GATGGTGATGAAACACACGC	59.975	20	GCTTCCTCCATGCTGTCTTC	59.957	20	207	91	297	CGCTAGCTGATGGTGATGAA	59.972	20	GCTTCCTCCATGCTGTCTTC	59.957	20	215	83	297
c117798.graph_c0	ACAGCCACCTACCGAAAATG	59.993	20	TGAGAATGGGATGGATGGTT	60.135	20	144	652	795	ACAGCCACCTACCGAAAATG	59.993	20	GAAGCGAGATCGGTGGAATA	60.177	20	185	652	836	TAGCCCAAACAGCCACCTAC	60.132	20	GAAGCGAGATCGGTGGAATA	60.177	20	193	644	836
c117817.graph_c0	TTCCTTTCCCTCCATGTGAC	59.903	20	TTGGATCGCTTACCTTTTGG	60.067	20	108	74	181	TTCCTTTCCCTCCATGTGAC	59.903	20	GCAAGGACTGAGTAATCCGC	59.843	20	170	74	243	GCACCTTATCCTCCCCTGAT	60.293	20	TTGGATCGCTTACCTTTTGG	60.067	20	148	34	181
c117817.graph_c0	GCGGATTACTCAGTCCTTGC	59.843	20	GAACTTGTAGTCGGCGCTCT	59.644	20	238	224	461	GCGGATTACTCAGTCCTTGC	59.843	20	ACTTGTAGTCGGCGCTCTTG	60.592	20	236	224	459	GCGGATTACTCAGTCCTTGC	59.843	20	ACGATCCTGGCGAACTTGTA	60.657	20	249	224	472
c117828.graph_c0	TGTGGATGTTCTGACTGGGA	60.088	20	TTGGAGACGTATCAGAGGGG	60.065	20	214	781	994	TTGTGGATGTTCTGACTGGG	59.52	20	TTGGAGACGTATCAGAGGGG	60.065	20	215	780	994	TGTGGATGTTCTGACTGGGA	60.088	20	GACGTATCAGAGGGGGAGTG	59.53	20	209	781	989
c117841.graph_c0	CAAGGAACGAAGCAGAGGAG	60.126	20	ATGGTGGCGGTCACTATGTT	60.263	20	271	291	561	CAAGGAACGAAGCAGAGGAG	60.126	20	CGCCAATGTCTTTGATCGTA	59.688	20	237	291	527	GGAGAAAGGCAAGCAATCTG	59.955	20	CTTGACAGAGAACACGGCCT	60.444	20	244	234	477
c117841.graph_c0	CACATTGCAGTGAGGATTGG	60.112	20	TCTTGATCTTGCATCTCTGGA	58.53	21	227	3977	4203	GCACATTGCAGTGAGGATTG	60.272	20	TCTTGATCTTGCATCTCTGGA	58.53	21	228	3976	4203	TGCACATTGCAGTGAGGATT	60.272	20	TCTTGATCTTGCATCTCTGGA	58.53	21	229	3975	4203
c117867.graph_c0	CAGAGCCATCCATACCTTCC	59.508	20	CGCTTGCTCTTGCTCTTCTT	60.037	20	177	6	182	CCAGAGCCATCCATACCTTC	59.508	20	CGCTTGCTCTTGCTCTTCTT	60.037	20	178	5	182	CAGAGCCATCCATACCTTCC	59.508	20	TTGCTCTTCTTCGGCATCTT	60.096	20	159	6	164
c117883.graph_c0	GTCGTTGTACACAACCTGCG	60.222	20	CCTGCTTCTGAATCCAGTCC	59.803	20	151	4757	4907	TCGATGATCACCTTGGTCAC	59.478	20	CCTGCTTCTGAATCCAGTCC	59.803	20	240	4668	4907	CACCTTGGTCACCAGTGTCA	60.627	20	CCTGCTTCTGAATCCAGTCC	59.803	20	232	4676	4907
c117898.graph_c0	CATGCGTTGCTACTCCAAGA	60.011	20	GGAGTACCTGAGCCTGGAGA	59.405	20	247	364	610	CATGCGTTGCTACTCCAAGA	60.011	20	GAGGAGTACCTGAGCCTGGA	59.405	20	249	364	612	CATGCGTTGCTACTCCAAGA	60.011	20	ACGTGGAGGAGTACCTGAGC	59.33	20	254	364	617
c117900.graph_c0	TAGCGGCCTCGTAGACAAAT	59.867	20	GTTGAAGGGGATGAGGTGG	60.31	19	279	28	306	TAGCGGCCTCGTAGACAAAT	59.867	20	GGTTGAAGGGGATGAGGTG	60.31	19	280	28	307	GTAGCGGCCTCGTAGACAAA	60.407	20	GTTGAAGGGGATGAGGTGG	60.31	19	280	27	306
c117908.graph_c0	TTCTTTCTCTTCTGGCGCAT	60.096	20	GGATGTCGGATCAGATGGAT	59.701	20	239	1750	1988	TTCTTTCTCTTCTGGCGCAT	60.096	20	GAGGATGTCGGATCAGATGG	60.439	20	241	1750	1990	TTCTTTCTCTTCTGGCGCAT	60.096	20	AGGATGTCGGATCAGATGGA	60.439	20	240	1750	1989
c117925.graph_c0	CAGCTGCGAGAAGGAGTAGG	60.291	20	GTGAGAGGACGGGAGGATG	60.627	19	268	1663	1930	CCAGCTGCGAGAAGGAGTAG	60.291	20	GTGAGAGGACGGGAGGATG	60.627	19	269	1662	1930	GAGAAGGAGTAGGGCAGCGT	60.923	20	GTGAGAGGACGGGAGGATG	60.627	19	261	1670	1930
c117925.graph_c0	TGCTTTGCTGTGTGCTTTTC	60.18	20	CGGCAGGCAGAGAGTAATTC	59.978	20	255	1951	2205	TGTGCTTTGCTGTGTGCTTT	60.64	20	CGGCAGGCAGAGAGTAATTC	59.978	20	257	1949	2205	GTGCTTTGCTGTGTGCTTTT	59.126	20	CGGCAGGCAGAGAGTAATTC	59.978	20	256	1950	2205
c117935.graph_c0	TGAATTCCCAACCGTCATCT	60.317	20	CTCCCCTTATCCCTGTTTGG	60.674	20	262	1843	2104	TGAATTCCCAACCGTCATCT	60.317	20	CCCCTTATCCCTGTTTGGAG	60.674	20	260	1843	2102	CTTGAATTCCCAACCGTCAT	59.79	20	GCTCCCCTTATCCCTGTTTG	60.817	20	265	1841	2105
c117980.graph_c0	AGGGCATTTGGAGTAATGGA	59.387	20	TCTATGACGAACTAGGCCGC	60.374	20	261	1420	1680	GGGCATTTGGAGTAATGGAC	59.249	20	TCTATGACGAACTAGGCCGC	60.374	20	260	1421	1680	TGATGTACATGCTTCAGCCC	59.679	20	TGACATATGGCGTTCCTGTT	59.002	20	259	1321	1579
c117980.graph_c0	GCTCAGCATCTGCACCATTA	59.979	20	AAGAAGTCGGTGTCCGAAGA	59.844	20	127	1780	1906	GCTCAGCATCTGCACCATTA	59.979	20	GAAGAAGTCGGTGTCCGAAG	59.844	20	128	1780	1907	GCTCAGCATCTGCACCATTA	59.979	20	AGAAGAAGTCGGTGTCCGAA	59.844	20	129	1780	1908
c117980.graph_c0	CGCCAATCCATGTAACGAG	60.08	19	TGTGGCAGTAGCAGTTGACC	59.905	20	255	2287	2541	CAGCGCCAATCCATGTAAC	60.088	19	TGTGGCAGTAGCAGTTGACC	59.905	20	258	2284	2541	ACCACTCAATCCACCGAGAC	59.969	20	GCCAATCCACGATCTCCTC	60.582	19	226	2189	2414
c117985.graph_c0	CATTGTGGCGACAAAAACAT	59.444	20	TGCTGCAGTCCATCTTGTTC	59.992	20	198	16	213	CATTGTGGCGACAAAAACAT	59.444	20	TGCTATACCGCGGAGAAACT	59.867	20	258	16	273	CATTGTGGCGACAAAAACAT	59.444	20	GCTATACCGCGGAGAAACTG	59.867	20	257	16	272
c117988.graph_c0	TTCCAGTTCGACAGTCATGC	59.837	20	GTTCCCTGGTACCAAAACCA	59.688	20	254	362	615	TTAAATGAACTTCGGCAGGC	60.209	20	GTTCCCTGGTACCAAAACCA	59.688	20	163	453	615	CGGCAGGCATAAATTACACA	59.585	20	TACCAACGGAAAATGCCAAT	60.188	20	273	465	737
c118027.graph_c3	TCTATGGATCGAGGTGGGTC	59.886	20	CCCCTCATTTCTCTCCCTTT	59.508	20	280	311	590	CTATGGATCGAGGTGGGTCA	60.882	20	CCCCTCATTTCTCTCCCTTT	59.508	20	279	312	590	GAGTGAGATCTGCACAGGGC	60.989	20	CACCCCTCATTTCTCTCCCT	60.447	20	217	376	592
c118027.graph_c3	GGGAGGAAGGAGTGTTGGTT	60.349	20	CTCCTCTTATCCGCCCCTAC	60.053	20	127	1146	1272	GGAGGAAGGAGTGTTGGTTG	59.549	20	CTCCTCTTATCCGCCCCTAC	60.053	20	126	1147	1272	GAGGAAGGAGTGTTGGTTGG	59.549	20	CTCCTCTTATCCGCCCCTAC	60.053	20	125	1148	1272
c118030.graph_c0	CGATGAGATGAGACGGGAGT	60.223	20	AAGGCAGAGGAGAGGAGAGG	60.088	20	229	1788	2016	ATGAGATGAGACGGGAGTCG	60.223	20	AAGGCAGAGGAGAGGAGAGG	60.088	20	227	1790	2016	AGCTTGAGATCTGTGTGGGC	60.418	20	AAGGCAGAGGAGAGGAGAGG	60.088	20	200	1817	2016
c118036.graph_c0	GTCGTGGCAAATTTTGGAAT	59.807	20	GTTGCCTTCACCGAATGACT	60.119	20	169	2483	2651	GGCACGGTGTAGATGGAGAG	60.678	20	GTTGCCTTCACCGAATGACT	60.119	20	242	2410	2651	GTCGTGGCAAATTTTGGAAT	59.807	20	TTGCCTTCACCGAATGACTA	59.272	20	168	2483	2650
c118044.graph_c0	ATTTTTGCCCACAAAGATGC	59.945	20	AGGGAGAGGTCGGAGGAGTA	60.208	20	275	2340	2614	ACCAGAATTGCATACCCTGC	59.962	20	TGGTGGATTCCATTTCTTCC	59.727	20	267	2293	2559	ATTTTTGCCCACAAAGATGC	59.945	20	TGGTGGATTCCATTTCTTCC	59.727	20	220	2340	2559
c118049.graph_c0	ATCACCAGAGCATCCTCCTC	59.21	20	AACCCTAACCCCTGAACCAG	60.218	20	280	1997	2276	AGAGCATCCTCCTCCGAGTC	60.902	20	AACCCTAACCCCTGAACCAG	60.218	20	274	2003	2276	GAGCATCCTCCTCCGAGTC	59.894	19	AACCCTAACCCCTGAACCAG	60.218	20	273	2004	2276
c118056.graph_c0	ACTTTCCATTGTGCCGAAAC	59.978	20	CGGGTCTGAAGAAGTTGCTC	59.989	20	234	22	255	CCTGATCCCACTTTCCATTG	60.309	20	CGGGTCTGAAGAAGTTGCTC	59.989	20	243	13	255	GATCCCACTTTCCATTGTGC	60.326	20	CGGGTCTGAAGAAGTTGCTC	59.989	20	240	16	255
c118066.graph_c1	GTGGCGATTTTGTAGGGAAA	59.938	20	GCGAGTCCTCAAGGTTTCTG	59.989	20	190	156	345	TGGCGATTTTGTAGGGAAAG	60.067	20	GCGAGTCCTCAAGGTTTCTG	59.989	20	189	157	345	CCACCTCCAATTGCTCATCT	60.073	20	TGTGCAAATCACCACCTTGT	60.008	20	234	227	460
c118066.graph_c1	AAATCAAGTCGGTCCACGTC	59.973	20	TCTGATCGATCCATGCCATA	59.993	20	168	1582	1749	AAATCAAGTCGGTCCACGTC	59.973	20	ATCCATGCCATATCACAGCA	59.914	20	160	1582	1741	TCCCGCTTGTAACTTGGAAC	60.11	20	TCTGATCGATCCATGCCATA	59.993	20	189	1561	1749
c118099.graph_c0	ATATTGGCCGACCATTTTGA	60.153	20	CCCAATCCCCAGTAGACAGA	59.92	20	255	39	293	ATATTGGCCGACCATTTTGA	60.153	20	TCCCCAGTAGACAGACCGAC	60.112	20	250	39	288	ATCTTCGTAGCATTGGCAGG	60.235	20	GCAAAGAGCTTCTGGAATGG	59.955	20	244	103	346
c118100.graph_c0	GAGACAATCTGTGGCCATCC	60.484	20	CATGTTCCCGTTGCAACTTA	59.585	20	177	1950	2126	ACCTCAGGCTCAAGTTCTGG	59.45	20	CATGTTCCCGTTGCAACTTA	59.585	20	271	1856	2126	GAGACAATCTGTGGCCATCC	60.484	20	TTCCCGTTGCAACTTACAGA	59.317	20	173	1950	2122
c118109.graph_c0	GTCTTTTCACCGTCCTTCCA	60.088	20	TCCTCCCCCACTAATGACAG	59.92	20	251	127	377	GTCTTTTCACCGTCCTTCCA	60.088	20	CTAGTCGGTGCCCACCTAAA	60.125	20	114	127	240	GTCTTTTCACCGTCCTTCCA	60.088	20	CCCTTATTCCTCCCCCACTA	60.138	20	258	127	384
c118109.graph_c0	CTCATCCAGCCAAACCATTT	59.933	20	TGTTCCCCTCAAACCAAAAG	59.942	20	263	1345	1607	CTCATCCAGCCAAACCATTT	59.933	20	ATCATGTTCCCCTCAAACCA	60.173	20	267	1345	1611	CTCATCCAGCCAAACCATTT	59.933	20	CATCATGTTCCCCTCAAACC	60.173	20	268	1345	1612
c118110.graph_c0	AAGAAGAGGCAGAGCCCAGT	60.532	20	CCTCCTCCTCTTAACTCCCG	60.196	20	182	1965	2146	GCAAGGGAAGGGAGGAGATA	60.537	20	CCTCCTCCTCTTAACTCCCG	60.196	20	125	2022	2146	GGGAGGAGATAAAGGTGGCT	59.536	20	CTCGCCCTCCTCCTCTTAAC	60.34	20	121	2031	2151
c118117.graph_c2	TCAGGCCATATGCACTCCTT	60.624	20	ATAGAAGGTGGGTGCCCAAT	60.578	20	248	1387	1634	TTAATTGTCTGTCGCCGATG	59.688	20	CGGCTTTCTTATCGACCTCC	61.08	20	184	1335	1518	CACAAGGAACATCAGGCCAT	60.924	20	ATAGAAGGTGGGTGCCCAAT	60.578	20	259	1376	1634
c118118.graph_c0	CAGCGACGACTTCATCTCG	60.716	19	AATTCCCCATTCCTCTCCAC	60.133	20	210	2135	2344	CAGCGACGACTTCATCTCG	60.716	19	ACAATTCCCCATTCCTCTCC	60.133	20	212	2135	2346	CAGCGACGACTTCATCTCG	60.716	19	CTAGTGCTGTGGGTGTGTGG	60.218	20	160	2135	2294
c118128.graph_c0	GGAAGTGCACAATTTGCTGA	59.847	20	TGCACCGATGAAGATGGTAA	60.073	20	242	91	332	GGAAGTGCACAATTTGCTGA	59.847	20	TTGCACCGATGAAGATGGTA	60.073	20	243	91	333	GGAAGTGCACAATTTGCTGA	59.847	20	AGGATGATGATTGCACCGAT	60.312	20	253	91	343
c118188.graph_c0	GTCTCCAGCACAACTGTCCA	59.872	20	ACAGCTGGGTGTAGATGCG	59.871	19	262	31	292	TCTCCAGCACAACTGTCCAA	60.44	20	ACAGCTGGGTGTAGATGCG	59.871	19	261	32	292	CTCCAGCACAACTGTCCAAG	59.461	20	ACAGCTGGGTGTAGATGCG	59.871	19	260	33	292
c118238.graph_c0	CGAGTCTTTTCCTGCGACTC	60.134	20	AATCATCTCGTACGGAAGCG	60.235	20	273	15	287	CATCTCAGACCTCGATTGGG	60.612	20	GAAGACGGATTTGACTGGGA	60.05	20	196	131	326	AAAACGAGTCTTTTCCTGCG	59.494	20	AATCATCTCGTACGGAAGCG	60.235	20	277	11	287
c118242.graph_c0	CTCCTCCAGAGGAAGCTCGT	61.061	20	TCATCACAACACGGAACGAT	59.967	20	192	3154	3345	TCCTCCAGAGGAAGCTCGT	60.08	19	TCATCACAACACGGAACGAT	59.967	20	191	3155	3345	CTCCTCCAGAGGAAGCTCGT	61.061	20	CGGAACGATAAAGGGAGACA	60.066	20	181	3154	3334
c118244.graph_c0	TTGTTTCCCGGTAACTCTGC	60.11	20	TACCATCTCCTCTGGAAGCG	60.353	20	274	1719	1992	TTGTTTCCCGGTAACTCTGC	60.11	20	CGTCTGGTCCTACCCAAATC	59.405	20	251	1719	1969	TAACCGAAGATGGGAGATGC	60.036	20	AGGAGGAGGAGGACGAGATG	60.748	20	214	1679	1892
c118255.graph_c0	GCGGCAAATCTGATCTCTGT	60.37	20	TGTCGCCCTAATTTTTGACC	59.938	20	238	1104	1341	GCGGCAAATCTGATCTCTGT	60.37	20	CCTGTCGCCCTAATTTTTGA	60.067	20	240	1104	1343	GCAGCATCAGGGAGATGAAT	60.189	20	TGCCTGAAATAGAAGCAGCA	59.712	20	271	993	1263
c118302.graph_c0	AGGGTTTGGGAAGATTTGCT	59.94	20	ACCACCAACACCACCACTTT	60.174	20	227	1572	1798	GTGGGGCAAGAGATGGAGTA	60.073	20	TCCTCTTCTTCTCCGTGGTC	59.38	20	223	1632	1854	GAAGATTTGCTCGCTTTGGT	59.457	20	ACCACCAACACCACCACTTT	60.174	20	218	1581	1798
c118330.graph_c0	GTACCCCTGGTTGTTGGATG	60.088	20	GACCCACGACATCGAAGACT	60.12	20	259	3094	3352	GAACCACCAAATCCAACCAC	60.073	20	CGCCGACAAGATCAAGAAGT	60.397	20	276	2957	3232	GTACCCCTGGTTGTTGGATG	60.088	20	CGCCGACAAGATCAAGAAGT	60.397	20	139	3094	3232
c118333.graph_c0	GTCTCTCTCGCTCCACTGCT	59.89	20	ATCTGAAGAGGCGAGGTTGA	59.95	20	169	84	252	TCTCCTCTGCTCCGTCTCTC	59.817	20	ATCTGAAGAGGCGAGGTTGA	59.95	20	182	71	252	GTCTCTCTCGCTCCACTGCT	59.89	20	ATGTCGAGGAGTGCGTCTTT	59.874	20	250	84	333
c118344.graph_c0	GAGGGGTATCCGGGGTAGT	60.022	19	TCCCCTCTAACTTTGCCTCC	60.569	20	157	1765	1921	GAGGGGTATCCGGGGTAGT	60.022	19	CATCCCCTCTAACTTTGCCTC	60.082	21	159	1765	1923	GTGATGGTGGACGGTGACTC	61.448	20	GCCCTATCAAACATCCCCTC	60.662	20	101	1834	1934
c118345.graph_c0	ACAAAGGATCACCATTTCGC	59.939	20	AACTGAAGCCGTCGTCTTTG	60.431	20	190	1824	2013	GAGAGCGTAAGGCATTTTGG	59.845	20	AACTGAAGCCGTCGTCTTTG	60.431	20	274	1740	2013	TGAGTTGAGAGCGTAAGGCA	59.74	20	AACTGAAGCCGTCGTCTTTG	60.431	20	280	1734	2013
c118346.graph_c1	CCATAGTAGCAATTCCCCCA	59.778	20	GCATCTGCCTGATCATCTCA	59.907	20	130	941	1070	CCATAGTAGCAATTCCCCCA	59.778	20	AGGCATCTGCCTGATCATCT	59.792	20	132	941	1072	ATGCCACCCCATAGTAGCAA	60.352	20	GCATCTGCCTGATCATCTCA	59.907	20	138	933	1070
c118353.graph_c0	TTGGGCCTGTAGGTAGGTTG	59.986	20	TTACAAAATGACCACCCAAGC	59.853	21	178	1294	1471	TTGGGCCTGTAGGTAGGTTG	59.986	20	TCCTTACAAAATGACCACCCA	60.213	21	181	1294	1474	CAGTTCATTCTTGGGCCTGT	60.111	20	TTACAAAATGACCACCCAAGC	59.853	21	188	1284	1471
c118354.graph_c0	GTCGAGTTCGCCATCGACT	61.393	19	ACGAGTTGGCGTACTGGTGT	60.632	20	196	1080	1275	GTCGAGTTCGCCATCGACT	61.393	19	GAGTTGGCGTACTGGTGTTG	59.213	20	194	1080	1273	GTCGAGTTCGCCATCGACT	61.393	19	AGCTTGTGCTGCTGGAAGAG	60.875	20	113	1080	1192
c118360.graph_c0	ACAACTGAAGACCGTGCCTC	60.307	20	CCGTCGTCTTTTGCTTCTTC	59.993	20	229	70	298	ACAACTGAAGACCGTGCCTC	60.307	20	TCCGTCGTCTTTTGCTTCTT	59.993	20	230	70	299	ACAACTGAAGACCGTGCCTC	60.307	20	CACACGCCTCGAAGTGTAGA	60.049	20	258	70	327
c118369.graph_c1	CCAAGGAACCTCACCAACAT	59.82	20	CCATGGTCCAGGTAGCTCAT	59.95	20	248	1575	1822	CCAAGGAACCTCACCAACAT	59.82	20	ATGGTCCAGGTAGCTCATGC	60.104	20	246	1575	1820	CCAAGGAACCTCACCAACAT	59.82	20	CATGCCATTACTGTTGCCTG	60.134	20	231	1575	1805
c118380.graph_c1	GGCCTCTCCACTGCAGTAAC	59.874	20	GAAGCGACGAAGAATCAAGG	59.955	20	263	183	445	GGCCTCTCCACTGCAGTAAC	59.874	20	GGAAGCGACGAAGAATCAAG	59.955	20	264	183	446	GGCCTCTCCACTGCAGTAAC	59.874	20	AAGAATCAAGGGAAGGGGAA	59.875	20	254	183	436
c118433.graph_c0	TGGTTCCATTATGCTCCCTC	59.894	20	TTCACCCAAATGAAGCATGT	58.976	20	145	678	822	CCAATAGCAACCCGAAGAAG	59.702	20	TTCACCCAAATGAAGCATGT	58.976	20	190	633	822	CCAATAGCAACCCGAAGAAG	59.702	20	CCAAATGAAGCATGTGGAATC	60.324	21	185	633	817
c118433.graph_c0	CAAGGGACGTGGAACTTGAT	59.966	20	CAAACTCCAGTAGCCACACG	59.36	20	160	1601	1760	ACGTGGAACTTGATTCAGGG	59.966	20	CAAACTCCAGTAGCCACACG	59.36	20	154	1607	1760	ACGGGGAAGGAAGGATTAGA	59.897	20	CAAACTCCAGTAGCCACACG	59.36	20	247	1514	1760
c118442.graph_c0	TCGTTGATCTTTGCTTGTCG	59.988	20	GTTTATTCTTGCGCACCGAG	60.772	20	267	1165	1431	TTGATCTTTGCTTGTCGCTG	60.134	20	GTTTATTCTTGCGCACCGAG	60.772	20	264	1168	1431	TCGTTGATCTTTGCTTGTCG	59.988	20	TATTCTTGCGCACCGAGAC	59.964	19	264	1165	1428
c118450.graph_c0	AACCGCTAAAAACCACATGC	60.003	20	GCTAGGCCTTTTGCTTCCTT	59.987	20	133	73	205	TCTTTCCAAAACGAACAGGG	60.081	20	GCTAGGCCTTTTGCTTCCTT	59.987	20	193	13	205	CTTTCCAAAACGAACAGGGA	60.081	20	GCTAGGCCTTTTGCTTCCTT	59.987	20	192	14	205
c118450.graph_c0	GAATTTTCAAGGGCAATGGA	59.878	20	TTCCTACGGAGAGGAGAGCA	60.088	20	253	225	477	AAGGAAGCAAAAGGCCTAGC	59.987	20	ATAAAGCAGCACAGGATCGG	60.235	20	273	186	458	GAATTTTCAAGGGCAATGGA	59.878	20	ATAAAGCAGCACAGGATCGG	60.235	20	234	225	458
c118462.graph_c0	CTCTGGTTTCCGAGGATCTG	59.797	20	AGCTCAAGAAGCTCCACCAA	60.134	20	139	1887	2025	CTCTGGTTTCCGAGGATCTG	59.797	20	AAGCTCAAGAAGCTCCACCA	60.134	20	140	1887	2026	CTCTGGTTTCCGAGGATCTG	59.797	20	CAAGCTCAAGAAGCTCCACC	60.134	20	141	1887	2027
c118463.graph_c0	CTGCACCTGAATGCTTTGAA	59.988	20	GCAACAGCAACAGTCTCCAA	60.032	20	272	1227	1498	TGAGCTCTCTGGGAAGGGTA	59.943	20	GCAACAGCAACAGTCTCCAA	60.032	20	240	1259	1498	TCTGGAGGTTGTGGATGTGA	60.088	20	CCGAAACATTCTCCAGTGGT	59.966	20	239	1346	1584
c118477.graph_c0	GCGATGGGGATAGGTTACAA	59.784	20	GATGGGGTCTAGCTTTGCAG	59.836	20	230	90	319	GCGATGGGGATAGGTTACAA	59.784	20	CTGGATGGGGTCTAGCTTTG	59.688	20	233	90	322	TTCCTTCCATTCTCACCACC	59.903	20	GATTAGAACTGCATTGGGGC	59.533	20	274	24	297
c118479.graph_c0	GCCAACCAAACGAGCAAC	60.249	18	TCAGCTTCAGTTCCCTCCTC	59.53	20	248	1633	1880	GCCAACCAAACGAGCAAC	60.249	18	GGTCAGCTTCAGTTCCCTCC	61.172	20	250	1633	1882	GCCAACCAAACGAGCAAC	60.249	18	GTCAGCTTCAGTTCCCTCCTC	60.386	21	249	1633	1881
c118511.graph_c0	TCCACAATCCACGTTAGCAA	60.111	20	ACTTGATGCCGGTGTTCTTC	60.119	20	261	32	292	CAATCCACGTTAGCAAAGCA	59.872	20	ACTTGATGCCGGTGTTCTTC	60.119	20	257	36	292	ATTCTCTGCCCTCTCCACAA	59.803	20	ACTTGATGCCGGTGTTCTTC	60.119	20	274	19	292
c118518.graph_c0	AGCTTACTCGCAGAAGAGCG	60.059	20	TCTTTTCCTTGCCCACATTC	60.051	20	247	2161	2407	AGCTTACTCGCAGAAGAGCG	60.059	20	TACTAGCCTGTACCGTCGGC	60.292	20	168	2161	2328	AGCTTACTCGCAGAAGAGCG	60.059	20	GGCAGCAAAGGGTTATTCAG	59.708	20	151	2161	2311
c118526.graph_c0	GGTGGTGGTGGTTACCGTAG	60.149	20	ATCCAGCATTGCCTCCATAG	60.059	20	214	2992	3205	GGTGGTGGTGGTTACCGTAG	60.149	20	TGACCAGCACCATAGCCATA	60.096	20	107	2992	3098	TGAGGATTCTGTCGAAAGGG	60.187	20	TGACCAGCACCATAGCCATA	60.096	20	240	2859	3098
c118534.graph_c0	AGGAACGACCACTGCCACT	60.729	19	GCCCACTTTTGCTCTTTGTC	59.859	20	265	1916	2180	AGGAACGACCACTGCCACT	60.729	19	ACCGATCGAACTAGCACACC	60.142	20	145	1916	2060	AGGAACGACCACTGCCACT	60.729	19	AAAGCACAAGCCCAACAACT	59.78	20	211	1916	2126
c118545.graph_c0	GCTAGGGTTTTTGACTCCCC	59.94	20	GGATCTCCACCATGTTGTCC	60.184	20	181	124	304	TCTCCCTCTTTTCTCCCCTC	59.749	20	GGATCTCCACCATGTTGTCC	60.184	20	242	63	304	TCCTCTCCCTCTTTTCTCCC	59.749	20	GGATCTCCACCATGTTGTCC	60.184	20	245	60	304
c118565.graph_c0	TGCGCTGTTCAAGGTACTGA	60.596	20	TTGAGCTACCAACTGCAACG	60.05	20	161	2501	2661	TGCGCTGTTCAAGGTACTGA	60.596	20	GCAACGGACCGTCATAATTT	59.829	20	147	2501	2647	TGCGCTGTTCAAGGTACTGA	60.596	20	AGCTACCAACTGCAACGGAC	60.321	20	158	2501	2658
c118568.graph_c0	ATCCTGGATGGTGAACAAGC	59.934	20	GGGGAAGCAGATGAAATTGA	60.014	20	279	712	990	ATCCTGGATGGTGAACAAGC	59.934	20	TTAAGGGGAAATGCCACAAG	59.931	20	108	712	819	CTTCCTGCTCCTCCAACATC	59.803	20	GGGGAAGCAGATGAAATTGA	60.014	20	247	744	990
c118576.graph_c0	GACACATATTCACCCCAGCC	60.203	20	GCTATGCCTTTTCCCTTTCC	60.041	20	252	2	253	GACACATATTCACCCCAGCC	60.203	20	ATGCCTTTTCCCTTTCCAGT	59.94	20	249	2	250	ACATATTCACCCCAGCCAAC	59.676	20	GCTATGCCTTTTCCCTTTCC	60.041	20	249	5	253
c118576.graph_c0	ATTTTTCATATGGCGCAAGC	60.068	20	GGCTATCCAACCTAGCAGGG	60.968	20	151	988	1138	AAAATTTTGATTTGCGGTGG	59.81	20	GGCTATCCAACCTAGCAGGG	60.968	20	256	883	1138	ATTTTTCATATGGCGCAAGC	60.068	20	CCCTAAGGTATGTGGGTTTCC	59.58	21	248	988	1235
c118584.graph_c0	ACATCAAGACCGCCATCATC	60.904	20	CAGCCACTTGTTGAGCACC	60.457	19	260	29	288	CATCAAGACCGCCATCATC	60.023	19	CAGCCACTTGTTGAGCACC	60.457	19	259	30	288	ACATCAAGACCGCCATCATC	60.904	20	GCAGCCACTTGTTGAGCAC	60.62	19	261	29	289
c118626.graph_c1	AGCTTTGGCGAAGTCAAAAT	58.976	20	CGACTTGATGCGTGTGTTTT	59.764	20	274	1389	1662	AGCTTTGGCGAAGTCAAAAT	58.976	20	GTCGACTTGATGCGTGTGTT	59.758	20	276	1389	1664	AGCTTTGGCGAAGTCAAAAT	58.976	20	TCGACTTGATGCGTGTGTTT	60.31	20	275	1389	1663
c118648.graph_c0	AGCCCGTTGCAACAACTATT	59.637	20	TAGCCAAACCTCCCCTCTTT	60.068	20	181	2045	2225	AGCCCGTTGCAACAACTATT	59.637	20	TTAGCCAAACCTCCCCTCTT	60.068	20	182	2045	2226	AGCCCGTTGCAACAACTATT	59.637	20	TTTAGCCAAACCTCCCCTCT	60.068	20	183	2045	2227
c118652.graph_c0	ATGAGCCCAAGTCTTCAAGC	59.434	20	GTCGACTTCTGGAACCCCTT	60.489	20	275	304	578	GCGTTCCTCACTGGTGCTAC	60.865	20	GTCGACTTCTGGAACCCCTT	60.489	20	211	368	578	GTGCGTGGTTGCTTCTGAT	59.853	19	AGAGCTCGAGCAATGGTAGC	59.746	20	232	469	700
c118652.graph_c0	GCCCATCTGCTGGTACTGAT	60.104	20	GCGCAGAACAACCTAGACCT	59.501	20	240	1179	1418	GCCCATCTGCTGGTACTGAT	60.104	20	CCTAGCTCTACAAGGCCACC	58.958	20	223	1179	1401	GCCCATCTGCTGGTACTGAT	60.104	20	ACCTAGCTCTACAAGGCCACC	59.787	21	224	1179	1402
c118655.graph_c0	ACAATGAACAGGAAGGCGAG	60.255	20	GATTTGGTAGCCCTTAGCCC	59.93	20	279	777	1055	ACAATGAACAGGAAGGCGAG	60.255	20	TTTGGTAGCCCTTAGCCCTT	60.089	20	277	777	1053	AACAATGAACAGGAAGGCGA	60.636	20	GATTTGGTAGCCCTTAGCCC	59.93	20	280	776	1055
c118655.graph_c0	GAGCAGCAGGAATCCAAGAA	60.483	20	TCAGGGAATCTGTGTGATCTG	58.656	21	279	2918	3196	GAGCAGCAGGAATCCAAGAA	60.483	20	TCAGGGAATCTGTGTGATCTGT	59.579	22	279	2918	3196	GAGCAGCAGGAATCCAAGAA	60.483	20	GTCAGGGAATCTGTGTGATCTG	59.579	22	280	2918	3197
c118656.graph_c0	AAGGCGCAAGATTGGACTAA	59.845	20	TGGCAAATAGGGCAACTACA	59.182	20	263	1093	1355	AGGCGCAAGATTGGACTAAG	59.476	20	TGGCAAATAGGGCAACTACA	59.182	20	262	1094	1355	AATCCACAGGACTTCCAGCA	60.656	20	TGGCAAATAGGGCAACTACA	59.182	20	197	1159	1355
c118664.graph_c0	CTGTCACGGACTGCAATGTT	59.751	20	ACCTGACCAAAGCCACTCAC	60.159	20	252	1678	1929	GACTGTCACGGACTGCAATG	60.319	20	ACCTGACCAAAGCCACTCAC	60.159	20	254	1676	1929	GTAACCACGACTGTCACGGA	59.597	20	ACCTGACCAAAGCCACTCAC	60.159	20	262	1668	1929
c118667.graph_c0	TGCCAGTTCTCTGCATTGAT	59.399	20	TGGTAAACCTGCCTACGCTT	59.769	20	258	808	1065	TGCCAAAAGCTACCAGTTCA	59.464	20	CCATGGTAAACCTGCCTACG	60.378	20	196	873	1068	TGCCAGTTCTCTGCATTGAT	59.399	20	CCATGGTAAACCTGCCTACG	60.378	20	261	808	1068
c118671.graph_c0	CAAGGACGACGTACACGAAC	59.213	20	GTCATTTCGTCATCCCCAAC	60.181	20	159	2369	2527	CATCCTGCCTGTGTCTGCT	59.996	19	GTCATTTCGTCATCCCCAAC	60.181	20	131	2397	2527	ATCCTGCCTGTGTCTGCTG	59.996	19	GTCATTTCGTCATCCCCAAC	60.181	20	130	2398	2527
c118699.graph_c0	TCCCGCACTTCTCTCTGTG	60.121	19	GATGCACATCCAGCGGAG	61.42	18	244	188	431	CTCCCGCACTTCTCTCTGTG	61.143	20	GATGCACATCCAGCGGAG	61.42	18	245	187	431	GCTCCCGCACTTCTCTCTGT	62.06	20	GATGCACATCCAGCGGAG	61.42	18	246	186	431
c118699.graph_c0	CCTTCGACAATGACCTGGAG	60.646	20	CTTGGATTCGTCGATGGAGT	60.073	20	164	1264	1427	CCTTCGACAATGACCTGGAG	60.646	20	ATGTTGTTGACCTGGAAGGG	59.82	20	190	1264	1453	CCTTCGACAATGACCTGGAG	60.646	20	ACAAGCTTGGATTCGTCGAT	59.7	20	169	1264	1432
c118706.graph_c0	GACGACATGCAACCATCAGT	59.557	20	TGTGGTGGCACCTCTACTTG	59.745	20	276	397	672	GACGACATGCAACCATCAGT	59.557	20	GTTGGACTGACTCGAGACCC	59.688	20	136	397	532	CAACACAACTCTGTGAGGCG	60.5	20	GTTGGACTGACTCGAGACCC	59.688	20	195	338	532
c118707.graph_c0	TATTGTGGCATCCTCATCCA	59.883	20	GACTCCTCTGCCTCCTCCAC	61.357	20	277	2601	2877	TATTGTGGCATCCTCATCCA	59.883	20	GACTCCTCTGCCTCCTCCA	60.497	19	277	2601	2877	TATTGTGGCATCCTCATCCA	59.883	20	ACTCCTCTGCCTCCTCCAC	59.368	19	276	2601	2876
c118715.graph_c0	CCCTCAATCCTTTCCTTTCTG	60.054	21	AGGAATAACAGCGGGGAACT	59.962	20	215	74	288	TCACCCTCAATCCTTTCCTTT	59.926	21	AGGAATAACAGCGGGGAACT	59.962	20	218	71	288	CACCCTCAATCCTTTCCTTTC	59.926	21	AGGAATAACAGCGGGGAACT	59.962	20	217	72	288
c118716.graph_c0	ATGGCCCAAATGGTCATCTA	60.155	20	TTTTACCGTTTGCCTTCTCG	60.236	20	209	10	218	ATGGCCCAAATGGTCATCTA	60.155	20	TTTACCGTTTGCCTTCTCGT	59.747	20	208	10	217	TGGCCCAAATGGTCATCTAC	60.723	20	TTTTACCGTTTGCCTTCTCG	60.236	20	208	11	218
c118724.graph_c0	GGAAGCCCGAGACATATTGA	60.036	20	AGGAGAGGAGAAGTGGGGAG	59.801	20	272	1862	2133	AGGGAAGCCCGAGACATATT	59.925	20	AGGAGAGGAGAAGTGGGGAG	59.801	20	274	1860	2133	GGAAGCCCGAGACATATTGA	60.036	20	GGAGAGGAGAAGTGGGGAGT	59.661	20	271	1862	2132
c118729.graph_c0	TCCCTCTCACACCCAAAATG	60.892	20	TATTCCTCCGTGCTTATCCG	60.053	20	189	2	190	CTCCCTCTCACACCCAAAAT	58.989	20	TATTCCTCCGTGCTTATCCG	60.053	20	190	1	190	TCCCTCTCACACCCAAAATG	60.892	20	TTTACCCCCTATTCCTCCGT	59.661	20	198	2	199
c118729.graph_c0	GTACCTGCCCTCGAAGTCC	59.67	19	GCCCCTATATACCTCGCCC	60.637	19	277	3218	3494	CTCGTAGCCGAACTCCACC	60.807	19	CTCCCCGCCCCTATATACCT	61.354	20	262	3239	3500	CTCGTAGCCGAACTCCACC	60.807	19	CCCCGCCCCTATATACCTC	60.497	19	260	3239	3498
c118745.graph_c0	CAAGAACTGGGCAGACATCA	59.831	20	AGGTGTCAAGGTATGCGGTC	59.997	20	198	133	330	GACATCACATCCCAACCTCC	60.184	20	AGGTGTCAAGGTATGCGGTC	59.997	20	185	146	330	CAACCTCCTCCAGGCAACTA	60.246	20	AGGTGTCAAGGTATGCGGTC	59.997	20	173	158	330
c118748.graph_c0	CCTCAGTTGGAACAAGGCAT	60.111	20	ACATGCACATCAAAATTGCC	59.405	20	155	1803	1957	TCAGTTGGAACAAGGCATGA	60.24	20	ACATGCACATCAAAATTGCC	59.405	20	153	1805	1957	TGGAACAAGGCATGACTGAA	60.24	20	ACATGCACATCAAAATTGCC	59.405	20	148	1810	1957
c118772.graph_c0	GGATTAGCCAAGAGATGGCA	60.177	20	CATGCGAGAAGTTTGCTTATGA	60.397	22	101	2407	2507	GGATTAGCCAAGAGATGGCA	60.177	20	CATGCGAGAAGTTTGCTTATG	58.595	21	101	2407	2507	ATGTCTTTTTGGGGGTGATG	59.647	20	TGCGAGAAGTTTGCTTATGAA	58.713	21	280	2226	2505
c118773.graph_c0	CAATGAGGGTGTGTGACCTG	59.997	20	GCGCGTCCTTCTACAGTTTC	60.022	20	170	1590	1759	CGACAATGAGGGTGTGTGAC	60.005	20	GCGCGTCCTTCTACAGTTTC	60.022	20	173	1587	1759	CAATGAGGGTGTGTGACCTG	59.997	20	CGCGTCCTTCTACAGTTTCC	59.875	20	169	1590	1758
c118824.graph_c1	GAAGCCCTGCAGGTACACTC	59.874	20	TCCGTTTTATCGGTCCAGTC	59.933	20	274	1386	1659	GCCCTGCAGGTACACTCAAT	60.142	20	TCCGTTTTATCGGTCCAGTC	59.933	20	271	1389	1659	CACCCTGATCTGAGCAAACA	59.831	20	TCCGTTTTATCGGTCCAGTC	59.933	20	171	1489	1659
c118824.graph_c1	TGCAAACTTCCACTGTGCTC	60.032	20	GTGTGCAATTGTTTGCCAAG	60.157	20	242	2544	2785	AATCACGGCAAACTTCAACC	59.978	20	TGCAAATGCCATATCCTGAG	59.646	20	231	2442	2672	TGCAAACTTCCACTGTGCTC	60.032	20	TGCAAATGCCATATCCTGAG	59.646	20	129	2544	2672
c118825.graph_c1	AGTCCTCGTGGAGGTACAGC	59.33	20	CTGGACAAGCACCTGTACGA	59.897	20	124	927	1050	AGTCCTCGTGGAGGTACAGC	59.33	20	TGGTGTACGACTACATGCCC	59.445	20	153	927	1079	AGTCCTCGTGGAGGTACAGC	59.33	20	GGTGTACGACTACATGCCCA	59.445	20	152	927	1078
c118828.graph_c0	AAACACGAACAAGGGGAGTG	60.005	20	AGGGCAGGAGGAAGAAGAAG	59.95	20	254	80	333	AAACACGAACAAGGGGAGTG	60.005	20	AGGAGGAAGAAGAAGGCGAG	60.088	20	249	80	328	TAGCTAACACGCACCCTCCT	59.898	20	AGGGCAGGAGGAAGAAGAAG	59.95	20	226	108	333
c118846.graph_c0	CAAAAGTTGCTCCCACGAAT	60.11	20	ATGTTCCGGCGAGATAGATG	60.059	20	226	47	272	CAAAAGTTGCTCCCACGAAT	60.11	20	CGAGTGGGAGGTGTTTGTCT	60.151	20	147	47	193	CAAAAGTTGCTCCCACGAAT	60.11	20	AGTGGGAGGTGTTTGTCTCG	60.151	20	145	47	191
c118853.graph_c0	ACGTACGAGGCGAAGTATCG	60.292	20	CCATTAAAACGGTGGGAGAA	59.795	20	134	2346	2479	GCACGTACGAGGCGAAGTAT	60.3	20	CCATTAAAACGGTGGGAGAA	59.795	20	136	2344	2479	GTATCGGGGAATTTCGTTCC	60.511	20	CCATTAAAACGGTGGGAGAA	59.795	20	120	2360	2479
c118884.graph_c0	GCCAACCTTGTTTACCCAGA	59.971	20	GGCAAGACTGAGACGAGACC	59.993	20	246	2060	2305	GCCAACCTTGTTTACCCAGA	59.971	20	GGGCAAGACTGAGACGAGAC	59.993	20	247	2060	2306	TACGGGCCAACCTTGTTTAC	59.861	20	GGCAAGACTGAGACGAGACC	59.993	20	251	2055	2305
c118894.graph_c0	TTTGGAAGAGGGACAACCTG	60.081	20	ATCGTCATTACCGCTGAACC	59.962	20	254	2612	2865	TTTGGAAGAGGGACAACCTG	60.081	20	ATTACCGCTGAACCAACCAC	59.859	20	248	2612	2859	GTGAAGGACCTCAACCCAAA	59.943	20	CAACCACCAGAAGAGCATCA	59.831	20	276	2571	2846
c118900.graph_c0	GACGTGTCTTTCGCTGTGAC	59.472	20	AGGTCACAAACCAAACTGCC	60.012	20	118	2611	2728	GTTGAAGGCCATCTCACTGG	60.656	20	GCCAGGTCACAAACCAAACT	60.012	20	236	2496	2731	GTTGAAGGCCATCTCACTGG	60.656	20	AGGTCACAAACCAAACTGCC	60.012	20	233	2496	2728
c118904.graph_c0	GCACGGAAAATAAACACAAGC	59.644	21	GGGATGTTGATTATGGCGAG	60.296	20	227	120	346	CCATGAAGACAAAGCCAAAAA	60.096	21	AGAAGCTCGCCCTGAACTCT	60.67	20	272	53	324	CCATGAAGACAAAGCCAAAAA	60.096	21	AGCTCGCCCTGAACTCTTCT	60.67	20	269	53	321
c118904.graph_c0	GCAATGAAAAGGCCACCTAA	60.074	20	GTCCACCTCCCTCCCCTC	61.875	18	278	1981	2258	CTACAATACCTGAGGGCGGA	60.088	20	GTCCACCTCCCTCCCCTC	61.875	18	172	2087	2258	AATCTGCAGCTCGAAAGCAT	60.125	20	GTCCACCTCCCTCCCCTC	61.875	18	200	2059	2258
c118924.graph_c0	CACCGAAGGTGAAGAAGGAG	59.837	20	CGACAGTAGGGCTCTTGCTC	60.156	20	243	884	1126	GGTCTCTGCCGTTCAAGAAA	60.375	20	ACAGTAGGGCTCTTGCTCCA	60.012	20	199	926	1124	GGTCTCTGCCGTTCAAGAAA	60.375	20	CAGTAGGGCTCTTGCTCCAG	60.149	20	198	926	1123
c118936.graph_c0	AGACTTGGACAATAAGCCGC	59.34	20	GGAATGGCCATATGACTTGAA	59.776	21	246	1883	2128	ACGACAGCAGCAGACAACAA	60.662	20	GGAATGGCCATATGACTTGAA	59.776	21	205	1924	2128	CAAACAGTTTTGGACGAACG	59.216	20	GGAATGGCCATATGACTTGAA	59.776	21	107	2022	2128
c118946.graph_c0	ACGGCATCTCCTCGCTCT	61.095	18	GCGACTGGAGGATGTCGAG	61.983	19	174	35	208	ACGGCATCTCCTCGCTCT	61.095	18	CGACTGGAGGATGTCGAGC	61.983	19	173	35	207	GGCATCTCCTCGCTCTGC	62.252	18	AGCGACTGGAGGATGTCG	59.936	18	173	37	209
c118950.graph_c0	ATCGCCATCATTCTCCAATC	59.861	20	CCCTGAGGCCAATGGTATAG	59.406	20	179	77	255	ATCGCCATCATTCTCCAATC	59.861	20	ATCTTCCCTGAGGCCAATG	60.019	19	184	77	260	TCGCCATCATTCTCCAATCT	60.57	20	CCCTGAGGCCAATGGTATAG	59.406	20	178	78	255
c118965.graph_c0	ATTCAATTCTGATCCACCGC	59.9	20	GTGAGAGGTTGGTCCTTCCA	60.088	20	269	5	273	ATTCAATTCTGATCCACCGC	59.9	20	TGGTGAGAGGTTGGTCCTTC	60.088	20	271	5	275	TTGCCGCAGCCTTAAATTAC	60.226	20	GTGGACTGTGGCTGGATTTT	59.973	20	272	89	360
c118966.graph_c0	TGCCTCCAGCATAGTCACTG	60.008	20	AGGGCAGGAAAAAGTGGAAT	59.94	20	265	666	930	TGCCTCCAGCATAGTCACTG	60.008	20	AGTGGAATTGCGACTGCTTT	59.882	20	253	666	918	TGCCTCCAGCATAGTCACTG	60.008	20	AAGTGGAATTGCGACTGCTT	59.882	20	254	666	919
c118971.graph_c0	GCACAACAGCGAGTTCAAAA	60.035	20	CGAGTTCGGTAGCGTCAAC	59.455	19	175	2866	3040	GCACAACAGCGAGTTCAAAA	60.035	20	GTAGCGTCAACGGAGTTGG	59.303	19	167	2866	3032	ACAGCGAGTTCAAAAATGGC	60.257	20	CGAGTTCGGTAGCGTCAAC	59.455	19	170	2871	3040
c118982.graph_c0	GCCTCACACTAACTAGCCGC	60.044	20	GCCGAGGCTAAAATTCCTCT	59.82	20	154	248	401	CCTCACACTAACTAGCCGCC	59.898	20	GCCGAGGCTAAAATTCCTCT	59.82	20	153	249	401	CCGCAAAGTCGAAGAAGATT	59.452	20	GATCGAAACTTCTGAACCGC	59.82	20	250	287	536
c118982.graph_c0	CCGGAGAGGAATTTTAGCCT	59.682	20	GATCGAAACTTCTGAACCGC	59.82	20	159	378	536	CCGGAGAGGAATTTTAGCCT	59.682	20	GGATCGAAACTTCTGAACCG	59.67	20	160	378	537	CCGCAAAGTCGAAGAAGATT	59.452	20	GATCGAAACTTCTGAACCGC	59.82	20	250	287	536
c118987.graph_c1	GTGCATATGACTTTGTGGCG	60.142	20	ACCTCTCTCTCGCTTGCTTG	59.891	20	228	3656	3883	GTGCATATGACTTTGTGGCG	60.142	20	CACCTCTCTCTCGCTTGCTT	59.891	20	229	3656	3884	ACTTTGTGGCGGTTTCTTTG	60.147	20	ACCTCTCTCTCGCTTGCTTG	59.891	20	219	3665	3883
c118990.graph_c1	TTGAAAACCGGACAAAAACTG	59.997	21	TTTGATTCGTTCACTGCTGC	59.995	20	102	189	290	CAATTGAAAACCGGACAAAAA	59.834	21	TTTGATTCGTTCACTGCTGC	59.995	20	105	186	290	CCGGACAAAAACTGTGAAAAA	59.997	21	ACTACACATGTCGTGCTGGC	59.783	20	272	196	467
c118995.graph_c0	GGTGTACAGCCCTCTAGGCA	60.277	20	CACAGGAACGACAGGTAGCA	59.897	20	198	1080	1277	TGGTGTACAGCCCTCTAGGC	60.277	20	CACAGGAACGACAGGTAGCA	59.897	20	199	1079	1277	GGTGTACAGCCCTCTAGGCA	60.277	20	TGCACAGGAACGACAGGTAG	59.897	20	200	1080	1279
c119011.graph_c0	AGGAGCTCAAGTCCTCCACA	59.986	20	AGTTTCCAAGTCCCAACCCT	59.834	20	175	1320	1494	AGGAGCTCAAGTCCTCCACA	59.986	20	CGTTGCGGCTAAATATCACA	59.725	20	221	1320	1540	GAGCTCAAGTCCTCCACACC	59.841	20	AGTTTCCAAGTCCCAACCCT	59.834	20	173	1322	1494
c119023.graph_c0	CAGCTCCAACATGAAAGCCT	60.397	20	GACTTGAAGCACGCAATGAA	59.995	20	239	332	570	CAGCTCCAACATGAAAGCCT	60.397	20	CTTGAAGCACGCAATGAAAA	59.992	20	237	332	568	CTGCAGCTCCAACATGAAAG	59.591	20	GACTTGAAGCACGCAATGAA	59.995	20	242	329	570
c119037.graph_c0	TTGTGATTTCTCAAGCACGC	59.995	20	GCAACTAGCCGCATGATGTA	59.862	20	270	214	483	TTTGCTCACGACTTTGGTTG	59.881	20	AGCAAGCTGCTTCTCTGAGG	60.035	20	264	266	529	TTGTGATTTCTCAAGCACGC	59.995	20	ACCTTCATTTAGCGCTTCCA	59.845	20	241	214	454
c119046.graph_c0	ACGTGCGTCTCAGAGGAAAT	59.874	20	CTCGATGCTTCCAACTGACA	59.984	20	260	1323	1582	GACAGCACAAGGGGAGTGAT	60.12	20	TCTCCTCTTGGCACTCCCTA	59.943	20	280	1235	1514	ACGTGCGTCTCAGAGGAAAT	59.874	20	TCTCCTCTTGGCACTCCCTA	59.943	20	192	1323	1514
c119048.graph_c0	CGTATCGATCGTGTGGTGTC	59.992	20	ATGAACTGGAGATTCAGCGG	60.218	20	181	122	302	GTATCGATCGTGTGGTGTCG	59.992	20	ATGAACTGGAGATTCAGCGG	60.218	20	180	123	302	GATTTCCACTCGCTCTTTGC	59.962	20	ATGAACTGGAGATTCAGCGG	60.218	20	224	79	302
c119048.graph_c0	GAATTGATCCGTGTGTGACG	59.967	20	TGTTGATCCAGCAAGAAACG	59.84	20	180	3728	3907	CGATTAACCATTCGGACCAG	60.323	20	TGTTGATCCAGCAAGAAACG	59.84	20	259	3649	3907	GAATTGATCCGTGTGTGACG	59.967	20	AGCAAGAAACGAAACCAAGC	59.499	20	171	3728	3898
c119064.graph_c0	CGAAACGCCAATTTCTATCA	58.769	20	AGGCACCATGTTTTCTGCTT	59.74	20	164	0	163	CGAAACGCCAATTTCTATCAG	59.728	21	AGGCACCATGTTTTCTGCTT	59.74	20	164	0	163	CGAAACGCCAATTTCTATCA	58.769	20	GCACATCAGGCAAACAACAT	59.577	20	217	0	216
c119088.graph_c0	GGATGTGAGCTAGGGAGTGG	59.679	20	CTCACTCTGCCCAGTGCTC	59.702	19	109	2367	2475	GGATGTGAGCTAGGGAGTGG	59.679	20	CCCAGTGCTCAGTGCTCTC	59.702	19	100	2367	2466	GATGTGAGCTAGGGAGTGGG	59.679	20	CTCACTCTGCCCAGTGCTC	59.702	19	108	2368	2475
c119092.graph_c0	AGGTTCCGGTGAAGAAGGAT	59.935	20	AGCAAACCAGCTCGGAAAC	60.39	19	209	3419	3627	GAATCGGAGCAGAAGATTCG	59.917	20	AGCAAACCAGCTCGGAAAC	60.39	19	148	3480	3627	TTGGAATCGGAGCAGAAGAT	59.773	20	AGCAAACCAGCTCGGAAAC	60.39	19	151	3477	3627
c119095.graph_c0	CCGGAAGAAGAAAGAAAGCA	59.564	20	GAACATGAAGACGAGGAGGC	59.81	20	188	77	264	GCCGGAAGAAGAAAGAAAGC	60.451	20	GAACATGAAGACGAGGAGGC	59.81	20	189	76	264	ACGGAGATCCTCGGATCAAT	60.822	20	GAACATGAAGACGAGGAGGC	59.81	20	232	33	264
c119113.graph_c0	GAGGCTGCTTGACTGTTGAA	59.165	20	AAAAGGCCAACTGTTGAGACA	59.766	21	277	444	720	GCGCAGCTTCGATGATAAA	60.073	19	AAAAGGCCAACTGTTGAGACA	59.766	21	193	528	720	GCGCAGCTTCGATGATAAA	60.073	19	TGCAGGTCCAGTAGGTAGGAA	59.743	21	212	528	739
c119113.graph_c0	GGAAGACTCGCAACCTCAAG	59.989	20	TTCCAAGCAGAAAATCCAGAA	59.809	21	174	853	1026	CAAGAGATTGCATTCCACGA	59.799	20	TTCCAAGCAGAAAATCCAGAA	59.809	21	158	869	1026	TCAAGAGATTGCATTCCACG	59.799	20	TTCCAAGCAGAAAATCCAGAA	59.809	21	159	868	1026
c119114.graph_c0	CGCCTAAGGGAGACAGACAG	60.005	20	AGTTCAGGTTTGCATGAGGC	60.263	20	232	552	783	TGGCATGATGATAGCTTTGC	59.799	20	GGCACTGGACTGGAGATCAT	60.08	20	211	629	839	GGAAGAGGTAATTTTCCGCC	59.909	20	AGTTCAGGTTTGCATGAGGC	60.263	20	248	536	783
c119138.graph_c0	AGACAGGAAGGTGCCAAGAA	59.844	20	GGGAGGAGGAAGATAGCGAG	60.306	20	225	1966	2190	AAGACAGGAAGGTGCCAAGA	59.844	20	GGGAGGAGGAAGATAGCGAG	60.306	20	226	1965	2190	AGACAGGAAGGTGCCAAGAA	59.844	20	AGGGAGGAGGAAGATAGCGA	60.306	20	226	1966	2191
c119144.graph_c0	CGGTTGATGCTGTTGTTGAC	60.16	20	CCTCCTTCCTCATCCCTTTC	60.008	20	260	1909	2168	CGGTTGATGCTGTTGTTGAC	60.16	20	TGGTCCTTCAATCGGTTCTC	60.05	20	181	1909	2089	TGCTGTTGTTGACACTGGGT	60.203	20	CCTCCTTCCTCATCCCTTTC	60.008	20	253	1916	2168
c119158.graph_c0	TTGGTTGCAGCTCTGGTATG	59.864	20	GCACTTTTATTGTACTCATTTCCG	59.152	24	261	2057	2317	GTTTCTGCGGTGTTGTGTTG	60.199	20	GCACTTTTATTGTACTCATTTCCG	59.152	24	278	2040	2317	GGTCAGTGCACTTCCTTCGT	60.307	20	GCACTTTTATTGTACTCATTTCCG	59.152	24	233	2085	2317
c119163.graph_c0	CGCGTACAGGGAGTTCAAG	59.45	19	AGGTAGCGCGCGTAGTAGAG	59.835	20	237	156	392	CGCGTACAGGGAGTTCAAG	59.45	19	GAGGTAGCGCGCGTAGTAGA	60.698	20	238	156	393	GCGTACAGGGAGTTCAAGGC	62.105	20	AGGTAGCGCGCGTAGTAGAG	59.835	20	236	157	392
c119165.graph_c0	TTCCGTTCCTTCATCCAAAC	59.91	20	ATTTTCCCATCTCGGCTTCT	60.039	20	280	2728	3007	CTTCCGTTCCTTCATCCAAA	60.044	20	AATCCATCTCCGGACCTTCT	59.896	20	257	2727	2983	CTTCCGTTCCTTCATCCAAA	60.044	20	ATCCATCTCCGGACCTTCTT	59.896	20	256	2727	2982
c119173.graph_c0	AGCTGCCAACTGGAAATTGT	59.74	20	CTCTGGTTGCATAAGCCCAT	60.096	20	214	85	298	GGCATGTCATGTTGTTCGAT	59.379	20	CTCTGGTTGCATAAGCCCAT	60.096	20	113	186	298	AGCTGCCAACTGGAAATTGT	59.74	20	TTGCATAAGCCCATCAAATG	59.52	20	208	85	292
c119184.graph_c0	CTCAACCCTAACCAAACCCA	59.824	20	TTGTCGGAGCGGGAGAAG	62.486	18	214	30	243	CTCAACCCTAACCAAACCCA	59.824	20	CTTGTCGGAGCGGGAGAA	62.486	18	215	30	244	CCCTAACCAAACCCACTCAA	59.824	20	TTGTCGGAGCGGGAGAAG	62.486	18	209	35	243
c119194.graph_c0	GCCATTTGTTTACTCGCTCC	59.713	20	CTCCCGGTCCTCTCTCTCTC	60.482	20	204	93	296	TTTGTTTACTCGCTCCTCCG	60.378	20	CTCCCGGTCCTCTCTCTCTC	60.482	20	200	97	296	CTTTCCCCTTCCCTCCCTAT	60.617	20	CTCCCGGTCCTCTCTCTCTC	60.482	20	168	129	296
c119197.graph_c0	AACAGCATCTATTGTTGGCG	58.799	20	AAGCCAAGCATCAGGGATAG	59.292	20	241	2356	2596	GAGCAGATAGCAAAGGGGG	59.782	19	AAGCCAAGCATCAGGGATAG	59.292	20	136	2461	2596	AGCATCTATTGTTGGCGCA	60.381	19	AAGCCAAGCATCAGGGATAG	59.292	20	238	2359	2596
c119204.graph_c0	TCACTTTTCCCATGTTTCACA	59.01	21	TAATGCCCCACCTGATCAAC	60.723	20	189	2804	2992	TCACTTTTCCCATGTTTCACAG	60.008	22	TAATGCCCCACCTGATCAAC	60.723	20	189	2804	2992	GGTGCATTGTGATTTTCCTTT	58.941	21	TAATGCCCCACCTGATCAAC	60.723	20	261	2732	2992
c119218.graph_c0	AGCGAAAACAAAGCACCAAT	59.752	20	TACAAGATCGGGGAGGACAG	60.065	20	273	124	396	AGCGAAAACAAAGCACCAAT	59.752	20	CTACAAGATCGGGGAGGACA	60.065	20	274	124	397	ACATGGACCCATTTTTCGTC	59.653	20	TACAAGATCGGGGAGGACAG	60.065	20	189	208	396
c119218.graph_c0	GCGAGAGGTTGTAGAGGACG	60.012	20	AGCAGCTCCAGTCCATCAG	59.089	19	231	1881	2111	AGAGGACGTGGGTGAACTTG	60.151	20	AGCAGCTCCAGTCCATCAG	59.089	19	219	1893	2111	GCGAGAGGTTGTAGAGGACG	60.012	20	AGCTCCAGTCCATCAGCG	60.096	18	228	1881	2108
c119222.graph_c0	GATCTGCTATATCCTCGCCG	59.791	20	TACATAAAGAGCGGATGGGC	60.06	20	149	981	1129	GATCTGCTATATCCTCGCCG	59.791	20	ACCATGGATCGGTGAGAAAG	59.927	20	271	981	1251	GATCTGCTATATCCTCGCCG	59.791	20	CCGGAGAAAGGAAAGGAGAC	60.183	20	224	981	1204
c119222.graph_c0	GAGCAGTTGCACAACCTCAA	60.032	20	GAGGAGACCGCCAAATATCA	60.036	20	244	2502	2745	GAGCAGTTGCACAACCTCAA	60.032	20	GAGACCGCCAAATATCAGGA	60.036	20	241	2502	2742	GAGCAGTTGCACAACCTCAA	60.032	20	AGACCGCCAAATATCAGGAA	59.528	20	240	2502	2741
c119240.graph_c0	ACTCATGCTCCCTTCAGCTC	59.56	20	TTCATTCAAAACAGGCAGGG	61.001	20	190	2258	2447	CGTTGGCAGTACTCATGCTC	59.47	20	TTCATTCAAAACAGGCAGGG	61.001	20	200	2248	2447	ACTCATGCTCCCTTCAGCTC	59.56	20	TTTTCATTCAAAACAGGCAGG	60.096	21	192	2258	2449
c119254.graph_c0	AGTGTCTTCATCAGCCCACC	60.12	20	GAGTCCAGATCCAAATCCGA	60.011	20	203	1743	1945	AGTGTCTTCATCAGCCCACC	60.12	20	CGCGCTCTCATGGATAATTT	60.196	20	170	1743	1912	TTCCTCTCCCTGCACTTCAT	59.803	20	CGCGCTCTCATGGATAATTT	60.196	20	258	1655	1912
c119258.graph_c1	ACCTACAAGCATTGATGCCC	59.962	20	ACACACATGCCGCTCCTC	60.883	18	264	3165	3428	CCTACAAGCATTGATGCCCT	60.096	20	ACACACATGCCGCTCCTC	60.883	18	263	3166	3428	ACCTACAAGCATTGATGCCC	59.962	20	CACACACACATGCCGCTC	60.967	18	267	3165	3431
c119276.graph_c0	CACGATGGGGAGAGAGAGG	60.767	19	TTGCAGTTGTACTCGCCTTG	60.05	20	109	66	174	CACGATGGGGAGAGAGAGG	60.767	19	AGTCAAGTTGCTCCTGGGAA	59.844	20	264	66	329	AGCACGATGGGGAGAGAGAG	61.887	20	TTGCAGTTGTACTCGCCTTG	60.05	20	111	64	174
c119276.graph_c1	CAGGAAACAATAGCAGGAGAGG	60.254	22	CCACTGCTTCTGTGGTGAAA	59.873	20	135	0	134	CAGGAAACAATAGCAGGAGAGG	60.254	22	TATTCTTTCCAGGCCACTGC	60.214	20	148	0	147	CAGGAAACAATAGCAGGAGAGG	60.254	22	TGCTGCCTCTATGCTGAAAA	59.712	20	273	0	272
c119293.graph_c0	TTATGCTCTACCCGGTGCTC	60.235	20	GGATGAAGGGTCTGGTCTGA	60.048	20	163	819	981	TTATGCTCTACCCGGTGCTC	60.235	20	GGACCATGCAGGAGACTGTT	60.12	20	240	819	1058	AACATCTCTCCTGGCGTCAT	59.685	20	GGATGAAGGGTCTGGTCTGA	60.048	20	190	792	981
c119305.graph_c1	AAGGCCTTACTGTTACGGCA	59.769	20	CACCTCTATCAAAAGCCCGA	60.206	20	184	2693	2876	AAGGCCTTACTGTTACGGCA	59.769	20	TCACCTCTATCAAAAGCCCG	60.206	20	185	2693	2877	AAGGCCTTACTGTTACGGCA	59.769	20	GTGGAGGAGCAGTGCTGAAT	60.418	20	149	2693	2841
c119392.graph_c0	GCGTGTCTAAAAAGCTTCGG	60.018	20	TGCTACTGCATGCTACCTGG	60.035	20	182	521	702	CGTGTCTAAAAAGCTTCGGC	60.018	20	TGCTACTGCATGCTACCTGG	60.035	20	181	522	702	CGTGTCTAAAAAGCTTCGGC	60.018	20	TCGTGCTACTGCATGCTACC	60.042	20	184	522	705
c119392.graph_c0	TTGTGCCGAATAACGAATGA	60.073	20	TTGTACCGACTAAATGCCGA	59.182	20	273	799	1071	TTGTGCCGAATAACGAATGA	60.073	20	TGTACCGACTAAATGCCGAA	59.182	20	272	799	1070	TTGTGCCGAATAACGAATGA	60.073	20	TGTACCGACTAAATGCCGAAC	60.011	21	272	799	1070
c119396.graph_c0	GGAGAGGACAACGAGCAAAG	59.989	20	TAATCACCGGTTGCTTCCTC	60.074	20	230	5559	5788	GGAGAGGACAACGAGCAAAG	59.989	20	AATAGCATTCCTCCGAGGGT	59.925	20	144	5559	5702	AAGAGAGCGCTGCTGCTAGT	59.691	20	TAATCACCGGTTGCTTCCTC	60.074	20	186	5603	5788
c119426.graph_c0	CTTCTCCCCCTCATTAAGGC	60.032	20	AGAGGAGGAAGCAGGAGGAG	60.088	20	275	1848	2122	AAGGGTCCTGAGCCTGTTCT	60.252	20	AGAGGAGGAAGCAGGAGGAG	60.088	20	167	1956	2122	CTTCTCCCCCTCATTAAGGC	60.032	20	GAAGAGGAGGAAGCAGGAGG	60.468	20	277	1848	2124
c119451.graph_c0	GTTTGTTCGATGTTCGCCTT	60.118	20	CAAATCTTTGTTGATCCCCG	60.301	20	244	2802	3045	GTTTGTTCGATGTTCGCCTT	60.118	20	ATCCCCGTTACGCAGATACA	60.352	20	231	2802	3032	GTTTGTTCGATGTTCGCCTT	60.118	20	CCCCGTTACGCAGATACAAC	60.386	20	229	2802	3030
c119458.graph_c0	CTCGTTCGCTACTCCGTTTC	60.015	20	ATAATGGGTGCAGCAAGACC	59.962	20	212	1	212	CTCGTTCGCTACTCCGTTTC	60.015	20	TTCGCCTGCATATAATGGGT	60.31	20	223	1	223	CTCGTTCGCTACTCCGTTTC	60.015	20	GTTCGCCTGCATATAATGGG	60.31	20	224	1	224
c119504.graph_c1	AACATTTGCCCTTTACGTGC	60.003	20	CGATAAGGTTAGCGGACCAA	60.089	20	233	844	1076	AACATTTGCCCTTTACGTGC	60.003	20	AATGCACACCTACCAGCTCC	60.142	20	264	844	1107	AACATTTGCCCTTTACGTGC	60.003	20	ATACGTGTTCCCAATGCACA	59.847	20	276	844	1119
c119505.graph_c0	CTGAGGACATCAAGCCCAAT	60.073	20	AGACATGAAAGTGCCCTGCT	59.874	20	277	1114	1390	CTGAGGACATCAAGCCCAAT	60.073	20	GCACTTGTAGTTCATCGGCA	59.871	20	153	1114	1266	TACCCTGAGGACATCAAGCC	60.073	20	GCACTTGTAGTTCATCGGCA	59.871	20	157	1110	1266
c119505.graph_c0	TTATGGTGCCAGATGCGTAA	60.096	20	ACATGGTCGATGTGATGTCC	59.189	20	137	2544	2680	ATTGATGGGTTTCCCCTCTC	60.133	20	ACATGGTCGATGTGATGTCC	59.189	20	100	2581	2680	GATTGATGGGTTTCCCCTCT	60.133	20	ACATGGTCGATGTGATGTCC	59.189	20	101	2580	2680
c119506.graph_c0	GACGTCCTTCATGAGCTTGG	60.801	20	ACTCGGCGAAAGGACTGTCT	61.356	20	165	2505	2669	GACGTCCTTCATGAGCTTGG	60.801	20	GACTCGGCGAAAGGACTGT	60.402	19	166	2505	2670	TCGACGTCCTTCATGAGCTT	60.945	20	ACTCGGCGAAAGGACTGTCT	61.356	20	167	2503	2669
c119515.graph_c0	CTCTCCTTCCCCCTCACAAC	61.021	20	ACCTCCTCACGGGAGTTTTT	59.972	20	263	180	442	TCTCCTTCCCCCTCACAAC	60.032	19	ACCTCCTCACGGGAGTTTTT	59.972	20	262	181	442	CTTCCTCTCCTTCCCCCTC	60.134	19	ACCTCCTCACGGGAGTTTTT	59.972	20	267	176	442
c119517.graph_c0	GTCCACAACAGACAAGCCCT	60.159	20	CATGAATCAGCCACACGATT	59.527	20	276	802	1077	ATCGATGCACACAACCCTTT	60.384	20	GCCCAGTTTCGTGAGGTTAG	59.734	20	278	919	1196	ATCGATGCACACAACCCTTT	60.384	20	TAGCCCAGTTTCGTGAGGTT	59.734	20	280	919	1198
c119517.graph_c0	CGCCTCCATCTCCATTGC	62.754	18	TCGGCCCAACAAAAGAATAC	59.938	20	120	5117	5236	GCGCCTCCATCTCCATTG	62.754	18	TCGGCCCAACAAAAGAATAC	59.938	20	121	5116	5236	CGCCTCCATCTCCATTGC	62.754	18	AGAGGAACCAACAAGCTGGA	59.844	20	209	5117	5325
c119531.graph_c0	GAAAAACAAATGACATATGAACACG	59.712	25	AAGAGATGGGTGTGGGTCAG	59.962	20	139	47	185	GAAAAACAAATGACATATGAACACG	59.712	25	TGGCATCGATATGAGAGTGG	59.629	20	200	47	246	GAAAAACAAATGACATATGAACACG	59.712	25	GCGTGGAAGATATTGGCATC	60.444	20	213	47	259
c119531.graph_c0	GGGTAGCAGAGGAGAGGAGG	60.349	20	ACTAATCCGCTCACCACCAC	59.997	20	153	2511	2663	GGGGTAGCAGAGGAGAGGAG	60.349	20	ACTAATCCGCTCACCACCAC	59.997	20	154	2510	2663	GGGTAGCAGAGGAGAGGAGG	60.349	20	CACGTCTCAGTTGCCAAAAA	59.881	20	136	2511	2646
c119540.graph_c0	CCCAGCTACTCCTGCTTCC	59.958	19	TGACAAAGGCATCGTTCTGA	60.39	20	201	81	281	GACCCTTCTTCTTCGCTGC	60.088	19	TGACAAAGGCATCGTTCTGA	60.39	20	162	120	281	GCCCAGCTACTCCTGCTTC	60.111	19	TGACAAAGGCATCGTTCTGA	60.39	20	202	80	281
c119543.graph_c1	AACAACCAAGGGAACACAGC	60.012	20	CGGCATCAACTGACATTTTG	60.111	20	268	90	357	AACAACCAAGGGAACACAGC	60.012	20	CGGTGATTCTTTCCAACACC	60.353	20	201	90	290	AACAACCAAGGGAACACAGC	60.012	20	ACTGACATTTTGTTGTGCGG	59.615	20	260	90	349
c119554.graph_c0	GGTCCACTGGGTGTAGAAGAA	59.051	21	GGTGGCAGGTGTTGGTGT	60.44	18	251	1779	2029	GGTCCACTGGGTGTAGAAGAA	59.051	21	GTGGCAGGTGTTGGTGTG	59.518	18	250	1779	2028	GGTCCACTGGGTGTAGAAGAAG	60.031	22	GGTGGCAGGTGTTGGTGT	60.44	18	251	1779	2029
c119563.graph_c0	CCCGTGGAGCACTAGCTTAC	59.898	20	GGCGGATCTTGACAGATCAT	60.042	20	219	1803	2021	CCCGTGGAGCACTAGCTTAC	59.898	20	AACAAATGGCGGATCTTGAC	59.939	20	226	1803	2028	CTGTATTCCCGTGGAGCACT	60.134	20	GGCGGATCTTGACAGATCAT	60.042	20	226	1796	2021
c119579.graph_c0	CTTGAGCCTTGGCTGCTC	59.812	18	CACAATACAAGCCCCATTCC	60.192	20	246	9	254	CTTGAGCCTTGGCTGCTC	59.812	18	CCACAATACAAGCCCCATTC	60.192	20	247	9	255	CTTGAGCCTTGGCTGCTC	59.812	18	GAATGCCACAATACAAGCCC	60.339	20	252	9	260
c119587.graph_c0	CTTGACGTTGGGTTGGAAG	59.12	19	TGTCGAGAAGAGGAGGGAAA	59.92	20	227	2463	2689	CTTGACGTTGGGTTGGAAG	59.12	19	TTGTCGAGAAGAGGAGGGAA	59.92	20	228	2463	2690	CTTGACGTTGGGTTGGAAG	59.12	19	GAGAAGAGGAGGGAAAGGGA	59.749	20	223	2463	2685
c119590.graph_c0	CCCTTGGTACGAGAAGACCA	60.103	20	GCAAGGAAACAATGCAGGAT	60.081	20	267	699	965	CCCTTGGTACGAGAAGACCA	60.103	20	TCATGGTGTTGACGCAGATT	60.12	20	147	699	845	CCCTTGGTACGAGAAGACCA	60.103	20	ATTCATGGTGTTGACGCAGA	60.12	20	149	699	847
c119602.graph_c0	ACGATCCATGAAGCTCTGCT	59.981	20	TGAGCTGCTACGAGCATTGT	59.77	20	124	510	633	ACGATCCATGAAGCTCTGCT	59.981	20	TAGCTCACCACCATAATGCG	59.712	20	225	510	734	ACGATCCATGAAGCTCTGCT	59.981	20	TTGAGCTGCTACGAGCATTG	60.302	20	125	510	634
c119616.graph_c0	CTAGGGTTTTACCCTTCCCG	59.824	20	GGATGGAGAGGAGCATCTTG	59.761	20	256	10	265	CTAGGGTTTTACCCTTCCCG	59.824	20	AGAGGAGCATCTTGTCGAGC	59.709	20	250	10	259	ACTCGTCGGAGCCCTACTTC	60.786	20	GGATGGAGAGGAGCATCTTG	59.761	20	214	52	265
c11963.graph_c0	CCCACAAAAGGCAACCTCTA	60.103	20	TCTAAGAGACCGTGGGATGC	60.218	20	147	674	820	CCCACAAAAGGCAACCTCTA	60.103	20	GGATGCCCCCACAGTATTTT	60.94	20	133	674	806	CCCACAAAAGGCAACCTCT	60.096	19	TCTAAGAGACCGTGGGATGC	60.218	20	147	674	820
c119654.graph_c1	AAAGGCCAAAAGGCAAAAAT	59.95	20	TAAATGTGCATGGCAAAGGA	60.073	20	159	1232	1390	GTACATCCCAACCCCTTGTG	60.088	20	TAAATGTGCATGGCAAAGGA	60.073	20	276	1115	1390	GCCTCATTGGTACTTGGCAT	59.962	20	CTGAAGTGGCTTAACGGGAG	59.869	20	245	1059	1303
c119662.graph_c1	GAGGACGTTCCCCTCTTTTC	60.052	20	CATCTGACGCGTCTTTTTGA	59.988	20	249	296	544	GAGGACGTTCCCCTCTTTTC	60.052	20	AGCATCTGACGCGTCTTTTT	60.022	20	251	296	546	GAGGACGTTCCCCTCTTTTC	60.052	20	TCTTTTTGACGGCTCCAACT	59.853	20	238	296	533
c119664.graph_c0	GGTTGCCATCCTAGCTGAAC	59.7	20	GACCATCGACGACATCCAG	60.063	19	140	30	169	GGTTGCCATCCTAGCTGAAC	59.7	20	GTCGACCATCGACGACATC	60.071	19	143	30	172	GGTTGCCATCCTAGCTGAAC	59.7	20	GTCATCGAACGAGGGTTCC	60.468	19	104	30	133
c119664.graph_c0	TTGTGGATGTTGCTGCTCTC	59.992	20	GAAAAGCAGATGCAAGGAGC	60.103	20	201	1110	1310	TTGTGGATGTTGCTGCTCTC	59.992	20	ACCAGGACGAAGACCTGCTA	59.867	20	175	1110	1284	CTGTTGTCCGTGGGGTTACT	59.884	20	CGGCTATCAGACATGAGCAA	59.972	20	170	1179	1348
c119664.graph_c0	GCCTCTCAATGAGCTTCCTG	60.096	20	AAACTCGACTCCACCCACAC	60.009	20	234	2199	2432	TGGAGGAGGATGCTATGAGG	60.173	20	AAACTCGACTCCACCCACAC	60.009	20	118	2315	2432	CCAGAATCCACGGTGGTAAC	60.232	20	AAACTCGACTCCACCCACAC	60.009	20	277	2156	2432
c119666.graph_c0	CTGCCGAATCTGAGGTTTTC	59.813	20	ACCACCATCGTCCTCATCAT	60.208	20	155	469	623	CTGCCGAATCTGAGGTTTTC	59.813	20	CGTCCTCATCATCCTCATCA	59.585	20	147	469	615	CTGCCGAATCTGAGGTTTTC	59.813	20	CATCGTCCTCATCATCCTCA	59.585	20	150	469	618
c119668.graph_c0	GGAGACGGGTAGAGGAGGTC	60.073	20	GTTCCTCAGATCCCCATTCC	60.661	20	118	1848	1965	GGAGACGGGTAGAGGAGGTC	60.073	20	CCCACCTCGTTCCTCAGAT	60.056	19	126	1848	1973	GGAGACGGGTAGAGGAGGTC	60.073	20	CGTTCCTCAGATCCCCATT	59.871	19	119	1848	1966
c119670.graph_c1	AACCCTGGCTGACATCATTC	59.934	20	CATCACTGATCCTCGCTGAA	59.942	20	273	51	323	AACCCTGGCTGACATCATTC	59.934	20	AATGGGCCTATTGTGACACC	59.676	20	238	51	288	CCTGGCTGACATCATTCACA	60.688	20	CATCACTGATCCTCGCTGAA	59.942	20	270	54	323
c119672.graph_c0	GCACTGCTCACTGGTGAAAT	58.884	20	ATCAGCTCAGAGCCAAAGGA	60.096	20	255	31	285	GCACTGCTCACTGGTGAAAT	58.884	20	GATCAGCTCAGAGCCAAAGG	60.096	20	256	31	286	GCACTGCTCACTGGTGAAAT	58.884	20	GGATCAGCTCAGAGCCAAAG	60.096	20	257	31	287
c119678.graph_c0	GAAGAGGTCCGAGTAGGCGT	60.786	20	GACGGGCATGGAGTAGAAGA	60.218	20	276	1414	1689	GAAGAGGTCCGAGTAGGCGT	60.786	20	GAAGACGGGCATGGAGTAGA	60.218	20	279	1414	1692	AAGAGGTCCGAGTAGGCGTC	60.786	20	GACGGGCATGGAGTAGAAGA	60.218	20	275	1415	1689
c119682.graph_c0	CTTGGGCAACGAAATCAAGT	60.11	20	TTCTTCAATTGTGGAAGCCC	60.051	20	215	2261	2475	ATCAAGTCCTGGTCCCCTTT	59.795	20	TTCTTCAATTGTGGAAGCCC	60.051	20	202	2274	2475	AATCAAGTCCTGGTCCCCTT	59.795	20	TTCTTCAATTGTGGAAGCCC	60.051	20	203	2273	2475
c119682.graph_c0	TCGTCGGAATAGCGGAATAC	60.06	20	CCTCGTGTCACCAGTTCAAA	59.72	20	154	8305	8458	TCGTCGGAATAGCGGAATAC	60.06	20	TCCTCGTGTCACCAGTTCAA	60.285	20	155	8305	8459	TCGTCGGAATAGCGGAATAC	60.06	20	GTTCAAATCTGGTTCCTGGC	59.532	20	141	8305	8445
c119689.graph_c0	CGTCCACCTTTCTCATCCTC	59.655	20	GACCGACCGAAAATTGTTGT	59.836	20	275	194	468	AGGAAAAGGGGAGCACAGAT	60.074	20	AGCCAGGGTTCTCTCTCCTT	59.439	20	262	160	421	AGGAAAAGGGGAGCACAGAT	60.074	20	AAGCCAGGGTTCTCTCTCCT	59.439	20	263	160	422
c119689.graph_c0	TTCATGGCTTGTCCCAGAAC	61.046	20	GAGGAGGAGGAGAGAGGGAA	59.883	20	274	2756	3029	GTTCATGGCTTGTCCCAGAA	61.046	20	GAGGAGGAGGAGAGAGGGAA	59.883	20	275	2755	3029	GTTCATGGCTTGTCCCAGAA	61.046	20	CCACAAGAGAGAAGCGAAGG	60.126	20	235	2755	2989
c119689.graph_c0	GGATTATTCCTCCCTCGCTC	60.003	20	ACATCCGCAACAGGGGAG	62.092	18	141	2920	3060	GGATTATTCCTCCCTCGCTC	60.003	20	CACACATCCGCAACAGGG	62.228	18	144	2920	3063	CTGGATTATTCCTCCCTCGC	60.92	20	ACATCCGCAACAGGGGAG	62.092	18	143	2918	3060
c119692.graph_c2	TTCTTCTTTTCCGTCGCACT	59.993	20	ACAATCCACAGTGTGTGCGT	60.08	20	114	721	834	GCCCGGTTTTTCTTCTTTTC	60.055	20	ACAATCCACAGTGTGTGCGT	60.08	20	123	712	834	CCCGGTTTTTCTTCTTTTCC	59.918	20	ACAATCCACAGTGTGTGCGT	60.08	20	122	713	834
c119708.graph_c0	GGGCTGCGAGTAGCTGTAGT	59.668	20	GGCCACTACTACCCTCACCA	59.989	20	249	1535	1783	GTGGGCTGCGAGTAGCTGTA	61.532	20	GGCCACTACTACCCTCACCA	59.989	20	251	1533	1783	TGGGCTGCGAGTAGCTGTA	60.715	19	GGCCACTACTACCCTCACCA	59.989	20	250	1534	1783
c119723.graph_c0	GGTGTTCAAGAAGAGCGAGG	59.989	20	GCAGCCGGTGATTCAAGTAT	60.103	20	230	62	291	GCTCCTCGGTGTTCAAGAAG	59.989	20	GCAGCCGGTGATTCAAGTAT	60.103	20	237	55	291	ATGCCTACCGCAACCAATAG	59.982	20	GCAGCCGGTGATTCAAGTAT	60.103	20	159	133	291
c119753.graph_c0	CGATGTCCTCCTCCATGAGT	60.072	20	TGGATTTCTCCCCCTACCTC	60.264	20	270	2474	2743	ACTTGTCGTCGATGTCCTCC	60.12	20	TGGATTTCTCCCCCTACCTC	60.264	20	279	2465	2743	CGATGTCCTCCTCCATGAGT	60.072	20	GACCCCTCCCTCAACCTCTA	60.447	20	220	2474	2693
c119775.graph_c0	GGTGGTACCCTTGCTCAGAC	59.579	20	GTACTCCTCGCCGCTACGAC	62.252	20	106	911	1016	GTGGTACCCTTGCTCAGACC	59.579	20	GTACTCCTCGCCGCTACGAC	62.252	20	105	912	1016	GTGGTGGTACCCTTGCTCAG	60.567	20	GTACTCCTCGCCGCTACGAC	62.252	20	108	909	1016
c119777.graph_c0	GAGGTCCAGATCAGATCCCA	60.008	20	CATTTCCCACCAGTCTTCGT	59.966	20	180	2100	2279	GAGGTCCAGATCAGATCCCA	60.008	20	ACATTTCCCACCAGTCTTCG	59.966	20	181	2100	2280	GAGGTCCAGATCAGATCCCA	60.008	20	TTCCCACCAGTCTTCGTACC	59.966	20	177	2100	2276
c119782.graph_c0	GGAAGCCACTCTCTTTTCCC	60.19	20	GAACAGCCCGATCGAAATC	60.564	19	177	590	766	CCTTCGAGGCCCTACTCTTC	60.34	20	GAACAGCCCGATCGAAATC	60.564	19	159	608	766	CTCTCTTTTCCCTTCGAGGC	60.455	20	GAACAGCCCGATCGAAATC	60.564	19	169	598	766
c119782.graph_c0	TTCGTTTTTCGCTGCCTACT	60.018	20	TTACATCTCCCAGCCAGCTT	59.836	20	166	1697	1862	ATGAATTCCTGTTCCGTTCG	59.933	20	TTACATCTCCCAGCCAGCTT	59.836	20	182	1681	1862	TCCTGTTCCGTTCGTTTTTC	60.088	20	TTACATCTCCCAGCCAGCTT	59.836	20	176	1687	1862
c119782.graph_c0	AAGCTGGCTGGGAGATGTAA	59.836	20	AATGCCAGCTCAGTTTCGAC	60.406	20	174	1843	2016	TTCGTTTTTCGCTGCCTACT	60.018	20	CTACAGAGCAGCTGGCCATT	60.559	20	260	1697	1956	ATGAATTCCTGTTCCGTTCG	59.933	20	CTACAGAGCAGCTGGCCATT	60.559	20	276	1681	1956
c119788.graph_c0	CATGATCGACGGACAGCTAA	59.823	20	GCTTGTTGGAAAGCCAGAAG	59.993	20	164	202	365	CATGATCGACGGACAGCTAA	59.823	20	CTTGTTGGAAAGCCAGAAGC	59.993	20	163	202	364	TTAGTCGCAGCAGACTTCCA	59.74	20	GCTTGTTGGAAAGCCAGAAG	59.993	20	216	150	365
c119788.graph_c0	GCCTTTGTTCTTGACCTGGA	60.232	20	GGATTCCTCCTGGCCCTC	61.927	18	225	2972	3196	TCAGGCCTTTGTTCTTGACC	60.232	20	GGATTCCTCCTGGCCCTC	61.927	18	229	2968	3196	CAGGCCTTTGTTCTTGACCT	59.328	20	GGATTCCTCCTGGCCCTC	61.927	18	228	2969	3196
c119795.graph_c0	CTCTGCTCAGCTCCCTGTCT	59.883	20	TACGATCTCCTGGTTGGAGG	60.065	20	190	156	345	CTCTCTGCTCAGCTCCCTGT	59.883	20	TACGATCTCCTGGTTGGAGG	60.065	20	192	154	345	GGTGCTGGTCAGTGAGTGAA	59.872	20	TACGATCTCCTGGTTGGAGG	60.065	20	224	122	345
c119831.graph_c0	CCTGCTTATCTGGTTTGGGA	60.066	20	GCAGTCAGCAAAGTCGACAA	60.183	20	171	637	807	GTATAGCCCTTTCGGAGGGA	60.411	20	GTCAGCAAAGTCGACAACCA	59.88	20	216	589	804	CCTGCTTATCTGGTTTGGGA	60.066	20	CCATCGACGTGACCAATAGA	59.522	20	198	637	834
c119836.graph_c0	CTGATTCGTCACCTTCGGAC	60.656	20	GAGCCAACAACCAAAAGAGG	59.711	20	122	1819	1940	CTGATTCGTCACCTTCGGAC	60.656	20	GGAGAGCCAACAACCAAAAG	59.711	20	125	1819	1943	GATGTTGAAGCCGAGGTGAC	60.667	20	GAGCCAACAACCAAAAGAGG	59.711	20	248	1693	1940
c119855.graph_c0	GCAGATTTGGACAGGGAGAA	60.195	20	TCGCGCAGAGGAATTAAAAC	60.343	20	172	419	590	GAAGCAGATTTGGACAGGGA	60.195	20	TCGCGCAGAGGAATTAAAAC	60.343	20	175	416	590	AGCAGATTTGGACAGGGAGA	59.803	20	TCGCGCAGAGGAATTAAAAC	60.343	20	173	418	590
c119874.graph_c1	CCACACCTAGCCGTTGTTTT	60.03	20	GATGATTGCTTGATGGCAGA	59.763	20	158	210	367	GTCCACACCTAGCCGTTGTT	60.035	20	GATGATTGCTTGATGGCAGA	59.763	20	160	208	367	CAAGTCCACACCTAGCCGTT	60.171	20	GATGATTGCTTGATGGCAGA	59.763	20	163	205	367
c119880.graph_c0	CACCTACTTCACCCTCTCCG	59.715	20	GTAGCGTCATCGATGGGTTT	59.962	20	273	318	590	TTCCTCGTCCTCCTCACCTA	59.797	20	GTGCTTCCTCCTTTTTGACG	59.853	20	166	304	469	CACCTACTTCACCCTCTCCG	59.715	20	GTGCTTCCTCCTTTTTGACG	59.853	20	152	318	469
c119883.graph_c0	CATGGCTTTCGAGGACATCT	60.218	20	TTGAAGGTGATGTGGTTGGA	59.935	20	213	2505	2717	TGCTTGTCATGGCAAAGTTC	59.847	20	AGGAACCAGGAGGAGAGGAG	59.801	20	191	2403	2593	TGCTTGTCATGGCAAAGTTC	59.847	20	AGAGGAACCAGGAGGAGAGG	59.801	20	193	2403	2595
c119889.graph_c0	ACAGGTAGGGGCAAAAGGTT	59.864	20	AAATATTCAAGCGATTGGCG	60.061	20	275	86	360	ACAGGTAGGGGCAAAAGGTT	59.864	20	TCTCATACGACCAAAGCACG	59.864	20	242	86	327	GCACACGACCAATGTTGTCT	59.603	20	TCTCATACGACCAAAGCACG	59.864	20	203	125	327
c119890.graph_c0	TTTCTGCTGACTTTTCTGCG	59.342	20	AGCTCTGGCGAGGAGGAG	60.806	18	235	1517	1751	TTTCTGCTGACTTTTCTGCG	59.342	20	AGAGCTCTGGCGAGGAGG	60.806	18	237	1517	1753	ACAACAGGTTGGTTCCTGCT	59.622	20	AGGAGGAGCGGGAGAGGT	61.316	18	250	1492	1741
c119902.graph_c0	CAGCCGAAAATTTCCGTAGA	60.202	20	TAAAAAGGGGGAGAAAGGGA	59.876	20	118	88	205	CGAAAATTTCCGTAGAGCGA	60.335	20	TAAAAAGGGGGAGAAAGGGA	59.876	20	114	92	205	CAGCCGAAAATTTCCGTAGA	60.202	20	CTCAGATCGAGGAGGGGAAT	60.553	20	199	88	286
c119902.graph_c0	CCCCTCCTCGATCTGAGACT	60.748	20	AAGCCGCTCACCACCTTT	60.801	18	271	270	540	GAGACTCTTGTCCTCCCCAA	59.228	20	AAGCCGCTCACCACCTTT	60.801	18	257	284	540	TGAGACTCTTGTCCTCCCCA	60.795	20	AAGCCGCTCACCACCTTT	60.801	18	258	283	540
c119923.graph_c0	GAAGGTTTCAAATCGACGGA	60.051	20	TCGAAACCCAAATCGAAATC	59.878	20	264	1982	2245	GAAGGTTTCAAATCGACGGA	60.051	20	TCGAAATCGAATCGAGGAAC	60.155	20	246	1982	2227	GAAGGTTTCAAATCGACGGA	60.051	20	GCCAACTCTTCTTTCCCCTC	60.19	20	207	1982	2188
c119925.graph_c0	CCGCATCCTCTGTTGGTAGT	60.134	20	TGCTCCCAGCTAATTGATCC	60.177	20	244	1028	1271	AATCCCTACGGTAGCCCCTA	59.814	20	TGCTCCCAGCTAATTGATCC	60.177	20	221	1051	1271	GATAGTGCCGCATCCTCTGT	60.249	20	TGCTCCCAGCTAATTGATCC	60.177	20	251	1021	1271
c119935.graph_c0	ATTCGGTCTCTCTCTGCTCG	59.703	20	TCATGCCTTCCACTACCCTC	60.073	20	275	30	304	CATCGATCCATTCGGTCTCT	60.034	20	GCCTTCCACTACCCTCCCTA	60.455	20	280	21	300	CATCGATCCATTCGGTCTCT	60.034	20	ACCCTCCCTATCAAGCTTCC	59.536	20	270	21	290
c119941.graph_c0	CTGTCCTCCCCTTACCCTGT	60.363	20	ACCCATCGTCGACTCCAG	59.612	18	137	2228	2364	CTGTCCTCCCCTTACCCTGT	60.363	20	CACTTCGACGCTTCCCTC	59.499	18	157	2228	2384	CTGTCCTCCCCTTACCCTGT	60.363	20	CCATCGTCGACTCCAGCTC	61.983	19	135	2228	2362
c119968.graph_c0	CCTGGTGGTCACCTTCATCT	59.962	20	GATGATGAGTCCAGTGCAGC	59.377	20	280	1758	2037	GGTGGTCACCTTCATCTTGG	60.363	20	GATGATGAGTCCAGTGCAGC	59.377	20	277	1761	2037	TGGTGGTCACCTTCATCTTG	59.52	20	GATGATGAGTCCAGTGCAGC	59.377	20	278	1760	2037
c119978.graph_c0	GTTTGTCCTTGGTTTTGCGT	60.015	20	CCCTGCCTTTGTTTTCACAT	59.971	20	215	3258	3472	GTTTGTCCTTGGTTTTGCGT	60.015	20	CTCCCTGCCTTTGTTTTCAC	59.711	20	217	3258	3474	GAATCGATCATGGTGGAGGT	59.744	20	TCAAGAACAAACCCAGGAGG	60.081	20	256	3179	3434
c119979.graph_c1	AGGAACGGGGTCAAGAGAAT	59.935	20	TGATTGGGAACTTGGAGAGG	60.042	20	218	455	672	AGGAACGGGGTCAAGAGAAT	59.935	20	AGCCAGTGATTGGGAACTTG	60.111	20	224	455	678	AGGAACGGGGTCAAGAGAAT	59.935	20	CAGCCAGTGATTGGGAACTT	60.111	20	225	455	679
c119982.graph_c0	ACCGTCCCAATTGCACAAG	61.915	19	TGTTCCAGAGACCTTTTGGG	60.081	20	208	15	222	ACCGTCCCAATTGCACAAG	61.915	19	GGCCTGAAAGTGTTCCAGAG	59.844	20	218	15	232	ACCGTCCCAATTGCACAAG	61.915	19	AGGCCTGAAAGTGTTCCAGA	59.844	20	219	15	233
c119983.graph_c0	GAGAATGGAGGAGAGGGAGG	60.149	20	CCCCTACCATTAGCCTCTCG	60.958	20	242	2981	3222	AGAGAAGGGCGCATCAAAC	60.355	19	GAGCCTCCCCTACCATTAGC	60.06	20	100	3129	3228	CGCAGGAGAAGAGAATGGAG	60.088	20	AGCCTCCCCTACCATTAGCC	61.665	20	257	2971	3227
c119988.graph_c0	ATCTTGCCTCGCATCACTTC	60.37	20	GACAACATTTGTCGGGCTTT	59.978	20	125	11	135	ATCTTGCCTCGCATCACTTC	60.37	20	CAACATTTGTCGGGCTTTTT	59.975	20	123	11	133	ATCTTGCCTCGCATCACTTC	60.37	20	ATTTGTCGGGCTTTTTCCTT	59.945	20	119	11	129
c119989.graph_c0	GCACTGCTTCCCTTGAGTTC	59.997	20	GAGGTGGATAGGTAACGCGA	60.096	20	266	547	812	ATGATATGCTCGCCATCCTC	60.028	20	GAGGTGGATAGGTAACGCGA	60.096	20	179	634	812	AACTGATCGTCCAGCAAACC	60.119	20	TCCATTCACTCCCTGTCCTC	60.048	20	265	724	988
c119989.graph_c0	TCCAGTGTCACATCTCTGGC	59.827	20	TTAACCCTCGGTTAGCATGG	59.953	20	257	2561	2817	GCCGATAATTCAGACTGTCCA	60.088	21	TTAACCCTCGGTTAGCATGG	59.953	20	280	2538	2817	CCAGTGTCACATCTCTGGCT	58.834	20	TTAACCCTCGGTTAGCATGG	59.953	20	256	2562	2817
c120017.graph_c1	ACCCGTACAAACCAACCTCA	60.269	20	ATAGCGTATGTGGTTTCGGC	59.988	20	226	358	583	TGACCCGTACAAACCAACCT	60.269	20	ATAGCGTATGTGGTTTCGGC	59.988	20	228	356	583	CCCGTACAAACCAACCTCAT	59.711	20	ATAGCGTATGTGGTTTCGGC	59.988	20	225	359	583
c120041.graph_c0	AGATCTCCCTAATGGCAGCA	59.797	20	CGTCTTCTCTTCTCGGCATC	60.096	20	174	2421	2594	AGATCTCCCTAATGGCAGCA	59.797	20	GTCTTCTCTTCTCGGCATCG	60.096	20	173	2421	2593	AGATCTCCCTAATGGCAGCA	59.797	20	TCGTCTTCTCTTCTCGGCAT	60.096	20	175	2421	2595
c120044.graph_c0	ACACGGTGGGAAGAGTCAAC	60.009	20	TTGTTGCATCCACATTAACCA	59.841	21	223	1053	1275	CAAAGCAATTGACGGGACTT	60.11	20	TTGTTGCATCCACATTAACCA	59.841	21	263	1013	1275	AGCAATTGACGGGACTTGAG	60.255	20	TTGTTGCATCCACATTAACCA	59.841	21	260	1016	1275
c120069.graph_c0	TTCCCTCCCCAATACGATTA	59.227	20	CGAAGAGGAGGAAGTGCTTG	60.126	20	201	108	308	TTCCCTCCCCAATACGATTA	59.227	20	CAGCCTGGGTTGAAGAACTC	59.844	20	112	108	219	TTCCCTCCCCAATACGATTA	59.227	20	CACGGTGTGCACAGAAAATC	60.16	20	235	108	342
c120069.graph_c0	TGATCCGCAAGTCAGAAATG	59.799	20	CAGCAATAAAATAAAATCTGTCTTCAA	59.247	27	267	1764	2030	TGATCCGCAAGTCAGAAATG	59.799	20	CAGCAATAAAATAAAATCTGTCTTCA	58.134	26	267	1764	2030	TCTGATCCGCAAGTCAGAAA	59.522	20	CAGCAATAAAATAAAATCTGTCTTCAA	59.247	27	269	1762	2030
c120080.graph_c0	CACCTCCTCACCGTGCTC	60.415	18	ACCCCAGGAACCTCAGAAAC	60.349	20	205	111	315	CTCCTCACCGTGCTCCTC	59.475	18	ACCCCAGGAACCTCAGAAAC	60.349	20	202	114	315	ACCTCCTCACCGTGCTCCT	62.24	19	ACCCCAGGAACCTCAGAAAC	60.349	20	204	112	315
c120081.graph_c0	AAAATCCCTCCTTTTCCCCT	60.122	20	CTCGAGTTCTCGACCCCC	60.762	18	131	1663	1793	GATTCCCGACAACGAGAAGA	60.195	20	CTCGAGTTCTCGACCCCC	60.762	18	100	1694	1793	AACAGGGGAGAAGACCGAAC	60.489	20	CTCGAGTTCTCGACCCCC	60.762	18	264	1530	1793
c120084.graph_c0	TTCGGTGCTTGAATCTTGAC	58.85	20	CTTGATCACCTCGTACCGCT	60.277	20	152	118	269	GTTCGGTGCTTGAATCTTGA	58.85	20	CTTGATCACCTCGTACCGCT	60.277	20	153	117	269	TGCTTGAATCTTGACCGACC	61.188	20	CTTGATCACCTCGTACCGCT	60.277	20	147	123	269
c120086.graph_c0	TCGCAACACAGCAATAAAGG	59.872	20	AGTCACCACCCTCTCCTCCT	60.112	20	270	186	455	CTGCTCCTTGGATTCACACA	59.831	20	AGTCACCACCCTCTCCTCCT	60.112	20	225	231	455	CTGCTCCTTGGATTCACACA	59.831	20	GTCTCCTCCTCGGAATCCTC	60.157	20	275	231	505
c120093.graph_c3	CGAACATGGACTGGAGCAC	60.263	19	ACCGAAGTCTCAGCCTCTCC	60.932	20	252	2142	2393	GAACATGGACTGGAGCACG	60.263	19	ACCGAAGTCTCAGCCTCTCC	60.932	20	251	2143	2393	CGAACATGGACTGGAGCAC	60.263	19	CCGAAGTCTCAGCCTCTCC	60.08	19	251	2142	2392
c120119.graph_c1	GATTCATTTCCCCTGCAAAA	59.878	20	ACATGGCAGAAACAACATCG	59.572	20	262	1382	1643	GATTCATTTCCCCTGCAAAA	59.878	20	CATGGCAGAAACAACATCGT	59.572	20	261	1382	1642	GATTCATTTCCCCTGCAAAA	59.878	20	GCCATACATGGCAGAAACAA	59.548	20	267	1382	1648
c120120.graph_c0	GGGGGTGAGGTTAGGGTTT	60.037	19	CCATAATCCTGCTCCTGCTC	59.797	20	233	1684	1916	GGGGGTGAGGTTAGGGTTT	60.037	19	CCACCATAATCCTGCTCCTG	60.474	20	236	1684	1919	GTGAGGTTAGGGTTTGCGG	60.501	19	CCATAATCCTGCTCCTGCTC	59.797	20	229	1688	1916
c120124.graph_c0	CTAGCGTCATGATGCAGGAA	59.972	20	CTGTGTTGCTTGCTTGGTGT	59.946	20	257	2004	2260	CTAGCGTCATGATGCAGGAA	59.972	20	ACTGTGTTGCTTGCTTGGTG	59.946	20	258	2004	2261	GCCTGCCTGCTAGAGTTGAG	60.299	20	CTGTGTTGCTTGCTTGGTGT	59.946	20	197	2064	2260
c120124.graph_c0	GCGCAACAGGATCCTACATT	60.103	20	GTTTTGTTTTTGTAGGCGGC	59.63	20	113	2983	3095	AGGCAGAAAAGAGGGAAAGG	59.821	20	GTTTTGTTTTTGTAGGCGGC	59.63	20	153	2943	3095	GCGCAACAGGATCCTACATT	60.103	20	TTCAGTTTGAAGCCTCTGCC	60.517	20	271	2983	3253
c120124.graph_c0	AGATCGCAGGCTCTTGGTAG	59.598	20	CCTGGCCATAGTAACCCTCA	59.948	20	107	3325	3431	GAGATCGCAGGCTCTTGGTA	60.504	20	CCTGGCCATAGTAACCCTCA	59.948	20	108	3324	3431	AGATCGCAGGCTCTTGGTAG	59.598	20	GGACAAAGAGACCAGCCTTG	59.844	20	220	3325	3544
c120141.graph_c0	GCCAAGAAGATGGATTTTGC	59.651	20	CCAAGCACAAGATGCAGGTA	59.864	20	220	13	232	GCCAAGAAGATGGATTTTGC	59.651	20	AAGCGCATTTGCACATGTTA	60.281	20	103	13	115	CCAAGAAGATGGATTTTGCG	60.576	20	CCAAGCACAAGATGCAGGTA	59.864	20	219	14	232
c120147.graph_c0	GCCGCACAACACGTAATAAA	59.631	20	TAAATCTATGCCGGAGTCGG	60.053	20	198	9	206	GCCGCACAACACGTAATAAA	59.631	20	GGGCTAAATCTATGCCGGAG	60.912	20	202	9	210	GCCGCACAACACGTAATAAA	59.631	20	AGGGCTAAATCTATGCCGGA	60.912	20	203	9	211
c120148.graph_c0	AGGTATGGTCGAATGGCTTG	59.955	20	GACGGGTTCCAGGTTGTCTA	59.966	20	235	2338	2572	GTATGGTCGAATGGCTTGCT	60.103	20	GACGGGTTCCAGGTTGTCTA	59.966	20	233	2340	2572	CTCCTTCCTCTCCCATACCC	59.89	20	ACGACCTGCTCGAGATGTTT	59.874	20	165	2512	2676
c120148.graph_c0	AAACATCTCGAGCAGGTCGT	59.874	20	CAACAACTTCCCCTCCTTCA	60.081	20	190	2657	2846	ATCTCGAGCAGGTCGTCATT	59.834	20	CAACAACTTCCCCTCCTTCA	60.081	20	186	2661	2846	AACATCTCGAGCAGGTCGTC	60.418	20	CAACAACTTCCCCTCCTTCA	60.081	20	189	2658	2846
c120150.graph_c0	GATTGGACTGCTCACAGCAA	59.992	20	TCCACATAACCCGCTCTACC	59.955	20	134	1921	2054	TCGATATCAGTCCCGGAAAG	60.029	20	TCCACATAACCCGCTCTACC	59.955	20	163	1892	2054	GATTGGACTGCTCACAGCAA	59.992	20	GTTCCTCTTCTTCCCCCAAC	59.912	20	244	1921	2164
c120170.graph_c0	CTATTTTGATGCGGAGGGG	60.412	19	ATGAAGAAGGCCAAGCTCC	59.376	19	280	2337	2616	CAGCATCTCCGCATCCTC	60.483	18	ACATGAAGAAGGCCAAGCTC	59.434	20	143	2476	2618	ACCTATTTTGATGCGGAGGG	61.191	20	GAAGAAGGCCAAGCTCCC	59.886	18	280	2335	2614
c120174.graph_c0	GAGAAAGAGAGAGACGCAGAGG	59.901	22	ATCAATCGGCATTTAGCAGG	60.06	20	203	10	212	GAGAAAGAGAGAGACGCAGAGG	59.901	22	CATCCACACTCATCAATCGG	59.918	20	214	10	223	GAGAAAGAGAGAGACGCAGAGG	59.901	22	CAATCGGCATTTAGCAGGTT	60.096	20	201	10	210
c120188.graph_c0	TTCGATTGGGAGGAGAGAAA	59.744	20	TATCCCGTACTCCACTCGCT	59.717	20	121	3317	3437	GTGCTGTCCAACTCTTGACG	59.467	20	TATCCCGTACTCCACTCGCT	59.717	20	180	3258	3437	GTGCTGTCCAACTCTTGACG	59.467	20	CTATCCCGTACTCCACTCGC	59.717	20	181	3258	3438
c120207.graph_c0	TGGATGTGGGGTTAAAGAGC	59.933	20	GCACCTGCAGTCAACACCT	59.888	19	220	1542	1761	TGGATGTGGGGTTAAAGAGC	59.933	20	CACCTGCAGTCAACACCTTT	58.777	20	219	1542	1760	TGGATGTGGGGTTAAAGAGC	59.933	20	ACCTGCAGTCAACACCTTTG	58.777	20	218	1542	1759
c120232.graph_c0	CAAAATCCATCGCCAGCTC	61.686	19	TGAACCCCTCAAAACCTCTG	60.081	20	232	0	231	CAAAATCCATCGCCAGCTC	61.686	19	AGCTGAACCCCTCAAAACCT	60.11	20	235	0	234	CAAAATCCATCGCCAGCTC	61.686	19	ATTCAGAGCTGAACCCCTCA	59.803	20	241	0	240
c120252.graph_c0	GGGCTCACATCAGGATGACT	60.08	20	TGGGTATCGATCTTCCAAGG	59.887	20	267	629	895	AGGGCTCACATCAGGATGAC	60.08	20	TGGGTATCGATCTTCCAAGG	59.887	20	268	628	895	AACCGGGCTCTGAGAAACTT	60.247	20	CAGTCGAACAACAAGGCTCA	60.025	20	266	680	945
c120252.graph_c0	ATCCTCGAGTACGAAGCGAA	59.978	20	TGTCTCGAACTTTCTCGCCT	60.134	20	217	3007	3223	GAATCCTCGAGTACGAAGCG	59.978	20	TGTCTCGAACTTTCTCGCCT	60.134	20	219	3005	3223	ATCCTCGAGTACGAAGCGAA	59.978	20	AACTTTCTCGCCTTCTTCCC	59.827	20	210	3007	3216
c120264.graph_c2	AATGCGTGGCATAGAAGGTT	59.597	20	TTTTGGAGAAAATAGCGATGAAA	60.082	23	180	27	206	AATGCGTGGCATAGAAGGTT	59.597	20	TTTTTGGAGAAAATAGCGATGAA	60.082	23	181	27	207	AATGCGTGGCATAGAAGGTT	59.597	20	TTTGGAGAAAATAGCGATGAAA	58.871	22	179	27	205
c120264.graph_c2	GCCAAATACAAATGGCCTTC	59.415	20	GGGGAGATAAATCACACAGGA	58.85	21	246	1255	1500	GCCAAATACAAATGGCCTTC	59.415	20	AGGGGAGATAAATCACACAGGA	59.827	22	247	1255	1501	GCCAAATACAAATGGCCTTC	59.415	20	GGGGAGATAAATCACACAGGAA	60.187	22	246	1255	1500
c120264.graph_c2	TCCTGTGTGATTTATCTCCCC	58.85	21	ACAGGTAGCAGCGAAAGCAT	60.044	20	247	1480	1726	TCCTGTGTGATTTATCTCCCCT	59.827	22	ACAGGTAGCAGCGAAAGCAT	60.044	20	247	1480	1726	TTCCTGTGTGATTTATCTCCCC	60.187	22	ACAGGTAGCAGCGAAAGCAT	60.044	20	248	1479	1726
c120279.graph_c0	ACGCCGATAAAGCTCAACAT	59.736	20	TTTTGGGGACATTCCTGAAG	59.903	20	204	9	212	ACGCCGATAAAGCTCAACAT	59.736	20	CAATTTTGGGGACATTCCTG	60.162	20	207	9	215	ACGCCGATAAAGCTCAACAT	59.736	20	GGGACATTCCTGAAGCAGAA	60.195	20	199	9	207
c120284.graph_c0	AGGTGCTGGGAGAGGGAG	60.35	18	TTCTGCGGACTGTACTGGTG	59.897	20	113	1267	1379	AGGTGCTGGGAGAGGGAG	60.35	18	CTTTCTGCAAGCCGACTAGG	60.147	20	240	1267	1506	AGGTGCTGGGAGAGGGAG	60.35	18	GGGATTGTGTTATGCCGTCT	59.82	20	148	1267	1414
c120307.graph_c0	CACCTCCCTCCCTTTCTCTC	60.186	20	AGCCATTGGAGGAGGAGG	60.152	18	162	16	177	CACCTCCCTCCCTTTCTCTC	60.186	20	AAGCCATTGGAGGAGGAGG	61.513	19	163	16	178	ACCTCCCTCCCTTTCTCTCT	58.349	20	GAAGCCATTGGAGGAGGAG	59.746	19	163	17	179
c120313.graph_c0	AGCTGCTCACATGGAACGTA	59.47	20	GCACAAAATCTTCCCCTCAA	60.051	20	184	324	507	TGCTCACATGGAACGTATGC	60.697	20	GCACAAAATCTTCCCCTCAA	60.051	20	181	327	507	CATGGAACGTATGCCCTGTT	60.776	20	GCACAAAATCTTCCCCTCAA	60.051	20	175	333	507
c120321.graph_c1	ACTGGTTCAGCACGAACCTC	60.307	20	GGGTTCATCTGGTACAACGG	60.232	20	208	997	1204	ACTGGTTCAGCACGAACCTC	60.307	20	GGTTCATCTGGTACAACGGC	60.384	20	207	997	1203	ACTGGTTCAGCACGAACCTC	60.307	20	TTCATCTGGTACAACGGCAC	59.572	20	205	997	1201
c120325.graph_c0	ACATCAAGGAGCTGAACGCT	60.02	20	CTTTTGCGATGAGCAGATGA	60.096	20	240	777	1016	ACATCAAGGAGCTGAACGCT	60.02	20	TCTTTTGCGATGAGCAGATG	60.096	20	241	777	1017	CTGCTTAGCCGTAGCCTCAC	60.176	20	CTTTTGCGATGAGCAGATGA	60.096	20	133	884	1016
c120336.graph_c0	CCTGAAGTTTAGCTGCTGGG	60.008	20	TCAGGAGACAGATCATGGCA	60.363	20	271	1798	2068	CCTGAAGTTTAGCTGCTGGG	60.008	20	GACAGATCATGGCATAGGCA	59.635	20	265	1798	2062	AGTTTAGCTGCTGGGACCAA	59.875	20	CCAGGGTTCCAACTTAGCAG	59.728	20	162	1803	1964
c120346.graph_c0	ACATGCCTAGGAAGGAGCG	60.368	19	GGAGGAGGAGGAGGAGGAC	60.143	19	185	32	216	CCGACATGCCTAGGAAGGAG	62.056	20	GGAGGAGGAGGAGGAGGAC	60.143	19	188	29	216	CGACATGCCTAGGAAGGAGC	62.202	20	GGAGGAGGAGGAGGAGGAC	60.143	19	187	30	216
c120346.graph_c0	ACATGCCTAGGAAGGAGCG	60.368	19	GACGCCTGCGAATCACTC	60.53	18	211	32	242	CCGACATGCCTAGGAAGGAG	62.056	20	GACGCCTGCGAATCACTC	60.53	18	214	29	242	TCCGACTCCGACTCCGAC	62.453	18	TCATCTTCTTGGCCACCTTC	60.195	20	268	115	382
c120348.graph_c1	GCTTTTCTGCAAAACTTCCG	59.996	20	ACGGTAGTCACAAAGGCCAC	60.035	20	198	131	328	GCGGGTTGAATTCTCAAAAA	60.053	20	ACGGTAGTCACAAAGGCCAC	60.035	20	225	104	328	GCTTTTCTGCAAAACTTCCG	59.996	20	CTGACCAACTACGTCCAGCA	59.897	20	127	131	257
c120386.graph_c0	ATGGAGTACCGGTCGTTCTG	59.989	20	CTTCGGCACCGAACAATAAT	59.96	20	209	1870	2078	ATGGAGTACCGGTCGTTCTG	59.989	20	CTAATTACGGCCGGATAGCA	60.075	20	183	1870	2052	ATGGAGTACCGGTCGTTCTG	59.989	20	CCAGCCAACAACTACAAGCA	59.904	20	258	1870	2127
c120389.graph_c0	TCCATGATATTTGGTGCGAA	59.891	20	AAGGCACTTCTGTTGAGCGT	60.058	20	180	1427	1606	TTCCATGATATTTGGTGCGA	59.891	20	AAGGCACTTCTGTTGAGCGT	60.058	20	181	1426	1606	TTCCATGATATTTGGTGCGA	59.891	20	ATCCTTGCATCATTTTTGGC	59.907	20	215	1426	1640
c120422.graph_c0	ATCACAACAAGAAAACCGGC	59.978	20	AATCGGCCATCCACATTTTA	60.153	20	252	352	603	ATCACAACAAGAAAACCGGC	59.978	20	GACACAGCAGACCCTTCTCC	59.841	20	154	352	505	ATCACAACAAGAAAACCGGC	59.978	20	GGAGCTCTGCCTGAAGAGAA	59.827	20	274	352	625
c120423.graph_c0	CTAAAACCCTAACTTGCCGC	58.899	20	CCTTCTCCTCCTCCTCATCC	60.149	20	277	6	282	CCTAAAACCCTAACTTGCCG	58.762	20	CCTTCTCCTCCTCCTCATCC	60.149	20	278	5	282	TAAAACCCTAACTTGCCGCC	61.305	20	TCCTCCTTCTCCTCCTCCTC	59.883	20	280	7	286
c120433.graph_c0	GGTCAATCGACGGACCTAAA	59.933	20	CGGAGTTAGGCAAGCAGTCT	59.639	20	244	36	279	GGTCAATCGACGGACCTAAA	59.933	20	TCCCTCGTGTTTACGGAGTT	59.592	20	257	36	292	TAGCCAGTCCCGTCTCAATC	60.218	20	CAATGTGCTGGTTCCAAGAA	59.691	20	264	80	343
c120439.graph_c0	ATTGTCGGTACCTTGCCTTG	59.993	20	ACATGTGCTGCTGAGTTTGC	60.064	20	161	381	541	ATTGTCGGTACCTTGCCTTG	59.993	20	CTGCTGCTGAGTTTGCTCTG	60.072	20	255	381	635	GGGGTAATGGCTCCTGTGTA	59.813	20	ACATGTGCTGCTGAGTTTGC	60.064	20	266	276	541
c120439.graph_c0	CAGAGCAAACTCAGCAGCAG	60.072	20	GCAGTTCCATCACTGCGTTA	59.871	20	229	616	844	CAGAGCAAACTCAGCAGCAG	60.072	20	TTTTCCCTGAATGATGGACC	59.727	20	132	616	747	AGCAGAGGGAAGCTGCAATA	60.118	20	TTTTCCCTGAATGATGGACC	59.727	20	256	492	747
c120455.graph_c0	CGCCACTTAAAACTGCTTCC	59.883	20	TCCACCATCCTAAATGCCTG	60.853	20	265	73	337	GTAACGAGTCGCCTACCGTG	60.71	20	CTTAACCCCTTCAGACCCGT	60.353	20	269	100	368	GTAACGAGTCGCCTACCGTG	60.71	20	ACTTAACCCCTTCAGACCCG	60.353	20	270	100	369
c120465.graph_c1	ATACTCCACCCCCAGTCTCC	60.194	20	CTGTGCTTGTGCTTGCTTTC	59.788	20	230	55	284	ATACTCCACCCCCAGTCTCC	60.194	20	AGGGGGAGAGGAAACCTTTT	60.289	20	278	55	332	ATACTCCACCCCCAGTCTCC	60.194	20	CCTCTGGATTTGAGAGGGGT	60.447	20	200	55	254
c120499.graph_c0	CAGAAGGCTTCCAGGAGTTG	59.982	20	GGATTGGTTCTGGGTTTTGA	59.767	20	227	45	271	CAGAAGGCTTCCAGGAGTTG	59.982	20	CATGGATTGGTTCTGGGTTT	59.647	20	230	45	274	GAAGGCTTCCAGGAGTTGTG	59.844	20	ACTTGCTTGATCCATCTCCG	60.218	20	183	47	229
c120499.graph_c0	TCGTTAGCTTACCACCCAGC	60.27	20	GAAGCAGGCAGCAAAGAGAG	60.419	20	155	2680	2834	GTTGGAGGAGATGTTAGCCG	59.694	20	GAAGCAGGCAGCAAAGAGAG	60.419	20	230	2605	2834	GGGCGGTACAAGCTACAAGT	59.266	20	GAAGCAGGCAGCAAAGAGAG	60.419	20	184	2651	2834
c120504.graph_c0	GCGTACGAGGAGAGCTTCAC	60.164	20	CACGTAACCCTTCTCCCCTC	60.872	20	275	2634	2908	GCGTACGAGGAGAGCTTCAC	60.164	20	CTCCACGTAACCCTTCTCCC	60.872	20	278	2634	2911	GCGTACGAGGAGAGCTTCAC	60.164	20	TCCACGTAACCCTTCTCCC	59.911	19	277	2634	2910
c120526.graph_c0	GCTTCATCATCGCAATAGCA	59.944	20	CATCACGGGCACAATACAAG	59.988	20	264	2483	2746	ATGGTGAGGTTAATGCCCTG	59.813	20	CATCACGGGCACAATACAAG	59.988	20	237	2510	2746	CATGGTGAGGTTAATGCCCT	59.813	20	CATCACGGGCACAATACAAG	59.988	20	238	2509	2746
c120533.graph_c0	CTCTACTCCTCTTCCCCGCT	59.972	20	GTTGAGGGACCTGGAGATGA	60.048	20	264	148	411	CTCTACTCCTCTTCCCCGCT	59.972	20	AGGTTGAGGGACCTGGAGAT	59.929	20	266	148	413	CTCTACTCCTCTTCCCCGCT	59.972	20	GGTACGAGGTGGCTGTTAGG	59.615	20	151	148	298
c120552.graph_c0	AATACCAGCAAACGCAGAGG	60.27	20	CGCACAACTCAATTGTTGTCA	60.748	21	173	6112	6284	AATACCAGCAAACGCAGAGG	60.27	20	CAATTTAAGCGCACAACTCAA	59.016	21	182	6112	6293	CTCCAAGCGCATCACTAACA	60.011	20	AACAAACTTTTCAACTGGCTCC	59.674	22	228	5958	6185
c120590.graph_c0	GGGCCACTTTACCAGGTCTT	60.361	20	TGCGAACTCAGAAAGAGGGT	59.989	20	206	935	1140	GGGCCACTTTACCAGGTCTT	60.361	20	GTGCGAACTCAGAAAGAGGG	59.989	20	207	935	1141	TAATCAAATGGATGGGCCAC	60.532	20	TGCGAACTCAGAAAGAGGGT	59.989	20	219	922	1140
c120591.graph_c0	TCTCTCTGGACCTCCACCAC	60.243	20	GGGACTTTGGATAGGCACAA	59.933	20	234	2431	2664	TCTCTCTGGACCTCCACCAC	60.243	20	GCACAAGCAACACAAAAGGA	59.888	20	220	2431	2650	ATCTCTCTGGACCTCCACCA	59.638	20	GGGACTTTGGATAGGCACAA	59.933	20	235	2430	2664
c120598.graph_c0	GCATGCATGATGGAAGAATG	60.041	20	GCCCCACCTTTCTAGTTTCC	59.94	20	162	376	537	GTGGCAGTATGGCACAGCTA	59.895	20	GCCCCACCTTTCTAGTTTCC	59.94	20	192	346	537	GCATGCATGATGGAAGAATG	60.041	20	ACTCGCCCCACCTTTCTAGT	60.132	20	166	376	541
c120611.graph_c0	GGTCTCCTCCATAACCTCCC	59.755	20	AGCTATCCGAGGGCAACTCT	60.37	20	221	2731	2951	GTCTCCTCCATAACCTCCCC	59.755	20	AGCTATCCGAGGGCAACTCT	60.37	20	220	2732	2951	GGTCTCCTCCATAACCTCCC	59.755	20	GCTTCTTTTCCTGGAGGAGC	60.464	20	238	2731	2968
c120618.graph_c0	AGAGCGTTAACCGGAGGTCT	60.268	20	CTCCGCACCTGCTTCTACTT	59.639	20	140	34	173	AGAGCGTTAACCGGAGGTCT	60.268	20	CGCACCTGCTTCTACTTCCT	59.639	20	137	34	170	AGAGCGTTAACCGGAGGTCT	60.268	20	TCCGCACCTGCTTCTACTTC	60.538	20	139	34	172
c120639.graph_c0	CAGCGACTGCAGGATTTTCT	60.538	20	CTATTCCCCTCCTTTCCCAC	59.761	20	232	1894	2125	CAGCGACTGCAGGATTTTCT	60.538	20	TCCTTTCCCACCTCCCTAAC	60.298	20	223	1894	2116	CAGCGACTGCAGGATTTTCT	60.538	20	CTCCTTTCCCACCTCCCTAA	60.426	20	224	1894	2117
c120649.graph_c0	ACAACGCGTCACCTAATTCC	60	20	GCAGTGAACTAGCAGGGACC	59.874	20	213	223	435	ACAACGCGTCACCTAATTCC	60	20	CGTCCTGCTGCAGTGAACTA	60.199	20	222	223	444	GCATGCAACATTTCCCCTAC	60.339	20	GCAGTGAACTAGCAGGGACC	59.874	20	242	194	435
c120668.graph_c0	TGTGGATAACGTGCCACCTA	59.988	20	CTTCCTAGCTTTGCTGTGGC	60.154	20	184	2192	2375	CGAAAGTTGACAGGGGTGAT	59.966	20	CTTCCTAGCTTTGCTGTGGC	60.154	20	260	2116	2375	TGTGGATAACGTGCCACCTA	59.988	20	TTACATCCTCCCCAGTTTGG	59.784	20	131	2192	2322
c120672.graph_c0	CCACCTGTAAACCCCATTCA	60.605	20	TCATGCTTCACAAGGAGTCG	59.984	20	149	38	186	GCCTCTCGAGTACCACCTGT	59.33	20	TCATGCTTCACAAGGAGTCG	59.984	20	161	26	186	CCACCTGTAAACCCCATTCA	60.605	20	TCATGGAGGAAATGGGTCAT	60.135	20	165	38	202
c120674.graph_c0	AGGGAGTAGGTGGCCTCG	60.214	18	AATGTCTCCATCTCCCCTCC	60.278	20	107	1352	1458	ACGGGGAGGGAGTAGGTG	59.913	18	CGGACTCCAATGTCTCCATC	60.475	20	121	1346	1466	AGGGAGTAGGTGGCCTCG	60.214	18	GGTCCTCCTCCTCCTCATCT	59.619	20	234	1352	1585
c120681.graph_c0	GCCTCTCCGTAGCTAGCCTT	60.137	20	GATTCTCCAGCCTGTTGAGC	59.957	20	189	182	370	TCCCCGTTTAACCCTTTCTT	59.808	20	GATTCTCCAGCCTGTTGAGC	59.957	20	247	124	370	CTTCCCCGTTTAACCCTTTC	59.808	20	GATTCTCCAGCCTGTTGAGC	59.957	20	249	122	370
c120686.graph_c0	GCAAGCACCATTCACAAAGA	59.847	20	TCACCATGATTCCTGGCATA	59.883	20	262	1947	2208	TGATCATTCCAGTCATGGGA	59.85	20	GCGGCGTATGGAAGTGTAGT	60.162	20	218	1903	2120	GCAAGCACCATTCACAAAGA	59.847	20	GCGGCGTATGGAAGTGTAGT	60.162	20	174	1947	2120
c120688.graph_c0	ACTGCAGACACACCCCTTCT	59.756	20	CTCGTCGTCCACCTCGTACT	60.321	20	265	83	347	ACACTGCAGACACACCCCTT	60.631	20	CTCGTCGTCCACCTCGTACT	60.321	20	267	81	347	AGGCCATGAGGAGCCTCTAC	60.756	20	TCCTCCGAGTAATCGTCGTC	60.218	20	265	196	460
c120705.graph_c2	AATCATCAAAATGCTCCAACA	58.079	21	TCAGAACCGGCGTAAGAACT	59.875	20	226	59	284	AATCATCAAAATGCTCCAACA	58.079	21	TGAGGTTCACAATAGCGACG	59.864	20	254	59	312	AATCATCAAAATGCTCCAACA	58.079	21	GAATCAGAACCGGCGTAAGA	60.214	20	229	59	287
c120718.graph_c0	ATCAAACGTTGAGGAGAGGG	59.137	20	GGCTCCACTGTGTTGTTGTG	60.203	20	123	10	132	ATCAAACGTTGAGGAGAGGG	59.137	20	TGGCTCCACTGTGTTGTTGT	60.203	20	124	10	133	ATCAAACGTTGAGGAGAGGG	59.137	20	TTGGCTCCACTGTGTTGTTG	60.757	20	125	10	134
c120754.graph_c0	CAGCCAAGAACACACGAGAA	60.025	20	AGCTAGCTTCTCCTCCTCCG	60.247	20	263	32	294	CAGCCAAGAACACACGAGAA	60.025	20	TCTGCACGAGAGTGGCTAAA	59.74	20	227	32	258	CAGCCAAGAACACACGAGAA	60.025	20	TAATAATGGATGGTTCCGGC	59.621	20	147	32	178
c120756.graph_c0	TGGTCAATGATGATGATGGG	60.137	20	CACCATGCTGCTACTGTGCT	60.08	20	279	241	519	TGGTCAATGATGATGATGGG	60.137	20	CGTGCAACAAACCTTTGAGA	59.881	20	160	241	400	TTCCATATTCTTTCCGCTCG	60.167	20	CGTGCAACAAACCTTTGAGA	59.881	20	245	156	400
c120756.graph_c0	ACGCACCACCTCTTGATACC	59.997	20	TAGTTGGGGCAAAAGACAGG	60.103	20	256	2415	2670	ACGCACCACCTCTTGATACC	59.997	20	CGCAGAGAATATTGCAACCA	59.833	20	161	2415	2575	CGCACCACCTCTTGATACCT	60.134	20	TAGTTGGGGCAAAAGACAGG	60.103	20	255	2416	2670
c120780.graph_c0	TCAGCATTACCTGCAATTCG	59.833	20	CCACAAGTCTGAGGTCCAAAA	60.133	21	251	590	840	TCAGCATTACCTGCAATTCG	59.833	20	CCACAAGTCTGAGGTCCAAA	58.695	20	251	590	840	TCAGCATTACCTGCAATTCG	59.833	20	ACCACAAGTCTGAGGTCCAAA	59.607	21	252	590	841
c120787.graph_c0	TCAGTCAGACCATAACCGGA	59.086	20	TCATCAAGCCGTCTATTGGA	59.226	20	268	3494	3761	ATACCACCCCCAAAAACACA	59.948	20	ACGAACCTTTACCAGCAACA	58.283	20	180	3463	3642	CATACCACCCCCAAAAACAC	59.948	20	ACGAACCTTTACCAGCAACA	58.283	20	181	3462	3642
c120809.graph_c0	TCTGATCTGCGGGCTTACTT	59.978	20	GCTACTCCATCCGTCCCATA	59.917	20	251	3984	4234	GGCCAACTACATCGCTTGAT	60.103	20	GCTACTCCATCCGTCCCATA	59.917	20	155	4080	4234	TTCATGGCTTGCACCTGTAG	59.864	20	GCTACTCCATCCGTCCCATA	59.917	20	123	4112	4234
c120839.graph_c0	GATCCCCCTAAAAGCAGACC	59.903	20	AGGACCATCCCAAGAGGACT	59.929	20	213	115	327	GATCCCCCTAAAAGCAGACC	59.903	20	ATCAAAAGAGTGGTGCTGGG	60.111	20	142	115	256	GCACCAAAGGTCTCACAGGT	60.159	20	AGGACCATCCCAAGAGGACT	59.929	20	264	64	327
c120839.graph_c0	TAGCTTGCCTGCTTGCTTG	60.43	19	AGTGCATTGCGAGGAAAAAG	60.386	20	167	2935	3101	TAGCTTGCCTGCTTGCTTG	60.43	19	GTTGCATATCGCTCCGTTTC	60.615	20	189	2935	3123	GAGAGGGTGGTGACCTTGC	60.672	19	AGTGCATTGCGAGGAAAAAG	60.386	20	190	2912	3101
c120841.graph_c1	CACGTCACGTTGCTTCTGTC	60.51	20	TTTGCTGGAACTGGCTTTTT	59.861	20	271	287	557	CACGTCACGTTGCTTCTGTC	60.51	20	TTTGTGTTTGCTGGAACTGG	59.734	20	277	287	563	CACGTCACGTTGCTTCTGTC	60.51	20	GTGTTTGCTGGAACTGGCTT	60.299	20	274	287	560
c120859.graph_c0	TGTCTCCTTCCTCCTTCTCG	59.525	20	CCTCCCCTGCGATAATAACC	60.653	20	246	492	737	GTCTCCTTCCTCCTTCTCGC	60.477	20	CCTCCCCTGCGATAATAACC	60.653	20	245	493	737	TGTCTCCTTCCTCCTTCTCG	59.525	20	GCCTCCCCTGCGATAATAAC	60.792	20	247	492	738
c120861.graph_c0	CGCTCAGTTTCTCCCAGTCT	59.598	20	GGAAGGAGAGGGGAACGTAG	60.067	20	100	36	135	CGCTCAGTTTCTCCCAGTCT	59.598	20	AGGAAGGAGAGGGGAACGTA	60.067	20	101	36	136	CAGTTTCTCCCAGTCTCCGA	60.377	20	AGGAGGAAGGAGAGGGGAAC	60.947	20	100	40	139
c120878.graph_c1	CTTCACCCACGTCACCTACC	60.422	20	GGTGACGATGTAGCCGTTCT	60.142	20	130	595	724	TTCACCCACGTCACCTACCT	60.422	20	GGTGACGATGTAGCCGTTCT	60.142	20	129	596	724	CCTTCACCCACGTCACCTAC	60.422	20	GGTGACGATGTAGCCGTTCT	60.142	20	131	594	724
c120878.graph_c1	TCGACGACAACGACAACAAC	60.767	20	ATCTTTTGCCCTCCCTCTGT	60.074	20	126	1074	1199	CGACAACGACAACAACAACA	59.187	20	ATCTTTTGCCCTCCCTCTGT	60.074	20	122	1078	1199	CTTCGACGACAACGACAACA	60.906	20	ATCTTTTGCCCTCCCTCTGT	60.074	20	128	1072	1199
c120878.graph_c1	ACAGAGGGAGGGCAAAAGAT	60.074	20	TGAAACTGGTCTTGCCATGT	59.139	20	207	1180	1386	ACAGAGGGAGGGCAAAAGAT	60.074	20	TAGACTGACCGGCATCCATC	61.037	20	229	1180	1408	ACAGAGGGAGGGCAAAAGAT	60.074	20	TCCATGAAACTGGTCTTGCC	61.046	20	211	1180	1390
c120879.graph_c0	TCCTCTTCCCCGTCTCACTA	59.797	20	GCCAGGAGTTTGATGAGGAG	59.803	20	130	114	243	TCCTCTTCCCCGTCTCACTA	59.797	20	GATCGTAGGCCAGGAGTTTG	59.694	20	138	114	251	TCCTCTTCCCCGTCTCACTA	59.797	20	TCGTAGGCCAGGAGTTTGAT	59.694	20	136	114	249
c120885.graph_c0	GCCTCGTAGGAGACCCTCTT	59.84	20	AGGAGCAGGAGGAGGAAGAC	59.952	20	229	1245	1473	GCCTCGTAGGAGACCCTCTT	59.84	20	AGGAGGAGGAAGACGAGGAG	59.945	20	223	1245	1467	GCCTCGTAGGAGACCCTCTT	59.84	20	AGAGGAGCAGGAGGAGGAAG	60.088	20	231	1245	1475
c120924.graph_c0	CTAGGAGAAGGAGGGTTCGG	60.196	20	GAACCAAACCAGAGAAAGCG	59.853	20	236	2803	3038	CTAGGAGAAGGAGGGTTCGG	60.196	20	CGAACCAAACCAGAGAAAGC	59.853	20	237	2803	3039	CTAGGAGAAGGAGGGTTCGG	60.196	20	GCAGTCTCCGGTCCAGTCTA	60.408	20	274	2803	3076
c120927.graph_c0	AGTGCATCATGTCGAAGCAG	60.016	20	CCGCGAGTCTATTGCCTTAC	59.867	20	227	1720	1946	CCGTAGTGCATCATGTCGAA	60.687	20	CCGCGAGTCTATTGCCTTAC	59.867	20	231	1716	1946	AGTGCATCATGTCGAAGCAG	60.016	20	CCTTACTCATGGATTCGGCT	59.15	20	213	1720	1932
c120928.graph_c3	ATTTGAGTGGTCAATTCGGC	59.939	20	CAGCGAAGGTTTCAGATGGT	60.255	20	201	1239	1439	ATTTGAGTGGTCAATTCGGC	59.939	20	ACAGCGAAGGTTTCAGATGG	60.255	20	202	1239	1440	AATTCGGCAAGAGGACACAC	60.119	20	CAGCGAAGGTTTCAGATGGT	60.255	20	189	1251	1439
c120951.graph_c0	GGTTTCTCCGACAAGGATGA	60.05	20	GTCGACGAGACCTCCGTATC	59.685	20	225	2651	2875	TTTCTCCGACAAGGATGAGG	60.187	20	GTCGACGAGACCTCCGTATC	59.685	20	223	2653	2875	CAAATTGGGGGATCTGAGTG	60.309	20	GTCGACGAGACCTCCGTATC	59.685	20	259	2617	2875
c120956.graph_c0	TCCTCCTCTTCATGTGGTCC	60.048	20	ATTCTCTCCAGGCAAAACCA	59.67	20	254	2699	2952	ATCACCCCCTCTCTCTCCTC	59.619	20	GCACAAGAACAACAGGCAGA	60.032	20	232	2684	2915	TCCTCCTCTTCATGTGGTCC	60.048	20	CTCTCCAGGCAAAACCAGAA	60.366	20	251	2699	2949
c120957.graph_c0	GCTGGTACTGGGAGAAATGG	59.55	20	CGTATTCGCATCTCCCTTGT	60.096	20	207	497	703	CTGGGAGAAATGGTACTGCC	59.55	20	CGTATTCGCATCTCCCTTGT	60.096	20	200	504	703	GCTGGTACTGGGAGAAATGG	59.55	20	TCAGGGCCACAGTATGTTCA	60.112	20	280	497	776
c120957.graph_c0	GCATGGTCTCATCGGTTCTT	60.081	20	GGTCCTCTCCTCACTGACCA	60.243	20	269	1896	2164	GATGAAGGAACAGCCTGACC	59.661	20	ACGACGATGATACGGTCCTC	59.957	20	190	1988	2177	GATGAAGGAACAGCCTGACC	59.661	20	GACGACGATGATACGGTCCT	59.957	20	191	1988	2178
c120959.graph_c1	GAGCTTCTCTCCGGTTGATG	59.95	20	CCTTGATGAGGGACCAAAGA	60.042	20	223	721	943	GAGCTTCTCTCCGGTTGATG	59.95	20	TCACTTCTTCCTCCTCCGAA	59.92	20	182	721	902	GAGCTTCTCTCCGGTTGATG	59.95	20	TTCACTTCTTCCTCCTCCGA	59.92	20	183	721	903
c120965.graph_c0	TCAACTGTAACGGCATGTGG	60.574	20	CGTTGATGGATGCTCCTCTT	60.218	20	220	62	281	TCAACTGTAACGGCATGTGG	60.574	20	GATCTGGTGGAGACCGTTTG	60.51	20	151	62	212	ACGCACACTTGACTGGAGC	60.047	19	ATGACCAAGGAGATATGCGG	59.917	20	248	106	353
c120967.graph_c0	AAAGTTGGAAGCTCTCGTCG	59.615	20	TCGTTACATTGGTGCAGTGA	58.703	20	175	641	815	AGTTGGAAGCTCTCGTCGTC	59.604	20	TCGTTACATTGGTGCAGTGA	58.703	20	173	643	815	TATCTGGCCCATTCTTCCAA	60.405	20	TCGTTACATTGGTGCAGTGA	58.703	20	145	671	815
c120967.graph_c0	GCTTTCCACTGCATCAACAA	59.847	20	TGTTGCTTCTTTTTCCTTGAGA	59.131	22	104	1388	1491	TGTAGCAGAAGCAAAGGCAA	59.752	20	GCTTCTTTTTCCTTGAGATGC	58.2	21	243	1245	1487	CTTGCAGTTTGCGTCTCTTG	59.781	20	GCTTCTTTTTCCTTGAGATGCT	59.159	22	198	1290	1487
c120971.graph_c1	TCCTAGTGGTAGCGGCAATC	60.235	20	GTGAGGCGGGGTACGAAG	61.63	18	257	30	286	TTCCTAGTGGTAGCGGCAAT	59.73	20	GTGAGGCGGGGTACGAAG	61.63	18	258	29	286	TCCTAGTGGTAGCGGCAATC	60.235	20	GTCGACGACGGAGGGTTC	61.686	18	156	30	185
c120976.graph_c0	ACGTCTCCCAATCTCCTCCT	60.073	20	GATCTCGAAGAGCCAAGTCG	60.096	20	251	29	279	ATCTCCTCCTCTCCCACCAT	59.889	20	GATCTCGAAGAGCCAAGTCG	60.096	20	241	39	279	ACGTCTCCCAATCTCCTCCT	60.073	20	CTCGAAGAGCCAAGTCGAAC	60.134	20	248	29	276
c120994.graph_c1	AACCAAGCTCTTCTTGACGG	59.473	20	ATCGACCGCAAGATCTTCAT	59.658	20	270	1809	2078	CGTAGAAGCCTCCAACCAAG	59.869	20	ATCTTCATGTGGACCATCGG	60.747	20	271	1796	2066	CGTAGAAGCCTCCAACCAAG	59.869	20	CGCAAGATCTTCATGTGGAC	59.245	20	277	1796	2072
c120994.graph_c1	ATGAAGATCTTGCGGTCGAT	59.658	20	CGAATTAAGCAGCAAGGAGG	59.975	20	268	2059	2326	ATGAAGATCTTGCGGTCGAT	59.658	20	GCGAATTAAGCAGCAAGGAG	60.117	20	269	2059	2327	ATGAAGATCTTGCGGTCGAT	59.658	20	ATTAAGCAGCAAGGAGGCTG	59.615	20	265	2059	2323
c121002.graph_c0	GCAGAACATGCTTCCTTCTTTT	59.898	22	CTCTGGAGCATGTCGAACAA	59.984	20	257	25	281	GCAGAACATGCTTCCTTCTTTT	59.898	22	TATGCTTGGGGACTTTGGAC	59.933	20	143	25	167	GCAGAACATGCTTCCTTCTTTT	59.898	22	TTTATGCTTGGGGACTTTGG	59.931	20	145	25	169
c121006.graph_c2	AACACGCATAGTGCTTGCAG	60.081	20	GCTTTGGAAGGTGGAGATGA	60.195	20	174	1561	1734	CACGCATAGTGCTTGCAGTT	60.081	20	GCTTTGGAAGGTGGAGATGA	60.195	20	172	1563	1734	CTTGCAGTTTCACCATCCCT	60.111	20	GCTTTGGAAGGTGGAGATGA	60.195	20	161	1574	1734
c121008.graph_c0	TTTTTGATTTCGACCGGAAC	59.916	20	GTGCCCATGTACAGGCTCTT	60.142	20	197	339	535	ACGCGCTGTCTCCTTGTATT	59.904	20	GTGCCCATGTACAGGCTCTT	60.142	20	221	315	535	GCGCTGTCTCCTTGTATTCC	59.843	20	GTGCCCATGTACAGGCTCTT	60.142	20	219	317	535
c121019.graph_c0	ATTCATCCATCCATTCCAGC	59.715	20	AAGGAGGGCATCTGCTGAG	60.504	19	143	135	277	TTGGACAATTGGTGCTACTCC	59.985	21	AAGGAGGGCATCTGCTGAG	60.504	19	212	66	277	ATTCATCCATCCATTCCAGC	59.715	20	GGAAGGAGGGCATCTGCT	60.312	18	145	135	279
c121074.graph_c0	AGAGAGAGACCACGCACGAC	60.618	20	CTTGGATTGGATTGGATTGG	60.126	20	213	5	217	AGAGAGAGACCACGCACGAC	60.618	20	CCTTGGATTGGATTGGATTG	60.126	20	214	5	218	AGAGAGAGAGACCACGCACG	60.757	20	CTTGGATTGGATTGGATTGG	60.126	20	215	3	217
c121082.graph_c1	ACACAGGAGGTGGAATTTGC	59.973	20	GTAGTGGTGGTGGAGGGAGA	59.962	20	217	377	593	ACACAGGAGGTGGAATTTGC	59.973	20	TGGAAGCCGTATGAAGAAGG	60.206	20	270	377	646	GGTGGAATTTGCCTGTGATT	59.797	20	GTAGTGGTGGTGGAGGGAGA	59.962	20	209	385	593
c121082.graph_c1	ACACAGGAGGTGGAATTTGC	59.973	20	TGGAAGCCGTATGAAGAAGG	60.206	20	270	377	646	AGAAGAGGAAGCAGCAGCAG	60.035	20	TGGAAGCCGTATGAAGAAGG	60.206	20	223	424	646	TCTCCCTCCACCACCACTAC	59.962	20	TCGAGGAGGAACTGGTTGAT	59.655	20	235	574	808
c121082.graph_c1	GCTCGCCTACATCAACCAGT	60.285	20	AACATATCAGGGGACCCTCC	60.015	20	225	779	1003	GCTCGCCTACATCAACCAGT	60.285	20	AGACCTGTCCTGGTACACCG	60.026	20	169	779	947	GCTCGCCTACATCAACCAGT	60.285	20	GACCTGTCCTGGTACACCGT	59.883	20	168	779	946
c121082.graph_c1	GTGCCTCTGCTCCAAGAGAC	60.143	20	CTCCCAACAAAGGGTCAAAA	59.942	20	264	2319	2582	GTGCCTCTGCTCCAAGAGAC	60.143	20	CATCAACTCTGCTCCCAACA	59.831	20	275	2319	2593	GTTGGAAGGGCAGAGTCATC	59.661	20	CTCCCAACAAAGGGTCAAAA	59.942	20	161	2422	2582
c121099.graph_c0	TGACGGACAAGGAGGGATAC	59.927	20	ATTGCCTATATCCAGCGTCG	60.081	20	246	7	252	CGGACAAGGAGGGATACAGA	60.065	20	AGACACAAAAGATGGGGTGG	59.82	20	170	10	179	GACGGACAAGGAGGGATACA	59.927	20	AGACACAAAAGATGGGGTGG	59.82	20	172	8	179
c121100.graph_c2	TGGTCACACCAAATGTTCCT	58.827	20	TTTTGGGTGCTGACTGACTG	59.873	20	253	32	284	TGGTCACACCAAATGTTCCT	58.827	20	TTGGGTGCTGACTGACTGAC	59.872	20	251	32	282	TGGTCACACCAAATGTTCCT	58.827	20	ATGTGGTTGTTGTGTGGCAT	59.733	20	169	32	200
c121100.graph_c2	GCAGTAGTTACTGGCTGGGC	59.904	20	TGGCTTAAGACACATCGTCG	59.864	20	277	227	503	GCAGTAGTTACTGGCTGGGC	59.904	20	AGAGAATCATCCTCCTCCCC	59.449	20	257	227	483	GCAGTAGTTACTGGCTGGGC	59.904	20	GCGTGATCACACACTGGAAA	60.733	20	225	227	451
c121161.graph_c0	TGCCCCTGTAATCATCAACA	59.924	20	TGTAACCTACATCCTCGCCC	59.955	20	278	209	486	TTCGGGTCACATCTCAAACA	60.088	20	TGTAACCTACATCCTCGCCC	59.955	20	175	312	486	ATGCCCTCTCACACTTCCAC	60.12	20	CATCCTCGCCCTTATTTTGA	60.031	20	237	241	477
c121161.graph_c0	TTGGGACCTTGAAACTGGAG	60.081	20	AGGCAAATGGCAGAAGAAGA	59.955	20	181	670	850	TTGGGACCTTGAAACTGGAG	60.081	20	GAGGCAAATGGCAGAAGAAG	59.955	20	182	670	851	CTACTACGAGGGAGGAGGGG	60.081	20	AGGCAAATGGCAGAAGAAGA	59.955	20	225	626	850
c121170.graph_c1	TGAAGTTGTTGTTCACCCCA	59.976	20	CGCACAAACACCACAAGAAG	60.338	20	151	13	163	TTGTTCACCCCAATCTGTGA	59.935	20	CGCACAAACACCACAAGAAG	60.338	20	143	21	163	TTGTTCACCCCAATCTGTGA	59.935	20	CACTGTTATTAGGGGCGAGG	59.587	20	278	21	298
c121179.graph_c0	ACTTCCGCTAGACGGAGACA	60.012	20	TTTTATGAACTCTATGTACCACATGC	58.64	26	188	2880	3067	TTCCTGGAGCTCTACGGCTA	60.11	20	TTTTATGAACTCTATGTACCACATGC	58.64	26	207	2861	3067	ACACCTGGAACCTCTGCATC	60.12	20	TTTTATGAACTCTATGTACCACATGC	58.64	26	230	2838	3067
c121191.graph_c0	CCAAATCCTCCTCCATCTCA	60.003	20	CCTATTCGCTAACTGCAGGC	60.003	20	128	2	129	CCAAATCCTCCTCCATCTCA	60.003	20	CGGTGCTCCTATTCGCTAAC	59.867	20	135	2	136	CCAAATCCTCCTCCATCTCA	60.003	20	ACCACCGCTCCCTTTTTAAT	59.835	20	263	2	264
c121199.graph_c0	TCATGAGCTTGCATCGATCT	59.507	20	CAGGGGTGTCTTGGACTGTT	60.002	20	163	157	319	TCATGAGCTTGCATCGATCT	59.507	20	CAGTACATGATCGGCACCAC	59.992	20	195	157	351	TCATGAGCTTGCATCGATCT	59.507	20	AGTACATGATCGGCACCACA	59.992	20	194	157	350
c121206.graph_c0	GAAGCTCAACGATTTGGGAG	59.813	20	GTCGACGGAGAAGAGCGAC	61.121	19	248	17	264	GAAGCTCAACGATTTGGGAG	59.813	20	ACGGAGAAGAGCGACACG	60.138	18	244	17	260	GAAGCTCAACGATTTGGGAG	59.813	20	AGAAGAGCGACACGGTGC	60.146	18	240	17	256
c121225.graph_c0	GCAGGCTCCTCTCCTCCT	59.619	18	CGTTGAGGTAGCTCTCCCG	60.938	19	234	172	405	CAGGCTCCTCTCCTCCTCC	61.443	19	CGTTGAGGTAGCTCTCCCG	60.938	19	233	173	405	GCTCCTCTCCTCCTCCGAC	61.457	19	CGTTGAGGTAGCTCTCCCG	60.938	19	230	176	405
c121233.graph_c0	TTTGGCCGATCACAGTATCA	60.073	20	CTGGCTCGTGTTGTTTGAGA	60.025	20	219	32	250	TTTGGCCGATCACAGTATCA	60.073	20	GCTCGTGTTGTTTGAGACGA	60.032	20	216	32	247	ACAACACATGGACGGAACAA	59.855	20	CTGGCTCGTGTTGTTTGAGA	60.025	20	151	100	250
c121240.graph_c0	TTCCGATGACCCCACATAAT	60.014	20	CGGACGAGAAACTACATCTGG	59.743	21	241	228	468	TTGCTCCAGAAAGCAATCCT	59.955	20	CGGACGAGAAACTACATCTGG	59.743	21	274	195	468	TTTGCTCCAGAAAGCAATCC	60.331	20	CGGACGAGAAACTACATCTGG	59.743	21	275	194	468
c121241.graph_c0	TGATTGATGGATGCACGAGT	60.08	20	CAAAATCAAAATTCATATAGATGATGC	59.274	27	137	1847	1983	GAGTGGTGGCAACTATGGCT	60.142	20	CAAAATCAAAATTCATATAGATGATGC	59.274	27	121	1863	1983	AATTGTTGTCCTCGGTGTCC	59.827	20	CAAAATCAAAATTCATATAGATGATGC	59.274	27	163	1821	1983
c121267.graph_c0	CGATCTCCAGTCTCCACCTC	59.792	20	GCTTATGCGGTCAAGGAATC	59.674	20	225	41	265	CGATCTCCAGTCTCCACCTC	59.792	20	TCCTATCATCAGGCATCGTG	59.629	20	250	41	290	CGATCTCCAGTCTCCACCTC	59.792	20	CCTCCTATCATCAGGCATCG	60.582	20	252	41	292
c121287.graph_c0	GTGTACTGGGAGACGGCAAT	59.997	20	CCGTTGGCATTCATCTTCTT	60.074	20	197	1423	1619	TACTGGGCTCCTAATGACCG	60.088	20	CCGTTGGCATTCATCTTCTT	60.074	20	227	1393	1619	TACTGGGCTCCTAATGACCG	60.088	20	ATCTTCTTGTTCATCGCCGT	59.7	20	215	1393	1607
c121293.graph_c0	TAAAAGCCTCCCTTGGGAAT	59.903	20	AAGACATGGAAGCTGGTTGG	60.111	20	239	181	419	CTCCCTTGGGAATGAAATGA	59.864	20	AAGACATGGAAGCTGGTTGG	60.111	20	232	188	419	TAAAAGCCTCCCTTGGGAAT	59.903	20	TTCCCTGAAGACATGGAAGC	60.195	20	246	181	426
c121309.graph_c0	GCATCTCGAGCAACAGAGTG	59.733	20	AGATCCTGCTGGCAGATAGC	59.561	20	188	1671	1858	GCATCTCGAGCAACAGAGTG	59.733	20	GCAGATAGCCGTTCCAACTT	59.34	20	177	1671	1847	GCATCTCGAGCAACAGAGTG	59.733	20	AGCCGTTCCAACTTCATCTC	59.288	20	171	1671	1841
c121312.graph_c2	AAAAGTGCGGGTGCTTAAAA	59.758	20	GATCGCCTTTCTCCTTCCTC	60.293	20	100	1854	1953	GAAAAGTGCGGGTGCTTAAA	60.244	20	GATCGCCTTTCTCCTTCCTC	60.293	20	101	1853	1953	AAGTGCGGGTGCTTAAAAGA	59.883	20	ATCGATCGCCTTTCTCCTTC	60.682	20	101	1856	1956
c121329.graph_c0	ACTAAAAAGAAGCGACGCCA	60.018	20	CAGCGATCTTTCTCCTCGTC	60.096	20	245	201	445	CTAAAAAGAAGCGACGCCAC	60.018	20	CAGCGATCTTTCTCCTCGTC	60.096	20	244	202	445	CACTAAAAAGAAGCGACGCC	60.018	20	CAGCGATCTTTCTCCTCGTC	60.096	20	246	200	445
c121348.graph_c0	ATCCTGTTGCAGTCTTTCCC	59.141	20	CCTCGGATAACTGTCGCTTC	59.836	20	119	71	189	ATCCTGTTGCAGTCTTTCCC	59.141	20	CTCGGATAACTGTCGCTTCC	59.836	20	118	71	188	ATCCTGTTGCAGTCTTTCCC	59.141	20	TCCTCGGATAACTGTCGCTT	59.836	20	120	71	190
c121351.graph_c0	CAACAGGAACGCCAACACTT	61.124	20	AAAGAGATTGACGAGGACGC	59.434	20	275	3268	3542	AACAGGAACGCCAACACTTG	61.124	20	AAAGAGATTGACGAGGACGC	59.434	20	274	3269	3542	CAACAGGAACGCCAACACT	59.736	19	AAAGAGATTGACGAGGACGC	59.434	20	275	3268	3542
c121392.graph_c1	CCAATCAAGTTCCCCTGAGA	60.042	20	CCACTGCCTAGAAATCGGAA	60.206	20	270	1099	1368	ATACCAGAACCACAAAGCGG	59.993	20	TGCTGCATGCTGGGTAGATA	60.388	20	248	991	1238	CCAATCAAGTTCCCCTGAGA	60.042	20	TGCTGCATGCTGGGTAGATA	60.388	20	140	1099	1238
c121396.graph_c0	GATAATGCAGCATCTCGCAA	59.944	20	CACCCCGTTTGATTATGGTT	59.546	20	262	3240	3501	GTCCGGAGCCAGTCAAATAA	60.074	20	CACCCCGTTTGATTATGGTT	59.546	20	183	3319	3501	AATGCGGCAATAAAAGTCCA	60.456	20	CACCCCGTTTGATTATGGTT	59.546	20	230	3272	3501
c121397.graph_c0	CCATGCCGATCAGCTAAAAT	60.06	20	CGGAGAAATAGAAGGCGTTG	59.839	20	266	11	276	TTCACTTCATGCATCATGGC	60.641	20	CGGAGAAATAGAAGGCGTTG	59.839	20	226	51	276	CCATGCCGATCAGCTAAAAT	60.06	20	GGTGAACCAGACGGAGAAAT	58.992	20	277	11	287
c121410.graph_c0	CAACCCAACAATGTGACGAG	60.001	20	GAATGTGGGTGCTGTCTGTG	60.162	20	279	153	431	CAACCCAACAATGTGACGAG	60.001	20	AGACAACAGTGAGCGAGCCT	60.205	20	258	153	410	TCTGCAAGAACTTTTCGCCT	60.132	20	AAGAAGAGAGGCGTGAGCAG	59.891	20	248	308	555
c121412.graph_c0	ATTGCATTGCCAGAAGAAGC	60.361	20	GTACTTGGCCATCCACCG	59.918	18	204	26	229	ATTGCATTGCCAGAAGAAGC	60.361	20	CGTACTTGGCCATCCACC	59.918	18	205	26	230	CATTGCATTGCCAGAAGAAG	59.42	20	CGTACTTGGCCATCCACC	59.918	18	206	25	230
c121422.graph_c0	GTTCAGAATAGACCCGGACG	59.55	20	GAATTCGATCGAGGGTTTCC	60.777	20	207	3044	3250	GTTCAGAATAGACCCGGACG	59.55	20	CGAATTCGATCGAGGGTTT	60.021	19	208	3044	3251	GCTCCCTCACAGTCTCACAA	58.968	20	GAATTCGATCGAGGGTTTCC	60.777	20	279	2972	3250
c121431.graph_c0	GAGGCTGCAGCGAAATTACT	59.62	20	AAACTGCTTCTGCCCATTGT	59.74	20	186	860	1045	GAGGCTGCAGCGAAATTACT	59.62	20	ACAAACTGCTTCTGCCCATT	59.74	20	188	860	1047	GAGGCTGCAGCGAAATTACT	59.62	20	AACAAACTGCTTCTGCCCAT	59.74	20	189	860	1048
c121431.graph_c0	AGAGCAGCCAAAGACGGATA	59.978	20	CACTCTGGATGAACAGCGAA	59.984	20	272	1566	1837	AGAGCAGCCAAAGACGGATA	59.978	20	AAACCCCTCGAGACCTGACT	60.111	20	254	1566	1819	GGTGCAAATTGAATGCACAG	60.119	20	CACTCTGGATGAACAGCGAA	59.984	20	131	1707	1837
c121464.graph_c0	GTACCGCCGCACACTGAC	61.36	18	AGGTGTGGACTGTGGGAGAG	60.153	20	117	2	118	GTACCGCCGCACACTGAC	61.36	18	GGCTCCACTACTCTCCCTCC	60.216	20	141	2	142	GTACCGCCGCACACTGAC	61.36	18	GTCGCAGGCTCCACTACTCT	59.628	20	147	2	148
c121477.graph_c0	AGATGTGGATCGCCTTGTTC	60.081	20	GCCTGCGGATAATATGGAAA	59.892	20	245	1379	1623	AGATGTGGATCGCCTTGTTC	60.081	20	TCATCAAGTATGGGTGGCCT	60.34	20	261	1379	1639	GCCGTTTTCAAACCACATTC	60.352	20	TGCGTATGGCTTGGAACATA	60.096	20	229	1468	1696
c121480.graph_c1	CTCTCCTCTCCACACTTCGC	60.135	20	AAAATCAATCCACGGGACAA	60.17	20	205	307	511	CCGACACAAATTACCGGACT	59.853	20	AAAATCAATCCACGGGACAA	60.17	20	275	237	511	ATTACCGGACTACCCTTCCG	60.2	20	AAAATCAATCCACGGGACAA	60.17	20	266	246	511
c121499.graph_c0	ACGAAATCCACATCCTCGTC	59.934	20	GAGAAAGTCATATAAACCCTTCGTTC	59.83	26	273	2630	2902	GACGAAATCCACATCCTCGT	59.934	20	GAGAAAGTCATATAAACCCTTCGTTC	59.83	26	274	2629	2902	CTCGACGAAATCCACATCCT	60.073	20	GAGAAAGTCATATAAACCCTTCGTTC	59.83	26	277	2626	2902
c121502.graph_c0	TTCTTTTCTTCCCACTCCCC	60.414	20	CAGATGATGCCATGTCCAAC	59.925	20	257	6	262	TTCTTTTCTTCCCACTCCCC	60.414	20	ATGTCCAACTCGAACGAAGG	60.111	20	246	6	251	TTCTTTTCTTCCCACTCCCC	60.414	20	GTCCAACTCGAACGAAGGAA	60.232	20	244	6	249
c121531.graph_c0	CTACTCCACCGTTGTGGTCC	60.422	20	GAGGAGGAGGATGTGGAGG	59.577	19	246	130	375	TCCAAAAAGCCCGACATCTA	60.576	20	GAGGAGGAGGATGTGGAGG	59.577	19	263	113	375	TCCAAAAAGCCCGACATCTA	60.576	20	GGAGGAGGAGGATGTGGAG	59.577	19	264	113	376
c121555.graph_c1	AGCATGTCCGTTGCTTTTCT	59.882	20	GTATGTGCGTTTTGCACAGG	60.18	20	160	216	375	GCATGTCCGTTGCTTTTCTT	60.257	20	GTATGTGCGTTTTGCACAGG	60.18	20	159	217	375	GTCCGTTGCTTTTCTTTGGT	59.218	20	ATGCAAGGTTTTCAATTCGC	60.081	20	278	221	498
c121561.graph_c1	GTATCGTTGGGCTCGTCC	59.04	18	GGAGAAGCGAGACAAAGCAG	60.277	20	169	0	168	GTATCGTTGGGCTCGTCC	59.04	18	GAGAAGCGAGACAAAGCAGC	60.428	20	168	0	167	GTATCGTTGGGCTCGTCC	59.04	18	AGAGGATGAACTCTGCAGCC	59.56	20	277	0	276
c121565.graph_c1	GCACGATCTCCTCCTTCTCC	61.284	20	AGAGAGACTCGCTCCGGC	60.818	18	261	16	276	CGCACGATCTCCTCCTTCT	60.504	19	AGAGAGACTCGCTCCGGC	60.818	18	262	15	276	ACGATCTCCTCCTTCTCCG	59.344	19	AGAGAGACTCGCTCCGGC	60.818	18	259	18	276
c121581.graph_c0	GCGAAAATCGGGAAATACAA	59.907	20	CTTCTCTTGGGGAGCAACAG	59.982	20	250	62	311	GCGAAAATCGGGAAATACAA	59.907	20	GCACCAATTCCATATCGGTC	60.163	20	158	62	219	GAGGACTTCACCACTACGCC	59.727	20	GCACCAATTCCATATCGGTC	60.163	20	211	9	219
c121582.graph_c1	CAACCCCATCGGTAAACAAG	60.22	20	GTCTTCTTCGGCAGACAAGG	59.989	20	273	388	660	TTCTCCGTATAGTCAGCGGC	60.374	20	GTCTTCTTCGGCAGACAAGG	59.989	20	222	439	660	CAAGTTACGTTACCAGGCCC	59.494	20	GTCTTCTTCGGCAGACAAGG	59.989	20	257	404	660
c121583.graph_c0	AATCTCCAAATCCCCCTCC	60.081	19	TCTCCGATTGATTTCGTTCC	60.014	20	251	2673	2923	GCCAACCCAATCTCCAAAT	59.741	19	TCTCCGATTGATTTCGTTCC	60.014	20	259	2665	2923	AATCTCCAAATCCCCCTCC	60.081	19	TCCGATTGATTTCGTTCCAT	60.274	20	249	2673	2921
c121593.graph_c0	TTGTTCTTCTGACGGGGTGT	60.545	20	AGGCCTTGTTGCATTACCAG	60.132	20	136	2158	2293	AGTTTGTTCTTCTGACGGGG	59.183	20	AGGCCTTGTTGCATTACCAG	60.132	20	139	2155	2293	ACGGGGTGTGCTCTTGTAAT	59.478	20	GGAGGCGGCTCAAGTAGATA	59.434	20	156	2169	2324
c121594.graph_c0	CTTCCCCACTTCCAAATGAA	59.903	20	ATCTGCGCTCTGAACCATTT	59.843	20	280	1265	1544	CTTCCCCACTTCCAAATGAA	59.903	20	ATGCTGTCTGATCCTTGGCT	59.834	20	191	1265	1455	CTTCCCCACTTCCAAATGAA	59.903	20	TCCATGCTGTCTGATCCTTG	59.787	20	194	1265	1458
c121597.graph_c0	GATCTGTGCTGCTGCTGGT	60.163	19	GGAGGAGCTCCCGTACCAC	62.005	19	194	3267	3460	GATCTGTGCTGCTGCTGGT	60.163	19	AGGAGCTCCCGTACCACG	61.238	18	192	3267	3458	CTCGATCTGTGCTGCTGCT	60.466	19	GGAGGAGCTCCCGTACCAC	62.005	19	197	3264	3460
c121613.graph_c0	GTGTAGGCCTCCGGGTTTAT	60.208	20	CCGTTTACCCCACTGTAGGA	59.846	20	262	2123	2384	TGTAGGTGTGGTGGTTGTGG	60.324	20	CCGTTTACCCCACTGTAGGA	59.846	20	198	2187	2384	TAGGCCTCCGGGTTTATCTC	60.411	20	CCGTTTACCCCACTGTAGGA	59.846	20	259	2126	2384
c121615.graph_c0	AGATTCCCCAGTGTTCGATG	59.927	20	CTACATCCCATCTCCAACCG	60.331	20	273	3473	3745	GAGATTCCCCAGTGTTCGAT	58.943	20	CTACATCCCATCTCCAACCG	60.331	20	274	3472	3745	AGATTCCCCAGTGTTCGATG	59.927	20	TACATCCCATCTCCAACCG	59.307	19	272	3473	3744
c121618.graph_c1	CCTTCTTCCCCCTAGTCACC	59.928	20	TTACCACGCAATCTGCTCTG	60.011	20	213	173	385	GCCTTCTTCCCCCTAGTCAC	60.074	20	TTACCACGCAATCTGCTCTG	60.011	20	214	172	385	CTGCCTTCTTCCCCCTAGTC	60.204	20	TTACCACGCAATCTGCTCTG	60.011	20	216	170	385
c121621.graph_c0	ACTTCGCTCTCTGGAACCAC	59.455	20	ACAGCACCTACAAGATGCCC	60.142	20	100	2204	2303	ACCCTGTTAGGCCTTTGCTC	60.63	20	ACAGCACCTACAAGATGCCC	60.142	20	135	2169	2303	AGGCCTTTGCTCTTGTATGC	59.481	20	CAGCACCTACAAGATGCCCT	60.277	20	126	2177	2302
c121622.graph_c0	GGAGGAGGAAGAGGAGGATG	60.149	20	TTTCTTTTCTTGCTGTCGCC	60.502	20	190	2273	2462	GAGGAGGAAGAGGAGGATGC	60.3	20	TTTCTTTTCTTGCTGTCGCC	60.502	20	189	2274	2462	CTCCTACGCCTCCATTCCTT	60.59	20	TTTCTTTTCTTGCTGTCGCC	60.502	20	124	2339	2462
c121629.graph_c0	CGCAAGGATCCAGTTAGCAT	60.235	20	GATCGACGTGCAGCAGTTTA	60.019	20	106	3175	3280	GCATATGCTGTGCCGTCTAA	59.862	20	TGCACCTGTACCTGTCCAAA	60.152	20	112	3191	3302	CCGTCTAATGGCTGCTTTTC	59.845	20	TGCACCTGTACCTGTCCAAA	60.152	20	100	3203	3302
c121645.graph_c0	GAGAGAGAAGAAGACGGCGA	59.827	20	GATTGATCCAGCTCAGCCTC	59.917	20	280	368	647	TCACCTATTTTCCCCACCAC	59.647	20	AGCCTCAAGGCAAGAACAAA	59.993	20	181	525	705	TCACCTATTTTCCCCACCAC	59.647	20	AAGCCTCAAGGCAAGAACAA	59.993	20	182	525	706
c121645.graph_c0	TGTTCTTGCCTTGAGGCTTT	59.993	20	CGACGCAAAGCACAATTTTA	59.88	20	144	688	831	TTGTTCTTGCCTTGAGGCTT	59.993	20	CGACGCAAAGCACAATTTTA	59.88	20	145	687	831	TGTTCTTGCCTTGAGGCTTT	59.993	20	TCTTGCTTTCAGGTCTTGGC	60.517	20	245	688	932
c121653.graph_c0	ATACTGGAGTGGAAGGCACG	60.134	20	GTGGGTTTCGATCTGTTCGT	59.973	20	222	1703	1924	ATACTGGAGTGGAAGGCACG	60.134	20	CCTGTGGGTTTCGATCTGTT	59.966	20	225	1703	1927	ATACTGGAGTGGAAGGCACG	60.134	20	GGAGACTCTGGTCATCTCGC	59.952	20	147	1703	1849
c121665.graph_c0	AGGTGCTTCGAGAGCCATT	59.965	19	GTGGTCCCAGATGAGGAAGA	60.048	20	243	704	946	AGGTGCTTCGAGAGCCATT	59.965	19	TGGTCCCAGATGAGGAAGAG	60.191	20	242	704	945	CTCACCTTCAACCCCGTCT	60.096	19	TGGTCCCAGATGAGGAAGAG	60.191	20	206	740	945
c121672.graph_c0	TGGATTTCACCCTCCAATTC	59.727	20	TCTTCCGAATACCTGCTGCT	59.978	20	171	65	235	TGGATTTCACCCTCCAATTC	59.727	20	AAGGGAGTCAGCAACCAAGA	59.844	20	116	65	180	TGGATTTCACCCTCCAATTC	59.727	20	GTCTTCCGAATACCTGCTGC	59.843	20	172	65	236
c121674.graph_c0	GAGCAGAACAAGGAACGCTT	59.621	20	ACGCCACAAAGTTGAAATCC	59.978	20	231	2323	2553	GAGCAGAACAAGGAACGCTT	59.621	20	CGCCACAAAGTTGAAATCCT	60.11	20	230	2323	2552	AGAGCAGAACAAGGAACGCT	59.236	20	ACGCCACAAAGTTGAAATCC	59.978	20	232	2322	2553
c121709.graph_c4	TTGACGGTAGTGGCCAAAAT	60.365	20	TTTCGTGGAGTCCCTTCTTG	60.224	20	220	3142	3361	TTGACGGTAGTGGCCAAAAT	60.365	20	TTCTTTCGTGGAGTCCCTTC	59.259	20	223	3142	3364	TTGACGGTAGTGGCCAAAAT	60.365	20	TTCGTGGAGTCCCTTCTTGA	60.769	20	219	3142	3360
c121709.graph_c4	GCCACTTGGATTTCCCATTA	59.762	20	AATCCTTGGGGTTCCAGAAT	59.629	20	242	6653	6894	GCCACTTGGATTTCCCATTA	59.762	20	ACCATTGAATCCTTGGGGTT	60.422	20	249	6653	6901	GCCACTTGGATTTCCCATTA	59.762	20	GGAAACGGAAAACCCTGAAC	60.703	20	201	6653	6853
c121713.graph_c0	TCGATCCCCAATTCAGTCTC	60.011	20	ACTAGTACGGGAGCTCGGTG	59.377	20	279	9	287	CCAATTCAGTCTCCTGCCAC	60.656	20	ACTAGTACGGGAGCTCGGTG	59.377	20	272	16	287	ATTCAGTCTCCTGCCACTCC	59.258	20	ACTAGTACGGGAGCTCGGTG	59.377	20	269	19	287
c121714.graph_c0	AGGGTTGACGTACTCCATCG	59.989	20	ACTCAGCAGCGCTAATCCTG	60.699	20	234	1032	1265	CTCCATCGTGGGACTGTTTT	59.966	20	ACTCAGCAGCGCTAATCCTG	60.699	20	222	1044	1265	AGGGTTGACGTACTCCATCG	59.989	20	AACTCAGCAGCGCTAATCCT	59.246	20	235	1032	1266
c121718.graph_c0	GACTTGAACACCATCCCGTC	60.372	20	CCTACAGATAGCTTAGGGCCG	60.243	21	266	2692	2957	CACCTCCTCGTACGACTTGA	58.879	20	CCTACAGATAGCTTAGGGCCG	60.243	21	279	2679	2957	TCCTCGTACGACTTGAACACC	60.164	21	CCTACAGATAGCTTAGGGCCG	60.243	21	275	2683	2957
c121721.graph_c0	TCCACAACACCACCTCAAGA	60.129	20	GACGACGACGATACGGAGAC	60.688	20	196	17	212	CGCAATATCCACAACACCAC	59.847	20	GACGACGACGATACGGAGAC	60.688	20	203	10	212	ACGCAATATCCACAACACCA	59.847	20	GACGACGACGATACGGAGAC	60.688	20	204	9	212
c121721.graph_c0	GTCTCCGTATCGTCGTCGTC	60.688	20	AAGAAGTCCACCACCACCAG	60.002	20	209	193	401	GTATCGTCGTCGTCGGAGAG	60.823	20	AAGAAGTCCACCACCACCAG	60.002	20	203	199	401	GTCTCCGTATCGTCGTCGTC	60.688	20	AACTCCTCGTCCGTCTTGAA	59.844	20	152	193	344
c121736.graph_c0	GGAGCAAGAGAGCGAAGCTA	60	20	TTTTCTCTGCTTGTTGCGTG	60.172	20	186	2229	2414	GGAGCAAGAGAGCGAAGCTA	60	20	CCCACGAAATTGGTGTTTTT	59.702	20	202	2229	2430	GGAAGGCTCACAGACAGAGC	60.143	20	CCCACGAAATTGGTGTTTTT	59.702	20	160	2271	2430
c121736.graph_c0	CACGCAACAAGCAGAGAAAA	60.172	20	GTCGGCAACCACTACTAGGC	59.763	20	247	2395	2641	AAAAACACCAATTTCGTGGG	59.702	20	GCCATGAGTTCACCTCCAGT	60.12	20	270	2411	2680	AAAAACACCAATTTCGTGGG	59.702	20	GTCGGCAACCACTACTAGGC	59.763	20	231	2411	2641
c121747.graph_c1	GTAAAGACAACGTCGGAGGG	59.592	20	AGGAAGCAATCCTGTTCTGC	59.434	20	266	1209	1474	TAAAGACAACGTCGGAGGGA	60.626	20	AGGAAGCAATCCTGTTCTGC	59.434	20	265	1210	1474	AGAGCAACATGATGTGCCAG	59.862	20	GAGCAAGACTACACACGAGGC	60.073	21	274	1152	1425
c121766.graph_c0	AGCGCCTCCTCCAGGTTC	62.865	18	CAAGTGCGAACCCACTGC	61.477	18	248	2200	2447	GTCACCTGCTTCACCGCC	62.908	18	CAAGTGCGAACCCACTGC	61.477	18	224	2224	2447	AGCGCCTCCTCCAGGTTC	62.865	18	GAACCCACTGCCCGTCTC	61.686	18	241	2200	2440
c121775.graph_c1	AATTTGCGTTGCTCACACTG	59.911	20	CTCCAGCATCATCACCCAC	60.063	19	259	418	676	ATTTGCGTTGCTCACACTGA	60.459	20	CTCCAGCATCATCACCCAC	60.063	19	258	419	676	AATTTGCGTTGCTCACACTG	59.911	20	CCTCCAGCATCATCACCC	60.003	18	260	418	677
c121775.graph_c1	GTGGGTGATGATGCTGGAG	60.063	19	GTTTGAGAGCAGGAGGTTGC	59.997	20	187	658	844	GTGGGTGATGATGCTGGAG	60.063	19	ACCGAATCAAATCAAGGACG	59.933	20	211	658	868	GTGGGTGATGATGCTGGAG	60.063	19	GGGTGATTGACAAAAACCGA	60.734	20	226	658	883
c121782.graph_c0	GTGACGTCCTCCTCCTCGTA	60.261	20	CCTAAAACCCTAGCTCGCCT	59.871	20	246	2461	2706	TGACGTCCTCCTCCTCGTAG	60.399	20	CCTAAAACCCTAGCTCGCCT	59.871	20	245	2462	2706	GTGACGTCCTCCTCCTCGTA	60.261	20	CTACTACCCCATCACCGACG	60.388	20	108	2461	2568
c121783.graph_c0	GTGGAAGAGATGGGGTCTGA	60.048	20	TCATGTCTTCAAGCTCACGG	59.984	20	256	419	674	TTTGTGGAAGAGATGGGGTC	59.903	20	TCATGTCTTCAAGCTCACGG	59.984	20	259	416	674	TGGAAGAGATGGGGTCTGAG	60.191	20	TCATGTCTTCAAGCTCACGG	59.984	20	255	420	674
c121793.graph_c0	CAGCCTACAAGAAGATCGCC	59.978	20	CAAGCGCAAATTACACGAGA	60.014	20	232	1523	1754	GGCAGCCTACAAGAAGATCG	59.978	20	CAAGCGCAAATTACACGAGA	60.014	20	234	1521	1754	TCGTTTGGTTGTTCCTTTCC	59.948	20	CAAGCGCAAATTACACGAGA	60.014	20	137	1618	1754
c121800.graph_c0	TCGTTTGGATGTTTCAGCAG	59.84	20	GGAGTTCGTCACCAACAGGT	60.009	20	253	401	653	TCGTTTGGATGTTTCAGCAG	59.84	20	AGTTCGTCACCAACAGGTCC	60.009	20	251	401	651	TTGCTATTCGAGGCCTTCAT	59.807	20	GGAGTTCGTCACCAACAGGT	60.009	20	160	494	653
c121817.graph_c0	CACCAAAGCAAGCAAGATCA	59.988	20	GGCTGGCTCTATGTGTCGAG	60.966	20	122	137	258	TGCAGAGACACCAAAGCAAG	60.175	20	GGCTGGCTCTATGTGTCGAG	60.966	20	130	129	258	CTGCAGAGACACCAAAGCAA	60.175	20	GGCTGGCTCTATGTGTCGAG	60.966	20	131	128	258
c121817.graph_c0	CAAATGCAGCAGCAACAACT	60.058	20	GTGTTTGCTGACTTGCCAGA	60.032	20	109	2354	2462	AGGCCCAGCCTCAAACTAAT	60.096	20	GTGTTTGCTGACTTGCCAGA	60.032	20	273	2190	2462	AACCACCACCATCACCAACT	60.135	20	GTGTTTGCTGACTTGCCAGA	60.032	20	195	2268	2462
c121833.graph_c1	GACTCTACCACCTTTCCCCC	59.795	20	CTCCTGAACCCAGCAAGAAG	59.982	20	248	26	273	GGACTCTACCACCTTTCCCC	59.795	20	CTCCTGAACCCAGCAAGAAG	59.982	20	249	25	273	CTACCACCTTTCCCCCACTT	60.218	20	CTCCTGAACCCAGCAAGAAG	59.982	20	244	30	273
c121833.graph_c1	TATTTCTCACCCCTCATGCC	59.894	20	AACAATCAGGCATCTTTGGG	59.933	20	171	579	749	TATTTCTCACCCCTCATGCC	59.894	20	GGCATCTTTGGGCTCTGTTA	60.214	20	163	579	741	CAGCGTAGCTCCCAAAGAAG	60.147	20	TGCACTTGATGATGCCAGAT	60.233	20	244	634	877
c121842.graph_c2	AATGGATACCGCAAGTCCAC	59.82	20	GGAAACCCTAGATGATTCGGA	60.272	21	277	128	404	ACCGCAAGTCCACTTCAGTC	60.307	20	GGAAACCCTAGATGATTCGGA	60.272	21	270	135	404	CGCAAGTCCACTTCAGTCAG	59.616	20	GGAAACCCTAGATGATTCGGA	60.272	21	268	137	404
c121884.graph_c0	ATGCTCCAAGCTCAGGAAAA	59.955	20	CACTCTGGGCATCAGTAGCA	60.008	20	234	314	547	CTCAGATGCCAGGGAGTTTC	59.803	20	CACTCTGGGCATCAGTAGCA	60.008	20	198	350	547	ATGCTCCAAGCTCAGGAAAA	59.955	20	TCATATCATGCTCCTCGTCG	59.781	20	207	314	520
c121906.graph_c0	TCCTCCTCAGACGATTCGAG	60.488	20	ACCTCCGTCATCGAGAACC	60.064	19	185	2447	2631	TCCTCAGACGATTCGAGGAG	60.488	20	ACCTCCGTCATCGAGAACC	60.064	19	182	2450	2631	TCCTCCTCAGACGATTCGAG	60.488	20	CGTCATCGAGAACCACCAC	60.105	19	180	2447	2626
c121909.graph_c0	AGCAGCAATGGCTCCACTAT	59.866	20	CCCTTTCCCTCCTCACTCTC	60.186	20	251	2533	2783	CTCCACTATACAGCGAGGGC	59.859	20	CCCTTTCCCTCCTCACTCTC	60.186	20	240	2544	2783	GCTCCACTATACAGCGAGGG	59.859	20	CCCTTTCCCTCCTCACTCTC	60.186	20	241	2543	2783
c121917.graph_c0	ATGAGCGAGGATGACGAACT	59.834	20	CGTCGACACTTCTTTCAGCA	60.175	20	230	2997	3226	ACTATGATGCCGAACAACCC	59.82	20	CGTCGACACTTCTTTCAGCA	60.175	20	277	2950	3226	ATGCTGAGATGAGCGAGGAT	59.941	20	CGTCCCAGCAATCAAACATA	59.542	20	274	2989	3262
c121922.graph_c0	TGATGATTATGTGCCGGTTG	60.343	20	GGGTACTACTACGCCGGGTC	60.763	20	274	1354	1627	ACGATGATGATTATGTGCCG	59.38	20	GGGTACTACTACGCCGGGTC	60.763	20	278	1350	1627	GAATACTATGCCGACGACCG	60.49	20	TACTCCACGCAGCCCTTCTA	60.924	20	126	1304	1429
c121926.graph_c0	GGGCTTTTCAGCTTTAATGG	58.831	20	GGAGAGTTCATCTCCATGCC	59.617	20	170	544	713	GCCAGCCACTAGTGTACAAGG	59.811	21	GGAGAGTTCATCTCCATGCC	59.617	20	189	525	713	AGGGCTTTTCAGCTTTAATGG	59.745	21	GGAGAGTTCATCTCCATGCC	59.617	20	171	543	713
c121938.graph_c0	TGACGCAAAGAATTGAGACG	59.988	20	GAGGACGATGATGCTGATGA	59.75	20	258	2043	2300	TGACGCAAAGAATTGAGACG	59.988	20	GATGAGGACGAGATCGAGGA	60.312	20	195	2043	2237	TTCACAGGCTCGAATGAGTG	59.984	20	GATGAGGACGAGATCGAGGA	60.312	20	270	1968	2237
c121947.graph_c0	CAATCAAGTGCCATCACGTC	60.12	20	TCGATCGCTGCATAGTTCAC	59.979	20	166	1549	1714	GCACAATCAAGTGCCATCAC	60.128	20	TCGATCGCTGCATAGTTCAC	59.979	20	169	1546	1714	CAATCAAGTGCCATCACGTC	60.12	20	CTCGATCGCTGCATAGTTCA	60.119	20	167	1549	1715
c121952.graph_c0	TGCCCTCCTCCTATATGTGC	60.059	20	TCCATCTCCTAGCGCTGAAT	59.939	20	188	2605	2792	CCAGCTTTGTACGCTCCAAT	60.27	20	TCCATCTCCTAGCGCTGAAT	59.939	20	277	2516	2792	GGAAGGAGGAGGCTCAAAAG	60.319	20	TCCATCTCCTAGCGCTGAAT	59.939	20	256	2537	2792
c121954.graph_c0	ACTCTCCCGGTCGGTCTATT	59.957	20	TCACCATTTTCCTTTTTCTAAGG	58.723	23	102	3100	3201	ACTCTCCCGGTCGGTCTATT	59.957	20	TTTTCTCACCATTTTCCTTTTTC	58.703	23	107	3100	3206	ACTCTCCCGGTCGGTCTATT	59.957	20	CTCACCATTTTCCTTTTTCTAAGG	59.574	24	103	3100	3202
c121974.graph_c0	ACATCCTGTGCTTTCCCATC	59.934	20	AGCGAACTGTCCGTAACCTG	60.312	20	253	17	269	ACATCCTGTGCTTTCCCATC	59.934	20	AGCGGTGGTAGTAAGCGAAC	59.406	20	266	17	282	CAAACATCCTGTGCTTTCCC	60.495	20	AGCGAACTGTCCGTAACCTG	60.312	20	256	14	269
c121976.graph_c0	TCAACAGAATGGAGCTGTCG	59.984	20	GATGAGCGTGTCCTGTCTGA	59.988	20	184	84	267	TCAACAGAATGGAGCTGTCG	59.984	20	GAGTTACCCTCTGACGTCGC	59.874	20	133	84	216	CAATCCCACAAGACGATTCC	60.317	20	GATGAGCGTGTCCTGTCTGA	59.988	20	210	58	267
c121988.graph_c0	TGGTTTCATCGTGCGTGTAT	59.995	20	CTTGTCATCCTTGGTTTACCG	59.48	21	184	2886	3069	TGGTTTCATCGTGCGTGTAT	59.995	20	TTGTCATCCTTGGTTTACCG	58.475	20	183	2886	3068	TGGTTTCATCGTGCGTGTAT	59.995	20	GTCATCCTTGGTTTACCGGC	61.628	20	181	2886	3066
c121994.graph_c0	TAGATTCTGCACTGCCACCA	60.413	20	TGACAGCTTCTTTGATTGCG	60.134	20	207	2352	2558	TAGATTCTGCACTGCCACCA	60.413	20	TTTGCAGATTGGGAAGGAAG	60.184	20	271	2352	2622	TAGATTCTGCACTGCCACCA	60.413	20	ATCCATTTGCAGATTGGGAA	60.274	20	276	2352	2627
c122037.graph_c0	ATGATGCTGATGTGTCCTGG	59.505	20	ATCTCACCTCTGCCCCTTTT	60.074	20	182	2174	2355	ATGATGCTGATGTGTCCTGG	59.505	20	GGGTTTTTCGGATCTCACCT	60.306	20	193	2174	2366	ATGATGCTGATGTGTCCTGG	59.505	20	AGGGTTTTTCGGATCTCACC	60.306	20	194	2174	2367
c122047.graph_c0	GGAAGTCTTTTGAGAGGGCA	59.405	20	ACTCGACCCAGTTGATGTCC	59.969	20	273	2206	2478	GGAAGTCTTTTGAGAGGGCA	59.405	20	TTGAGCTTGAGGAGCCACTT	60.134	20	247	2206	2452	GGAAGTCTTTTGAGAGGGCA	59.405	20	GACCCAGTTGATGTCCAGGT	59.817	20	269	2206	2474
c122053.graph_c0	TCTTGAATGGCTTTTTACTCAGC	59.912	23	ATCCCTGTGGCACTATCCTG	59.95	20	193	1367	1559	TCTTGAATGGCTTTTTACTCAGC	59.912	23	TTTTTGATCCCTGTGGCACT	60.495	20	199	1367	1565	TTGAATGGCTTTTTACTCAGCTT	59.465	23	ATCCCTGTGGCACTATCCTG	59.95	20	191	1369	1559
c122065.graph_c0	AGCTGACGGAGAAGCTCAAG	59.891	20	ACGTCGGTCTCCTTCTCCTT	60.252	20	280	467	746	AAGCTGACGGAGAAGCTCAA	60.277	20	TCGGTCTCCTTCTCCTTGAT	58.816	20	278	466	743	GAGCACATCGAGGACAAGGT	60.269	20	TGATCTTCCTCAGCTTGCG	60.232	19	241	487	727
c122065.graph_c0	CAGACGCTTTCTGAGCTGTG	59.922	20	CAGTATGCAGTGTGTGCGTG	59.963	20	279	1311	1589	TCTCCATGACACCAAGTGGA	60.088	20	GATCAGAGCTTCACAAGGGC	59.957	20	265	1178	1442	CAGACGCTTTCTGAGCTGTG	59.922	20	AGGGCAGGTTTTCGATTTTT	59.945	20	117	1311	1427
c122065.graph_c0	AAAATCGAAAACCTGCCCTT	59.945	20	CTGAGTAGGCAGGCTAACGG	60.03	20	208	1409	1616	AAAATCGAAAACCTGCCCTT	59.945	20	ATGCAGCTCTGCTTCCAGAT	60.127	20	229	1409	1637	AAAAATCGAAAACCTGCCCT	59.945	20	ATGCAGCTCTGCTTCCAGAT	60.127	20	230	1408	1637
c122065.graph_c1	CCTCCATGAAGCTGAACCAT	60.073	20	GAGGGAGGAGTTCGAGGG	59.717	18	244	1764	2007	CCTCCATGAAGCTGAACCAT	60.073	20	GGAGGGAGGAGTTCGAGG	59.717	18	245	1764	2008	TTCCTCCATGAAGCTGAACC	60.195	20	GAGGGAGGAGTTCGAGGG	59.717	18	246	1762	2007
c122071.graph_c0	AGGACGTGGTCGAAGCTG	59.98	18	AACAAAACAACTCGCCGAAC	60.154	20	264	1888	2151	GTCGAAGCTGCGGTTCTC	59.663	18	AACAAAACAACTCGCCGAAC	60.154	20	256	1896	2151	AGGACGTGGTCGAAGCTG	59.98	18	CCAAAACAAAACAACTCGCC	60.514	20	268	1888	2155
c122074.graph_c0	TGTTTTTATTGGGTTGCGGT	60.223	20	CCTCCCCTCACTCACACCTA	60.104	20	185	1	185	GTTTTTATTGGGTTGCGGTG	60.223	20	CCTCCCCTCACTCACACCTA	60.104	20	184	2	185	GTGTTTTTATTGGGTTGCGG	60.223	20	CCTCCCCTCACTCACACCTA	60.104	20	186	0	185
c122096.graph_c0	GCACGAGCTAGAACGAATCC	59.985	20	GTCCTCGATCCAGAACCTCC	61.002	20	192	144	335	GGCACGAGCTAGAACGAATC	59.985	20	GTCCTCGATCCAGAACCTCC	61.002	20	193	143	335	GCACGAGCTAGAACGAATCC	59.985	20	GGGACGATGCGGAAGTAGT	60.088	19	263	144	406
c122099.graph_c0	TGGTGCCCAGTTTGTGACTA	60.152	20	TAGGAAAAGAGGGAGACGCA	59.948	20	236	771	1006	TGGTGCCCAGTTTGTGACTA	60.152	20	AGGCTTGTGGCATTTGTAGG	60.132	20	177	771	947	TGGTGCCCAGTTTGTGACTA	60.152	20	AGAGGGAGACGCATAGACCA	59.827	20	229	771	999
c122099.graph_c0	ACCCGAGTTTGTTTGTCCAG	60.005	20	AACAAGAACACGACCGATCC	59.973	20	237	2576	2812	TATCAATCATCTGACCGCCA	60.033	20	AACAAGAACACGACCGATCC	59.973	20	203	2610	2812	TATCAATCATCTGACCGCCA	60.033	20	ACGCCACAGGATTTCATTTC	59.939	20	271	2610	2880
c122101.graph_c0	CATAACTTTCGCCCCAAGAG	59.702	20	CCATCTTCTCCCTTGTGACC	59.505	20	256	2176	2431	AGAAGCATAACTTTCGCCCC	60.582	20	GCCATCTTCTCCCTTGTGAC	59.661	20	262	2171	2432	CATAACTTTCGCCCCAAGAG	59.702	20	CTTGCCATCTTCTCCCTTGT	59.284	20	260	2176	2435
c122126.graph_c0	ATAGTCTCTAGGCCCGCCAT	60.081	20	GACGTCCCTGTCCGAGATTA	60.073	20	207	4155	4361	CTTCCTCATGCCTCTGCTTC	60.096	20	GACGTCCCTGTCCGAGATTA	60.073	20	277	4085	4361	TTCCTCATGCCTCTGCTTCT	60.096	20	GACGTCCCTGTCCGAGATTA	60.073	20	276	4086	4361
c122133.graph_c0	GAGAAGGAATTGCATGGGAA	60.014	20	ACTGGAGGGTTGTAGCTTGC	59.357	20	258	66	323	ACGATTTGCTACCCCCTTCT	59.962	20	ACTGGAGGGTTGTAGCTTGC	59.357	20	128	196	323	TGGTGAAATCGTGAAGGTGA	60.088	20	ACTGGAGGGTTGTAGCTTGC	59.357	20	178	146	323
c122138.graph_c0	CATGTTCTCGACGACGCTTA	60.011	20	CATCCTCATCGTACCCTGCT	60.096	20	244	96	339	GCGGTTCCGGTAAATACTCA	59.96	20	CGTCATTGTCATCGGTCATC	59.925	20	258	137	394	TGCGGTTCCGGTAAATACTC	59.96	20	CGTCATTGTCATCGGTCATC	59.925	20	259	136	394
c122142.graph_c0	TGTTGCCTGTTACAAAAACCC	59.89	21	GGACAAGTAGACTGCGCGTT	60.462	20	254	1463	1716	AGTTGCGCATGCTAAATTGT	58.466	20	GTAGACTGCGCGTTTTGTGA	60.058	20	109	1602	1710	AGTTGCGCATGCTAAATTGT	58.466	20	CAAGTAGACTGCGCGTTTTG	59.673	20	112	1602	1713
c122142.graph_c0	CCTACTACTAGCCCAGGCCC	60.11	20	GCTTCGGTTAGTATGGGCAA	60.096	20	247	4469	4715	GCTCGCTCTTGACAGTGATG	59.733	20	GCTTCGGTTAGTATGGGCAA	60.096	20	190	4526	4715	CAGCGATCAGTGCAACCTAC	59.47	20	GCTTCGGTTAGTATGGGCAA	60.096	20	262	4454	4715
c122167.graph_c0	AACAAACTGAGGGCGTGTTC	60.156	20	CTGTCCTTTCCCGACTCCTC	61.16	20	280	3451	3730	AACAAACTGAGGGCGTGTTC	60.156	20	TGTCCTTTCCCGACTCCTC	60.183	19	279	3451	3729	AAAACAAACTGAGGGCGTGT	59.639	20	CATTGGAGCAGAGCCTCAAG	61.075	20	227	3449	3675
c122178.graph_c3	TAACCCAGCTTGTTTGGGAC	59.971	20	GGGAGTACTCACTCGGGTCTC	60.126	21	115	1815	1929	GGCATGCATTTAACGGAGAT	59.929	20	GGGAGTACTCACTCGGGTCTC	60.126	21	238	1692	1929	CCCAGCTTGTTTGGGACTAA	60.103	20	GGGAGTACTCACTCGGGTCTC	60.126	21	112	1818	1929
c122189.graph_c0	ATGACGAGCTCGACGGAA	60.52	18	ACCAACAACATGGGAAAAGC	59.836	20	273	19	291	ATGACGAGCTCGACGGAAG	61.524	19	ACCAACAACATGGGAAAAGC	59.836	20	273	19	291	ATGACGAGCTCGACGGAA	60.52	18	CCCATTGTCCCTCAAACAGT	59.82	20	249	19	267
c122192.graph_c1	ATGCGTTATGACATGCTTGC	59.724	20	TGGCCTGACATAGCTCAGTTT	59.89	21	164	536	699	TGCGTTATGACATGCTTGCT	60.432	20	TGGCCTGACATAGCTCAGTTT	59.89	21	163	537	699	ATGCGTTATGACATGCTTGC	59.724	20	TGGCCTGACATAGCTCAGTT	58.47	20	164	536	699
c122192.graph_c1	AGACAATCGAGCACTTCCGT	59.874	20	TGCCAAGTCCAGTGATGGTA	60.112	20	198	954	1151	AATCGAGCACTTCCGTCAAC	60.263	20	TGCCAAGTCCAGTGATGGTA	60.112	20	194	958	1151	AGACAATCGAGCACTTCCGT	59.874	20	GAACATGCCAAGTCCAGTGA	59.682	20	203	954	1156
c122196.graph_c0	AAGAAGCTGCAGGAGAGGGT	60.532	20	GTCGTGACGAACATGTCCAC	60.013	20	278	184	461	AAGAAGCTGCAGGAGAGGGT	60.532	20	CACTTGCCGTTCATGTTGAG	60.301	20	194	184	377	AAGAAGCTGCAGGAGAGGGT	60.532	20	TGTTGAGGATCCACACGAAG	59.676	20	181	184	364
c122197.graph_c0	ACTGTGGCCAGGTGTTTGTT	60.466	20	TTTGGATCATGCCCACTACC	60.723	20	211	3078	3288	GACTGTGGCCAGGTGTTTGT	61.03	20	TTTGGATCATGCCCACTACC	60.723	20	212	3077	3288	GACTGTGGCCAGGTGTTTG	60.146	19	TTTGGATCATGCCCACTACC	60.723	20	212	3077	3288
c122199.graph_c0	GCGGCGAAACAGACATAAAT	60.103	20	ATTGAATTGATCGAACCCCA	60.133	20	248	128	375	GCGGCGAAACAGACATAAAT	60.103	20	TTGAATTGATCGAACCCCAT	60.133	20	247	128	374	CTCGCTCATCTTCAAGGAGG	60.088	20	TGTGCGATGTAAATGGGTGT	59.847	20	264	58	321
c122199.graph_c0	GGGAGGAGAAATTTTCGGAG	60.011	20	GCCTCCAAGAAGGTGGACTA	59.284	20	177	746	922	GGAGGAGAAATTTTCGGAGG	60.011	20	GCCTCCAAGAAGGTGGACTA	59.284	20	176	747	922	TGCACCGTGCTCTACTATGC	60.042	20	GCCTCCAAGAAGGTGGACTA	59.284	20	238	685	922
c122201.graph_c0	GAAGAACTCGTCGGTGAAGG	59.844	20	TCGACCTCGTGGAGGACTAC	60.261	20	242	1015	1256	GAAGAACTCGTCGGTGAAGG	59.844	20	AAGGACATCTGGAAGAGCCC	60.596	20	270	1015	1284	GAAGAACTCGTCGGTGAAGG	59.844	20	CTACTTCGAGAGCAGCCTCC	59.333	20	226	1015	1240
c122208.graph_c0	GGTTTCCATGGCTTCTTCAA	60.051	20	TGCAGTGGAGCAAACTTCTG	60.175	20	181	2595	2775	GGTTTCCATGGCTTCTTCAA	60.051	20	CTTGATTCCGCAAGGAGTTC	59.813	20	201	2595	2795	GGTTTCCATGGCTTCTTCAA	60.051	20	TTGATTCCGCAAGGAGTTCT	59.813	20	200	2595	2794
c122216.graph_c0	CCGGAGATGTGATGCCTACT	60.096	20	CTTTTCCCGATCATGGACC	60.265	19	239	2170	2408	CCGGAGATGTGATGCCTACT	60.096	20	GCTTTTCCCGATCATGGAC	60.419	19	240	2170	2409	TGATGAACAGGGCAAATGAG	59.648	20	CTTTTCCCGATCATGGACC	60.265	19	260	2149	2408
c122219.graph_c0	TCATTACCACAACAAGGCCA	59.964	20	CGATTGGGCTTCTCCTAACA	60.206	20	220	64	283	TCATTACCACAACAAGGCCA	59.964	20	AAGGCGTCACTTGATGGTGT	60.577	20	273	64	336	TCATTACCACAACAAGGCCA	59.964	20	ACTTGATGGTGTGGGGTTTG	60.668	20	265	64	328
c122223.graph_c0	GAGGAGGAAGGAGGAAGGAA	59.749	20	GACCCACTCCTCAATCTCCA	60.048	20	236	2447	2682	GGAGGAAGGAGGAAGGAAAA	59.623	20	GACCCACTCCTCAATCTCCA	60.048	20	234	2449	2682	GAGGAGGAAGGAGGAAGGAA	59.749	20	CGCCCTCCTGATTTCAGTTA	60.206	20	155	2447	2601
c122231.graph_c1	CATAACCCTCGTCGAAGGAC	59.55	20	CAGGGTTAAGGAGGCTGATG	59.688	20	244	1	244	CATAACCCTCGTCGAAGGAC	59.55	20	GGGTTAAGGAGGCTGATGGT	60.328	20	242	1	242	CATAACCCTCGTCGAAGGAC	59.55	20	GTTAAGGAGGCTGATGGTGG	59.55	20	240	1	240
c122240.graph_c0	TTTTGTGCAGCTTGAACCAC	59.888	20	TAAGCATGGCATTTCAACCC	60.837	20	264	1258	1521	TTTTGTGCAGCTTGAACCAC	59.888	20	ATTGCTTTTGGATCCCGAG	60.021	19	161	1258	1418	TGTGCAGCTTGAACCACAAT	60.31	20	TAAGCATGGCATTTCAACCC	60.837	20	261	1261	1521
c122260.graph_c0	CGCTGTGTTTTCTCTTTCCC	59.853	20	AGAGGAAGACTGCGCCCT	60.096	18	217	61	277	CCCTTTCGCTGTGTTTTCTC	59.853	20	AGAGGAAGACTGCGCCCT	60.096	18	223	55	277	TCTCTTTCCCTCGTATCCCA	59.623	20	AGAGGAAGACTGCGCCCT	60.096	18	207	71	277
c122261.graph_c0	GGGAGTGGGATGAGAGTGAG	59.638	20	CCCTTCCACCCTCCACTT	59.889	18	106	3915	4020	CTGGGAGTGGGATGAGAGTG	60.668	20	CCCTTCCACCCTCCACTT	59.889	18	108	3913	4020	GTGGGATGAGAGTGAGGTCG	60.678	20	CCCTTCCACCCTCCACTT	59.889	18	102	3919	4020
c122277.graph_c0	GAGCTCATCGACTCCTCCC	59.894	19	ACCTTCTCGAGCCTCTCCTC	60.096	20	170	442	611	GAGCTCATCGACTCCTCCC	59.894	19	GACCTTCTCGAGCCTCTCCT	60.096	20	171	442	612	GAGCTCATCGACTCCTCCC	59.894	19	AGACCTTCTCGAGCCTCTCC	60.096	20	172	442	613
c122284.graph_c0	CAGAGTCGTCCCCACCAC	60.088	18	CGAGGTTGACCTCTAGGCAG	60.005	20	210	1	210	CAGAGTCGTCCCCACCAC	60.088	18	AAGGGAGCGAAACTAGAGGC	59.983	20	243	1	243	CAGAGTCGTCCCCACCAC	60.088	18	GAGCGAAACTAGAGGCGTGT	59.644	20	239	1	239
c122287.graph_c0	CCTTACCCTGCTGGATTCAA	60.066	20	CTGTTTCTGACAGTTCCGCA	60.025	20	257	134	390	CCTTACCCTGCTGGATTCAA	60.066	20	TGACTTCCATCCACCTCCTC	60.048	20	152	134	285	CCTTACCCTGCTGGATTCAA	60.066	20	GACTTCCATCCACCTCCTCA	60.048	20	151	134	284
c122303.graph_c0	CAGACGAGACACGGAACAGA	60.022	20	TCCGTTTGAATCCAGAGGTC	60.05	20	255	1880	2134	CAGACGAGACACGGAACAGA	60.022	20	AGCTCCCAAGATCGTCTTCA	59.95	20	159	1880	2038	CAGACGAGACACGGAACAGA	60.022	20	TCATAGGCGTGGTCAAACAA	60.111	20	113	1880	1992
c122314.graph_c0	AGCGAAACACAAACACTCCC	60.156	20	TGCACGGTCCATAACTGTGT	60.032	20	267	106	372	AGCGAAACACAAACACTCCC	60.156	20	GCATAGGCCGGACTGATAAA	60.06	20	169	106	274	AGCGAAACACAAACACTCCC	60.156	20	GGCCGGACTGATAAAATGAA	59.901	20	164	106	269
c122319.graph_c0	AACCGAGGATCTGGTGGAG	60.056	19	CCACTGACACTCTCATCTTCCTC	60.303	23	256	1753	2008	GATCTGGTGGAGCCGAAGT	60.215	19	CCACTGACACTCTCATCTTCCTC	60.303	23	249	1760	2008	AACCGAGGATCTGGTGGAG	60.056	19	CCACTGACACTCTCATCTTCCT	58.396	22	256	1753	2008
c122351.graph_c2	CACAATGATGGCTTTCCCTC	60.461	20	GGTACTTACTGGAGGCTCGC	58.961	20	108	132	239	CACAATGATGGCTTTCCCTC	60.461	20	GGTACTTACTGGAGGCTCGCT	59.921	21	108	132	239	CAAACACCACAATGATGGCT	59.42	20	GGTACTTACTGGAGGCTCGC	58.961	20	115	125	239
c122368.graph_c0	GAGGAGGTCGTAGTGCGAGT	59.48	20	AGAGAGAGGGGACCATCCAT	59.889	20	255	2524	2778	AGGAGGTCGTAGTGCGAGTC	59.48	20	AGAGAGAGGGGACCATCCAT	59.889	20	254	2525	2778	CACGACGTAGGACTGCTTCTC	60.066	21	ACCAGAATCCCCGAAGAGAT	59.896	20	187	2626	2812
c122375.graph_c0	CCGAGTTTAAGCTAGGTGCG	60.032	20	ACTGGAAGTAGACGGGCAGA	59.867	20	151	891	1041	TGAGTACCCCAAGGTGAAGG	59.959	20	ACTGGAAGTAGACGGGCAGA	59.867	20	231	811	1041	TACGCCAAGGTGTTTGATGA	60.111	20	ACTGGAAGTAGACGGGCAGA	59.867	20	248	794	1041
c122403.graph_c0	CAAGAGCAGAGTGAGGGAGG	60.127	20	CTCCTAGGCTTTGCTGGCTT	61.015	20	268	68	335	CCAAGAGCAGAGTGAGGGAG	60.127	20	CTCCTAGGCTTTGCTGGCTT	61.015	20	269	67	335	CAAGAGCAGAGTGAGGGAGG	60.127	20	TCCTAGGCTTTGCTGGCTT	60.103	19	267	68	334
c122405.graph_c3	TTTGCTTGCAACCAGACAAC	59.888	20	GCGGTTCAGGACATGCTTAT	60.103	20	234	671	904	TTTGCTTGCAACCAGACAAC	59.888	20	TTCAACGATCTCACAATGGC	59.654	20	252	671	922	TTTGCTTGCAACCAGACAAC	59.888	20	CATTCTCACGTTCTGGCATC	59.245	20	278	671	948
c122405.graph_c3	AGAGAAGGAGAGGGTGAGGG	59.801	20	CTCCCTCCATCGATTCCAC	60.423	19	154	2652	2805	AGGGAGAGAAGGAGAGGGTG	59.801	20	CTCCCTCCATCGATTCCAC	60.423	19	158	2648	2805	CGCGTAGGGAGAGAAGGAG	60.096	19	CCCAACCTAAACCATCTCCC	60.549	20	178	2643	2820
c122407.graph_c0	CTCCTACTCTGCCGCTCCT	59.712	19	CAATGGTGGATTCGTACGTG	59.84	20	279	273	551	CTCCTACTCTGCCGCTCCT	59.712	19	TGGTGGATTCGTACGTGAAG	59.566	20	276	273	548	CTCCTCCTACTCTGCCGCT	59.712	19	TGGTGGATTCGTACGTGAAG	59.566	20	279	270	548
c122407.graph_c0	TCATCTCTGGTGACACAGCC	59.827	20	GGCATGTCGGTCAAGAAAAT	59.939	20	216	3241	3456	TCATCTCTGGTGACACAGCC	59.827	20	TCATAAGGCATGTCGGTCAA	60.073	20	222	3241	3462	AAAAAGATACTCGGGCCACC	60.32	20	GGCATGTCGGTCAAGAAAAT	59.939	20	277	3180	3456
c122414.graph_c0	CTGTTCCAATCTGGCTTTGG	60.626	20	TAAAGCGAAAGGCGAGAAAA	60.089	20	247	5	251	CTGTTCCAATCTGGCTTTGG	60.626	20	CAAAAGGGAAAGGGGGTAAA	60.15	20	263	5	267	CTGTTCCAATCTGGCTTTGG	60.626	20	GTCAAAAGGGAAAGGGGGTA	60.159	20	265	5	269
c122414.graph_c0	TCTGTTCCCAACGCAATACA	60.111	20	CAGAGCTCTCTCTGCCACCT	59.883	20	235	2682	2916	TCTGTTCCCAACGCAATACA	60.111	20	AGAGCTCTCTCTGCCACCTG	59.883	20	234	2682	2915	TGTTCACCTTCTGTTGACGC	59.88	20	CAGAGCTCTCTCTGCCACCT	59.883	20	194	2723	2916
c122420.graph_c0	GTCGTGGGATGCGTTCTTAT	59.962	20	CTAGAGTCTTGACGGCTGGG	60.005	20	267	3552	3818	GTCGTGGGATGCGTTCTTAT	59.962	20	TGTCGGTGTCATCTCTCCTG	59.82	20	212	3552	3763	GGATGCGTTCTTATGGGGTA	59.784	20	CTAGAGTCTTGACGGCTGGG	60.005	20	261	3558	3818
c122420.graph_c0	GTCGTGGGATGCGTTCTTAT	59.962	20	CTAGAGTCTTGACGGCTGGG	60.005	20	267	3552	3818	GGATGCGTTCTTATGGGGTA	59.784	20	CTAGAGTCTTGACGGCTGGG	60.005	20	261	3558	3818	TATGGGGTATATCGAAGGCG	59.773	20	CTAGAGTCTTGACGGCTGGG	60.005	20	250	3569	3818
c122422.graph_c0	AATGGTGCATCAGCTCACAC	59.714	20	CTGTTCCATCAACTGCTCCA	59.831	20	185	123	307	AATGGTGCATCAGCTCACAC	59.714	20	CATGTTGTCCCCTTCCTGTT	59.82	20	200	123	322	AAGAAAAGAAAAGGCAGGGG	59.698	20	CTGTTCCATCAACTGCTCCA	59.831	20	238	70	307
c122422.graph_c0	CTGAAACCATTTTGTCGGGT	59.83	20	TTTTCGACACAATTTGGCAG	59.706	20	228	1329	1556	CTGAAACCATTTTGTCGGGT	59.83	20	TTCGACACAATTTGGCAGAC	59.697	20	226	1329	1554	ACTGAAACCATTTTGTCGGG	59.83	20	TTCGACACAATTTGGCAGAC	59.697	20	227	1328	1554
c122434.graph_c0	CCTGGGAGGAGAATTCCTTG	60.948	20	CCCAATTCGACCATCAGAGA	61.004	20	200	2723	2922	CCTGGGAGGAGAATTCCTTG	60.948	20	CCAATTCGACCATCAGAGAAA	60.059	21	199	2723	2921	GGGAGGAGAATTCCTTGCAG	61.095	20	CCCAATTCGACCATCAGAGA	61.004	20	197	2726	2922
c122460.graph_c0	TCTTCAGGTTTGATAGGCGG	60.206	20	CTGAAATGGAGTCGCAAGGT	60.255	20	130	2859	2988	CGACTCAGCTTTTATCGGCT	59.615	20	TAGGGGAGTGTTGTTCGAGG	60.103	20	245	2909	3153	AGCCGACTCAGCTTTTATCG	59.615	20	TAGGGGAGTGTTGTTCGAGG	60.103	20	248	2906	3153
c122467.graph_c0	ACACCTACCACATCGCCTGT	60.453	20	GCTCAACACCATCCTCATCA	59.637	20	193	565	757	TGAGGGCTGGAAAGCTACTG	60.529	20	GCTCAACACCATCCTCATCA	59.637	20	126	632	757	ACGCCAACACCTACCACATC	60.844	20	GCTCAACACCATCCTCATCA	59.637	20	199	559	757
c122485.graph_c0	GTGCATCATCAACCATTTGC	59.939	20	AACATGATGCAGGTGACCAA	59.967	20	106	857	962	GTGCATCATCAACCATTTGC	59.939	20	AAACATGATGCAGGTGACCA	59.967	20	107	857	963	GTGCATCATCAACCATTTGC	59.939	20	CTGTGAGGATTGTGGACCCT	59.962	20	207	857	1063
c122488.graph_c0	TTAGCAAACTACGATGGGGG	59.953	20	CAACGGATGCACAATTGAAG	60.111	20	252	3403	3654	TGATTGGCAAAACGCAAATA	60.074	20	CAACGGATGCACAATTGAAG	60.111	20	131	3524	3654	ACTTTTGATTGGCAAAACGC	60.117	20	CAACGGATGCACAATTGAAG	60.111	20	136	3519	3654
c122497.graph_c0	CCCACCAAGGAGAGAAAACA	60.081	20	GCCCAGCATTGTGGACTC	60.214	18	156	75	230	CTTCTACTAGCCGCAGACGG	60.168	20	GCCCAGCATTGTGGACTC	60.214	18	203	28	230	AGAGAAAACACCACCTCCCC	60.349	20	GCCCAGCATTGTGGACTC	60.214	18	146	85	230
c122513.graph_c0	CTACATGGCCACACAACCAC	59.88	20	GGGATGCAGTTCCACTCTGT	60.12	20	245	1477	1721	CTACATGGCCACACAACCAC	59.88	20	TTCCACTCTGTGTGGTGAGC	59.872	20	236	1477	1712	CTACATGGCCACACAACCAC	59.88	20	TGTGTGGTGAGCCAACTTTC	59.726	20	228	1477	1704
c122525.graph_c0	GCAGTGTGGATCCCTTAACC	59.41	20	GTGGGGCTCAGATCATCATT	59.893	20	222	204	425	CTTCATCAAAGGCGAACCAC	60.636	20	GTGGGGCTCAGATCATCATT	59.893	20	203	223	425	GCAGTGTGGATCCCTTAACC	59.41	20	TCTTTCCGGAACAAGAGTGG	60.224	20	238	204	441
c122562.graph_c0	CTTGGAGGAGATCCCATTGA	60.003	20	GCTTGGTGAGATGGGTTTTG	60.495	20	252	1815	2066	AGCTTGGAGGAGATCCCATT	60.037	20	GCTTGGTGAGATGGGTTTTG	60.495	20	254	1813	2066	CCATTTCGGGTAGCCTTACA	59.953	20	GCTTGGTGAGATGGGTTTTG	60.495	20	273	1794	2066
c122563.graph_c0	AGAAGAAGAGGGACGTGGTG	59.3	20	CTCCCCTACTCCTCTCCCC	60.012	19	203	3083	3285	AAGGGTCGATGTCCATGCT	60.491	19	CTGCCTCCCCTACTCCTCTC	60.349	20	135	3155	3289	AGGAGGAGACGGAGGAGAAG	59.945	20	ACATATGGCACCCCAGCTC	60.909	19	244	3068	3311
c122565.graph_c1	GGGACGGAGTATCGACAAGA	60.073	20	TGCCTCAACCCGTGATTATT	60.331	20	176	12	187	GGGACGGAGTATCGACAAGA	60.073	20	TTGCCTCAACCCGTGATTAT	60.331	20	177	12	188	GGGACGGAGTATCGACAAGA	60.073	20	GGTGAAGCATGCACAACATT	59.577	20	269	12	280
c122566.graph_c0	TACAGAACGAGGAACGAGGG	60.246	20	TTCTCCATGCTCCATAACCC	59.894	20	133	2805	2937	TACAGAACGAGGAACGAGGG	60.246	20	GTGGATTCTCCATGCTCCAT	59.893	20	138	2805	2942	TACAGAACGAGGAACGAGGG	60.246	20	TGATCTCGACGGACACACAT	60.121	20	208	2805	3012
c122578.graph_c0	GAAGCGTCAGCACGTAAAAA	59.111	20	CCTAGGGCAGACCATCAAAA	60.066	20	238	7	244	AGGAAGCGTCAGCACGTAAA	60.964	20	CCTAGGGCAGACCATCAAAA	60.066	20	240	5	244	AAGGAAGCGTCAGCACGTAA	60.964	20	CCTAGGGCAGACCATCAAAA	60.066	20	241	4	244
c122588.graph_c0	GAAAGTACGCGAGAACCGAG	60.015	20	CCTATCCACCCCAACCAGAT	60.959	20	178	2813	2990	AGAAAGTACGCGAGAACCGA	60.015	20	CCTATCCACCCCAACCAGAT	60.959	20	179	2812	2990	GAGAAAGTACGCGAGAACCG	60.015	20	CCTATCCACCCCAACCAGAT	60.959	20	180	2811	2990
c122595.graph_c1	TACAACTCATGGCTGCCAAA	60.257	20	CACATTGCATTGTTTTTCGG	59.969	20	266	192	457	TACAACTCATGGCTGCCAAA	60.257	20	CCACATTGCATTGTTTTTCG	59.969	20	267	192	458	TACAACTCATGGCTGCCAAA	60.257	20	CATTGTTTTTCGGGAAGGAA	59.91	20	259	192	450
c122595.graph_c1	GCCAGAATCACTTGTGAGCA	59.992	20	GCTCGTCGAGTTTTGAGTCC	59.997	20	227	2202	2428	ATGTGCCCTCATATGTGCAA	59.955	20	GCTCGTCGAGTTTTGAGTCC	59.997	20	277	2152	2428	GCCAGAATCACTTGTGAGCA	59.992	20	GCAAATCTGCGGTATCAGGT	60.103	20	128	2202	2329
c122604.graph_c0	ACGGTGCCCTTCTACTCCTA	58.815	20	GAAGTTCTGGCTCGGGATCT	60.735	20	132	778	909	CACGGTGCCCTTCTACTCCT	61.595	20	GAAGTTCTGGCTCGGGATCT	60.735	20	133	777	909	CCACGGTGCCCTTCTACTC	60.662	19	GAAGTTCTGGCTCGGGATCT	60.735	20	134	776	909
c122609.graph_c0	TATCCATGCTGCATTTCCAA	60.035	20	ATGTTGCTCTGTTGCACGTC	59.912	20	154	53	206	TATCCATGCTGCATTTCCAA	60.035	20	AAATGTTGCTCTGTTGCACG	59.911	20	156	53	208	GCGCCAGAAATCATATCCAT	59.891	20	ATGTTGCTCTGTTGCACGTC	59.912	20	167	40	206
c122609.graph_c0	GACGGGAGAGGGAGAGAGAC	60.345	20	CTGGTCAGCAGCCAAAGTG	60.6	19	201	2839	3039	GGGAGAGGGAGAGAGACGAG	60.482	20	CTGGTCAGCAGCCAAAGTG	60.6	19	198	2842	3039	AGAGAGACGAGAGGTGTGGG	59.425	20	CTGGTCAGCAGCCAAAGTG	60.6	19	189	2851	3039
c122660.graph_c0	CTCAACTCCAGGGTGCTCTC	59.986	20	GCAGCAGCAGCAGTGTATGT	60.239	20	179	1902	2080	CTCAACTCCAGGGTGCTCTC	59.986	20	AGCAGCAGCAGCAGTGTATG	60.379	20	180	1902	2081	GAGGAGGTGATGGACTACGC	59.685	20	GCAGCAGCAGCAGTGTATGT	60.239	20	272	1809	2080
c122664.graph_c0	ATGAATGAGAGGTTGCTGCC	60.226	20	GGGTGTTGGCCAAGAAACTA	59.971	20	254	5	258	ATGAATGAGAGGTTGCTGCC	60.226	20	CATTGCTCTGCAATCGTTGT	59.871	20	134	5	138	ATGAATGAGAGGTTGCTGCC	60.226	20	GCATCTGACGGGATTACCAT	59.78	20	216	5	220
c122666.graph_c0	GGTTGCGTGCTGCTTATGTA	59.902	20	TTGGACGACTCCTGTGACTG	59.864	20	245	396	640	AGGAGAAACAGGACAGGGCT	60.252	20	CAAAGCATGCACGCTAAAAA	60.017	20	264	484	747	AGGAGAAACAGGACAGGGCT	60.252	20	CAATCTGGACGAACAAAGCA	59.84	20	277	484	760
c122668.graph_c2	TCCCACAAACTAGGCACACA	60.152	20	CTACGCAGATGAGGAGGAGG	59.966	20	260	2124	2383	CATCCTCCTCCTCATCCTCA	60.152	20	CGTCCCTTCTCTCTCCTCCT	59.945	20	278	2283	2560	CAAAATCAAGGACCTGTCGG	60.486	20	CTACGCAGATGAGGAGGAGG	59.966	20	194	2190	2383
c122674.graph_c0	AGTTCTGGATCGCAACAACC	60.119	20	TTTCGGAACCAGAGTTGGTC	60.088	20	257	2382	2638	AGTTCTGGATCGCAACAACC	60.119	20	TACGCTTTCGGAACCAGAGT	59.875	20	262	2382	2643	AGCAGTTCCTCCTCCGTTTT	60.247	20	CTCCTCCTACTCATCCAGCG	59.966	20	227	2544	2770
c122691.graph_c0	TGATGTTGCACCTCAAGCTC	59.992	20	CACCTATGTTCTTCCTCGTTCA	59.238	22	139	2781	2919	TCCGGTTGTTCAAGATTTCC	59.91	20	CACCTATGTTCTTCCTCGTTCA	59.238	22	121	2799	2919	TTCTAGGAGTGGGCATCGTC	60.218	20	CACCTATGTTCTTCCTCGTTCA	59.238	22	199	2721	2919
c122692.graph_c0	ATATCTCAAGGCGGGGATCT	59.888	20	AGGAGAGGCGGAGAGAAAAC	59.957	20	194	1081	1274	GACCGATTGTGACCAAACCT	59.827	20	AGGAGAGGCGGAGAGAAAAC	59.957	20	266	1009	1274	AGACCGATTGTGACCAAACC	59.827	20	AGGAGAGGCGGAGAGAAAAC	59.957	20	267	1008	1274
c122693.graph_c0	GTGTAGGTGGTTTTGGCCTC	59.454	20	TCACGCTTCACAGACAAACC	59.88	20	104	2798	2901	GGAGGTGTAGGTGGTTTTGG	59.304	20	TCACGCTTCACAGACAAACC	59.88	20	108	2794	2901	GGGGAGGTGTAGGTGGTTTT	60.088	20	CGTCACGCTTCACAGACAAA	61.054	20	112	2792	2903
c122714.graph_c0	CTCCATACTCGCTGGATGGT	60.096	20	ACGCGTCCATCTGTCTCTCT	60.017	20	245	4225	4469	CCTTCTCCATACTCGCTGGA	60.353	20	ACGCGTCCATCTGTCTCTCT	60.017	20	249	4221	4469	CTCCATACTCGCTGGATGGT	60.096	20	CTCTCTCTCTCGGCTCATGC	60.395	20	231	4225	4455
c122736.graph_c1	GGTAAGCTCCGATCTTGGTG	59.694	20	GCACAGCATAAGTGGAATGC	59.306	20	244	2847	3090	AATCGACCTTTTCTCCACCC	60.306	20	GCACAGCATAAGTGGAATGC	59.306	20	276	2815	3090	GTGGCGGAAGTGAAGGTAAC	59.598	20	GCACAGCATAAGTGGAATGC	59.306	20	214	2877	3090
c122740.graph_c0	ATCCGATCCAGGTGAAACAG	59.927	20	CGGGAACTAAACTGAGCGAG	60.008	20	258	845	1102	ATGCGATCTGAATTGAAGCC	60.185	20	CGGGAACTAAACTGAGCGAG	60.008	20	279	824	1102	ATCCGATCCAGGTGAAACAG	59.927	20	ACGGGAACTAAACTGAGCGA	59.875	20	259	845	1103
c122755.graph_c0	CGCAATGGACCAAGAAGAAT	60.074	20	CAGGCCACTGAAAGGAAAAG	59.846	20	267	1884	2150	GAATGGGGAGTGGAAGTTCA	59.903	20	CAGGCCACTGAAAGGAAAAG	59.846	20	218	1933	2150	CGCAATGGACCAAGAAGAAT	60.074	20	ACAGGCCACTGAAAGGAAAA	59.711	20	268	1884	2151
c122759.graph_c1	TTGTCATGCCAACCTCTTTG	59.691	20	TCTGGGGCAAGTTTGCTAAG	60.378	20	138	715	852	TTGTCATGCCAACCTCTTTG	59.691	20	CAATCATTTTCTGGGGCAAG	60.439	20	147	715	861	TTGTCATGCCAACCTCTTTG	59.691	20	TCATTTTCTGGGGCAAGTTT	59.546	20	144	715	858
c122763.graph_c0	TTTCTCACATGTGTCGCCAT	60.12	20	GCATTTCCGCCGTACTGTAT	59.988	20	234	1154	1387	TTTTTCTCACATGTGTCGCC	59.697	20	GCATTTCCGCCGTACTGTAT	59.988	20	236	1152	1387	TTTCTCACATGTGTCGCCAT	60.12	20	TTGCAGGGGTTGTGAAAAAT	60.344	20	197	1154	1350
c122769.graph_c1	TTGAATTTGAAGACGGAGGG	60.044	20	CAACCGACACCCTTTAGCAC	60.55	20	107	3756	3862	TTGAATTTGAAGACGGAGGG	60.044	20	TAGACCAACCGACACCCTTT	59.449	20	112	3756	3867	TTGAATTTGAAGACGGAGGG	60.044	20	GACCAACCGACACCCTTTAG	59.449	20	110	3756	3865
c122772.graph_c0	TGACATTTTGCTGGAAGCAG	59.988	20	CATCCCACAGCTACCAACCT	59.989	20	280	2317	2596	TGACATTTTGCTGGAAGCAG	59.988	20	ATCCCACAGCTACCAACCTG	59.989	20	279	2317	2595	TGACATTTTGCTGGAAGCAG	59.988	20	CAACCTGTCTGCCTCTCCTC	59.986	20	266	2317	2582
c122781.graph_c0	GGCGACAGAACTGTCAGAGTG	61.056	21	TGCCTGGCAGTATCCTTCAT	60.624	20	245	5	249	GGCGACAGAACTGTCAGAGTG	61.056	21	GCCTGGCAGTATCCTTCATT	59.154	20	244	5	248	GGCGACAGAACTGTCAGAGTG	61.056	21	ACTTGCCTGGCAGTATCCTT	58.817	20	248	5	252
c122813.graph_c0	AATGCTCAGCGGTTCAAACT	59.882	20	CTGCCGGTGTACCTCTTCTC	59.867	20	267	2050	2316	CTCCACAGATGAGAATGCCA	59.787	20	CGTCATGCTTGGAACAACTG	60.301	20	278	1878	2155	CAAACCAGAATGGTCAGCAA	59.691	20	CGGCAACTGGTTTCTGAGTT	60.291	20	248	1949	2196
c122815.graph_c0	GCAGAAGACAGAAGGAACCG	59.989	20	CCTGCTTAAGAGCAAGGACG	60.147	20	160	2287	2446	GCAGAAGACAGAAGGAACCG	59.989	20	GTGTGCCTTCAAACGAACCT	60.156	20	254	2287	2540	GCAGAAGACAGAAGGAACCG	59.989	20	GTGCCTTCAAACGAACCTGT	60.156	20	252	2287	2538
c122819.graph_c0	TCCATTAATTCCCCTCCCTC	60.089	20	TAACCATGCGCATTTTGGT	59.945	19	275	138	412	TTCCCCTCCCTCTCTCTCTC	59.883	20	TAACCATGCGCATTTTGGT	59.945	19	267	146	412	TTCCCCTCCCTCTCTCTCTC	59.883	20	TCGTTGGCAAGGATAACCA	60.057	19	280	146	425
c122820.graph_c0	AAAATTGAAGACGGGGGAGT	59.805	20	GGTAGAGAGAGCGAGCGAGA	59.997	20	168	2670	2837	AAAATTGAAGACGGGGGAGT	59.805	20	GGCGGTAGAGTAGGGTAGGG	59.976	20	186	2670	2855	AAATTGAAGACGGGGGAGTC	60.306	20	GGTAGAGAGAGCGAGCGAGA	59.997	20	167	2671	2837
c122828.graph_c0	GAAGCGCGTCAACGACTG	61.777	18	GTCACGGGTCACGACTTCTT	60.159	20	279	2478	2756	TGAAGCGCGTCAACGACT	61.777	18	GTCACGGGTCACGACTTCTT	60.159	20	280	2477	2756	GTGGTTCCTCGGGTTCGT	60.934	18	ATCTTCTTCCTCAGCCGCTC	61.01	20	267	2382	2648
c122838.graph_c0	TCCGGTATTGGAAAAAGCAC	59.938	20	AGAATCCACTGCCTAGATACTGTT	57.602	24	136	1769	1904	ATCCGGTATTGGAAAAAGCA	59.411	20	AGAATCCACTGCCTAGATACTGTT	57.602	24	137	1768	1904	CGGTATTGGAAAAAGCACCA	60.856	20	AGAATCCACTGCCTAGATACTGTT	57.602	24	134	1771	1904
c122842.graph_c0	TCACTCGCTTTGTGGTCTTG	60.025	20	CCGATCGAGAATCCTAGCTG	59.933	20	153	1617	1769	TCACTCGCTTTGTGGTCTTG	60.025	20	TAAAAAGGGTGGCAGCAGAC	60.249	20	260	1617	1876	TCACTCGCTTTGTGGTCTTG	60.025	20	TGGGATCCAAATTCAACACA	59.75	20	237	1617	1853
c122842.graph_c0	GCCTCCCCTCTGGATAAAAA	60.391	20	AGTGAATCCACTTTGTGGGG	59.82	20	244	2806	3049	GCCTCCCCTCTGGATAAAAA	60.391	20	GAATCCACTTTGTGGGGTGT	59.679	20	241	2806	3046	GCCTCCCCTCTGGATAAAAA	60.391	20	GTGAATCCACTTTGTGGGGT	59.679	20	243	2806	3048
c122844.graph_c1	TGTGTGCATGATGATTGGTG	59.96	20	TCCAGCATTTTCTGGGTAGC	60.214	20	104	1349	1452	TGTGTGTGCATGATGATTGG	59.96	20	TCCAGCATTTTCTGGGTAGC	60.214	20	106	1347	1452	TTATTTTGTTTCCCCCGTGA	60.16	20	TCCAGCATTTTCTGGGTAGC	60.214	20	247	1206	1452
c122844.graph_c1	AGTTCGACCACCAAACCTTG	60.005	20	AGAGTTGCTGGACGAGGATG	60.408	20	183	2779	2961	TATATCCGGCAGCACAAACA	60.096	20	AGAGTTGCTGGACGAGGATG	60.408	20	209	2753	2961	ATATCCGGCAGCACAAACAT	60.361	20	AGAGTTGCTGGACGAGGATG	60.408	20	208	2754	2961
c122845.graph_c1	CAGCATCACATTCTCCTCCC	60.622	20	GAGCAGATGTGTCTGACGGA	59.988	20	105	20	124	CAGCATCACATTCTCCTCCC	60.622	20	AGCAGATGTGTCTGACGGAG	58.995	20	104	20	123	GCTCACGACAGCATCACATT	59.87	20	CTCGGCTCGAAGAGCAGTT	60.828	19	254	12	265
c122849.graph_c0	ATCCGAGTGGTATGTGGAGG	59.803	20	CACCCATCCTTCTCACTGCT	60.261	20	109	3158	3266	ATCCGAGTGGTATGTGGAGG	59.803	20	ACCCATCCTTCTCACTGCTG	60.261	20	108	3158	3265	GTAGAGGACGAGTGGAGGCA	60.408	20	CACCCATCCTTCTCACTGCT	60.261	20	157	3110	3266
c122857.graph_c0	CAGGTGCAGCTAGTGGTCAG	59.641	20	TGGCACAAATATTCACCACG	60.379	20	136	1597	1732	AGTCCGATTGCTCGATGAAG	60.362	20	TGGCACAAATATTCACCACG	60.379	20	278	1455	1732	CGGGCATCGTCTTCTTTTTA	60.202	20	TTTGGAACAGAGCAGGACAA	59.415	20	248	1433	1680
c122866.graph_c0	GCATTCACGTCAGTTGTTGG	60.16	20	CGCTAGCACAGAAAGAGCCT	59.92	20	232	1233	1464	GCATTCACGTCAGTTGTTGG	60.16	20	TAACCTTCAAGTTCGTGCCC	60.11	20	105	1233	1337	CCTGCATTCACGTCAGTTGT	59.751	20	CGCTAGCACAGAAAGAGCCT	59.92	20	235	1230	1464
c122883.graph_c1	CCAGCCATGACACCATACTG	59.984	20	CCCAAGTAACAATGTCGGCT	59.993	20	250	1367	1616	TTTCCAGCCATGACACCATA	59.924	20	CCCAAGTAACAATGTCGGCT	59.993	20	253	1364	1616	CCAGCCATGACACCATACTG	59.984	20	TAACAATGTCGGCTTCCACA	60.111	20	244	1367	1610
c122896.graph_c0	GAACTCACCAGCTCCACGAC	60.873	20	GCTGAACTCCTCCTCCTCCT	59.952	20	212	3	214	GAACTCACCAGCTCCACGAC	60.873	20	AGCTGAACTCCTCCTCCTCC	59.952	20	213	3	215	GAACTCACCAGCTCCACGAC	60.873	20	CCAGCGAGTAGCTGAACTCC	60.156	20	222	3	224
c122896.graph_c0	GAACTCACCAGCTCCACGA	59.971	19	ACCACTCCTCCTTGATGTCG	60.112	20	270	3	272	GAGAGAGACAAACATGCGTCC	59.866	21	ACCACTCCTCCTTGATGTCG	60.112	20	191	82	272	AGAGACAAACATGCGTCCG	59.846	19	ACCACTCCTCCTTGATGTCG	60.112	20	188	85	272
c122911.graph_c0	CCAAGCACATCGAGACAGAA	59.984	20	ATTAGTGAATGGCCTCGTGC	60.103	20	257	120	376	TACCCAAGCACATCGAGACA	60.263	20	ATTAGTGAATGGCCTCGTGC	60.103	20	260	117	376	AACAACTTCGGGTCAGAGGA	59.697	20	ATTAGTGAATGGCCTCGTGC	60.103	20	135	242	376
c122913.graph_c0	GTAGCTGAGATCGATGGGGA	60.181	20	AACGACCTAATGGCGAAAAA	59.586	20	270	1943	2212	TAGCTGAGATCGATGGGGAG	60.317	20	AACGACCTAATGGCGAAAAA	59.586	20	269	1944	2212	GTAGCTGAGATCGATGGGGA	60.181	20	ACGACCTAATGGCGAAAAAG	59.225	20	269	1943	2211
[truncated: 2,869 more rows]
